# Supplementary material for: Genetic analysis of blood molecular phenotypes reveals common properties in the regulatory networks affecting complex traits
Source: Nat Commun. 2023 Aug 21;14:5062. doi: 10.1038/s41467-023-40569-3 (PMC10442420; doi:10.1038/s41467-023-40569-3)
Supplement: Supplementary file 4 — Supplementary Data 1 [file 41467_2023_40569_MOESM4_ESM.txt]

GeneName	Strand	GencodeLevel	GeneType	GeneID	ChrPheno	StartPheno	NumSNPsCis	DistanceWithBest	chrSNP	SNPpos	SNPid	REF	ALT	INFO	rsID	A1_FREQ	A2_FREQ	InfoScore	Nominal_Pval	Slope	EmpiricalAdjustedPval	BetaAdjustedPval	DiscoveryOrder	PvalueOrder	CaVEMaN_CHROM	CaVEMaN_POS	CaVEMaN_REF	CaVEMaN_ALT	CaVEMaN_COR	CaVEMaN_Pvalue	CaVEMaN_Score	CaVEMaN_Prop
GRIN3B	+	2	protein_coding	ENSG00000116032.5	19	1004534	7987	5051	19	1009585	19:1009585:C:G	C	G	AC=1674;AN=6058	rs10401454	0.723565	0.276435	1	3.39264e-65	-0.0831454	0.000999001	1.65476e-54	1	1	19	1009585	C	G	-0.268888	2.51685e-51	0.513912	0.988592
GRIN3B	+	2	protein_coding	ENSG00000116032.5	19	1004534	7987	5016	19	1009550	19:1009550:GGCCCCCGCGGAGGCCCCACCACACTCT:G	GGCCCCCGCGGAGGCCCCACCACACTCT	G	AC=1204;AN=5888	rs142516571	0.795658	0.204342	0.981949	1.62422e-27	0.0585176	0.000999001	1.8916e-21	2	2	19	1009550	GGCCCCCGCGGAGGCCCCACCACACTCT	G	0.178733	3.66697e-23	0.347588	0.878077
GRIN3B	+	2	protein_coding	ENSG00000116032.5	19	1004534	7987	-19027	19	985507	19:985507:G:A	G	A	AC=182;AN=5914	rs148156603	0.969132	0.0308683	0.922479	2.16208e-09	0.0667767	0.000999001	3.05485e-05	3	3	19	985507	G	A	0.106318	4.4764e-09	0.222065	0.603574
GRIN3B	+	2	protein_coding	ENSG00000116032.5	19	1004534	7987	-20925	19	983609	19:983609:G:T	G	T	AC=120;AN=5910	rs112837932	0.979669	0.0203306	0.884661	1.34513e-06	0.0644983	0.010989	0.00751875	4	4	19	983609	G	T	0.0864412	1.89451e-06	0.164005	0.438507
GRIN3B	+	2	protein_coding	ENSG00000116032.5	19	1004534	7987	51184	19	1055718	19:1055718:C:T	C	T	AC=337;AN=5724	rs113337161	0.940785	0.059215	0.905839	1.63586e-06	-0.0408881	0.011988	0.00843338	5	5	19	1055718	C	T	-0.0799877	1.04582e-05	0.0638583	0.204927
GRIN3B	+	2	protein_coding	ENSG00000116032.5	19	1004534	7987	51484	19	1056018	19:1056018:GC:G	GC	G	AC=2616;AN=5906	rs3833881	0.556033	0.443967	0.98861	3.84855e-05	0.0173165	0.12987	0.131859	6	6	19	1056018	GC	G	0.0766338	2.42021e-05	0.043204	0.181096
UQCC2	-	2	protein_coding	ENSG00000137288.5	6	33679504	12278	72981	6	33606523	6:33606523:C:T	C	T	AC=1235;AN=5786	rs4713646	0.787137	0.212863	0.966716	7.23506e-56	-0.226768	0.000999001	9.02226e-44	1	1	6	33606523	C	T	-0.246996	2.46114e-43	0.314228	0.823612
UQCC2	-	2	protein_coding	ENSG00000137288.5	6	33679504	12278	81048	6	33598456	6:33598456:C:G	C	G	AC=5798;AN=6042	rs7768401	0.0400776	0.959922	0.986026	2.80424e-37	-0.472374	0.000999001	2.98251e-28	3	2	6	33598456	C	G	-0.175907	1.78315e-22	0.311143	0.818593
UQCC2	-	2	protein_coding	ENSG00000137288.5	6	33679504	12278	18413	6	33661091	6:33661091:G:A	G	A	AC=4082;AN=6026	rs3818528	0.323234	0.676766	0.997566	1.56424e-15	-0.11197	0.000999001	3.15029e-10	2	3	6	33662265	T	C	-0.117525	8.70071e-11	0.157738	0.419404
UQCC2	-	2	protein_coding	ENSG00000137288.5	6	33679504	12278	91619	6	33587885	6:33587885:AAAAC:A	AAAAC	A	AC=692;AN=5980	rs534520837	0.883748	0.116252	0.98045	3.01781e-09	0.112726	0.000999001	3.78442e-05	5	4	6	33587885	AAAAC	A	0.0932569	2.72397e-07	0.124185	0.3247
UQCC2	-	2	protein_coding	ENSG00000137288.5	6	33679504	12278	84483	6	33595021	6:33595021:A:AT	A	AT	AC=5162;AN=5954	rs11374195	0.132666	0.867334	0.98305	2.58126e-08	0.123225	0.001998	0.000267839	4	5	6	33587392	C	T	-0.0871373	1.56402e-06	0.0790647	0.230463
UQCC2	-	2	protein_coding	ENSG00000137288.5	6	33679504	12278	112654	6	33566850	6:33566850:C:A	C	A	AC=189;AN=5938	rs149893379	0.968277	0.0317226	0.937157	2.1707e-05	-0.142421	0.0629371	0.0640489	7	6	6	32858077	T	C	0.0696175	0.000125788	0.103796	0.286972
UQCC2	-	2	protein_coding	ENSG00000137288.5	6	33679504	12278	24135	6	33655369	6:33655369:G:GGGGT	G	GGGGT	AC=887;AN=5878	rs150517020	0.849602	0.150398	0.973108	3.1564e-05	0.0790694	0.0889111	0.085484	8	7	6	33655369	G	GGGGT	0.194461	3.3942e-27	0.377801	0.92346
UQCC2	-	2	protein_coding	ENSG00000137288.5	6	33679504	12278	-132024	6	33811528	6:33811528:C:T	C	T	AC=141;AN=5860	rs140711671	0.976516	0.0234843	0.87505	7.28765e-05	0.145951	0.172827	0.165182	6	8	6	33811528	C	T	0.0723182	6.7849e-05	0.092645	0.255723
RAB4B	+	2	protein_coding	ENSG00000167578.12	19	41291438	6751	-319	19	41291119	19:41291119:G:A	G	A	AC=3083;AN=6004	rs17726276	0.483902	0.516098	0.995807	2.75766e-90	-0.39916	0.000999001	2.46165e-76	1	1	19	41291119	G	A	-0.348891	2.00776e-87	0.355238	0.890336
RAB4B	+	2	protein_coding	ENSG00000167578.12	19	41291438	6751	14302	19	41305740	19:41305740:A:G	A	G	AC=1216;AN=5388	rs11881124	0.773271	0.226729	0.928898	5.89637e-10	0.140501	0.000999001	3.84121e-06	2	2	19	41305740	A	G	0.111145	8.59508e-10	0.371566	0.914884
RAB4B	+	2	protein_coding	ENSG00000167578.12	19	41291438	6751	-376683	19	40914755	19:40914755:A:T	A	T	AC=59;AN=5308	rs563278894	0.989162	0.0108376	0.544031	1.72995e-05	0.318017	0.033966	0.035121	4	3	19	40914755	A	T	0.0764312	2.54335e-05	0.110092	0.306433
RAB4B	+	2	protein_coding	ENSG00000167578.12	19	41291438	6751	-917488	19	40373950	19:40373950:G:T	G	T	AC=59;AN=5388	rs200958848	0.98913	0.0108696	0.58461	6.55486e-05	0.294777	0.111888	0.108872	6	4	19	40373950	G	T	0.0712458	8.69178e-05	0.0822864	0.236181
RAB4B	+	2	protein_coding	ENSG00000167578.12	19	41291438	6751	-200293	19	41091145	19:41091145:A:G	A	G	AC=3079;AN=5986	rs404584	0.486138	0.513862	0.991782	7.61749e-05	0.0760615	0.115884	0.119667	5	5	19	41091145	A	G	0.0699627	0.000116383	0.0445262	0.181679
RAB4B	+	2	protein_coding	ENSG00000167578.12	19	41291438	6751	-363406	19	40928032	19:40928032:T:TA	T	TA	AC=496;AN=5520	rs199624741	0.90983	0.0901697	0.896407	0.000108794	0.124732	0.165834	0.161295	3	6	19	40928032	T	TA	0.0695895	0.000126581	0.0579472	0.195278
RAB4B	+	2	protein_coding	ENSG00000167578.12	19	41291438	6751	404927	19	41696365	19:41696365:G:T	G	T	AC=898;AN=3310	rs35687748	0.727941	0.272059	0.74393	0.000224278	-0.0850127	0.298701	0.284247	7	7	19	41696365	G	T	-0.0660654	0.00027426	0.051848	0.187134
FMR1	+	2	protein_coding	ENSG00000102081.9	23	147026213	4118	-12068	23	147014145	23:147014145:C:T	C	T	AC=136;AN=5852	23:147014145:C:T	0.976294	0.0237062	0.794411	6.95055e-22	-0.470441	0.000999001	2.53277e-16	2	1	23	147014145	C	T	-0.165624	4.51603e-20	0.275342	0.743499
FMR1	+	2	protein_coding	ENSG00000102081.9	23	147026213	4118	-120310	23	146905903	23:146905903:T:C	T	C	AC=164;AN=5758	23:146905903:T:C	0.972166	0.0278344	0.796803	8.03759e-15	0.386085	0.000999001	1.84305e-10	3	2	23	146905903	T	C	0.161681	3.44019e-19	0.42586	0.977246
FMR1	+	2	protein_coding	ENSG00000102081.9	23	147026213	4118	3090	23	147029303	23:147029303:C:A	C	A	AC=319;AN=5912	23:147029303:C:A	0.94494	0.0550595	0.897822	1.19377e-09	2.07853	0.000999001	7.03607e-06	4	3	23	146645725	C	A	-0.0634198	0.000478578	0.0335798	0.176221
FMR1	+	2	protein_coding	ENSG00000102081.9	23	147026213	4118	-8067	23	147018146	23:147018146:C:T	C	T	AC=318;AN=5962	23:147018146:C:T	0.945556	0.0544441	0.914089	1.02271e-07	-1.81793	0.000999001	0.000300038	5	4	23	146645725	C	A	-0.0627955	0.000544153	0.0294749	0.17359
FMR1	+	2	protein_coding	ENSG00000102081.9	23	147026213	4118	-102277	23	146923936	23:146923936:T:TAC	T	TAC	AC=1177;AN=3736	23:146923936:T:TAC	0.685475	0.314525	0.680937	2.35952e-05	0.0934073	0.032967	0.0299668	6	5	23	146923936	T	TAC	0.0751404	3.47912e-05	0.0875999	0.246136
LMF1	-	1	protein_coding	ENSG00000103227.14	16	1020982	8626	-4482	16	1025464	16:1025464:G:A	G	A	AC=1144;AN=5864	rs4984741	0.803197	0.196803	0.972467	3.88546e-42	0.0791831	0.000999001	6.68189e-34	1	1	16	990800	T	A	0.219037	3.16935e-34	0.162155	0.432864
LMF1	-	1	protein_coding	ENSG00000103227.14	16	1020982	8626	58313	16	962669	16:962669:G:A	G	A	AC=273;AN=5606	rs113728410	0.95195	0.0480501	0.84132	7.16148e-32	-0.10533	0.000999001	3.1527e-25	2	2	16	962669	G	A	-0.210087	1.46279e-31	0.51345	0.988573
LMF1	-	1	protein_coding	ENSG00000103227.14	16	1020982	8626	49207	16	971775	16:971775:C:T	C	T	AC=794;AN=5798	rs73499219	0.8633	0.1367	0.960304	4.13975e-13	0.0482432	0.000999001	1.14756e-08	3	3	16	971775	C	T	0.117243	9.65258e-11	0.180191	0.485706
LMF1	-	1	protein_coding	ENSG00000103227.14	16	1020982	8626	67947	16	953035	16:953035:G:T	G	T	AC=101;AN=5878	rs546312682	0.982719	0.0172815	0.828158	1.69629e-05	-0.0653625	0.040959	0.0457253	5	4	16	953035	G	T	-0.0779323	1.75584e-05	0.0996374	0.272255
LMF1	-	1	protein_coding	ENSG00000103227.14	16	1020982	8626	-29895	16	1050877	16:1050877:T:C	T	C	AC=1326;AN=6058	rs500492	0.782237	0.217763	1	2.85706e-05	0.020703	0.0659341	0.0724629	4	5	16	1050877	T	C	0.076041	2.79742e-05	0.0765808	0.226251
LMF1	-	1	protein_coding	ENSG00000103227.14	16	1020982	8626	74328	16	946654	16:946654:T:C	T	C	AC=58;AN=5604	rs12599923	0.989888	0.0101116	0.558977	7.28408e-05	0.0721213	0.150849	0.155602	6	6	16	946654	T	C	0.0709983	9.19876e-05	0.089907	0.250553
JAKMIP3	+	2	protein_coding	ENSG00000188385.7	10	133957220	9138	30881	10	133988101	10:133988101:C:T	C	T	AC=1053;AN=5888	rs78581945	0.822115	0.177885	0.979163	7.43168e-62	-0.0444436	0.000999001	1.85866e-46	2	1	10	133988101	C	T	-0.258102	2.71232e-47	0.284811	0.767989
JAKMIP3	+	2	protein_coding	ENSG00000188385.7	10	133957220	9138	53004	10	134010224	10:134010224:C:G	C	G	AC=5349;AN=5826	rs1552681	0.0828303	0.91717	0.946745	6.64761e-44	-0.0487399	0.000999001	5.89085e-32	1	2	10	134010224	C	G	-0.229235	2.07702e-37	0.49138	0.987632
JAKMIP3	+	2	protein_coding	ENSG00000188385.7	10	133957220	9138	6279	10	133963499	10:133963499:C:T	C	T	AC=403;AN=6058	rs117391524	0.933914	0.0660864	1	1.10737e-17	-0.03243	0.000999001	1.66445e-11	5	3	10	133963499	C	T	-0.147355	3.60767e-16	0.492938	0.987701
JAKMIP3	+	2	protein_coding	ENSG00000188385.7	10	133957220	9138	37260	10	133994480	10:133994480:CAT:C	CAT	C	AC=82;AN=6030	rs201588871	0.986399	0.013601	0.963155	3.35317e-17	0.0729474	0.000999001	4.4672e-11	3	4	10	133994480	CAT	C	0.132436	2.51575e-13	0.460929	0.986201
JAKMIP3	+	2	protein_coding	ENSG00000188385.7	10	133957220	9138	44959	10	134002179	10:134002179:C:T	C	T	AC=160;AN=6036	rs77314006	0.973633	0.0263669	0.983596	4.97525e-15	-0.0465677	0.000999001	1.6674e-09	7	5	10	134002179	C	T	-0.131337	3.96397e-13	0.295172	0.790196
JAKMIP3	+	2	protein_coding	ENSG00000188385.7	10	133957220	9138	-204148	10	133753072	10:133753072:T:C	T	C	AC=1484;AN=5856	rs12770608	0.747583	0.252417	0.977902	2.33907e-14	-0.0164868	0.000999001	8.40607e-09	4	6	10	133729181	A	G	-0.130086	6.61883e-13	0.26632	0.717274
JAKMIP3	+	2	protein_coding	ENSG00000188385.7	10	133957220	9138	-153622	10	133803598	10:133803598:C:T	C	T	AC=988;AN=5952	rs112782563	0.835028	0.164972	0.981667	7.70616e-08	0.0136353	0.003996	0.00100714	9	7	10	133803598	C	T	0.0902244	6.56804e-07	0.0796663	0.231514
JAKMIP3	+	2	protein_coding	ENSG00000188385.7	10	133957220	9138	126991	10	134084211	10:134084211:T:C	T	C	AC=369;AN=5730	rs72856766	0.93667	0.0633299	0.904095	2.55194e-07	-0.0212482	0.00699301	0.00249106	6	8	10	134084211	T	C	-0.0785048	1.52179e-05	0.0905449	0.251748
JAKMIP3	+	2	protein_coding	ENSG00000188385.7	10	133957220	9138	44902	10	134002122	10:134002122:G:A	G	A	AC=998;AN=4712	rs66523819	0.787313	0.212687	0.859027	8.69183e-06	-0.0116112	0.042957	0.0416333	8	9	10	133821424	A	G	-0.076272	2.64424e-05	0.0737084	0.221636
JAKMIP3	+	2	protein_coding	ENSG00000188385.7	10	133957220	9138	70567	10	134027787	10:134027787:A:C	A	C	AC=433;AN=4922	rs61865848	0.912232	0.0877681	0.792829	1.54539e-05	-0.0152836	0.0649351	0.0647847	10	10	10	134027787	A	C	-0.0648934	0.00035185	0.0294871	0.1736
ACVRL1	+	1	protein_coding	ENSG00000139567.8	12	52315436	7378	1639	12	52317075	12:52317075:G:A	G	A	AC=783;AN=5804	rs2293092	0.865993	0.134007	0.965118	8.70449e-50	-0.0550682	0.000999001	2.03269e-40	1	1	12	52317075	G	A	-0.25611	1.43807e-46	0.30573	0.809519
ACVRL1	+	1	protein_coding	ENSG00000139567.8	12	52315436	7378	-51567	12	52263869	12:52263869:T:A	T	A	AC=1621;AN=4988	rs7973143	0.676045	0.323955	0.910448	2.04129e-08	-0.0149727	0.000999001	0.00010547	2	2	12	52263869	T	A	-0.101042	2.50459e-08	0.240464	0.645812
ACVRL1	+	1	protein_coding	ENSG00000139567.8	12	52315436	7378	-9650	12	52305786	12:52305786:C:T	C	T	AC=4261;AN=5286	rs1700159	0.194414	0.805586	0.909711	2.01787e-05	0.0134287	0.040959	0.0411024	3	3	12	52305786	C	T	0.0730264	5.75058e-05	0.0762641	0.225732
C11orf84	+	2	protein_coding	ENSG00000168005.4	11	63586419	4907	-4905	11	63581514	11:63581514:G:A	G	A	AC=256;AN=5234	rs36077346	0.950838	0.049162	0.779833	2.24285e-50	0.308335	0.000999001	2.50668e-40	1	1	11	63581514	G	A	0.255976	1.60862e-46	0.484856	0.987339
C11orf84	+	2	protein_coding	ENSG00000168005.4	11	63586419	4907	20839	11	63607258	11:63607258:CG:C	CG	C	AC=3769;AN=6006	rs61197321	0.373049	0.626951	0.991694	6.08947e-11	-0.0767996	0.000999001	4.45302e-07	2	2	11	63607258	CG	C	-0.100697	2.7949e-08	0.119791	0.316355
C11orf84	+	2	protein_coding	ENSG00000168005.4	11	63586419	4907	23643	11	63610062	11:63610062:C:T	C	T	AC=427;AN=5132	rs1209072	0.916635	0.0833651	0.822969	0.000278816	-0.0688484	0.267732	0.246024	3	3	11	63610062	C	T	-0.0634857	0.000472104	0.0568326	0.193645
PIGV	+	2	protein_coding	ENSG00000060642.6	1	27115419	4100	22974	1	27138393	1:27138393:C:T	C	T	AC=498;AN=6058	rs12748152	0.917956	0.0820438	1	2.50784e-141	-0.530326	0.000999001	3.74358e-128	1	1	1	27138393	C	T	-0.404642	1.04992e-119	0.204919	0.557342
PIGV	+	2	protein_coding	ENSG00000060642.6	1	27115419	4100	-260154	1	26855265	1:26855265:C:T	C	T	AC=69;AN=6052	rs573089300	0.988545	0.0114553	0.978803	0.000402107	0.184407	0.263736	0.258654	2	2	1	26601263	A	G	0.0583168	0.00132296	0.0427811	0.18091
SSRP1	-	1	protein_coding	ENSG00000149136.3	11	57103347	6889	66717	11	57036630	11:57036630:T:C	T	C	AC=342;AN=6048	rs12785770	0.942848	0.0571521	0.996749	1.51581e-10	-0.213983	0.000999001	1.49257e-06	1	1	11	57036630	T	C	-0.113713	3.47052e-10	0.0701938	0.216021
SSRP1	-	1	protein_coding	ENSG00000149136.3	11	57103347	6889	21686	11	57081661	11:57081661:G:C	G	C	AC=1742;AN=5526	rs7943907	0.684936	0.315064	0.951152	0.000404962	0.0599835	0.270729	0.270018	2	2	11	57081661	G	C	0.0626475	0.000560884	0.0546654	0.190624
ABLIM1	-	2	protein_coding	ENSG00000099204.14	10	116370476	5812	76686	10	116293790	10:116293790:C:G	C	G	AC=3054;AN=6042	rs10159807	0.493859	0.506141	0.997905	1.0687e-43	0.432543	0.000999001	4.10652e-33	1	1	10	116293790	C	G	0.227786	6.01831e-37	0.180075	0.485376
ABLIM1	-	2	protein_coding	ENSG00000099204.14	10	116370476	5812	107521	10	116262955	10:116262955:T:C	T	C	AC=797;AN=5732	rs11196768	0.861329	0.138671	0.948982	5.67244e-15	0.359646	0.000999001	8.65895e-10	2	2	10	116262955	T	C	0.126346	2.97865e-12	0.333013	0.85402
ABLIM1	-	2	protein_coding	ENSG00000099204.14	10	116370476	5812	167871	10	116202605	10:116202605:AT:A	AT	A	AC=3191;AN=5772	rs11286352	0.446942	0.553058	0.977385	1.6213e-10	-0.21517	0.000999001	2.75412e-06	4	3	10	116202605	AT	A	-0.100451	3.02116e-08	0.261077	0.701613
ABLIM1	-	2	protein_coding	ENSG00000099204.14	10	116370476	5812	131139	10	116239337	10:116239337:A:G	A	G	AC=196;AN=5758	rs17779280	0.965547	0.0344535	0.866595	1.54299e-06	0.362473	0.00799201	0.00472924	5	4	10	116239337	A	G	0.0863939	1.91922e-06	0.198027	0.537079
ABLIM1	-	2	protein_coding	ENSG00000099204.14	10	116370476	5812	-534692	10	116905168	10:116905168:C:G	C	G	AC=181;AN=5320	rs11597403	0.965821	0.0341786	0.738743	4.50347e-05	-0.300742	0.0739261	0.0700712	3	5	10	116905168	C	G	-0.0724399	6.5955e-05	0.124989	0.326752
ABLIM1	-	2	protein_coding	ENSG00000099204.14	10	116370476	5812	223078	10	116147398	10:116147398:T:C	T	C	AC=1625;AN=4566	rs10787527	0.642918	0.357082	0.87254	9.24377e-05	-0.132953	0.117882	0.118783	6	6	10	116147398	T	C	-0.0667935	0.000234461	0.0812841	0.234378
ABLIM1	-	2	protein_coding	ENSG00000099204.14	10	116370476	5812	48528	10	116321948	10:116321948:A:G	A	G	AC=308;AN=5670	rs113754261	0.945439	0.0545611	0.876547	0.000118663	0.251592	0.148851	0.147422	7	7	10	116321948	A	G	0.0655775	0.000304381	0.0665763	0.209819
FAM193B	-	1	protein_coding	ENSG00000146067.11	5	176981348	6531	31737	5	176949611	5:176949611:G:T	G	T	AC=2801;AN=5930	rs1990909	0.527988	0.472012	0.986033	3.17404e-72	-1.03687	0.000999001	1.09089e-57	1	1	5	176982662	C	T	0.203873	8.79755e-30	0.30219	0.803325
FAM193B	-	1	protein_coding	ENSG00000146067.11	5	176981348	6531	-21718	5	177003066	5:177003066:C:T	C	T	AC=124;AN=5938	rs148100416	0.979448	0.0205524	0.912255	1.94425e-16	-0.893441	0.000999001	3.15386e-11	2	2	5	177003066	C	T	-0.128565	1.22665e-12	0.352334	0.885726
FAM193B	-	1	protein_coding	ENSG00000146067.11	5	176981348	6531	-8946	5	176990294	5:176990294:A:T	A	T	AC=2409;AN=5252	rs335483	0.540892	0.459108	0.931572	5.61641e-10	-0.359983	0.000999001	7.10078e-06	4	3	5	176833218	G	A	0.0774187	1.99466e-05	0.0643439	0.205798
FAM193B	-	1	protein_coding	ENSG00000146067.11	5	176981348	6531	-78403	5	177059751	5:177059751:T:C	T	C	AC=64;AN=6016	rs139269762	0.989286	0.0107143	0.931774	5.9205e-07	0.652052	0.003996	0.00272025	5	4	5	177059751	T	C	0.0894783	8.12153e-07	0.218574	0.594984
FAM193B	-	1	protein_coding	ENSG00000146067.11	5	176981348	6531	-761099	5	177742447	5:177742447:C:A	C	A	AC=3998;AN=5814	rs2973702	0.312689	0.687311	0.975604	1.16583e-06	0.151031	0.00699301	0.00457859	3	5	5	177742447	C	A	0.0853079	2.58044e-06	0.125348	0.327704
FAM193B	-	1	protein_coding	ENSG00000146067.11	5	176981348	6531	-577226	5	177558574	5:177558574:T:TA	T	TA	AC=1371;AN=4176	rs33915769	0.67072	0.32928	0.833399	4.78612e-06	0.150093	0.017982	0.0153182	6	6	5	177558574	T	TA	0.0833702	4.33796e-06	0.156063	0.414364
FAM193B	-	1	protein_coding	ENSG00000146067.11	5	176981348	6531	-99539	5	177080887	5:177080887:A:T	A	T	AC=474;AN=4740	rs199942937	0.899712	0.100288	0.798141	6.2568e-05	-0.215104	0.121878	0.121501	7	7	5	177050696	T	C	-0.065775	0.000291834	0.029047	0.173222
FAM193B	-	1	protein_coding	ENSG00000146067.11	5	176981348	6531	-388738	5	177370086	5:177370086:A:G	A	G	AC=63;AN=5404	rs142789795	0.988448	0.0115523	0.568767	0.00016792	-0.405336	0.243756	0.251027	8	8	5	177370086	A	G	-0.0697762	0.000121379	0.0638525	0.204917
MFSD3	+	2	protein_coding	ENSG00000167700.4	8	145735629	3203	87862	8	145823491	8:145823491:C:T	C	T	AC=78;AN=5688	rs142331357	0.986082	0.0139175	0.670961	1.01594e-07	-0.346349	0.000999001	0.000130153	1	1	8	145733886	G	T	-0.0958724	1.24698e-07	0.159771	0.425582
CTC-236F12.4	-	1	protein_coding	ENSG00000248727.1	5	55777773	7152	51142	5	55726631	5:55726631:T:C	T	C	AC=3790;AN=6016	rs287277	0.370088	0.629912	0.994527	7.47003e-40	-0.321957	0.000999001	6.27127e-34	1	1	5	55726631	T	C	-0.238119	2.59632e-40	0.281733	0.760518
TMED5	-	2	protein_coding	ENSG00000117500.8	1	93645818	5201	29616	1	93616202	1:93616202:T:C	T	C	AC=4046;AN=6046	rs1572343	0.329942	0.670058	0.998373	8.93768e-116	0.370935	0.000999001	2.64423e-104	1	1	1	93699525	C	T	-0.371071	1.64088e-99	0.226291	0.613501
TMED5	-	2	protein_coding	ENSG00000117500.8	1	93645818	5201	-164329	1	93810147	1:93810147:CT:C	CT	C	AC=4607;AN=5586	rs11291679	0.175175	0.824825	0.943837	5.97661e-36	0.2471	0.000999001	2.66099e-30	2	2	1	93810147	CT	C	0.177275	8.3224e-23	0.22396	0.608077
TMED5	-	2	protein_coding	ENSG00000117500.8	1	93645818	5201	4919	1	93640899	1:93640899:T:C	T	C	AC=61;AN=5596	rs560358777	0.989165	0.0108354	0.572073	4.00598e-07	0.251643	0.002997	0.000470144	3	3	1	94364209	G	T	0.0923807	3.52268e-07	0.196463	0.532469
TMED5	-	2	protein_coding	ENSG00000117500.8	1	93645818	5201	762606	1	92883212	1:92883212:G:A	G	A	AC=86;AN=5810	rs114761382	0.984884	0.0151159	0.800243	0.000180849	0.162111	0.121878	0.130994	4	4	1	92883212	G	A	0.0683329	0.000167456	0.0725577	0.219814
PINLYP	+	2	protein_coding	ENSG00000234465.6	19	44085189	8208	-33631	19	44051558	19:44051558:G:A	G	A	AC=440;AN=5998	rs8101200	0.925781	0.0742188	0.981853	3.39301e-11	-0.0285791	0.000999001	5.65778e-07	2	1	19	44051558	G	A	-0.17073	3.02112e-21	0.515097	0.98864
PINLYP	+	2	protein_coding	ENSG00000234465.6	19	44085189	8208	-3439	19	44081750	19:44081750:T:TA	T	TA	AC=1809;AN=5208	rs149035752	0.652851	0.347149	0.931952	7.51811e-11	-0.0155149	0.000999001	1.19762e-06	1	2	19	44081750	T	TA	-0.113749	3.42696e-10	0.131156	0.345062
PINLYP	+	2	protein_coding	ENSG00000234465.6	19	44085189	8208	652860	19	44738049	19:44738049:T:A	T	A	AC=148;AN=6006	rs4802214;rs145537878	0.974967	0.0250325	0.963292	4.71272e-05	-0.0283427	0.0739261	0.0798175	3	3	19	44700190	G	GT	-0.0698271	0.000119995	0.043887	0.181395
PINLYP	+	2	protein_coding	ENSG00000234465.6	19	44085189	8208	809372	19	44894561	19:44894561:T:C	T	C	AC=106;AN=5998	rs189402534	0.982422	0.0175781	0.937589	0.000113439	0.031353	0.153846	0.159559	4	4	19	44894561	T	C	0.0730061	5.77795e-05	0.127316	0.333263
PINLYP	+	2	protein_coding	ENSG00000234465.6	19	44085189	8208	-501403	19	43583786	19:43583786:G:A	G	A	AC=93;AN=5640	rs117947419	0.983737	0.016263	0.72691	0.000176009	0.0270755	0.214785	0.22099	5	5	19	43583786	G	A	0.0719584	7.37555e-05	0.121309	0.31854
ZNF544	+	2	protein_coding	ENSG00000198131.9	19	58755328	4624	34767	19	58790095	19:58790095:T:C	T	C	AC=3999;AN=6058	rs260503	0.33962	0.66038	1	8.99303e-57	-0.126926	0.000999001	1.03014e-48	3	1	19	58790095	T	C	-0.221641	5.04705e-35	0.423727	0.975585
ZNF544	+	2	protein_coding	ENSG00000198131.9	19	58755328	4624	-4915	19	58750413	19:58750413:C:T	C	T	AC=2060;AN=6014	rs8111222	0.658655	0.341345	0.992079	2.16039e-13	-0.0575614	0.000999001	1.19703e-09	1	2	19	58750413	C	T	-0.0896039	7.83735e-07	0.10308	0.284317
ZNF544	+	2	protein_coding	ENSG00000198131.9	19	58755328	4624	-25285	19	58730043	19:58730043:G:A	G	A	AC=1063;AN=5578	rs10416724	0.808392	0.191608	0.945428	1.07578e-09	0.0509454	0.000999001	2.83651e-06	5	3	19	58730043	G	A	0.106254	4.57267e-09	0.277782	0.750204
ZNF544	+	2	protein_coding	ENSG00000198131.9	19	58755328	4624	-34410	19	58720918	19:58720918:G:A	G	A	AC=1838;AN=5804	rs260418	0.683546	0.316454	0.976487	1.88275e-09	0.090624	0.000999001	5.00629e-06	2	4	19	58743142	C	T	-0.068787	0.000151429	0.0597396	0.197979
ZNF544	+	2	protein_coding	ENSG00000198131.9	19	58755328	4624	149781	19	58905109	19:58905109:T:G	T	G	AC=1800;AN=5956	rs8104221	0.697869	0.302131	0.988263	6.3663e-07	-0.0314034	0.000999001	0.000988258	6	5	19	58905109	T	G	-0.0915921	4.43135e-07	0.111612	0.308991
ZNF544	+	2	protein_coding	ENSG00000198131.9	19	58755328	4624	-17151	19	58738177	19:58738177:C:CT	C	CT	AC=731;AN=5430	rs552036028	0.86452	0.13548	0.910864	1.31227e-05	0.0712992	0.013986	0.0148289	7	6	19	58398196	T	C	0.0606871	0.000832676	0.0255249	0.169101
ZNF544	+	2	protein_coding	ENSG00000198131.9	19	58755328	4624	-129964	19	58625364	19:58625364:T:G	T	G	AC=869;AN=5932	rs2554963	0.853357	0.146643	0.981335	3.84044e-05	-0.0341003	0.032967	0.0377569	8	7	19	58625364	T	G	-0.0720836	7.16473e-05	0.0449853	0.18189
ZNF544	+	2	protein_coding	ENSG00000198131.9	19	58755328	4624	-34968	19	58720360	19:58720360:A:G	A	G	AC=1175;AN=5862	rs735507	0.800667	0.199333	0.975505	0.000218777	-0.0534587	0.171828	0.174345	4	8	19	58730489	A	G	-0.0659258	0.000282576	0.046293	0.18254
DDHD1	-	1	protein_coding	ENSG00000100523.10	14	53619118	6521	30478	14	53588640	14:53588640:T:TAAA	T	TAAA	AC=5104;AN=5920	rs35790838	0.137248	0.862752	0.976144	3.65427e-11	0.0456883	0.000999001	1.83936e-07	1	1	14	53588640	T	TAAA	0.11827	6.60447e-11	0.178215	0.480077
DDHD1	-	1	protein_coding	ENSG00000100523.10	14	53619118	6521	387803	14	53231315	14:53231315:A:G	A	G	AC=80;AN=5826	rs149842840	0.986428	0.0135724	0.771454	6.12083e-07	-0.0917174	0.000999001	0.00134904	2	2	14	53231315	A	G	-0.0900313	6.94026e-07	0.198533	0.538572
DDHD1	-	1	protein_coding	ENSG00000100523.10	14	53619118	6521	-322994	14	53942112	14:53942112:A:G	A	G	AC=399;AN=6046	rs7153908	0.933786	0.0662145	0.996233	0.000186627	-0.0353416	0.18981	0.198186	3	3	14	53942112	A	G	-0.0675219	0.000200114	0.075037	0.22375
ZNF708	-	2	protein_coding	ENSG00000182141.5	19	21512184	9860	-240851	19	21753035	19:21753035:C:G	C	G	AC=1958;AN=6012	rs12327638	0.675926	0.324074	0.994994	4.17791e-249	-0.553654	0.000999001	2.52581e-217	1	1	19	21753035	C	G	-0.518186	8.31452e-208	0.205283	0.558401
ZNF708	-	2	protein_coding	ENSG00000182141.5	19	21512184	9860	27542	19	21484642	19:21484642:G:A	G	A	AC=4595;AN=6058	rs552800	0.242585	0.757415	0.999626	2.37623e-84	-0.332751	0.000999001	1.89326e-70	2	2	19	21484642	G	A	-0.310694	8.76623e-69	0.23326	0.629305
ZNF708	-	2	protein_coding	ENSG00000182141.5	19	21512184	9860	-134878	19	21647062	19:21647062:C:A	C	A	AC=72;AN=6004	rs191044546	0.98813	0.0118699	0.928937	1.95639e-09	0.34847	0.000999001	6.106e-06	3	3	19	21647062	C	A	0.104586	7.95243e-09	0.190046	0.513782
ZNF708	-	2	protein_coding	ENSG00000182141.5	19	21512184	9860	48387	19	21463797	19:21463797:C:T	C	T	AC=5652;AN=5952	rs279799	0.0513283	0.948672	0.958178	1.58225e-05	0.129157	0.012987	0.0199388	5	4	19	21463797	C	T	0.0776216	1.89686e-05	0.0871632	0.245291
ZNF708	-	2	protein_coding	ENSG00000182141.5	19	21512184	9860	-913405	19	22425589	19:22425589:G:A	G	A	AC=3798;AN=6058	rs2168491	0.372018	0.627982	1	1.88367e-05	-0.0577219	0.015984	0.0227604	4	5	19	22425589	G	A	-0.0755771	3.13096e-05	0.0421334	0.180619
ZNF708	-	2	protein_coding	ENSG00000182141.5	19	21512184	9860	505506	19	21006678	19:21006678:ATATAT:A	ATATAT	A	AC=585;AN=5920	rs368393955	0.901023	0.0989772	0.974744	3.1677e-05	-0.0886588	0.027972	0.037062	6	6	19	21025906	G	A	-0.0748063	3.77002e-05	0.0366172	0.177668
MPHOSPH9	-	2	protein_coding	ENSG00000051825.10	12	123728499	5842	717	12	123727782	12:123727782:A:ATT	A	ATT	AC=1240;AN=6042	rs35389455	0.794764	0.205236	0.989693	1.27172e-27	0.0695255	0.000999001	3.34114e-23	1	1	12	123727782	A	ATT	0.196256	1.11589e-27	0.052542	0.187939
MPHOSPH9	-	2	protein_coding	ENSG00000051825.10	12	123728499	5842	499285	12	123229214	12:123229214:CA:C	CA	C	AC=296;AN=3390	rs552342047	0.911782	0.0882184	0.627331	2.00984e-05	0.0369289	0.018981	0.02145	2	2	12	123229214	CA	C	0.0775677	1.92239e-05	0.10142	0.278264
DAPP1	+	2	protein_coding	ENSG00000070190.8	4	100786029	7956	-16194	4	100769835	4:100769835:C:T	C	T	AC=252;AN=6016	rs17612178	0.958279	0.0417208	0.978252	2.18611e-63	-2.8215	0.000999001	7.03972e-43	2	1	4	100769835	C	T	-0.198379	2.95028e-28	0.215056	0.585841
DAPP1	+	2	protein_coding	ENSG00000070190.8	4	100786029	7956	29741	4	100815770	4:100815770:G:C	G	C	AC=71;AN=5932	rs146978714	0.988307	0.011693	0.850098	3.43125e-18	-1.55845	0.000999001	7.41206e-11	5	2	4	100815770	G	C	-0.16203	2.88046e-19	0.375154	0.919883
DAPP1	+	2	protein_coding	ENSG00000070190.8	4	100786029	7956	-50303	4	100735726	4:100735726:T:A	T	A	AC=159;AN=6002	rs140552627	0.972511	0.0274886	0.953892	9.73905e-18	-1.16958	0.000999001	8.14989e-11	6	3	4	100735726	T	A	-0.160321	6.84778e-19	0.337803	0.861986
DAPP1	+	2	protein_coding	ENSG00000070190.8	4	100786029	7956	-34336	4	100751693	4:100751693:G:C	G	C	AC=2016;AN=6038	rs17029563	0.66548	0.33452	0.998394	5.52918e-12	-0.824141	0.000999001	1.25799e-06	7	4	4	100811195	T	A	0.174693	3.49093e-22	0.337549	0.861564
DAPP1	+	2	protein_coding	ENSG00000070190.8	4	100786029	7956	22046	4	100808075	4:100808075:A:ATGTATGTATGTATATATGTGTGTG	A	ATGTATGTATGTATATATGTGTGTG	AC=606;AN=5834	rs575111084	0.895512	0.104488	0.962324	7.61003e-12	-0.630228	0.000999001	1.43903e-06	8	5	4	100795673	C	T	-0.121628	1.86579e-11	0.0999102	0.273124
DAPP1	+	2	protein_coding	ENSG00000070190.8	4	100786029	7956	-114400	4	100671629	4:100671629:C:G	C	G	AC=64;AN=6016	rs188563797	0.988802	0.0111977	0.934659	7.87152e-11	-1.30065	0.001998	9.61498e-06	4	6	4	100671629	C	G	-0.114962	2.2169e-10	0.291511	0.782787
DAPP1	+	2	protein_coding	ENSG00000070190.8	4	100786029	7956	-3986	4	100782043	4:100782043:C:A	C	A	AC=852;AN=5378	rs890485	0.841685	0.158315	0.908105	2.87029e-07	-0.366934	0.011988	0.00300785	9	7	4	100782043	C	A	-0.109091	1.75012e-09	0.363497	0.903083
DAPP1	+	2	protein_coding	ENSG00000070190.8	4	100786029	7956	19178	4	100805207	4:100805207:C:A	C	A	AC=2634;AN=5980	rs6532835	0.559458	0.440542	0.993089	1.31994e-06	-0.392505	0.011988	0.00676237	1	8	4	99858094	A	G	-0.0569966	0.00170023	0.00681411	0.0515211
DAPP1	+	2	protein_coding	ENSG00000070190.8	4	100786029	7956	-340266	4	100445763	4:100445763:GCTAT:G	GCTAT	G	AC=1228;AN=5968	rs61598233	0.79303	0.20697	0.988022	1.29292e-05	0.232526	0.042957	0.0435594	10	9	4	100445763	GCTAT	G	0.085026	2.78488e-06	0.113054	0.310723
DAPP1	+	2	protein_coding	ENSG00000070190.8	4	100786029	7956	415227	4	101201256	4:101201256:T:A	T	A	AC=2786;AN=5166	rs56017570	0.460317	0.539683	0.930883	0.000117986	-0.168018	0.172827	0.198219	11	10	4	101219255	G	T	-0.0621776	0.000617225	0.0447395	0.181776
LSM7	-	2	protein_coding	ENSG00000130332.10	19	2328586	8346	1689	19	2326897	19:2326897:C:T	C	T	AC=3503;AN=6026	rs12977961	0.418314	0.581686	0.99666	3.10962e-247	0.959117	0.000999001	4.81187e-209	1	1	19	2326897	C	T	0.555041	2.23811e-244	0.349288	0.880832
LSM7	-	2	protein_coding	ENSG00000130332.10	19	2328586	8346	-439817	19	2768403	19:2768403:G:A	G	A	AC=198;AN=6042	rs73518608	0.967518	0.0324822	0.987693	8.11912e-06	-0.318677	0.02997	0.0368236	2	2	19	2759079	GGTGGTGACAGTTGCATGACAGTGTGATA	G	-0.0781791	1.65104e-05	0.0470759	0.182982
CLGN	-	2	protein_coding	ENSG00000153132.8	4	141348764	5988	-72519	4	141421283	4:141421283:T:C	T	C	AC=1064;AN=6036	rs76522083	0.824757	0.175243	0.996921	6.27973e-10	0.00726105	0.000999001	3.97609e-06	1	1	4	141421283	T	C	0.109161	1.70844e-09	0.26377	0.709657
CLGN	-	2	protein_coding	ENSG00000153132.8	4	141348764	5988	71419	4	141277345	4:141277345:A:G	A	G	AC=479;AN=6016	rs72716337	0.92048	0.0795196	0.989025	3.43387e-05	0.00686771	0.0569431	0.0588282	2	2	4	141277345	A	G	0.0717084	7.81432e-05	0.0644818	0.206046
ELL3	-	2	protein_coding	ENSG00000128886.7	15	44069166	3176	-91688	15	44160854	15:44160854:G:C	G	C	AC=924;AN=5958	rs541871	0.845133	0.154867	0.979628	3.63982e-10	-0.166887	0.000999001	1.06219e-06	1	1	15	44160854	G	C	-0.115155	2.06716e-10	0.177149	0.477034
UBAC2-AS1	-	2	lincRNA	ENSG00000228889.2	13	99852964	7790	-26532	13	99879496	13:99879496:C:T	C	T	AC=3476;AN=6058	rs7322572	0.42666	0.57334	1	2.74537e-10	0.155888	0.000999001	2.00514e-06	1	1	13	99881682	C	T	0.11467	2.46314e-10	0.0440736	0.181477
DPY19L3	+	2	protein_coding	ENSG00000178904.14	19	32968389	7056	-16589	19	32951800	19:32951800:A:G	A	G	AC=5170;AN=6050	rs4805761	0.145578	0.854422	0.998302	5.78793e-134	-0.264082	0.000999001	2.12783e-106	1	1	19	32933475	C	A	-0.395682	4.39717e-114	0.276804	0.747544
DPY19L3	+	2	protein_coding	ENSG00000178904.14	19	32968389	7056	-29708	19	32938681	19:32938681:A:T	A	T	AC=1136;AN=6008	rs68013007	0.81183	0.18817	0.991567	2.16772e-20	0.0952944	0.000999001	2.89409e-14	2	2	19	32938681	A	T	0.139366	1.31172e-14	0.35332	0.887298
DPY19L3	+	2	protein_coding	ENSG00000178904.14	19	32968389	7056	-100735	19	32867654	19:32867654:C:T	C	T	AC=3040;AN=5860	rs11671474	0.481667	0.518333	0.982695	3.90326e-11	0.0535981	0.000999001	7.89447e-07	3	3	19	32967434	CA	C	-0.0997342	3.78804e-08	0.137055	0.362423
CTD-2666L21.1	+	2	lincRNA	ENSG00000234773.2	19	12305903	5544	-112816	19	12193087	19:12193087:T:C	T	C	AC=842;AN=6056	rs8105246	0.86069	0.13931	0.997148	6.83132e-06	0.0303953	0.010989	0.0106587	1	1	19	12193087	T	C	0.080446	9.30128e-06	0.0945209	0.259476
CTD-2666L21.1	+	2	lincRNA	ENSG00000234773.2	19	12305903	5544	196884	19	12502787	19:12502787:G:A	G	A	AC=362;AN=4222	rs12974755	0.91254	0.0874595	0.717574	6.24174e-05	-0.031344	0.0819181	0.0797481	2	2	19	12502787	G	A	-0.072606	6.34492e-05	0.14084	0.3725
UBN1	+	1	protein_coding	ENSG00000118900.10	16	4926949	8857	-12940	16	4914009	16:4914009:G:A	G	A	AC=1364;AN=6014	rs73517061	0.771842	0.228158	0.995047	5.33771e-22	-0.503483	0.000999001	9.49112e-17	1	1	16	4914009	G	A	-0.132911	2.06479e-13	0.278074	0.750991
UBN1	+	1	protein_coding	ENSG00000118900.10	16	4926949	8857	-4471	16	4922478	16:4922478:T:TG	T	TG	AC=399;AN=5976	rs201575969	0.932353	0.0676471	0.974142	1.21545e-10	0.506071	0.000999001	1.25172e-06	2	2	16	4922478	T	TG	0.0958843	1.24252e-07	0.190593	0.515352
UBN1	+	1	protein_coding	ENSG00000118900.10	16	4926949	8857	89927	16	5016876	16:5016876:C:T	C	T	AC=68;AN=5954	rs75111584	0.988517	0.0114829	0.852479	3.93505e-08	0.818974	0.000999001	0.000183607	3	3	16	5016876	C	T	0.0994033	4.2026e-08	0.259798	0.69781
UBN1	+	1	protein_coding	ENSG00000118900.10	16	4926949	8857	21987	16	4948936	16:4948936:C:T	C	T	AC=4218;AN=5798	rs12443906	0.273753	0.726247	0.972112	7.99675e-06	0.205247	0.022977	0.0223689	4	4	16	4952598	C	G	0.0709854	9.22586e-05	0.0146537	0.114676
UBN1	+	1	protein_coding	ENSG00000118900.10	16	4926949	8857	-335741	16	4591208	16:4591208:C:T	C	T	AC=300;AN=5712	rs3859154	0.948052	0.0519481	0.8935	6.05168e-05	0.281455	0.125874	0.130155	5	5	16	4591208	C	T	0.0715895	8.03156e-05	0.0877032	0.246337
NUAK1	-	1	protein_coding	ENSG00000074590.9	12	106480734	6589	-26881	12	106507615	12:106507615:T:C	T	C	AC=516;AN=5818	rs7138598	0.91138	0.0886203	0.951662	7.73802e-20	0.0638169	0.000999001	1.25374e-11	1	1	12	106507615	T	C	0.163543	1.32689e-19	0.271242	0.731796
NUAK1	-	1	protein_coding	ENSG00000074590.9	12	106480734	6589	13267	12	106467467	12:106467467:A:G	A	G	AC=377;AN=5990	rs12422286	0.93748	0.0625204	0.974241	8.00557e-15	-0.0637841	0.000999001	3.99679e-08	2	2	12	106467467	A	G	-0.141957	4.18224e-15	0.232671	0.627977
NUAK1	-	1	protein_coding	ENSG00000074590.9	12	106480734	6589	323421	12	106157313	12:106157313:C:T	C	T	AC=2513;AN=5112	rs10861504	0.507066	0.492934	0.927737	2.8895e-11	0.0276145	0.002997	9.04135e-06	3	3	12	106157313	C	T	0.119906	3.58342e-11	0.28708	0.773196
NUAK1	-	1	protein_coding	ENSG00000074590.9	12	106480734	6589	147862	12	106332872	12:106332872:G:C	G	C	AC=3238;AN=6048	rs12833614	0.465935	0.534065	0.999243	2.39285e-08	-0.0219606	0.002997	0.000556299	4	4	12	106328254	T	C	-0.101288	2.3156e-08	0.109381	0.304907
ITFG3	+	2	protein_coding	ENSG00000269881.1	16	299546	5161	8954	16	308500	16:308500:CAGA:C	CAGA	C	AC=813;AN=5882	rs370710251	0.861268	0.138732	0.971027	2.76067e-24	-0.301965	0.000999001	2.52602e-19	1	1	16	312015	T	C	-0.145959	6.85961e-16	0.232408	0.627385
ITFG3	+	2	protein_coding	ENSG00000269881.1	16	299546	5161	-6774	16	292772	16:292772:T:C	T	C	AC=1741;AN=5952	rs9788833	0.706529	0.293471	0.987226	1.49539e-11	-0.157357	0.000999001	8.18227e-08	3	2	16	235490	C	T	-0.100055	3.42428e-08	0.137631	0.363981
ITFG3	+	2	protein_coding	ENSG00000269881.1	16	299546	5161	-11592	16	287954	16:287954:C:T	C	T	AC=62;AN=6054	rs145837639	0.989839	0.0101613	0.992869	5.71393e-11	-0.859821	0.000999001	3.1009e-07	2	3	16	287954	C	T	-0.0745753	3.98444e-05	0.0840202	0.239354
ITFG3	+	2	protein_coding	ENSG00000269881.1	16	299546	5161	308548	16	608094	16:608094:A:C	A	C	AC=5804;AN=5864	rs763160	0.0101633	0.989837	0.716424	6.57236e-05	0.475466	0.0839161	0.09451	5	4	16	361687	C	T	0.0534463	0.00325702	0.0180161	0.137804
ITFG3	+	2	protein_coding	ENSG00000269881.1	16	299546	5161	-49591	16	249955	16:249955:T:C	T	C	AC=4228;AN=5028	rs2974777	0.158958	0.841042	0.876147	0.000107793	0.0911969	0.140859	0.149599	4	5	16	376583	C	T	-0.0673131	0.000209445	0.01747	0.134336
ITFG3	+	2	protein_coding	ENSG00000269881.1	16	299546	5161	6614	16	306160	16:306160:G:A	G	A	AC=61;AN=5998	rs190196077	0.989746	0.0102539	0.907877	0.000146095	-0.302057	0.172827	0.183753	6	6	16	306160	G	A	-0.0665581	0.000246694	0.0853747	0.241882
ITFG3	+	2	protein_coding	ENSG00000269881.1	16	299546	5161	464094	16	763640	16:763640:CA:C	CA	C	AC=386;AN=3666	rs543215940	0.894052	0.105948	0.662475	0.000265087	-0.099739	0.304695	0.291528	7	7	16	763640	CA	C	-0.0641468	0.000411513	0.0651028	0.207166
LINC01003	+	2	lincRNA	ENSG00000261455.1	7	152160871	7612	-8094	7	152152777	7:152152777:C:G	C	G	AC=2242;AN=6058	rs10282008	0.6304	0.3696	1	3.92904e-260	-0.512066	0.000999001	5.03383e-239	1	1	7	152152777	C	G	-0.554957	2.75009e-244	0.163099	0.435746
LINC01003	+	2	lincRNA	ENSG00000261455.1	7	152160871	7612	1193	7	152162064	7:152162064:A:C	A	C	AC=138;AN=5572	rs117195373	0.975456	0.0245442	0.778884	3.09099e-12	-0.439482	0.000999001	2.36175e-08	2	2	7	152162064	A	C	-0.0709271	9.34958e-05	0.0853455	0.241827
LINC01003	+	2	lincRNA	ENSG00000261455.1	7	152160871	7612	-361525	7	151799346	7:151799346:C:T	C	T	AC=71;AN=5966	rs117751284	0.988208	0.0117917	0.877003	2.0975e-06	0.261884	0.010989	0.00531395	3	3	7	151799346	C	T	0.0845474	3.1682e-06	0.126817	0.331806
LINC01003	+	2	lincRNA	ENSG00000261455.1	7	152160871	7612	216958	7	152377829	7:152377829:T:C	T	C	AC=2499;AN=5764	rs6975064	0.566904	0.433096	0.975109	1.90217e-05	-0.0566582	0.03996	0.0414354	4	4	7	152377829	T	C	-0.0750807	3.52952e-05	0.075691	0.224802
LINC01003	+	2	lincRNA	ENSG00000261455.1	7	152160871	7612	-250176	7	151910695	7:151910695:C:G	C	G	AC=147;AN=5596	rs147810622	0.973647	0.0263525	0.797525	4.53235e-05	-0.245947	0.0829171	0.0930213	5	5	7	151221139	T	C	-0.0532169	0.00339256	0.0122233	0.0958914
PAXIP1-AS2	+	2	protein_coding	ENSG00000214106.3	7	154720238	8730	21	7	154720259	7:154720259:T:C	T	C	AC=2491;AN=5678	rs11543936	0.562758	0.437242	0.968188	9.66456e-41	0.236347	0.000999001	1.78369e-32	1	1	7	154798440	C	G	-0.178391	4.44579e-23	0.293973	0.787816
PAXIP1-AS2	+	2	protein_coding	ENSG00000214106.3	7	154720238	8730	-11522	7	154708716	7:154708716:C:T	C	T	AC=1258;AN=6058	rs11771552	0.79352	0.20648	1	1.92303e-36	0.196704	0.000999001	1.15372e-28	2	2	7	154708716	C	T	0.191091	2.66166e-26	0.340283	0.866094
PAXIP1-AS2	+	2	protein_coding	ENSG00000214106.3	7	154720238	8730	38133	7	154758371	7:154758371:C:T	C	T	AC=3664;AN=6058	rs4960652	0.395874	0.604126	0.999786	4.38679e-06	0.0721297	0.016983	0.0186938	3	3	7	154735950	C	T	0.0653729	0.000317909	0.0275518	0.171735
RP11-645C24.5	-	2	lincRNA	ENSG00000260306.1	16	21807080	3493	-508865	16	22315945	16:22315945:A:C	A	C	AC=242;AN=5944	rs77886393	0.959593	0.0404074	0.953572	8.61128e-22	-0.169441	0.000999001	7.85435e-17	2	1	16	22628211	C	T	-0.130265	6.15286e-13	0.14093	0.372736
RP11-645C24.5	-	2	lincRNA	ENSG00000260306.1	16	21807080	3493	70979	16	21736101	16:21736101:A:T	A	T	AC=2762;AN=4140	rs4783342	0.33396	0.66604	0.860804	7.00523e-09	-0.0651373	0.000999001	2.25373e-05	5	2	16	21840481	A	G	-0.0683888	0.000165403	0.0565028	0.19317
RP11-645C24.5	-	2	lincRNA	ENSG00000260306.1	16	21807080	3493	-1934	16	21809014	16:21809014:G:T	G	T	AC=1354;AN=5786	rs2974875	0.765034	0.234966	0.968663	6.94457e-07	-0.125233	0.000999001	0.00118556	3	3	16	21783420	A	G	-0.237428	4.40927e-40	0.226871	0.614835
RP11-645C24.5	-	2	lincRNA	ENSG00000260306.1	16	21807080	3493	19342	16	21787738	16:21787738:C:T	C	T	AC=59;AN=5828	rs545881998	0.990121	0.00987944	0.770587	3.0701e-06	-0.151771	0.003996	0.00471916	1	4	16	21787738	C	T	-0.0744737	4.08239e-05	0.0928614	0.256143
RP11-645C24.5	-	2	lincRNA	ENSG00000260306.1	16	21807080	3493	-103674	16	21910754	16:21910754:A:G	A	G	AC=407;AN=4208	rs540682119	0.90333	0.0966698	0.75778	3.64411e-05	0.0624829	0.042957	0.0421327	4	5	16	22806825	C	T	0.0582427	0.00134191	0.0357915	0.177278
RP11-645C24.5	-	2	lincRNA	ENSG00000260306.1	16	21807080	3493	96773	16	21710307	16:21710307:T:C	T	C	AC=1479;AN=6058	rs8061609	0.756931	0.243069	1	5.65898e-05	0.0510184	0.0739261	0.064102	7	6	16	22806825	C	T	0.0686494	0.000156129	0.0704298	0.216406
RP11-645C24.5	-	2	lincRNA	ENSG00000260306.1	16	21807080	3493	230192	16	21576888	16:21576888:C:T	C	T	AC=68;AN=5890	rs370319809	0.988391	0.0116086	0.74518	0.00011237	-0.122766	0.10989	0.109803	6	7	16	22806825	C	T	0.0615016	0.000707554	0.0542135	0.190027
RP11-645C24.5	-	2	lincRNA	ENSG00000260306.1	16	21807080	3493	-90229	16	21897309	16:21897309:T:A	T	A	AC=63;AN=5910	rs544673453	0.98959	0.0104098	0.805518	0.000215088	0.111113	0.1998	0.191293	8	8	16	21897309	T	A	0.0649401	0.000348403	0.0729974	0.220511
PER1	-	1	protein_coding	ENSG00000179094.9	17	8059673	6606	-25534	17	8085207	17:8085207:CA:C	CA	C	AC=1188;AN=5098	rs533871555	0.76783	0.23217	0.906775	7.51695e-05	0.0411236	0.130869	0.125369	1	1	17	7944069	A	G	0.0664811	0.000250824	0.0671669	0.210871
ZNF473	+	2	protein_coding	ENSG00000142528.11	19	50544349	7165	-631844	19	49912505	19:49912505:C:G	C	G	AC=96;AN=6058	rs200176970	0.984365	0.0156351	1	2.89052e-13	0.207001	0.000999001	2.09274e-08	2	1	19	49545024	A	G	0.0825184	5.43149e-06	0.0885983	0.248073
ZNF473	+	2	protein_coding	ENSG00000142528.11	19	50544349	7165	-108428	19	50435921	19:50435921:C:T	C	T	AC=143;AN=5950	rs201354210	0.976214	0.0237861	0.927403	1.03444e-09	0.115292	0.001998	1.7714e-05	4	2	19	50435921	C	T	0.0778322	1.80016e-05	0.158895	0.422914
ZNF473	+	2	protein_coding	ENSG00000142528.11	19	50544349	7165	-7306	19	50537043	19:50537043:C:T	C	T	AC=1020;AN=6040	rs11084000	0.83107	0.16893	0.99713	6.11607e-08	0.0311187	0.002997	0.000543264	1	3	19	50537043	C	T	0.0976757	7.18912e-08	0.0757108	0.224834
ZNF473	+	2	protein_coding	ENSG00000142528.11	19	50544349	7165	-756601	19	49787748	19:49787748:G:A	G	A	AC=62;AN=5950	rs139520903	0.989652	0.0103482	0.804284	6.37391e-08	-0.181316	0.002997	0.000567044	3	4	19	49965132	G	C	-0.0631594	0.000504983	0.016606	0.128602
ZNF473	+	2	protein_coding	ENSG00000142528.11	19	50544349	7165	515791	19	51060140	19:51060140:C:T	C	T	AC=66;AN=5968	rs141286051	0.989042	0.0109585	0.873258	1.79387e-05	0.0830311	0.046953	0.0533582	5	5	19	51060140	C	T	0.0762439	2.66243e-05	0.0669778	0.210535
ZNF473	+	2	protein_coding	ENSG00000142528.11	19	50544349	7165	-259355	19	50284994	19:50284994:CCCT:C	CCCT	C	AC=64;AN=5882	rs146219752	0.989217	0.010783	0.798782	8.20121e-05	-0.101235	0.182817	0.194666	6	6	19	49662870	G	A	0.0612838	0.000739192	0.0744537	0.222819
RAD23A	+	2	protein_coding	ENSG00000179262.5	19	13063178	5736	-11063	19	13052115	19:13052115:A:AT	A	AT	AC=125;AN=5958	rs537663050	0.979187	0.0208128	0.882726	3.4439e-11	0.86926	0.000999001	3.00685e-07	1	1	19	13052115	A	AT	0.118315	6.49526e-11	0.194743	0.527415
RAD23A	+	2	protein_coding	ENSG00000179262.5	19	13063178	5736	-3552	19	13059626	19:13059626:C:T	C	T	AC=70;AN=6058	rs4987202	0.988717	0.011283	1	1.76951e-08	-0.982155	0.000999001	6.07577e-05	2	2	19	13059626	C	T	-0.101325	2.28824e-08	0.359272	0.896636
RAD23A	+	2	protein_coding	ENSG00000179262.5	19	13063178	5736	788855	19	13852033	19:13852033:A:G	A	G	AC=313;AN=5606	rs74183034	0.944774	0.0552265	0.876185	7.39967e-06	0.351765	0.013986	0.0148157	3	3	19	13852033	A	G	0.080175	9.96956e-06	0.142451	0.376719
TNNI3K	+	1	protein_coding	ENSG00000116783.10	1	75005939	5250	-326720	1	74679219	1:74679219:TA:T	TA	T	AC=2843;AN=5788	rs67800484	0.509275	0.490725	0.978029	2.31033e-69	-0.0499511	0.000999001	1.08418e-55	1	1	1	74679219	TA	T	-0.293596	2.7637e-61	0.211685	0.576648
TNNI3K	+	1	protein_coding	ENSG00000116783.10	1	75005939	5250	-361485	1	74644454	1:74644454:A:G	A	G	AC=5449;AN=6058	rs1333032	0.100741	0.899259	1	1.9714e-09	0.0271463	0.000999001	1.07484e-05	2	2	1	74644454	A	G	0.102836	1.40812e-08	0.122528	0.32089
CCDC64	+	1	protein_coding	ENSG00000135127.7	12	120530823	6765	-23600	12	120507223	12:120507223:C:G	C	G	AC=611;AN=6030	rs7965829	0.898964	0.101036	0.993432	1.71946e-27	0.237902	0.000999001	3.68398e-21	1	1	12	120507223	C	G	0.197408	5.43309e-28	0.118517	0.315018
CCDC64	+	1	protein_coding	ENSG00000135127.7	12	120530823	6765	8723	12	120539546	12:120539546:A:ACGGCAGCAGGGGCC	A	ACGGCAGCAGGGGCC	AC=488;AN=6034	rs146058422	0.919903	0.0800971	0.992793	1.47503e-17	-0.223729	0.000999001	7.68159e-13	2	2	12	120539546	A	ACGGCAGCAGGGGCC	-0.140995	6.40827e-15	0.0839828	0.239284
CCDC64	+	1	protein_coding	ENSG00000135127.7	12	120530823	6765	-139860	12	120390963	12:120390963:C:CAATAATAATAAT	C	CAATAATAATAAT	AC=3943;AN=5876	rs139100235	0.32785	0.67215	0.983592	4.91216e-06	-0.0698227	0.011988	0.0106789	3	3	12	120492404	T	C	-0.07789	1.77445e-05	0.0206236	0.152447
ADCK2	+	2	protein_coding	ENSG00000133597.5	7	140378955	5365	-16679	7	140362276	7:140362276:C:T	C	T	AC=173;AN=6026	rs6965839	0.971808	0.0281918	0.971844	2.97662e-43	0.790418	0.000999001	2.97066e-35	1	1	7	140362276	C	T	0.174416	4.06488e-22	0.258576	0.694194
ADCK2	+	2	protein_coding	ENSG00000133597.5	7	140378955	5365	739	7	140379694	7:140379694:G:A	G	A	AC=452;AN=6048	rs4727021	0.926034	0.0739664	0.995389	1.23094e-16	0.266872	0.000999001	5.62501e-12	2	2	7	140396718	G	A	0.125054	4.9576e-12	0.256771	0.688897
ADCK2	+	2	protein_coding	ENSG00000133597.5	7	140378955	5365	-2384	7	140376571	7:140376571:A:C	A	C	AC=647;AN=6026	rs4624945	0.893193	0.106807	0.99203	0.000161819	-0.184296	0.218781	0.201748	3	3	7	140370484	C	T	-0.554291	1.38343e-243	0.192662	0.521337
ADCK2	+	2	protein_coding	ENSG00000133597.5	7	140378955	5365	-689242	7	139689713	7:139689713:C:T	C	T	AC=96;AN=5500	rs149547950	0.982795	0.0172047	0.69299	0.000172803	-0.160093	0.215784	0.213302	4	4	7	139689713	C	T	-0.0647252	0.000364538	0.0753529	0.224257
AKAP13	+	1	protein_coding	ENSG00000170776.15	15	86290835	7945	-39335	15	86251500	15:86251500:T:C	T	C	AC=326;AN=5970	rs16943484	0.945698	0.0543016	0.962922	4.84411e-93	1.24553	0.000999001	2.17782e-75	1	1	15	86251500	T	C	0.355127	1.00217e-90	0.335828	0.858705
AKAP13	+	1	protein_coding	ENSG00000170776.15	15	86290835	7945	-211378	15	86079457	15:86079457:T:C	T	C	AC=434;AN=6048	rs7173944	0.92751	0.0724895	0.994137	2.1094e-27	-0.584816	0.000999001	7.41169e-21	2	2	15	86079457	T	C	-0.193405	6.49933e-27	0.253315	0.678959
AKAP13	+	1	protein_coding	ENSG00000170776.15	15	86290835	7945	434	15	86291269	15:86291269:C:T	C	T	AC=1334;AN=6050	rs3169119	0.78011	0.21989	0.997592	6.43835e-19	0.297821	0.000999001	1.83825e-13	3	3	15	86291269	C	T	0.155691	6.83103e-18	0.115395	0.312668
AKAP13	+	1	protein_coding	ENSG00000170776.15	15	86290835	7945	428362	15	86719197	15:86719197:G:A	G	A	AC=2277;AN=6058	rs11073622	0.624758	0.375242	1	5.33564e-05	-0.115082	0.0839161	0.0918194	4	4	15	86719197	G	A	-0.0727134	6.18775e-05	0.0275939	0.171782
RP11-17E13.2	-	2	lincRNA	ENSG00000272864.1	1	75165017	5436	-53687	1	75218704	1:75218704:C:T	C	T	AC=4065;AN=6042	rs4145871	0.327408	0.672592	0.998281	2.00433e-55	-0.128626	0.000999001	1.57414e-43	2	1	1	75213463	A	G	-0.232567	1.74954e-38	0.329842	0.848743
RP11-17E13.2	-	2	lincRNA	ENSG00000272864.1	1	75165017	5436	-6984	1	75172001	1:75172001:T:A	T	A	AC=2550;AN=6054	rs7527057	0.579355	0.420645	0.999564	1.02582e-24	-0.193987	0.000999001	1.50144e-18	1	2	1	75173884	A	G	0.181762	6.53469e-24	0.2953	0.790447
RP11-17E13.2	-	2	lincRNA	ENSG00000272864.1	1	75165017	5436	-4593	1	75169610	1:75169610:T:C	T	C	AC=2727;AN=6056	rs12122137	0.550161	0.449839	0.998984	6.39543e-07	0.0954224	0.003996	0.00191755	3	3	1	75167477	T	C	0.0870489	1.60268e-06	0.138947	0.367501
RP11-17E13.2	-	2	lincRNA	ENSG00000272864.1	1	75165017	5436	-870339	1	76035356	1:76035356:C:T	C	T	AC=4354;AN=6038	rs211759	0.277975	0.722025	0.998757	0.000290248	-0.0252125	0.240759	0.234457	4	4	1	76035356	C	T	-0.0638767	0.000435332	0.03306	0.175954
VDAC3	+	1	protein_coding	ENSG00000078668.9	8	42260550	5825	-130097	8	42130453	8:42130453:G:A	G	A	AC=319;AN=6006	rs147199288	0.946684	0.053316	0.980693	2.75156e-09	0.154114	0.000999001	6.74467e-06	1	1	8	42130453	G	A	0.101427	2.21534e-08	0.174338	0.468977
ERMAP	+	2	protein_coding	ENSG00000164010.9	1	43295586	5351	22207	1	43317793	1:43317793:G:A	G	A	AC=963;AN=6058	rs9960	0.84236	0.15764	1	5.09207e-134	-0.361149	0.000999001	2.14437e-110	1	1	1	43317793	G	A	-0.422532	1.84722e-131	0.370191	0.912926
ERMAP	+	2	protein_coding	ENSG00000164010.9	1	43295586	5351	-366129	1	42929457	1:42929457:G:A	G	A	AC=98;AN=5868	rs2809660	0.983028	0.0169717	0.86342	0.00032706	0.123708	0.262737	0.250047	2	2	1	42929457	G	A	0.0649537	0.000347406	0.0420073	0.18056
STX6	-	2	protein_coding	ENSG00000135823.9	1	180957437	6372	-34731	1	180992168	1:180992168:C:A	C	A	AC=705;AN=5334	rs371917091	0.86713	0.13287	0.898908	5.62973e-27	-0.281746	0.000999001	7.64427e-21	1	1	1	180992168	C	A	-0.141807	4.47077e-15	0.421311	0.973559
STX6	-	2	protein_coding	ENSG00000135823.9	1	180957437	6372	16525	1	180940912	1:180940912:G:A	G	A	AC=514;AN=6040	rs12740112	0.914808	0.0851924	0.994386	3.52762e-17	-0.272278	0.000999001	2.01681e-12	4	2	1	180940912	G	A	-0.110645	1.02342e-09	0.353561	0.887681
STX6	-	2	protein_coding	ENSG00000135823.9	1	180957437	6372	37211	1	180920226	1:180920226:G:T	G	T	AC=1470;AN=5640	rs10753229	0.740657	0.259343	0.957578	2.68035e-13	-0.202515	0.000999001	3.34158e-09	2	3	1	180945052	C	A	0.107684	2.8265e-09	0.274546	0.741266
STX6	-	2	protein_coding	ENSG00000135823.9	1	180957437	6372	-42908	1	181000345	1:181000345:C:CGTTTCTTTCTTT	C	CGTTTCTTTCTTT	AC=2208;AN=5966	rs57383844	0.631303	0.368697	0.99334	3.68214e-13	-0.436716	0.000999001	4.7164e-09	5	4	1	180771007	A	G	-0.0734026	5.2637e-05	0.115705	0.312885
STX6	-	2	protein_coding	ENSG00000135823.9	1	180957437	6372	56688	1	180900749	1:180900749:T:C	T	C	AC=69;AN=6050	rs140642	0.988537	0.0114627	0.956101	5.32803e-12	-0.431474	0.000999001	5.43491e-08	3	5	1	180900749	T	C	-0.119719	3.84431e-11	0.238202	0.640546
STX6	-	2	protein_coding	ENSG00000135823.9	1	180957437	6372	-110313	1	181067750	1:181067750:G:T	G	T	AC=3339;AN=5810	rs3856069	0.426026	0.573974	0.978066	3.84408e-07	0.0763872	0.002997	0.00104119	6	6	1	181067750	G	T	0.0813408	7.38499e-06	0.158582	0.421963
STX6	-	2	protein_coding	ENSG00000135823.9	1	180957437	6372	-665925	1	181623362	1:181623362:A:AAT	A	AAT	AC=699;AN=5986	rs10627806	0.882468	0.117532	0.983617	4.22874e-07	-0.104234	0.002997	0.00106425	8	7	1	181623362	A	AAT	-0.0905468	5.9893e-07	0.228873	0.619401
STX6	-	2	protein_coding	ENSG00000135823.9	1	180957437	6372	20980	1	180936457	1:180936457:C:T	C	T	AC=2204;AN=6032	rs2068800	0.63629	0.36371	0.996138	1.04813e-06	0.151673	0.002997	0.00235945	9	8	1	181018258	G	A	0.071115	8.95629e-05	0.051424	0.186663
STX6	-	2	protein_coding	ENSG00000135823.9	1	180957437	6372	-54092	1	181011529	1:181011529:G:T	G	T	AC=2135;AN=5990	rs6678384	0.645046	0.354954	0.993382	2.45173e-05	0.246233	0.038961	0.0372895	10	9	1	181284486	T	C	-0.0597309	0.00100562	0.0241289	0.166034
STX6	-	2	protein_coding	ENSG00000135823.9	1	180957437	6372	230795	1	180726642	1:180726642:C:CT	C	CT	AC=1620;AN=4564	rs35380232	0.64481	0.35519	0.882242	2.50202e-05	-0.0644972	0.040959	0.0386382	11	10	1	180726642	C	CT	-0.0725405	6.44261e-05	0.0535531	0.189178
STX6	-	2	protein_coding	ENSG00000135823.9	1	180957437	6372	638237	1	180319200	1:180319200:G:A	G	A	AC=959;AN=5964	rs6694896	0.839771	0.160229	0.986515	3.67185e-05	0.0722985	0.04995	0.0532624	7	11	1	180319200	G	A	0.0751982	3.43106e-05	0.031927	0.17532
ARFGAP1	+	1	protein_coding	ENSG00000101199.8	20	61919008	8371	-3345	20	61915663	20:61915663:C:T	C	T	AC=88;AN=5916	rs186812674	0.985149	0.0148515	0.854866	6.57123e-126	1.60869	0.000999001	1.32801e-111	1	1	20	61915663	C	T	0.392886	2.30304e-112	0.513336	0.988568
ARFGAP1	+	1	protein_coding	ENSG00000101199.8	20	61919008	8371	-11933	20	61907075	20:61907075:T:C	T	C	AC=2007;AN=5350	rs6011712	0.625137	0.374863	0.937499	1.01956e-14	0.127413	0.000999001	1.82402e-10	2	2	20	61907075	T	C	0.138598	1.83399e-14	0.356582	0.892449
ARFGAP1	+	1	protein_coding	ENSG00000101199.8	20	61919008	8371	-19012	20	61899996	20:61899996:A:G	A	G	AC=3612;AN=4714	rs911062	0.23372	0.76628	0.861254	1.97997e-05	-0.0821656	0.046953	0.0476138	3	3	20	61899996	A	G	-0.074836	3.74323e-05	0.0559754	0.192422
CALHM1	-	2	protein_coding	ENSG00000185933.6	10	105218645	5404	-4473	10	105223118	10:105223118:G:A	G	A	AC=2723;AN=5946	rs2986022	0.541544	0.458456	0.993069	1.12122e-24	-0.234645	0.000999001	2.24556e-19	1	1	10	105223118	G	A	-0.116105	1.4646e-10	0.302409	0.803715
RNASEH2A	+	2	protein_coding	ENSG00000104889.4	19	12917498	5901	-121063	19	12796435	19:12796435:T:C	T	C	AC=1962;AN=5690	rs10423414	0.655048	0.344952	0.967179	9.04549e-10	0.105838	0.000999001	4.86471e-06	1	1	19	12876964	G	C	0.115371	1.91223e-10	0.28534	0.769222
SWT1	+	2	protein_coding	ENSG00000116668.8	1	185126614	4700	-165511	1	184961103	1:184961103:C:T	C	T	AC=204;AN=6054	rs112274690	0.96629	0.0337097	0.993758	4.53561e-05	0.0761176	0.037962	0.0452777	2	1	1	184961103	C	T	0.0732798	5.41818e-05	0.0536913	0.189353
SWT1	+	2	protein_coding	ENSG00000116668.8	1	185126614	4700	274491	1	185401105	1:185401105:CTCCTTTATTTATG:C	CTCCTTTATTTATG	C	AC=1566;AN=5198	rs146006327	0.698081	0.301919	0.921889	0.000144261	-0.0280897	0.115884	0.121066	1	2	1	185401105	CTCCTTTATTTATG	C	-0.0673778	0.000206513	0.0568444	0.193662
SWT1	+	2	protein_coding	ENSG00000116668.8	1	185126614	4700	510366	1	185636980	1:185636980:C:T	C	T	AC=101;AN=5916	rs116248301	0.98265	0.0173496	0.862778	0.00036544	0.0857156	0.260739	0.258795	3	3	1	185636980	C	T	0.0648334	0.000356334	0.0601691	0.198647
RPS6KB2	+	1	protein_coding	ENSG00000175634.10	11	67200915	4868	-12055	11	67188860	11:67188860:A:G	A	G	AC=523;AN=5844	rs12290164	0.909349	0.0906511	0.959209	2.25692e-08	-0.118359	0.000999001	0.000144415	1	1	11	67188860	A	G	-0.0965268	1.02226e-07	0.200339	0.543901
RPS6KB2	+	1	protein_coding	ENSG00000175634.10	11	67200915	4868	87679	11	67288594	11:67288594:C:T	C	T	AC=3393;AN=6058	rs2276118	0.440039	0.559961	1	0.000199189	0.0457057	0.188811	0.178713	2	2	11	67288594	C	T	0.0647382	0.000363542	0.0465274	0.182667
CRELD2	+	2	protein_coding	ENSG00000184164.10	22	50316858	9781	-3499	22	50313359	22:50313359:G:A	G	A	AC=946;AN=6030	rs9616208	0.843588	0.156412	0.994713	1.03453e-216	0.614373	0.000999001	3.34509e-189	1	1	22	50313359	G	A	0.512681	1.00909e-202	0.457981	0.986053
RP11-94L15.2	-	2	lincRNA	ENSG00000264198.1	17	37920089	4986	-9727	17	37929816	17:37929816:T:C	T	C	AC=2783;AN=6056	rs2313430	0.543373	0.456627	0.999862	4.85261e-147	-1.66646	0.000999001	1.63589e-120	1	1	17	37929816	T	C	-0.431795	7.84172e-138	0.239724	0.644078
RP11-94L15.2	-	2	lincRNA	ENSG00000264198.1	17	37920089	4986	997494	17	36922595	17:36922595:C:T	C	T	AC=127;AN=6046	rs75779079	0.978998	0.0210016	0.980483	8.62517e-05	0.809107	0.0989011	0.113188	2	2	17	36922595	C	T	0.0710954	8.99659e-05	0.0667124	0.210062
RP11-94L15.2	-	2	lincRNA	ENSG00000264198.1	17	37920089	4986	170750	17	37749339	17:37749339:A:C	A	C	AC=636;AN=3568	rs74890597	0.820099	0.179901	0.723969	0.000279626	-0.294031	0.26973	0.284573	3	3	17	37749339	A	C	-0.0644414	0.000386929	0.0645508	0.20617
GZMH	-	1	protein_coding	ENSG00000100450.8	14	25078905	7507	-86193	14	25165098	14:25165098:G:GA	G	GA	AC=2560;AN=5592	rs34471424	0.542713	0.457287	0.9601	1.14152e-22	3.87576	0.000999001	7.53042e-17	1	1	14	25165098	G	GA	0.163363	1.45589e-19	0.181174	0.488502
GZMH	-	1	protein_coding	ENSG00000100450.8	14	25078905	7507	-70675	14	25149580	14:25149580:T:A	T	A	AC=441;AN=5942	rs72681051	0.926224	0.0737759	0.96953	1.66883e-10	-8.18208	0.000999001	1.90986e-06	3	2	14	25270646	T	G	0.0746385	3.92468e-05	0.0493608	0.184622
GZMH	-	1	protein_coding	ENSG00000100450.8	14	25078905	7507	-44221	14	25123126	14:25123126:G:T	G	T	AC=409;AN=5984	rs4981546	0.932137	0.067863	0.973764	7.05365e-07	6.42018	0.002997	0.00249665	4	3	14	25101897	C	T	0.0758509	2.92978e-05	0.0707723	0.216961
GZMH	-	1	protein_coding	ENSG00000100450.8	14	25078905	7507	-242302	14	25321207	14:25321207:G:A	G	A	AC=61;AN=6058	rs79610034	0.989845	0.0101547	0.998368	8.72142e-06	-7.94721	0.021978	0.0207073	2	4	14	25321207	G	A	-0.0856655	2.34167e-06	0.139688	0.369466
GZMH	-	1	protein_coding	ENSG00000100450.8	14	25078905	7507	-68339	14	25147244	14:25147244:A:G	A	G	AC=213;AN=6040	rs72681050	0.964263	0.0357374	0.982725	0.000164081	-3.75973	0.24975	0.239286	5	5	14	25270646	T	G	0.0744109	4.14407e-05	0.061215	0.200341
PCK2	+	1	protein_coding	ENSG00000100889.7	14	24571884	6886	279094	14	24850978	14:24850978:G:T	G	T	AC=82;AN=6036	rs146740537	0.986408	0.0135922	0.969365	3.49178e-12	-0.367761	0.000999001	2.51901e-08	2	1	14	24850978	G	T	-0.124655	5.7963e-12	0.44009	0.984621
PCK2	+	1	protein_coding	ENSG00000100889.7	14	24571884	6886	-44212	14	24527672	14:24527672:G:A	G	A	AC=2283;AN=4714	rs7146599	0.516963	0.483037	0.892619	4.64129e-12	0.183889	0.000999001	3.42961e-08	3	2	14	24521187	C	T	-0.0841975	3.47982e-06	0.101813	0.279671
PCK2	+	1	protein_coding	ENSG00000100889.7	14	24571884	6886	-7049	14	24564835	14:24564835:G:T	G	T	AC=72;AN=5920	rs138850727	0.987954	0.0120462	0.809991	1.50746e-09	-0.321791	0.000999001	6.95373e-06	4	3	14	24564835	G	T	-0.106673	3.97391e-09	0.205016	0.557624
PCK2	+	1	protein_coding	ENSG00000100889.7	14	24571884	6886	-51280	14	24520604	14:24520604:C:T	C	T	AC=3094;AN=6058	rs7148185	0.490168	0.509832	1	2.33804e-08	0.142864	0.000999001	8.52401e-05	1	4	14	24461235	T	C	0.0734012	5.26539e-05	0.0937479	0.257895
PCK2	+	1	protein_coding	ENSG00000100889.7	14	24571884	6886	126654	14	24698538	14:24698538:G:C	G	C	AC=138;AN=6052	rs182639784	0.977412	0.0225879	0.995466	1.03971e-06	-0.200476	0.002997	0.0025	5	5	14	24698538	G	C	-0.0837022	3.97167e-06	0.0984368	0.268712
PCK2	+	1	protein_coding	ENSG00000100889.7	14	24571884	6886	-4580	14	24567304	14:24567304:C:A	C	A	AC=4192;AN=5218	rs2759409	0.194976	0.805024	0.902925	6.01024e-06	-0.0712705	0.016983	0.0129543	6	6	14	24567304	C	A	-0.0810495	7.96308e-06	0.161553	0.431024
C20orf194	-	2	protein_coding	ENSG00000088854.11	20	3296737	7612	-106362	20	3403099	20:3403099:A:C	A	C	AC=571;AN=6020	rs76782573	0.905611	0.0943886	0.988471	4.91877e-24	0.0813292	0.000999001	1.2534e-18	1	1	20	3403099	A	C	0.173585	6.41214e-22	0.133628	0.352689
C20orf194	-	2	protein_coding	ENSG00000088854.11	20	3296737	7612	88918	20	3207819	20:3207819:T:C	T	C	AC=1841;AN=4730	rs3810560	0.607851	0.392149	0.890812	2.60515e-10	0.0340901	0.000999001	2.11447e-06	3	2	20	3207819	T	C	0.104623	7.85396e-09	0.371033	0.914128
C20orf194	-	2	protein_coding	ENSG00000088854.11	20	3296737	7612	-90554	20	3387291	20:3387291:G:A	G	A	AC=171;AN=6042	rs74640864	0.971719	0.0282805	0.986257	8.21711e-08	-0.0738192	0.001998	0.000326812	2	3	20	3387291	G	A	-0.0952729	1.49429e-07	0.188709	0.509953
C20orf194	-	2	protein_coding	ENSG00000088854.11	20	3296737	7612	110036	20	3186701	20:3186701:CA:C	CA	C	AC=301;AN=5390	rs537649838	0.944022	0.0559783	0.824362	1.27456e-06	-0.0456419	0.003996	0.0040252	4	4	20	3186701	CA	C	-0.0860233	2.12409e-06	0.17542	0.472085
C20orf194	-	2	protein_coding	ENSG00000088854.11	20	3296737	7612	146212	20	3150525	20:3150525:TAA:T	TAA	T	AC=1959;AN=3612	rs556017753	0.458333	0.541667	0.79614	3.63113e-05	-0.0219901	0.0779221	0.0779687	5	5	20	3150525	TAA	T	-0.0692696	0.000135986	0.0717717	0.218564
C20orf194	-	2	protein_coding	ENSG00000088854.11	20	3296737	7612	-684140	20	3980877	20:3980877:C:T	C	T	AC=90;AN=6020	rs139145277	0.984593	0.0154071	0.947538	8.26871e-05	-0.0732938	0.145854	0.155208	6	6	20	3980877	C	T	-0.0733737	5.29968e-05	0.0902071	0.251115
C20orf194	-	2	protein_coding	ENSG00000088854.11	20	3296737	7612	-500461	20	3797198	20:3797198:TCC:T	TCC	T	AC=162;AN=6004	rs540930539	0.972846	0.0271545	0.962955	9.91867e-05	-0.0536413	0.178821	0.177252	7	7	20	3797198	TCC	T	-0.0687405	0.000153004	0.0615991	0.200984
IL32	+	2	protein_coding	ENSG00000008517.12	16	3118119	5429	-34090	16	3084029	16:3084029:A:G	A	G	AC=1697;AN=5968	rs12448662	0.715478	0.284522	0.992489	7.9921e-14	-13.1577	0.000999001	2.05478e-09	4	1	16	3293880	A	G	-0.120529	2.83317e-11	0.179291	0.483144
IL32	+	2	protein_coding	ENSG00000008517.12	16	3118119	5429	-13433	16	3104686	16:3104686:T:C	T	C	AC=2799;AN=4498	rs3891077	0.377223	0.622777	0.862106	4.74824e-13	2.83732	0.000999001	1.14064e-08	7	2	16	3037304	G	A	-0.0683718	0.000166024	0.0554197	0.191648
IL32	+	2	protein_coding	ENSG00000008517.12	16	3118119	5429	-34066	16	3084053	16:3084053:A:C	A	C	AC=1675;AN=5974	rs12448664	0.719353	0.280647	0.993506	9.49619e-13	12.6278	0.000999001	1.8006e-08	5	3	16	3293880	A	G	-0.117192	9.83383e-11	0.182232	0.491509
IL32	+	2	protein_coding	ENSG00000008517.12	16	3118119	5429	-121503	16	2996616	16:2996616:G:C	G	C	AC=308;AN=5910	rs7203202	0.947985	0.0520145	0.944968	2.69305e-07	1.96879	0.002997	0.00118017	9	4	16	2996616	G	C	0.0858204	2.24498e-06	0.136399	0.360636
IL32	+	2	protein_coding	ENSG00000008517.12	16	3118119	5429	10965	16	3129084	16:3129084:G:C	G	C	AC=461;AN=5932	rs141022332	0.922621	0.077379	0.96977	1.36431e-06	14.7684	0.00599401	0.00423045	1	5	16	3129084	G	C	0.400934	2.3356e-117	0.303156	0.80504
IL32	+	2	protein_coding	ENSG00000008517.12	16	3118119	5429	-2559	16	3115560	16:3115560:G:A	G	A	AC=110;AN=5668	rs45534137	0.980551	0.0194492	0.746391	2.46035e-06	-2.75191	0.00799201	0.00778869	8	6	16	3115560	G	A	-0.0762376	2.66656e-05	0.140198	0.370811
IL32	+	2	protein_coding	ENSG00000008517.12	16	3118119	5429	127753	16	3245872	16:3245872:A:C	A	C	AC=2233;AN=5112	rs434508	0.565649	0.434351	0.922128	9.68146e-06	0.812206	0.017982	0.0239464	11	7	16	3245872	A	C	0.081389	7.2932e-06	0.147022	0.388745
IL32	+	2	protein_coding	ENSG00000008517.12	16	3118119	5429	-311036	16	2807083	16:2807083:C:A	C	A	AC=5842;AN=5984	rs2240145	0.0241514	0.975849	0.936003	1.02596e-05	2.41345	0.017982	0.0238695	6	8	16	2807083	C	A	0.0757711	2.9871e-05	0.0724045	0.219571
IL32	+	2	protein_coding	ENSG00000008517.12	16	3118119	5429	425541	16	3543660	16:3543660:G:A	G	A	AC=115;AN=5956	rs116855661	0.980485	0.0195146	0.905105	1.99877e-05	2.4319	0.035964	0.0441827	12	9	16	3543660	G	A	0.0764937	2.50471e-05	0.0607103	0.199513
IL32	+	2	protein_coding	ENSG00000008517.12	16	3118119	5429	-2491	16	3115628	16:3115628:A:C	A	C	AC=1947;AN=3076	rs1554999	0.367405	0.632595	0.740383	2.98665e-05	1.67264	0.0599401	0.0644728	2	10	16	3293880	A	G	-0.0906364	5.83732e-07	0.16207	0.432604
IL32	+	2	protein_coding	ENSG00000008517.12	16	3118119	5429	7509	16	3125628	16:3125628:A:G	A	G	AC=137;AN=5316	rs58530056	0.973723	0.0262771	0.702515	0.000167963	-1.67614	0.261738	0.257246	13	11	16	3125628	A	G	-0.0665599	0.000246601	0.056782	0.193572
AGBL5	+	1	protein_coding	ENSG00000084693.11	2	27282134	4444	-902290	2	26379844	2:26379844:G:A	G	A	AC=4298;AN=5460	rs4490131	0.212213	0.787787	0.932295	0.000196083	0.0322801	0.14985	0.148008	1	1	2	26379844	G	A	0.0658897	0.000284767	0.114697	0.312157
AGBL5	+	1	protein_coding	ENSG00000084693.11	2	27282134	4444	429669	2	27711803	2:27711803:G:C	G	C	AC=168;AN=5974	rs112803279	0.972059	0.0279412	0.932886	0.000342415	-0.0706923	0.227772	0.226845	2	2	2	27711803	G	C	-0.0637188	0.000449849	0.0502938	0.185487
PTPN4	+	1	protein_coding	ENSG00000088179.4	2	120718400	6070	-30940	2	120687460	2:120687460:A:G	A	G	AC=230;AN=5818	rs17611296	0.960235	0.0397651	0.902518	3.25783e-16	-0.3226	0.000999001	1.66671e-11	2	1	2	120687460	A	G	-0.19267	1.01937e-26	0.445162	0.985394
PTPN4	+	1	protein_coding	ENSG00000088179.4	2	120718400	6070	-124756	2	120593644	2:120593644:CA:C	CA	C	AC=1853;AN=5992	rs372656229	0.689537	0.310463	0.993435	3.06202e-07	-0.127538	0.001998	0.000994919	3	2	2	120677523	C	G	-0.191772	1.76092e-26	0.0915093	0.253558
PTPN4	+	1	protein_coding	ENSG00000088179.4	2	120718400	6070	75226	2	120793626	2:120793626:G:A	G	A	AC=99;AN=5866	rs62169103	0.983356	0.0166445	0.818009	3.35756e-05	-0.191768	0.0539461	0.0587325	4	3	2	120793626	G	A	-0.0742786	4.27687e-05	0.11204	0.309565
PTPN4	+	1	protein_coding	ENSG00000088179.4	2	120718400	6070	-818307	2	119900093	2:119900093:C:T	C	T	AC=2731;AN=6058	rs5018771	0.549484	0.450516	1	4.46442e-05	0.0510801	0.0679321	0.0748293	5	4	2	119900093	C	T	0.075819	2.95258e-05	0.0813491	0.234494
PTPN4	+	1	protein_coding	ENSG00000088179.4	2	120718400	6070	888005	2	121606405	2:121606405:G:A	G	A	AC=68;AN=5938	rs55917638	0.988659	0.0113412	0.855295	0.000140032	0.21371	0.18981	0.186202	6	5	2	121606405	G	A	0.0711568	8.87096e-05	0.143353	0.379078
WDR12	-	2	protein_coding	ENSG00000138442.5	2	203879521	4565	115657	2	203763864	2:203763864:C:T	C	T	AC=2483;AN=5988	rs57289596	0.586567	0.413433	0.993429	7.18537e-10	0.0341862	0.000999001	1.89858e-06	1	1	2	203755107	T	A	0.0866983	1.7653e-06	0.0715918	0.218277
WDR12	-	2	protein_coding	ENSG00000138442.5	2	203879521	4565	-21897	2	203901418	2:203901418:C:G	C	G	AC=2898;AN=5016	rs11690221	0.420428	0.579572	0.920355	0.00029431	0.0201767	0.171828	0.167695	2	2	2	204732347	C	T	-0.0621942	0.000615155	0.046932	0.182897
GPRASP1	+	2	protein_coding	ENSG00000198932.8	23	101907774	2683	92921	23	102000695	23:102000695:G:C	G	C	AC=697;AN=6054	23:102000695:G:C	0.884677	0.115323	0.996864	1.40911e-67	-0.26021	0.000999001	3.30126e-54	1	1	23	102000695	G	C	-0.300469	3.0758e-64	0.214145	0.583392
GPRASP1	+	2	protein_coding	ENSG00000198932.8	23	101907774	2683	223085	23	102130859	23:102130859:G:A	G	A	AC=91;AN=5810	23:102130859:G:A	0.984202	0.0157983	0.698692	7.86249e-09	0.183361	0.000999001	1.80971e-05	2	2	23	102130859	G	A	0.104037	9.52074e-09	0.319092	0.831405
GPRASP1	+	2	protein_coding	ENSG00000198932.8	23	101907774	2683	591314	23	102499088	23:102499088:AT:A	AT	A	AC=201;AN=4738	23:102499088:AT:A	0.957767	0.0422332	0.519945	0.000728472	-0.0690124	0.190809	0.198757	3	3	23	102499088	AT	A	-0.0594051	0.00107177	0.130138	0.341879
ABCA9	-	2	protein_coding	ENSG00000154258.12	17	67057090	6351	-9732	17	67066822	17:67066822:C:T	C	T	AC=2854;AN=4684	rs7214438	0.388889	0.611111	0.887603	1.1047e-05	0.110882	0.01998	0.0219572	1	1	17	67066822	C	T	0.0750527	3.55331e-05	0.0668428	0.210295
NUCB2	+	2	protein_coding	ENSG00000070081.11	11	17353589	5924	-58543	11	17295046	11:17295046:G:T	G	T	AC=3329;AN=5974	rs214092	0.44183	0.55817	0.994393	9.5054e-284	-0.507993	0.000999001	4.16351e-248	1	1	11	17294375	T	C	-0.550448	1.44503e-239	0.331772	0.851952
NUCB2	+	2	protein_coding	ENSG00000070081.11	11	17353589	5924	-64235	11	17289354	11:17289354:A:G	A	G	AC=2400;AN=5962	rs214101	0.597118	0.402882	0.991744	7.59182e-48	0.189638	0.000999001	3.55343e-39	2	2	11	17294254	A	G	-0.238935	1.38529e-40	0.29529	0.790428
ERGIC2	-	2	protein_coding	ENSG00000087502.13	12	29534114	8917	55551	12	29478563	12:29478563:C:G	C	G	AC=1872;AN=6020	rs11050192	0.689264	0.310736	0.996154	3.47445e-17	0.0945587	0.000999001	9.29992e-13	2	1	12	29504382	G	A	-0.175432	2.32101e-22	0.179913	0.484915
ERGIC2	-	2	protein_coding	ENSG00000087502.13	12	29534114	8917	-10728	12	29544842	12:29544842:T:C	T	C	AC=782;AN=6026	rs12813731	0.869734	0.130266	0.993681	6.6545e-14	-0.146524	0.000999001	5.90826e-10	3	2	12	29437895	C	T	-0.106812	3.79275e-09	0.146909	0.388443
ERGIC2	-	2	protein_coding	ENSG00000087502.13	12	29534114	8917	82887	12	29451227	12:29451227:GT:G	GT	G	AC=3018;AN=5814	rs57445542	0.480504	0.519496	0.981206	4.07753e-11	-0.100176	0.000999001	2.47427e-07	1	3	12	29504382	G	A	-0.10518	6.53633e-09	0.0431885	0.181089
ERGIC2	-	2	protein_coding	ENSG00000087502.13	12	29534114	8917	519638	12	29014476	12:29014476:T:C	T	C	AC=2723;AN=5958	rs1480639	0.54194	0.45806	0.992674	6.63444e-06	0.0428112	0.00899101	0.0127934	4	4	12	29014476	T	C	0.0831149	4.64137e-06	0.0349465	0.176883
ERGIC2	-	2	protein_coding	ENSG00000087502.13	12	29534114	8917	-14258	12	29548372	12:29548372:G:A	G	A	AC=265;AN=5518	rs77250464	0.952533	0.0474672	0.831883	9.82972e-05	-0.0831121	0.131868	0.139707	5	5	12	29548372	G	A	-0.0686244	0.000156995	0.0666461	0.209944
COLCA1	-	2	protein_coding	ENSG00000196167.5	11	111170734	5553	-45607	11	111216341	11:111216341:C:A	C	A	AC=1787;AN=5996	rs59514954	0.701726	0.298274	0.994431	3.18476e-32	0.0308229	0.001998	4.22542e-15	1	1	11	111221282	C	T	0.548855	6.46198e-238	0.219513	0.597337
COLCA1	-	2	protein_coding	ENSG00000196167.5	11	111170734	5553	-36305	11	111207039	11:111207039:C:T	C	T	AC=246;AN=6046	rs117229533	0.959464	0.0405362	0.990576	1.34182e-11	-0.020848	0.004995	0.000141406	2	2	11	111207039	C	T	-0.115346	1.92956e-10	0.23737	0.638633
COLCA1	-	2	protein_coding	ENSG00000196167.5	11	111170734	5553	45577	11	111125157	11:111125157:G:A	G	A	AC=1560;AN=4902	rs2001753	0.680295	0.319705	0.895702	8.18667e-08	0.00689334	0.013986	0.00734727	3	3	11	111125157	G	A	0.0990587	4.68107e-08	0.165524	0.443113
JPH4	-	1	protein_coding	ENSG00000092051.12	14	24047779	6751	-433673	14	24481452	14:24481452:G:C	G	C	AC=172;AN=5752	rs77135979	0.970279	0.0297215	0.836102	2.5831e-05	0.0206201	0.046953	0.0569709	1	1	14	24481452	G	C	0.0754154	3.25579e-05	0.0541676	0.189967
JPH4	-	1	protein_coding	ENSG00000092051.12	14	24047779	6751	5427	14	24042352	14:24042352:G:A	G	A	AC=64;AN=5656	rs77363281	0.988597	0.0114029	0.649288	4.15365e-05	-0.0283166	0.0859141	0.0881695	2	2	14	24042352	G	A	-0.0745268	4.03091e-05	0.129321	0.339338
JPH4	-	1	protein_coding	ENSG00000092051.12	14	24047779	6751	-274060	14	24321839	14:24321839:T:C	T	C	AC=396;AN=3922	rs72690377	0.897073	0.102927	0.698063	9.0996e-05	0.0108176	0.167832	0.168129	3	3	14	24321839	T	C	0.0703428	0.000106795	0.0854635	0.242049
JPH4	-	1	protein_coding	ENSG00000092051.12	14	24047779	6751	224711	14	23823068	14:23823068:C:T	C	T	AC=676;AN=5730	rs12895729	0.882543	0.117457	0.937084	0.000183645	-0.00992791	0.288711	0.28715	4	4	14	23823068	C	T	-0.0659061	0.000283773	0.0448328	0.181819
TMEM143	-	2	protein_coding	ENSG00000161558.6	19	48867195	7975	16851	19	48850344	19:48850344:C:G	C	G	AC=4373;AN=5984	rs275582	0.2677	0.7323	0.991653	9.85553e-32	0.085459	0.000999001	4.72814e-25	1	1	19	48850344	C	G	0.184908	1.05539e-24	0.29796	0.795565
TMEM143	-	2	protein_coding	ENSG00000161558.6	19	48867195	7975	6964	19	48860231	19:48860231:G:A	G	A	AC=1954;AN=5760	rs12608580	0.661805	0.338195	0.9704	1.58044e-07	-0.0356149	0.000999001	0.000725874	2	2	19	48827911	G	GT	0.0845725	3.1469e-06	0.100509	0.275103
ZNF614	-	2	protein_coding	ENSG00000142556.14	19	52533493	9784	-45202	19	52578695	19:52578695:C:G	C	G	AC=1028;AN=6058	rs17835749	0.83011	0.16989	0.999922	1.83969e-12	0.101927	0.000999001	1.2825e-08	1	1	19	52578695	C	G	0.126296	3.03835e-12	0.101867	0.279866
LYPD2	-	2	protein_coding	ENSG00000197353.3	8	143833952	8432	-9882	8	143843834	8:143843834:C:T	C	T	AC=2210;AN=6020	rs10094888	0.632663	0.367337	0.996594	6.45583e-84	0.964511	0.000999001	1.61301e-67	1	1	8	143843834	C	T	0.283931	2.87443e-57	0.23554	0.63446
LYPD2	-	2	protein_coding	ENSG00000197353.3	8	143833952	8432	10076	8	143823876	8:143823876:G:A	G	A	AC=2047;AN=6018	rs13254358	0.66061	0.33939	0.99644	1.89192e-09	0.296021	0.001998	2.8296e-05	2	2	8	143839396	CT	C	-0.0970587	8.68951e-08	0.140556	0.371754
BHLHB9	+	2	protein_coding	ENSG00000198908.7	23	102001022	2608	125040	23	102126062	23:102126062:C:T	C	T	AC=550;AN=6018	23:102126062:C:T	0.907365	0.0926347	0.958997	6.19171e-08	0.0156382	0.000999001	9.15363e-05	1	1	23	102126062	C	T	0.0977264	7.0776e-08	0.278969	0.753379
BHLHB9	+	2	protein_coding	ENSG00000198908.7	23	102001022	2608	-918020	23	101083002	23:101083002:A:C	A	C	AC=115;AN=5690	23:101083002:A:C	0.97941	0.0205903	0.750032	0.00121049	0.0160553	0.308691	0.296261	2	2	23	101083002	A	C	0.0590243	0.00115416	0.102704	0.282927
PPP1R14B	-	1	protein_coding	ENSG00000173457.6	11	64013288	4462	61285	11	63952003	11:63952003:C:CA	C	CA	AC=733;AN=2748	rs200890434	0.735315	0.264685	0.705002	1.02081e-07	-0.0978804	0.000999001	0.000199632	3	1	11	63952003	C	CA	-0.0889976	9.30373e-07	0.265148	0.713776
PPP1R14B	-	1	protein_coding	ENSG00000173457.6	11	64013288	4462	100552	11	63912736	11:63912736:A:G	A	G	AC=950;AN=6048	rs12419038	0.841944	0.158056	0.998608	2.04957e-05	-0.10147	0.022977	0.0237943	4	2	11	63912736	A	G	-0.0627265	0.000551901	0.0178297	0.136635
PPP1R14B	-	1	protein_coding	ENSG00000173457.6	11	64013288	4462	-599061	11	64612349	11:64612349:G:C	G	C	AC=65;AN=5672	rs71539701	0.988132	0.0118679	0.686216	2.549e-05	0.223558	0.030969	0.027816	2	3	11	64612349	G	C	0.0756308	3.09052e-05	0.171411	0.460517
PPP1R14B	-	1	protein_coding	ENSG00000173457.6	11	64013288	4462	-39869	11	64053157	11:64053157:T:G	T	G	AC=2414;AN=6030	rs887314	0.600259	0.399741	0.997574	2.632e-05	-0.0665611	0.024975	0.0278008	1	4	11	64053157	T	G	-0.0649924	0.000344581	0.0264287	0.170386
SNX29P2	+	2	lincRNA	ENSG00000198106.7	16	29370433	3570	-196977	16	29173456	16:29173456:C:T	C	T	AC=2000;AN=5606	rs153221	0.643081	0.356919	0.958648	6.12503e-17	-0.0236563	0.000999001	1.89192e-12	1	1	16	29173456	C	T	-0.15038	8.77401e-17	0.411848	0.964359
SNX29P2	+	2	lincRNA	ENSG00000198106.7	16	29370433	3570	68578	16	29439011	16:29439011:T:A	T	A	AC=3679;AN=5712	rs7193237	0.355434	0.644566	0.967621	1.30142e-13	-0.0311749	0.000999001	1.74385e-09	3	2	16	29439033	A	G	-0.0881905	1.16704e-06	0.0472827	0.183107
SNX29P2	+	2	lincRNA	ENSG00000198106.7	16	29370433	3570	-55434	16	29314999	16:29314999:T:G	T	G	AC=1466;AN=6040	rs7188570	0.756709	0.243291	0.989596	1.5706e-12	-0.0222747	0.000999001	2.28871e-08	2	3	16	29314999	T	G	-0.121087	2.29302e-11	0.277789	0.750223
SNX29P2	+	2	lincRNA	ENSG00000198106.7	16	29370433	3570	-10273	16	29360160	16:29360160:T:C	T	C	AC=2319;AN=4404	rs11641792	0.472901	0.527099	0.866283	1.77536e-06	0.020238	0.003996	0.00259281	4	4	16	29805803	G	C	-0.0645903	0.000375028	0.044204	0.181535
SNX29P2	+	2	lincRNA	ENSG00000198106.7	16	29370433	3570	-861541	16	28508892	16:28508892:G:A	G	A	AC=114;AN=5496	rs34395441	0.978878	0.0211218	0.73495	0.000127786	-0.0291579	0.111888	0.110518	5	5	16	28508892	G	A	-0.0702548	0.000108944	0.094925	0.260328
SNX29P2	+	2	lincRNA	ENSG00000198106.7	16	29370433	3570	-868901	16	28501532	16:28501532:G:A	G	A	AC=358;AN=5548	rs28502521	0.934989	0.0650106	0.862793	0.00015121	0.0198334	0.125874	0.127659	6	6	16	28501532	G	A	0.0669298	0.000227641	0.0524289	0.187805
DNAL4	-	2	protein_coding	ENSG00000100246.8	22	39190137	5657	1845	22	39188292	22:39188292:C:CT	C	CT	AC=3939;AN=5020	rs35443069	0.216284	0.783716	0.883254	7.46565e-08	0.0744972	0.000999001	0.000303634	1	1	22	39188292	C	CT	0.0977247	7.08143e-08	0.234455	0.632003
DNAL4	-	2	protein_coding	ENSG00000100246.8	22	39190137	5657	-12859	22	39202996	22:39202996:C:T	C	T	AC=306;AN=5554	rs376017774	0.945362	0.0546381	0.853978	9.67853e-05	-0.0894384	0.126873	0.131262	2	2	22	39202996	C	T	-0.0696795	0.000124046	0.068261	0.212787
LAMB3	-	2	protein_coding	ENSG00000196878.8	1	209824739	6478	32	1	209824707	1:209824707:A:T	A	T	AC=5464;AN=5936	rs10779510	0.0791118	0.920888	0.968024	5.29545e-24	0.0305653	0.000999001	5.38617e-19	2	1	1	209824707	A	T	0.180012	1.77712e-23	0.500674	0.988038
LAMB3	-	2	protein_coding	ENSG00000196878.8	1	209824739	6478	3695	1	209821044	1:209821044:G:A	G	A	AC=823;AN=5568	rs11119319	0.85256	0.14744	0.928445	9.8402e-09	0.0132777	0.000999001	3.16853e-05	3	2	1	209821044	G	A	0.100813	2.69379e-08	0.241007	0.647094
LAMB3	-	2	protein_coding	ENSG00000196878.8	1	209824739	6478	-95806	1	209920545	1:209920545:G:A	G	A	AC=1556;AN=6040	rs12034758	0.742238	0.257762	0.998128	1.03378e-05	0.014964	0.015984	0.0188659	1	3	1	209837897	T	C	-0.058151	0.00136569	0.0198522	0.148471
LAMB3	-	2	protein_coding	ENSG00000196878.8	1	209824739	6478	20240	1	209804499	1:209804499:T:G	T	G	AC=712;AN=5580	rs2236891	0.872195	0.127805	0.916316	5.19944e-05	-0.00989324	0.0869131	0.079241	4	4	1	209804499	T	G	-0.0746157	3.94609e-05	0.11308	0.31075
LAMB3	-	2	protein_coding	ENSG00000196878.8	1	209824739	6478	-112175	1	209936914	1:209936914:C:T	C	T	AC=1464;AN=5798	rs17015169	0.746801	0.253199	0.973324	7.27482e-05	0.0137624	0.113886	0.10683	5	5	1	209851696	C	G	0.0601564	0.000924921	0.0309979	0.174732
REV3L	-	2	protein_coding	ENSG00000009413.11	6	111732759	6469	-72182	6	111804941	6:111804941:A:G	A	G	AC=210;AN=5930	rs17539093	0.964779	0.0352205	0.938083	7.77783e-30	-0.183246	0.000999001	1.26132e-22	2	1	6	111804941	A	G	-0.204928	4.43111e-30	0.364155	0.904071
REV3L	-	2	protein_coding	ENSG00000009413.11	6	111732759	6469	-174264	6	111907023	6:111907023:C:A	C	A	AC=3730;AN=5908	rs1883136	0.368056	0.631944	0.988481	4.93819e-14	-0.0584066	0.000999001	2.06453e-09	1	2	6	111905066	T	C	-0.117149	9.99097e-11	0.265578	0.71506
REV3L	-	2	protein_coding	ENSG00000009413.11	6	111732759	6469	-59347	6	111792106	6:111792106:T:TCGGGAGGTGGAGGTTGCA	T	TCGGGAGGTGGAGGTTGCA	AC=69;AN=6020	rs201513672	0.98881	0.0111904	0.950016	1.91702e-09	0.167772	0.000999001	1.37568e-05	3	3	6	111792106	T	TCGGGAGGTGGAGGTTGCA	0.107193	3.3366e-09	0.0265771	0.170577
REV3L	-	2	protein_coding	ENSG00000009413.11	6	111732759	6469	-125880	6	111858639	6:111858639:ACCCCCCAACTG:A	ACCCCCCAACTG	A	AC=1056;AN=5958	rs149037421	0.822459	0.177541	0.987249	8.88005e-06	0.0421203	0.022977	0.0171317	4	4	6	111393061	G	A	-0.0719241	7.43443e-05	0.0828695	0.23724
REV3L	-	2	protein_coding	ENSG00000009413.11	6	111732759	6469	-589125	6	112321884	6:112321884:C:T	C	T	AC=136;AN=6034	rs72946249	0.977832	0.0221683	0.981024	0.000251291	-0.0730285	0.230769	0.245534	5	5	6	112321884	C	T	-0.0700599	0.000113856	0.0319679	0.175344
TSHZ2	+	2	protein_coding	ENSG00000182463.11	20	51872518	7205	-283671	20	51588847	20:51588847:T:C	T	C	AC=528;AN=5782	rs74963256	0.909014	0.0909858	0.930296	3.07433e-22	0.0969058	0.000999001	6.52915e-17	2	1	20	51588847	T	C	0.175391	2.37419e-22	0.51144	0.988491
TSHZ2	+	2	protein_coding	ENSG00000182463.11	20	51872518	7205	-918359	20	50954159	20:50954159:A:G	A	G	AC=2820;AN=5822	rs6123158	0.514918	0.485082	0.980219	5.19313e-12	0.0486	0.000999001	7.06096e-08	1	2	20	51001483	C	T	-0.112972	4.51937e-10	0.147175	0.389153
TSHZ2	+	2	protein_coding	ENSG00000182463.11	20	51872518	7205	-34876	20	51837642	20:51837642:T:A	T	A	AC=2048;AN=4906	rs2426464	0.5834	0.4166	0.906377	2.96659e-09	-0.0373132	0.000999001	1.8469e-05	3	3	20	51837642	T	A	-0.106578	4.10262e-09	0.223084	0.606007
TSHZ2	+	2	protein_coding	ENSG00000182463.11	20	51872518	7205	-858604	20	51013914	20:51013914:A:G	A	G	AC=1379;AN=5816	rs4431004	0.76284	0.23716	0.975921	7.03168e-08	-0.0447476	0.000999001	0.000282738	4	4	20	51013914	A	G	-0.0804611	9.2652e-06	0.0456764	0.182222
TSHZ2	+	2	protein_coding	ENSG00000182463.11	20	51872518	7205	-33453	20	51839065	20:51839065:G:A	G	A	AC=1378;AN=6058	rs6022341	0.773856	0.226144	1	0.000115077	-0.0265543	0.204795	0.19835	5	5	20	52119418	G	T	0.0697295	0.000122661	0.0175289	0.134716
SERTAD2	-	2	protein_coding	ENSG00000179833.4	2	64978029	6466	96032	2	64881997	2:64881997:G:A	G	A	AC=1240;AN=3170	rs3755189	0.607054	0.392946	0.76048	9.44527e-15	-0.171398	0.000999001	9.53329e-11	1	1	2	64881997	G	A	-0.138751	1.71565e-14	0.394768	0.944531
SERTAD2	-	2	protein_coding	ENSG00000179833.4	2	64978029	6466	-102218	2	65080247	2:65080247:G:C	G	C	AC=1215;AN=5984	rs12463923	0.796702	0.203298	0.982675	2.33252e-11	-0.155301	0.000999001	1.24859e-07	2	2	2	65080247	G	C	-0.120185	3.22635e-11	0.256711	0.688722
SERTAD2	-	2	protein_coding	ENSG00000179833.4	2	64978029	6466	-330349	2	65308378	2:65308378:C:G	C	G	AC=71;AN=5914	rs114365704	0.988115	0.0118851	0.829333	7.4716e-05	-0.316963	0.103896	0.100869	3	3	2	65308378	C	G	-0.0714016	8.38645e-05	0.0991436	0.270738
CAMSAP1	-	2	protein_coding	ENSG00000130559.14	9	138774712	7883	22817	9	138751895	9:138751895:A:T	A	T	AC=494;AN=6024	rs10116788	0.917666	0.0823339	0.990152	1.19635e-28	-0.127015	0.000999001	7.05412e-24	1	1	9	138751895	A	T	-0.20099	5.63114e-29	0.256581	0.688343
CAMSAP1	-	2	protein_coding	ENSG00000130559.14	9	138774712	7883	-103071	9	138877783	9:138877783:T:C	T	C	AC=3539;AN=5534	rs6537924	0.360797	0.639203	0.95126	9.49139e-07	0.0329909	0.001998	0.00289547	2	2	9	138874793	T	C	0.0862498	1.99651e-06	0.0646994	0.206438
RP11-293I14.2	+	2	protein_coding	ENSG00000258064.1	12	72067984	6011	31829	12	72099813	12:72099813:T:C	T	C	AC=451;AN=6014	rs2030902	0.924188	0.0758117	0.987465	3.87262e-10	0.281505	0.000999001	2.77815e-06	1	1	12	72099813	T	C	0.112972	4.51851e-10	0.145847	0.385626
RP11-293I14.2	+	2	protein_coding	ENSG00000258064.1	12	72067984	6011	140673	12	72208657	12:72208657:C:A	C	A	AC=110;AN=5880	rs73140658	0.981229	0.0187708	0.848351	0.000281639	-0.307669	0.266733	0.254653	2	2	12	72208657	C	A	-0.0645565	0.000377699	0.0574943	0.194609
OTUD1	+	2	protein_coding	ENSG00000165312.5	10	23728198	5784	-281934	10	23446264	10:23446264:G:A	G	A	AC=606;AN=5684	rs76378161	0.893814	0.106186	0.929518	1.91875e-09	-0.226277	0.000999001	6.31213e-06	1	1	10	23446264	G	A	-0.105059	6.80299e-09	0.24394	0.654158
OTUD1	+	2	protein_coding	ENSG00000165312.5	10	23728198	5784	43029	10	23771227	10:23771227:A:G	A	G	AC=1263;AN=3614	rs72771426	0.652221	0.347779	0.793177	8.8532e-08	-0.508607	0.000999001	0.000207045	9	2	10	22842407	G	A	0.0629883	0.000523056	0.0381853	0.178462
OTUD1	+	2	protein_coding	ENSG00000165312.5	10	23728198	5784	131204	10	23859402	10:23859402:GAGACCA:G	GAGACCA	G	AC=3255;AN=4452	rs11277184	0.266856	0.733144	0.859639	1.87793e-07	-0.170578	0.000999001	0.000406376	7	3	10	23859402	GAGACCA	G	-0.0777822	1.82267e-05	0.109098	0.304235
OTUD1	+	2	protein_coding	ENSG00000165312.5	10	23728198	5784	-103131	10	23625067	10:23625067:T:C	T	C	AC=88;AN=6042	rs182639937	0.985617	0.0143827	0.971352	3.13361e-06	0.747547	0.00999001	0.00517251	5	4	10	23699379	C	T	0.0647878	0.00035977	0.0402613	0.179678
OTUD1	+	2	protein_coding	ENSG00000165312.5	10	23728198	5784	59715	10	23787913	10:23787913:T:C	T	C	AC=1180;AN=3690	rs12414840	0.681625	0.318375	0.796056	2.41683e-05	0.408445	0.027972	0.0321843	10	5	10	24327676	CT	C	0.061753	0.000672624	0.0447112	0.181763
OTUD1	+	2	protein_coding	ENSG00000165312.5	10	23728198	5784	-286796	10	23441402	10:23441402:T:TATG	T	TATG	AC=5221;AN=5340	rs60600756	0.0221449	0.977855	0.66482	5.44184e-05	0.270051	0.0579421	0.0646253	3	6	10	23441402	T	TATG	0.0708432	9.53052e-05	0.100792	0.276067
OTUD1	+	2	protein_coding	ENSG00000165312.5	10	23728198	5784	-259279	10	23468919	10:23468919:T:C	T	C	AC=93;AN=5700	rs16916163	0.983727	0.0162727	0.736406	0.00015026	0.319876	0.154845	0.151371	4	7	10	23198607	C	A	0.0690994	0.000141257	0.0435989	0.181269
OTUD1	+	2	protein_coding	ENSG00000165312.5	10	23728198	5784	92156	10	23820354	10:23820354:G:A	G	A	AC=79;AN=5714	rs9418443	0.986168	0.013832	0.705143	0.000180596	-0.491598	0.178821	0.179091	6	8	10	23699379	C	T	0.0663657	0.000257132	0.0568519	0.193673
OTUD1	+	2	protein_coding	ENSG00000165312.5	10	23728198	5784	-322290	10	23405908	10:23405908:A:G	A	G	AC=5785;AN=6002	rs967483	0.0361328	0.963867	0.963058	0.00020592	0.223304	0.195804	0.195009	8	9	10	23405908	A	G	0.0679414	0.000182542	0.0491103	0.184411
C12orf75	+	2	protein_coding	ENSG00000235162.4	12	105747287	7603	3404	12	105750691	12:105750691:T:C	T	C	AC=90;AN=6032	rs77176028	0.985108	0.0148916	0.964067	3.93655e-24	-1.70481	0.000999001	4.30146e-17	5	1	12	105750691	T	C	-0.395368	6.873e-114	0.51538	0.988652
C12orf75	+	2	protein_coding	ENSG00000235162.4	12	105747287	7603	-85527	12	105661760	12:105661760:A:G	A	G	AC=1981;AN=6058	rs6539199	0.673759	0.326241	1	3.11337e-17	-0.213803	0.000999001	9.40453e-12	2	2	12	105661760	A	G	-0.126151	3.21736e-12	0.173347	0.466122
C12orf75	+	2	protein_coding	ENSG00000235162.4	12	105747287	7603	-22388	12	105724899	12:105724899:T:C	T	C	AC=1465;AN=5946	rs34189496	0.755172	0.244828	0.988122	8.06893e-14	-0.214091	0.000999001	7.10028e-09	3	3	12	105724899	T	C	-0.108974	1.82156e-09	0.135246	0.357436
C12orf75	+	2	protein_coding	ENSG00000235162.4	12	105747287	7603	497	12	105747784	12:105747784:C:G	C	G	AC=103;AN=5928	rs78066151	0.982713	0.0172868	0.882894	3.89192e-10	-0.817977	0.000999001	8.379e-06	8	4	12	105747784	C	G	-0.0755424	3.15738e-05	0.0591148	0.197029
C12orf75	+	2	protein_coding	ENSG00000235162.4	12	105747287	7603	-291975	12	105455312	12:105455312:C:T	C	T	AC=104;AN=6042	rs78680397	0.982547	0.0174531	0.968001	1.95345e-09	-0.646851	0.000999001	3.19675e-05	6	5	12	105455312	C	T	-0.0891159	8.99834e-07	0.116294	0.313294
C12orf75	+	2	protein_coding	ENSG00000235162.4	12	105747287	7603	261401	12	106008688	12:106008688:G:A	G	A	AC=70;AN=5938	rs76667065	0.987833	0.0121671	0.885767	1.45152e-07	-0.585726	0.001998	0.00108877	4	6	12	106008688	G	A	-0.0790119	1.33956e-05	0.139215	0.368213
C12orf75	+	2	protein_coding	ENSG00000235162.4	12	105747287	7603	-14072	12	105733215	12:105733215:T:A	T	A	AC=1842;AN=5942	rs11112476	0.69021	0.30979	0.989563	2.64559e-06	-0.125708	0.01998	0.0112013	9	7	12	105733215	T	A	-0.0881062	1.19484e-06	0.116317	0.31331
C12orf75	+	2	protein_coding	ENSG00000235162.4	12	105747287	7603	-25019	12	105722268	12:105722268:CT:C	CT	C	AC=2818;AN=4156	rs11301783	0.320573	0.679427	0.837523	6.13363e-06	0.12399	0.02997	0.0237752	7	8	12	105722268	CT	C	0.0731041	5.64662e-05	0.0679058	0.212171
C12orf75	+	2	protein_coding	ENSG00000235162.4	12	105747287	7603	-18741	12	105728546	12:105728546:T:A	T	A	AC=61;AN=5966	rs117413203	0.989856	0.010144	0.864106	2.55139e-05	0.697565	0.0629371	0.0702119	10	9	12	104779399	A	C	-0.0620781	0.000629817	0.0239049	0.165408
C12orf75	+	2	protein_coding	ENSG00000235162.4	12	105747287	7603	62400	12	105809687	12:105809687:ATGACGAGATACCATCTCACACCAT:A	ATGACGAGATACCATCTCACACCAT	A	AC=160;AN=5884	rs566936810	0.973108	0.0268924	0.89728	3.29836e-05	-0.63426	0.0769231	0.0862832	11	10	12	105809687	ATGACGAGATACCATCTCACACCAT	A	-0.116693	1.18113e-10	0.334667	0.856774
C12orf75	+	2	protein_coding	ENSG00000235162.4	12	105747287	7603	441759	12	106189046	12:106189046:C:A	C	A	AC=71;AN=6002	rs147052551	0.988281	0.0117188	0.91275	0.000115892	0.376124	0.236763	0.22166	12	11	12	106189046	C	A	0.0743026	4.25253e-05	0.0956571	0.261919
C12orf75	+	2	protein_coding	ENSG00000235162.4	12	105747287	7603	-643606	12	105103681	12:105103681:T:C	T	C	AC=942;AN=2282	rs312147	0.589787	0.410213	0.670917	0.000139339	0.101883	0.251748	0.252517	13	12	12	105103681	T	C	0.0726061	6.34482e-05	0.0786865	0.229806
DCTN1	-	1	protein_coding	ENSG00000204843.8	2	74612568	5221	-21581	2	74634149	2:74634149:GT:G	GT	G	AC=95;AN=5600	rs34522471	0.983246	0.0167539	0.707731	1.57996e-19	-0.597652	0.000999001	3.16738e-15	1	1	2	74634149	GT	G	-0.106868	3.72195e-09	0.268438	0.723566
DCTN1	-	1	protein_coding	ENSG00000204843.8	2	74612568	5221	633086	2	73979482	2:73979482:G:A	G	A	AC=4141;AN=6056	rs35791379	0.314737	0.685263	0.998702	9.90408e-12	0.091481	0.000999001	3.76428e-08	2	2	2	73979482	G	A	0.12258	1.29597e-11	0.0455285	0.182149
DCTN1	-	1	protein_coding	ENSG00000204843.8	2	74612568	5221	162510	2	74450058	2:74450058:C:T	C	T	AC=237;AN=6058	rs36081793	0.960509	0.0394907	1	1.90389e-10	-0.306478	0.000999001	6.57469e-07	3	3	2	74450058	C	T	-0.0773068	2.05066e-05	0.164611	0.440348
DCTN1	-	1	protein_coding	ENSG00000204843.8	2	74612568	5221	-125828	2	74738396	2:74738396:A:G	A	G	AC=200;AN=5980	rs74258896	0.96683	0.0331699	0.959599	1.03269e-09	-0.208215	0.000999001	2.61338e-06	4	4	2	74738396	A	G	-0.109221	1.67381e-09	0.266749	0.718552
DCTN1	-	1	protein_coding	ENSG00000204843.8	2	74612568	5221	-456274	2	75068842	2:75068842:C:T	C	T	AC=1863;AN=4696	rs35902493	0.602575	0.397425	0.889248	4.61661e-05	0.0551355	0.0599401	0.0574855	5	5	2	75068842	C	T	0.073194	5.52855e-05	0.118507	0.315009
DCTN1	-	1	protein_coding	ENSG00000204843.8	2	74612568	5221	392682	2	74219886	2:74219886:G:C	G	C	AC=268;AN=5940	rs71418714	0.955442	0.0445577	0.946847	5.65501e-05	-0.125704	0.0649351	0.0660638	6	6	2	74219886	G	C	-0.0698385	0.000119685	0.0512821	0.186509
AL021546.6	+	1	protein_coding	ENSG00000111780.8	12	120876001	6803	-2950	12	120873051	12:120873051:T:TA	T	TA	AC=1036;AN=5790	rs369742529	0.821705	0.178295	0.963837	3.58634e-08	0.27861	0.000999001	0.000183131	1	1	12	120873051	T	TA	0.090261	6.49966e-07	0.134257	0.354567
AL021546.6	+	1	protein_coding	ENSG00000111780.8	12	120876001	6803	103239	12	120979240	12:120979240:C:CT	C	CT	AC=2076;AN=4898	rs3049456	0.574671	0.425329	0.909659	4.42532e-07	-0.20493	0.001998	0.00140395	2	2	12	120914112	G	GT	0.0889021	9.55773e-07	0.160439	0.427621
ALDOB	-	2	protein_coding	ENSG00000136872.13	9	104192157	7887	732	9	104191425	9:104191425:T:C	T	C	AC=2548;AN=5830	rs551640	0.562605	0.437395	0.981763	7.43126e-34	-0.0162895	0.000999001	4.64716e-23	1	1	9	104179011	G	A	-0.209359	2.37916e-31	0.0721674	0.219194
ALDOB	-	2	protein_coding	ENSG00000136872.13	9	104192157	7887	26797	9	104165360	9:104165360:C:T	C	T	AC=493;AN=6008	rs17185855	0.918075	0.0819246	0.983718	6.58785e-19	0.0239524	0.002997	2.04474e-12	2	2	9	104165291	C	A	0.151518	5.1165e-17	0.2377	0.63939
ALDOB	-	2	protein_coding	ENSG00000136872.13	9	104192157	7887	-21292	9	104213449	9:104213449:G:T	G	T	AC=107;AN=5972	rs117844698	0.982014	0.0179856	0.906916	2.93253e-06	-0.0216533	0.017982	0.012501	3	3	9	104213449	G	T	-0.136245	5.05614e-14	0.439645	0.984501
ALDOB	-	2	protein_coding	ENSG00000136872.13	9	104192157	7887	207257	9	103984900	9:103984900:A:G	A	G	AC=130;AN=5978	rs17763929	0.978275	0.0217249	0.92386	4.11267e-05	0.0178736	0.0789211	0.087632	4	4	9	103984900	A	G	0.0695226	0.000128496	0.0597489	0.197993
SH3GLB1	+	2	protein_coding	ENSG00000097033.10	1	87199927	6932	61162	1	87261089	1:87261089:TTAGAGTTCATCTCTG:T	TTAGAGTTCATCTCTG	T	AC=244;AN=5892	rs112187141	0.958886	0.0411141	0.9308	1.15641e-61	-1.39162	0.000999001	5.86301e-52	1	1	1	87261089	TTAGAGTTCATCTCTG	T	-0.280649	6.12566e-56	0.453871	0.985845
SH3GLB1	+	2	protein_coding	ENSG00000097033.10	1	87199927	6932	121857	1	87321784	1:87321784:G:T	G	T	AC=814;AN=6042	rs539915	0.865708	0.134292	0.996745	2.16177e-11	-0.314642	0.000999001	2.32122e-07	2	2	1	87396789	G	A	-0.114288	2.8251e-10	0.118317	0.314838
SH3GLB1	+	2	protein_coding	ENSG00000097033.10	1	87199927	6932	67743	1	87267670	1:87267670:G:A	G	A	AC=556;AN=5910	rs537375	0.906446	0.0935537	0.969768	1.3671e-10	0.37801	0.000999001	1.00962e-06	3	3	1	87289156	A	C	0.141274	5.66415e-15	0.197008	0.534075
SH3GLB1	+	2	protein_coding	ENSG00000097033.10	1	87199927	6932	127	1	87200054	1:87200054:C:T	C	T	AC=92;AN=5560	rs1064094	0.983638	0.0163617	0.687421	3.46481e-05	0.403735	0.047952	0.0525254	4	4	1	87200054	C	T	0.0754516	3.22748e-05	0.14171	0.374781
RBM10	+	2	protein_coding	ENSG00000182872.11	23	47038714	3150	-941739	23	46096975	23:46096975:G:GTATA	G	GTATA	AC=252;AN=4960	23:46096975:G:GTATA	0.948283	0.0517173	0.505777	0.000392545	0.0588735	0.211788	0.214465	1	1	23	46096975	G	GTATA	0.0634933	0.00047136	0.0535345	0.189155
HDAC5	-	1	protein_coding	ENSG00000108840.11	17	42200996	5572	125693	17	42075303	17:42075303:G:A	G	A	AC=94;AN=5866	rs117234809	0.984349	0.015651	0.826216	1.05351e-05	0.182831	0.014985	0.0157293	1	1	17	42075303	G	A	0.0776413	1.88759e-05	0.0878004	0.246526
GBF1	+	2	protein_coding	ENSG00000107862.4	10	104118856	4562	-81112	10	104037744	10:104037744:T:C	T	C	AC=108;AN=5746	rs78644554	0.981129	0.0188711	0.801715	9.63827e-07	-0.261335	0.001998	0.00142822	2	1	10	104037744	T	C	-0.0872411	1.51974e-06	0.117989	0.314558
GBF1	+	2	protein_coding	ENSG00000107862.4	10	104118856	4562	-103577	10	104015279	10:104015279:A:G	A	G	AC=778;AN=5928	rs10748818	0.867996	0.132004	0.98116	3.42605e-05	-0.0947064	0.035964	0.0287625	3	2	10	104015279	A	G	-0.0732761	5.42281e-05	0.115207	0.312533
GBF1	+	2	protein_coding	ENSG00000107862.4	10	104118856	4562	73970	10	104192826	10:104192826:G:T	G	T	AC=1279;AN=5972	rs7921010	0.786298	0.213702	0.988633	4.04573e-05	0.0789657	0.034965	0.0328125	1	3	10	104192826	G	T	0.0710569	9.07622e-05	0.0555533	0.191833
GBF1	+	2	protein_coding	ENSG00000107862.4	10	104118856	4562	133902	10	104252758	10:104252758:C:CAAAA	C	CAAAA	AC=5252;AN=5334	rs532661658	0.0152294	0.984771	0.660806	0.000205776	-0.17688	0.125874	0.130162	4	4	10	104252758	C	CAAAA	-0.0673133	0.000209437	0.115103	0.312458
GAS1	-	2	protein_coding	ENSG00000180447.5	9	89562104	6983	-325078	9	89887182	9:89887182:A:G	A	G	AC=4873;AN=5940	rs720072	0.181086	0.818914	0.984259	8.62395e-147	-0.0994374	0.000999001	4.78249e-112	1	1	9	89887182	A	G	-0.421841	5.42655e-131	0.500389	0.988026
GAS1	-	2	protein_coding	ENSG00000180447.5	9	89562104	6983	-7660	9	89569764	9:89569764:G:T	G	T	AC=2011;AN=5966	rs6559957	0.663339	0.336661	0.988818	1.19124e-35	0.0361448	0.000999001	1.40092e-25	2	2	9	89569764	G	T	0.219638	2.07719e-34	0.48346	0.987275
GAS1	-	2	protein_coding	ENSG00000180447.5	9	89562104	6983	-317781	9	89879885	9:89879885:G:A	G	A	AC=96;AN=6032	rs188495533	0.984137	0.0158627	0.971192	5.90118e-05	0.0455527	0.131868	0.13167	3	3	9	89680912	GA	G	0.0699208	0.000117487	0.0238862	0.165354
TIMD4	-	2	protein_coding	ENSG00000145850.4	5	156390233	7122	-87167	5	156477400	5:156477400:T:G	T	G	AC=2672;AN=6000	rs953569	0.554344	0.445656	0.995322	5.14473e-16	-0.168414	0.000999001	3.66544e-10	1	1	5	156454222	A	G	0.146038	6.61466e-16	0.299351	0.798165
TIMD4	-	2	protein_coding	ENSG00000145850.4	5	156390233	7122	-82830	5	156473063	5:156473063:G:A	G	A	AC=2737;AN=6006	rs6555821	0.544213	0.455787	0.995869	2.06692e-10	0.132022	0.000999001	5.03911e-06	2	2	5	156454222	A	G	0.114623	2.50444e-10	0.227203	0.615596
TIMD4	-	2	protein_coding	ENSG00000145850.4	5	156390233	7122	-101880	5	156492113	5:156492113:C:T	C	T	AC=310;AN=5852	rs35420569	0.947131	0.0528686	0.936952	0.000128663	0.0360547	0.192807	0.205397	3	3	5	156492113	C	T	0.0682746	0.000169626	0.0474208	0.183193
KRT1	-	2	protein_coding	ENSG00000167768.4	12	53071301	7078	-81	12	53071382	12:53071382:A:C	A	C	AC=2597;AN=5982	rs2741159	0.567974	0.432026	0.992847	6.75255e-60	2.66525	0.004995	7.14982e-14	1	1	12	53054269	C	T	-0.197581	4.87347e-28	0.487113	0.987441
KRT1	-	2	protein_coding	ENSG00000167768.4	12	53071301	7078	22212	12	53049089	12:53049089:G:T	G	T	AC=136;AN=5922	rs147089842	0.977093	0.0229071	0.895888	2.45358e-23	3.58626	0.00799201	2.6135e-05	3	2	12	52946385	G	T	0.141723	4.63997e-15	0.255085	0.68401
KRT1	-	2	protein_coding	ENSG00000167768.4	12	53071301	7078	2668	12	53068633	12:53068633:G:A	G	A	AC=883;AN=5698	rs11170231	0.84647	0.15353	0.952403	2.63753e-23	-1.37157	0.00799201	2.79519e-05	2	3	12	53054955	C	A	-0.121915	1.67227e-11	0.312899	0.82146
KRT1	-	2	protein_coding	ENSG00000167768.4	12	53071301	7078	5385	12	53065916	12:53065916:T:C	T	C	AC=3191;AN=5984	rs2269327	0.468821	0.531179	0.995189	4.64379e-12	1.02031	0.018981	0.0124604	5	4	12	53078932	C	T	0.109234	1.66639e-09	0.216402	0.589404
KRT1	-	2	protein_coding	ENSG00000167768.4	12	53071301	7078	-524358	12	53595659	12:53595659:T:A	T	A	AC=86;AN=5784	rs73309163	0.985145	0.0148548	0.755872	6.32431e-10	1.90843	0.027972	0.0392095	4	5	12	53595659	T	A	0.106387	4.37414e-09	0.150257	0.397539
KRT1	-	2	protein_coding	ENSG00000167768.4	12	53071301	7078	85114	12	52986187	12:52986187:T:C	T	C	AC=2400;AN=6058	rs12833456	0.603643	0.396357	1	4.82424e-09	-0.521939	0.031968	0.0639006	6	6	12	52945087	T	G	-0.103296	1.21281e-08	0.0969092	0.264814
KRT1	-	2	protein_coding	ENSG00000167768.4	12	53071301	7078	36001	12	53035300	12:53035300:G:A	G	A	AC=70;AN=5946	rs145206199	0.988342	0.0116585	0.838638	2.29421e-08	-2.73758	0.046953	0.0946716	7	7	12	52946385	G	T	0.0810454	7.97144e-06	0.139243	0.368287
KRT1	-	2	protein_coding	ENSG00000167768.4	12	53071301	7078	4355	12	53066946	12:53066946:G:A	G	A	AC=251;AN=6058	rs657835	0.958736	0.0412637	0.997264	1.09796e-06	1.05096	0.123876	0.199199	8	8	12	53066946	G	A	0.101452	2.19774e-08	0.160508	0.427832
KRT1	-	2	protein_coding	ENSG00000167768.4	12	53071301	7078	410441	12	52660860	12:52660860:C:T	C	T	AC=61;AN=6018	rs139390425	0.989779	0.0102206	0.927823	6.87248e-06	1.84282	0.211788	0.272103	9	9	12	52660860	C	T	0.0780635	1.69935e-05	0.160015	0.426327
ZBTB1	+	2	protein_coding	ENSG00000126804.9	14	64971444	6504	25511	14	64996955	14:64996955:T:C	T	C	AC=1416;AN=6048	rs1453004	0.766548	0.233452	0.998611	5.34766e-21	0.166011	0.000999001	2.57907e-16	1	1	14	64996955	T	C	0.162011	2.90801e-19	0.131296	0.3455
ZBTB1	+	2	protein_coding	ENSG00000126804.9	14	64971444	6504	-20908	14	64950536	14:64950536:G:C	G	C	AC=145;AN=6052	rs117775695	0.976114	0.0238864	0.991776	3.44954e-14	-0.356443	0.000999001	4.76548e-10	2	2	14	64973016	C	T	-0.130747	5.05168e-13	0.0877649	0.246457
ZBTB1	+	2	protein_coding	ENSG00000126804.9	14	64971444	6504	-80799	14	64890645	14:64890645:C:T	C	T	AC=525;AN=5462	rs12147184	0.90333	0.0966702	0.893259	3.76043e-06	-0.110626	0.00799201	0.00651465	3	3	14	64890645	C	T	-0.0812085	7.64222e-06	0.0622827	0.202152
ZBTB1	+	2	protein_coding	ENSG00000126804.9	14	64971444	6504	451198	14	65422642	14:65422642:A:G	A	G	AC=351;AN=6038	rs942625	0.942432	0.0575679	0.993472	4.06847e-05	0.127305	0.0589411	0.0536369	4	4	14	65422642	A	G	0.0734461	5.21e-05	0.0869337	0.244849
MED12	+	2	protein_coding	ENSG00000184634.11	23	70356444	3306	-18045	23	70338399	23:70338399:A:G	A	G	AC=2576;AN=6058	23:70338399:A:G	0.573501	0.426499	1	3.07531e-228	0.553123	0.000999001	4.1329e-194	1	1	23	70344331	G	C	0.524701	6.0394e-214	0.495076	0.987795
MED12	+	2	protein_coding	ENSG00000184634.11	23	70356444	3306	-29790	23	70326654	23:70326654:A:G	A	G	AC=569;AN=5878	23:70326654:A:G	0.903354	0.0966456	0.929345	1.11785e-14	0.200841	0.000999001	2.87433e-10	2	2	23	70326654	A	G	0.126733	2.55434e-12	0.206556	0.562092
SREK1	+	2	protein_coding	ENSG00000153914.11	5	65473155	5984	-38206	5	65434949	5:65434949:G:A	G	A	AC=495;AN=6014	rs153397	0.917181	0.0828191	0.987491	2.35138e-11	0.0658074	0.000999001	1.45667e-07	1	1	5	65434949	G	A	0.11973	3.82775e-11	0.141985	0.3755
SREK1	+	2	protein_coding	ENSG00000153914.11	5	65473155	5984	60710	5	65533865	5:65533865:T:C	T	C	AC=4994;AN=5686	rs29461	0.121009	0.878991	0.936085	8.98244e-05	-0.032456	0.0909091	0.0978437	2	2	5	64832460	T	A	0.0709984	9.19841e-05	0.0314345	0.175017
BTBD19	+	2	protein_coding	ENSG00000222009.4	1	45279170	5125	-20123	1	45259047	1:45259047:CACTA:C	CACTA	C	AC=1020;AN=6058	rs71984174	0.831399	0.168601	0.998655	1.27693e-22	-0.19949	0.000999001	6.07033e-17	1	1	1	45282033	C	T	-0.129029	1.01731e-12	0.468562	0.986575
BTBD19	+	2	protein_coding	ENSG00000222009.4	1	45279170	5125	48524	1	45327694	1:45327694:A:G	A	G	AC=1013;AN=6058	rs17390328	0.832366	0.167634	0.999925	7.93593e-06	0.533632	0.010989	0.0128185	3	2	1	45145838	AGTTT	A	-0.0587234	0.00122336	0.0544747	0.190371
BTBD19	+	2	protein_coding	ENSG00000222009.4	1	45279170	5125	-91885	1	45187285	1:45187285:G:A	G	A	AC=1146;AN=5894	rs11211026	0.804643	0.195357	0.978767	1.49862e-05	-0.0331966	0.023976	0.0240826	2	3	1	45187285	G	A	-0.076733	2.36203e-05	0.109866	0.305973
BTBD19	+	2	protein_coding	ENSG00000222009.4	1	45279170	5125	81488	1	45360658	1:45360658:A:C	A	C	AC=1005;AN=5954	rs3767490	0.830709	0.169291	0.990227	0.000147316	-0.44953	0.145854	0.159283	4	4	1	45148540	C	T	-0.0576296	0.00150845	0.0481015	0.183644
SIPA1L2	-	2	protein_coding	ENSG00000116991.6	1	232629406	7168	-146622	1	232776028	1:232776028:C:T	C	T	AC=3018;AN=6042	rs9424570	0.502262	0.497738	0.998533	5.8389e-14	-0.129814	0.000999001	2.65047e-09	3	1	1	232776028	C	T	-0.1155	1.82449e-10	0.353181	0.887077
SIPA1L2	-	2	protein_coding	ENSG00000116991.6	1	232629406	7168	-123461	1	232752867	1:232752867:A:G	A	G	AC=239;AN=5940	rs34455905	0.960059	0.0399408	0.935813	4.44727e-11	0.311417	0.000999001	9.35456e-07	1	2	1	233592399	G	GT	-0.0608937	0.000799127	0.0355854	0.177182
SIPA1L2	-	2	protein_coding	ENSG00000116991.6	1	232629406	7168	-114100	1	232743506	1:232743506:T:A	T	A	AC=3353;AN=5776	rs12058928	0.41954	0.58046	0.978538	2.68951e-09	-0.174945	0.000999001	2.41168e-05	2	3	1	232730830	G	A	0.0950008	1.62161e-07	0.255445	0.685048
SIPA1L2	-	2	protein_coding	ENSG00000116991.6	1	232629406	7168	-102465	1	232731871	1:232731871:A:G	A	G	AC=1763;AN=5914	rs6666399	0.701056	0.298944	0.987395	1.16428e-07	0.215018	0.003996	0.000649501	5	4	1	232739491	T	C	-0.198225	3.25131e-28	0.414636	0.967255
SIPA1L2	-	2	protein_coding	ENSG00000116991.6	1	232629406	7168	157879	1	232471527	1:232471527:A:C	A	C	AC=536;AN=5786	rs12097147	0.907189	0.0928113	0.942143	1.406e-06	0.139354	0.004995	0.00518563	4	5	1	232471527	A	C	0.0964092	1.05953e-07	0.133619	0.352662
SIPA1L2	-	2	protein_coding	ENSG00000116991.6	1	232629406	7168	24216	1	232605190	1:232605190:T:A	T	A	AC=71;AN=5922	rs181918202	0.988119	0.0118812	0.832972	3.17306e-06	0.340073	0.00899101	0.0109404	6	6	1	232605190	T	A	0.0640364	0.000421096	0.0530507	0.188553
SIPA1L2	-	2	protein_coding	ENSG00000116991.6	1	232629406	7168	-76243	1	232705649	1:232705649:A:G	A	G	AC=747;AN=5756	rs60102288	0.869617	0.130383	0.948149	3.07972e-05	0.106689	0.0689311	0.0733438	7	7	1	232705649	A	G	0.0811281	7.80284e-06	0.0856728	0.242445
SIPA1L2	-	2	protein_coding	ENSG00000116991.6	1	232629406	7168	583980	1	232045426	1:232045426:G:T	G	T	AC=221;AN=5398	rs140463745	0.95853	0.0414705	0.795786	6.62939e-05	0.156446	0.125874	0.13244	8	8	1	232045426	G	T	0.0695201	0.000128567	0.0691613	0.214316
FBXL13	-	1	protein_coding	ENSG00000161040.12	7	102715258	6130	96290	7	102618968	7:102618968:G:A	G	A	AC=167;AN=6032	rs117274931	0.972636	0.027364	0.972707	1.83416e-95	0.365521	0.000999001	2.69536e-81	1	1	7	102618968	G	A	0.362288	1.30865e-94	0.423268	0.975212
FBXL13	-	1	protein_coding	ENSG00000161040.12	7	102715258	6130	366134	7	102349124	7:102349124:A:T	A	T	AC=1161;AN=5760	rs60984271	0.798371	0.201629	0.961861	2.22733e-23	0.0730952	0.000999001	7.04622e-18	2	2	7	102349124	A	T	0.178453	4.29396e-23	0.462242	0.986266
FBXL13	-	1	protein_coding	ENSG00000161040.12	7	102715258	6130	99646	7	102615612	7:102615612:C:A	C	A	AC=123;AN=5854	rs73192031	0.979146	0.0208542	0.85145	3.78447e-09	-0.105688	0.000999001	1.49255e-05	3	3	7	102615612	C	A	-0.10733	3.18576e-09	0.29523	0.79031
DDX3X	+	2	protein_coding	ENSG00000215301.5	23	41193844	3640	5968	23	41199812	23:41199812:C:T	C	T	AC=383;AN=6056	23:41199812:C:T	0.936472	0.0635279	0.997343	7.80528e-157	-3.81545	0.000999001	1.30266e-132	1	1	23	41202159	G	A	-0.423337	5.26071e-132	0.195184	0.528709
DDX3X	+	2	protein_coding	ENSG00000215301.5	23	41193844	3640	49998	23	41243842	23:41243842:T:C	T	C	AC=1903;AN=5804	23:41243842:T:C	0.673898	0.326102	0.95613	1.15212e-36	0.92154	0.000999001	1.48008e-29	3	2	23	41243842	T	C	0.204081	7.68995e-30	0.177193	0.47716
DDX3X	+	2	protein_coding	ENSG00000215301.5	23	41193844	3640	98895	23	41292739	23:41292739:A:AT	A	AT	AC=2849;AN=5304	23:41292739:A:AT	0.4638	0.5362	0.892341	2.60989e-32	-0.985537	0.000999001	1.23518e-25	2	3	23	41309901	AT	A	-0.171453	2.04536e-21	0.200351	0.543936
DDX3X	+	2	protein_coding	ENSG00000215301.5	23	41193844	3640	-71779	23	41122065	23:41122065:C:T	C	T	AC=4259;AN=5582	23:41122065:C:T	0.236189	0.763811	0.922356	3.37523e-08	0.393758	0.000999001	9.57516e-05	4	4	23	41122065	C	T	0.0990648	4.67211e-08	0.252888	0.677754
DDX3X	+	2	protein_coding	ENSG00000215301.5	23	41193844	3640	114831	23	41308675	23:41308675:T:C	T	C	AC=2168;AN=5912	23:41308675:T:C	0.633542	0.366458	0.968457	1.29788e-06	-0.395965	0.002997	0.00257027	5	5	23	41308675	T	C	-0.0670806	0.000220311	0.0468591	0.182854
DDX3X	+	2	protein_coding	ENSG00000215301.5	23	41193844	3640	-52750	23	41141094	23:41141094:C:CT	C	CT	AC=1325;AN=3126	23:41141094:C:CT	0.579588	0.420412	0.584419	0.000132062	0.291646	0.130869	0.138076	6	6	23	41141094	C	CT	0.0693152	0.000134606	0.106972	0.298163
DDX3X	+	2	protein_coding	ENSG00000215301.5	23	41193844	3640	168728	23	41362572	23:41362572:G:A	G	A	AC=69;AN=6004	23:41362572:G:A	0.988618	0.0113821	0.843511	0.000270162	0.963587	0.244755	0.240453	7	7	23	41362572	G	A	0.0642525	0.000402528	0.109412	0.304979
MST1	-	1	protein_coding	ENSG00000173531.11	3	49726934	2999	-515453	3	50242387	3:50242387:G:T	G	T	AC=2469;AN=5842	rs1858828	0.575393	0.424607	0.983114	2.88413e-12	-0.0241422	0.000999001	2.47682e-08	2	1	3	50242387	G	T	-0.128485	1.26677e-12	0.256422	0.68788
MST1	-	1	protein_coding	ENSG00000173531.11	3	49726934	2999	151103	3	49575831	3:49575831:C:T	C	T	AC=413;AN=6044	rs34519883	0.931179	0.0688207	0.991314	2.80828e-06	0.0922852	0.003996	0.00241757	5	2	3	49828169	C	G	-0.0636176	0.000459382	0.116356	0.313337
MST1	-	1	protein_coding	ENSG00000173531.11	3	49726934	2999	-268669	3	49995603	3:49995603:A:G	A	G	AC=637;AN=5858	rs139125439	0.891869	0.108131	0.959008	8.73531e-05	-0.0208305	0.040959	0.0409062	3	3	3	49995603	A	G	-0.0775401	1.93557e-05	0.118634	0.315126
MST1	-	1	protein_coding	ENSG00000173531.11	3	49726934	2999	996731	3	48730203	3:48730203:C:T	C	T	AC=145;AN=5980	rs116781404	0.975498	0.0245018	0.935523	0.000120724	0.0365557	0.048951	0.0547225	4	4	3	48730203	C	T	0.0695692	0.000127158	0.131132	0.344987
MST1	-	1	protein_coding	ENSG00000173531.11	3	49726934	2999	448936	3	49277998	3:49277998:G:A	G	A	AC=394;AN=5946	rs4273407	0.933005	0.0669951	0.975161	0.000515003	-0.0698973	0.166833	0.170142	6	5	3	50658211	C	T	0.054158	0.00286731	0.0496644	0.18489
FIG4	+	2	protein_coding	ENSG00000112367.6	6	110107209	6521	-74629	6	110032580	6:110032580:C:T	C	T	AC=2228;AN=6030	rs6568598	0.631315	0.368685	0.996353	2.04335e-20	0.385805	0.000999001	4.17611e-14	1	1	6	109991865	C	G	-0.115282	1.97455e-10	0.0948167	0.260098
FIG4	+	2	protein_coding	ENSG00000112367.6	6	110107209	6521	-15999	6	110091210	6:110091210:G:A	G	A	AC=282;AN=6058	rs78518502	0.953578	0.0464217	0.997057	8.22332e-08	0.186794	0.000999001	0.000375059	2	2	6	110091210	G	A	0.0944681	1.90181e-07	0.0788445	0.23008
FIG4	+	2	protein_coding	ENSG00000112367.6	6	110107209	6521	-90405	6	110016804	6:110016804:G:C	G	C	AC=1925;AN=5322	rs72941176	0.639134	0.360866	0.932241	2.05031e-06	-0.201354	0.00699301	0.00595017	3	3	6	109667927	T	C	-0.0728718	5.96275e-05	0.0333522	0.176106
FIG4	+	2	protein_coding	ENSG00000112367.6	6	110107209	6521	-735383	6	109371826	6:109371826:T:C	T	C	AC=68;AN=5946	rs147611768	0.988506	0.0114943	0.827094	3.22716e-05	-4.26151	0.0539461	0.0518924	4	4	6	110673796	CT	C	0.058527	0.00127058	0.0306656	0.174503
FIG4	+	2	protein_coding	ENSG00000112367.6	6	110107209	6521	-617164	6	109490045	6:109490045:C:T	C	T	AC=70;AN=5956	rs144771747	0.988197	0.0118033	0.833108	9.09436e-05	3.96112	0.115884	0.117102	5	5	6	110673796	CT	C	0.0586065	0.00125127	0.0317709	0.175226
FIG4	+	2	protein_coding	ENSG00000112367.6	6	110107209	6521	363478	6	110470687	6:110470687:TA:T	TA	T	AC=127;AN=5232	rs71729607	0.975382	0.0246177	0.664727	0.000120748	-0.151886	0.13986	0.147068	6	6	6	110470687	TA	T	-0.0680714	0.000177395	0.0810631	0.233983
FIG4	+	2	protein_coding	ENSG00000112367.6	6	110107209	6521	30103	6	110137312	6:110137312:G:A	G	A	AC=2441;AN=5884	rs4546525	0.585325	0.414675	0.985103	0.000239016	0.0569803	0.23976	0.235735	7	7	6	110118776	G	A	0.0633346	0.000487071	0.0154874	0.120773
KCTD2	+	2	protein_coding	ENSG00000180901.6	17	73055218	6806	-19425	17	73035793	17:73035793:C:T	C	T	AC=1988;AN=6058	rs4435292	0.671986	0.328014	1	0	-0.738546	0.000999001	1.61915e-319	1	1	17	73064951	G	A	-0.618285	0	0.0456746	0.987903
KCTD2	+	2	protein_coding	ENSG00000180901.6	17	73055218	6806	33151	17	73088369	17:73088369:C:T	C	T	AC=2479;AN=5784	rs12943414	0.570487	0.429513	0.971739	3.34737e-11	-0.100185	0.000999001	2.80997e-07	2	2	17	73088369	C	T	-0.118269	6.60702e-11	0.363195	0.902627
KCTD2	+	2	protein_coding	ENSG00000180901.6	17	73055218	6806	87546	17	73142764	17:73142764:G:A	G	A	AC=190;AN=6058	rs62620707	0.96873	0.0312701	1	0.00020893	0.152939	0.278721	0.28268	3	3	17	73142764	G	A	0.0674417	0.000203651	0.0850058	0.241189
RAP2B	+	2	protein_coding	ENSG00000181467.2	3	152880029	6928	-48131	3	152831898	3:152831898:C:G	C	G	AC=2333;AN=5944	rs13084348	0.608446	0.391554	0.989408	9.33401e-18	-0.184002	0.000999001	3.1478e-13	1	1	3	152831898	C	G	-0.146683	4.91938e-16	0.351226	0.883952
RAP2B	+	2	protein_coding	ENSG00000181467.2	3	152880029	6928	249242	3	153129271	3:153129271:ATAAG:A	ATAAG	A	AC=1305;AN=5648	rs72114281	0.768061	0.231939	0.957792	4.20946e-08	0.171676	0.000999001	0.000124349	6	2	3	153129271	ATAAG	A	0.0736987	4.90825e-05	0.0856397	0.242382
RAP2B	+	2	protein_coding	ENSG00000181467.2	3	152880029	6928	-127857	3	152752172	3:152752172:C:T	C	T	AC=441;AN=5978	rs73163210	0.926355	0.0736447	0.976317	5.79062e-06	-0.172616	0.00899101	0.0101115	2	3	3	152752172	C	T	-0.0764522	2.53033e-05	0.0992002	0.270908
RAP2B	+	2	protein_coding	ENSG00000181467.2	3	152880029	6928	286147	3	153166176	3:153166176:T:C	T	C	AC=1177;AN=5984	rs62276385	0.802872	0.197128	0.98841	1.58971e-05	-0.13649	0.020979	0.0242149	7	4	3	153192162	A	G	-0.0672772	0.000211089	0.0316161	0.175131
RAP2B	+	2	protein_coding	ENSG00000181467.2	3	152880029	6928	261737	3	153141766	3:153141766:G:A	G	A	AC=194;AN=5818	rs116041187	0.966767	0.0332326	0.88062	5.61822e-05	0.217028	0.0649351	0.0733172	5	5	3	153141766	G	A	0.0703823	0.000105841	0.0883706	0.247635
RAP2B	+	2	protein_coding	ENSG00000181467.2	3	152880029	6928	615684	3	153495713	3:153495713:T:C	T	C	AC=2355;AN=5998	rs1524545	0.60762	0.39238	0.993486	0.000180575	-0.0749149	0.193806	0.186435	4	6	3	153495713	T	C	-0.0679572	0.00018191	0.0489251	0.18426
RAP2B	+	2	protein_coding	ENSG00000181467.2	3	152880029	6928	175283	3	153055312	3:153055312:ATGGAGATTTCCTAGACAAGGGCG:A	ATGGAGATTTCCTAGACAAGGGCG	A	AC=434;AN=3754	rs141345847	0.884395	0.115605	0.688329	0.0002294	0.114308	0.231768	0.230798	3	7	3	153055312	ATGGAGATTTCCTAGACAAGGGCG	A	0.0670688	0.000220878	0.0832754	0.237982
SLC3A1	+	1	protein_coding	ENSG00000138079.9	2	44530945	7615	31784	2	44562729	2:44562729:A:T	A	T	AC=335;AN=6028	rs77592117	0.94475	0.0552495	0.988477	1.4225e-27	0.316457	0.000999001	5.41793e-21	1	1	2	44561338	A	C	0.197352	5.62708e-28	0.135557	0.358314
CRTC3	+	1	protein_coding	ENSG00000140577.11	15	91181084	7694	-4149	15	91176935	15:91176935:G:GTTCT	G	GTTCT	AC=1168;AN=5850	rs35062563	0.800601	0.199399	0.973029	9.69722e-11	0.105776	0.000999001	3.97724e-07	4	1	15	90925546	G	A	-0.0847536	2.9972e-06	0.0273493	0.171508
CRTC3	+	1	protein_coding	ENSG00000140577.11	15	91181084	7694	-43253	15	91137831	15:91137831:A:G	A	G	AC=274;AN=5494	rs74520220	0.950462	0.0495384	0.826021	2.05934e-07	-0.125425	0.000999001	0.000453533	3	2	15	91137831	A	G	-0.1088	1.93324e-09	0.264861	0.712918
CRTC3	+	1	protein_coding	ENSG00000140577.11	15	91181084	7694	-143550	15	91037534	15:91037534:G:GTATT	G	GTATT	AC=2952;AN=5392	rs113071601	0.45308	0.54692	0.945974	9.16872e-07	-0.0767096	0.000999001	0.00177878	5	3	15	91066011	CA	C	0.188379	1.35836e-25	0.176017	0.473796
CRTC3	+	1	protein_coding	ENSG00000140577.11	15	91181084	7694	-71974	15	91109110	15:91109110:A:G	A	G	AC=4552;AN=5940	rs12148672	0.233563	0.766437	0.98261	2.37381e-05	-0.0777494	0.037962	0.0377038	2	4	15	91067739	C	A	-0.0827849	5.06377e-06	0.12733	0.333304
CRTC3	+	1	protein_coding	ENSG00000140577.11	15	91181084	7694	-91983	15	91089101	15:91089101:C:T	C	T	AC=67;AN=6014	rs143834467	0.988961	0.011039	0.941131	8.32611e-05	-0.185021	0.113886	0.118204	1	5	15	91089101	C	T	-0.0697546	0.00012197	0.0269989	0.171098
SULT1A1	-	2	protein_coding	ENSG00000196502.7	16	28621353	4337	41438	16	28579915	16:28579915:GT:G	GT	G	AC=2973;AN=5958	rs150072875	0.500491	0.499509	0.991183	4.51701e-41	-1.27391	0.000999001	7.92735e-32	1	1	16	28579915	GT	G	-0.105192	6.51048e-09	0.145893	0.385748
SULT1A1	-	2	protein_coding	ENSG00000196502.7	16	28621353	4337	132007	16	28489346	16:28489346:T:C	T	C	AC=3124;AN=6018	rs34839	0.480201	0.519799	0.995485	8.50359e-34	-1.61705	0.000999001	1.1136e-25	8	2	16	28595989	A	G	0.0648171	0.000357559	0.055877	0.192284
SULT1A1	-	2	protein_coding	ENSG00000196502.7	16	28621353	4337	292038	16	28329315	16:28329315:G:A	G	A	AC=81;AN=5992	rs72791861	0.986804	0.0131965	0.91414	8.55982e-20	1.65024	0.000999001	3.09681e-14	5	3	16	28329315	G	A	0.179168	2.86753e-23	0.428684	0.979244
SULT1A1	-	2	protein_coding	ENSG00000196502.7	16	28621353	4337	49332	16	28572021	16:28572021:G:A	G	A	AC=275;AN=4954	rs12935321	0.945343	0.0546567	0.740564	7.25642e-18	-1.15635	0.000999001	1.39419e-12	23	4	16	28572021	G	A	-0.0826573	5.23675e-06	0.121398	0.318693
SULT1A1	-	2	protein_coding	ENSG00000196502.7	16	28621353	4337	108228	16	28513125	16:28513125:CACTT:C	CACTT	C	AC=271;AN=6054	rs199810462	0.954839	0.0451613	0.997998	7.71523e-17	-3.47893	0.000999001	4.40822e-12	25	5	16	27708346	G	A	0.0571937	0.00163824	0.0346183	0.176728
SULT1A1	-	2	protein_coding	ENSG00000196502.7	16	28621353	4337	-203825	16	28825178	16:28825178:C:T	C	T	AC=227;AN=5960	rs79476281	0.96198	0.0380203	0.941051	7.502e-14	-0.946645	0.000999001	3.65873e-09	18	6	16	28816445	G	A	-0.135866	5.94215e-14	0.185944	0.502065
SULT1A1	-	2	protein_coding	ENSG00000196502.7	16	28621353	4337	6552	16	28614801	16:28614801:A:G	A	G	AC=102;AN=5716	rs13339053	0.982387	0.0176129	0.78443	6.49842e-13	1.05904	0.000999001	1.8516e-08	7	7	16	28614801	A	G	0.110287	1.15883e-09	0.42023	0.972605
SULT1A1	-	2	protein_coding	ENSG00000196502.7	16	28621353	4337	106125	16	28515228	16:28515228:A:C	A	C	AC=285;AN=6058	rs17855750	0.952611	0.0473888	1	1.74222e-12	2.59817	0.000999001	4.37658e-08	26	8	16	28106381	TA	T	-0.0572431	0.00162302	0.0389251	0.178878
SULT1A1	-	2	protein_coding	ENSG00000196502.7	16	28621353	4337	357003	16	28264350	16:28264350:G:A	G	A	AC=71;AN=6016	rs34894234	0.987983	0.0120169	0.931171	2.86588e-12	1.3025	0.000999001	7.74968e-08	4	9	16	28264350	G	A	0.107627	2.88159e-09	0.31103	0.818407
SULT1A1	-	2	protein_coding	ENSG00000196502.7	16	28621353	4337	92730	16	28528623	16:28528623:T:C	T	C	AC=1384;AN=4620	rs153103	0.701565	0.298435	0.8791	2.96715e-12	-0.791192	0.000999001	8.2349e-08	24	10	16	29283770	A	G	0.0653562	0.000319037	0.0343365	0.176593
SULT1A1	-	2	protein_coding	ENSG00000196502.7	16	28621353	4337	6865	16	28614488	16:28614488:C:T	C	T	AC=2218;AN=5556	rs7192601	0.600808	0.399192	0.961091	5.10832e-12	0.584849	0.000999001	1.10293e-07	9	11	16	28571886	G	T	-0.0676518	0.000194509	0.0295665	0.173666
SULT1A1	-	2	protein_coding	ENSG00000196502.7	16	28621353	4337	-285313	16	28906666	16:28906666:T:C	T	C	AC=213;AN=5866	rs117079286	0.96337	0.03663	0.905341	6.14048e-12	-1.21217	0.000999001	1.27919e-07	17	12	16	28906666	T	C	-0.105239	6.41025e-09	0.374574	0.919086
SULT1A1	-	2	protein_coding	ENSG00000196502.7	16	28621353	4337	-10531	16	28631884	16:28631884:CA:C	CA	C	AC=845;AN=3066	rs556237979	0.723843	0.276157	0.716201	8.68416e-12	0.394037	0.000999001	1.52255e-07	14	13	16	28631884	CA	C	0.101783	1.97661e-08	0.384143	0.931612
SULT1A1	-	2	protein_coding	ENSG00000196502.7	16	28621353	4337	187065	16	28434288	16:28434288:G:A	G	A	AC=457;AN=2898	rs373713	0.841077	0.158923	0.633887	3.14137e-09	-0.425156	0.000999001	2.47225e-05	11	14	16	28434288	G	A	-0.0797662	1.10654e-05	0.1508	0.399055
SULT1A1	-	2	protein_coding	ENSG00000196502.7	16	28621353	4337	-186324	16	28807677	16:28807677:G:A	G	A	AC=3756;AN=4230	rs200312370	0.11129	0.88871	0.730447	8.07456e-09	-0.358311	0.000999001	5.49635e-05	15	15	16	28807677	G	A	-0.100747	2.75052e-08	0.353941	0.888285
SULT1A1	-	2	protein_coding	ENSG00000196502.7	16	28621353	4337	132011	16	28489342	16:28489342:G:A	G	A	AC=1619;AN=4956	rs28374519	0.674882	0.325118	0.909927	8.83878e-09	-0.578677	0.000999001	5.68271e-05	10	16	16	29297762	C	T	-0.0621203	0.000624445	0.0239568	0.165556
SULT1A1	-	2	protein_coding	ENSG00000196502.7	16	28621353	4337	-998497	16	29619850	16:29619850:C:T	C	T	AC=73;AN=5422	rs150719460	0.985971	0.0140288	0.693909	4.61667e-08	-0.59848	0.001998	0.000206157	12	17	16	29619850	C	T	-0.096723	9.6287e-08	0.296042	0.791895
SULT1A1	-	2	protein_coding	ENSG00000196502.7	16	28621353	4337	356175	16	28265178	16:28265178:C:T	C	T	AC=191;AN=5498	rs111629093	0.965174	0.0348259	0.784871	9.7439e-08	0.537924	0.002997	0.000406997	21	18	16	28144659	CAA	C	0.0871194	1.57177e-06	0.186706	0.504235
SULT1A1	-	2	protein_coding	ENSG00000196502.7	16	28621353	4337	-213068	16	28834421	16:28834421:C:T	C	T	AC=73;AN=5692	rs189978904	0.987298	0.0127017	0.70937	2.00206e-07	1.0118	0.002997	0.000826444	13	19	16	28834421	C	T	0.121961	1.64309e-11	0.473804	0.986826
SULT1A1	-	2	protein_coding	ENSG00000196502.7	16	28621353	4337	554534	16	28066819	16:28066819:G:T	G	T	AC=3113;AN=5490	rs205417	0.433321	0.566679	0.946803	9.9256e-07	0.188634	0.004995	0.00302172	22	20	16	28066819	G	T	0.0866172	1.80513e-06	0.115994	0.313086
SULT1A1	-	2	protein_coding	ENSG00000196502.7	16	28621353	4337	-792439	16	29413792	16:29413792:A:G	A	G	AC=349;AN=5058	rs187279	0.930609	0.0693909	0.781662	9.60495e-06	-0.306085	0.018981	0.0194051	27	21	16	29413792	A	G	-0.0829779	4.81244e-06	0.130575	0.343244
SULT1A1	-	2	protein_coding	ENSG00000196502.7	16	28621353	4337	-88360	16	28709713	16:28709713:C:T	C	T	AC=1340;AN=2848	rs200412445	0.528886	0.471114	0.72342	1.08119e-05	0.23207	0.021978	0.0219181	28	22	16	28709713	C	T	0.0738455	4.74052e-05	0.123284	0.322553
SULT1A1	-	2	protein_coding	ENSG00000196502.7	16	28621353	4337	42	16	28621311	16:28621311:T:C	T	C	AC=2975;AN=3802	rs2077412	0.218317	0.781683	0.781954	2.95676e-05	0.325699	0.042957	0.0493874	19	23	16	29230243	G	T	0.0659468	0.00028131	0.0456611	0.182214
SULT1A1	-	2	protein_coding	ENSG00000196502.7	16	28621353	4337	760830	16	27860523	16:27860523:AG:A	AG	A	AC=2642;AN=3680	rs533720037	0.281333	0.718667	0.790162	3.96159e-05	0.181595	0.0599401	0.0641144	29	24	16	27860523	AG	A	0.0648715	0.000353482	0.0470429	0.182962
SULT1A1	-	2	protein_coding	ENSG00000196502.7	16	28621353	4337	630848	16	27990505	16:27990505:C:T	C	T	AC=1241;AN=6044	rs79837543	0.795153	0.204847	0.998075	8.32356e-05	0.175472	0.112887	0.11378	20	25	16	27990505	C	T	0.07413	4.43089e-05	0.0883927	0.247677
SULT1A1	-	2	protein_coding	ENSG00000196502.7	16	28621353	4337	281782	16	28339571	16:28339571:C:T	C	T	AC=166;AN=5492	rs139678350	0.969616	0.0303838	0.771655	8.71919e-05	-0.393206	0.124875	0.123505	30	26	16	28339571	C	T	-0.0711441	8.89684e-05	0.0888049	0.248469
SULT1A1	-	2	protein_coding	ENSG00000196502.7	16	28621353	4337	-194075	16	28815428	16:28815428:T:TG	T	TG	AC=107;AN=3490	rs374684269	0.96861	0.0313901	0.499374	0.000250556	0.320567	0.268731	0.268739	16	27	16	28815431	T	C	0.0634845	0.000472218	0.0569018	0.193745
SULT1A1	-	2	protein_coding	ENSG00000196502.7	16	28621353	4337	94979	16	28526374	16:28526374:GA:G	GA	G	AC=2570;AN=4772	rs67085259	0.460057	0.539943	0.890798	0.000278817	0.346695	0.288711	0.289883	2	28	16	27708346	G	A	0.0615764	0.000696992	0.0506886	0.185884
UPF3B	-	2	protein_coding	ENSG00000125351.6	23	118979217	4166	-24678	23	119003895	23:119003895:A:AAT	A	AAT	AC=3200;AN=5820	23:119003895:A:AAT	0.448039	0.551961	0.956443	2.27042e-26	-0.134289	0.000999001	4.39478e-21	1	1	23	118998259	TG	T	-0.169851	4.8402e-21	0.347515	0.877959
UPF3B	-	2	protein_coding	ENSG00000125351.6	23	118979217	4166	42422	23	118936795	23:118936795:T:C	T	C	AC=357;AN=4924	23:118936795:T:C	0.927496	0.072504	0.650602	0.000219833	-0.0801733	0.193806	0.194982	2	2	23	118412525	CT	C	-0.0603553	0.000889299	0.0386329	0.178709
CLK3	+	1	protein_coding	ENSG00000179335.14	15	74921502	4840	-104263	15	74817239	15:74817239:CA:C	CA	C	AC=773;AN=5584	rs142259960	0.859741	0.140259	0.913736	9.62575e-09	-0.0754913	0.000999001	5.23725e-05	1	1	15	74799948	T	TA	-0.102148	1.75771e-08	0.100718	0.275813
CLK3	+	1	protein_coding	ENSG00000179335.14	15	74921502	4840	24494	15	74945996	15:74945996:C:T	C	T	AC=242;AN=5242	rs62005809	0.954021	0.0459792	0.752726	0.000168167	-0.0761753	0.177822	0.17999	2	2	15	74711790	G	A	-0.067356	0.000207495	0.0459169	0.182343
UHMK1	+	2	protein_coding	ENSG00000152332.11	1	162467875	7656	10552	1	162478427	1:162478427:G:A	G	A	AC=1047;AN=4620	rs11804523	0.774895	0.225105	0.858458	3.65164e-23	-0.286292	0.000999001	4.44528e-17	1	1	1	162478427	G	A	-0.175963	1.72896e-22	0.410853	0.963294
UHMK1	+	2	protein_coding	ENSG00000152332.11	1	162467875	7656	28190	1	162496065	1:162496065:CTT:C	CTT	C	AC=520;AN=5888	rs578178310;rs200884242	0.911716	0.0882841	0.964124	3.32453e-16	0.33248	0.000999001	3.25617e-11	2	2	1	162496065	CTT	C	0.144665	1.23727e-15	0.236248	0.63607
UHMK1	+	2	protein_coding	ENSG00000152332.11	1	162467875	7656	-168678	1	162299197	1:162299197:A:G	A	G	AC=2001;AN=6058	rs9661075	0.670213	0.329787	1	2.83205e-07	0.125576	0.001998	0.00118928	3	3	1	162299197	A	G	0.0918813	4.07458e-07	0.071322	0.217845
EIF2S3L	+	1	protein_coding	ENSG00000180574.3	12	10658489	8435	-302232	12	10356257	12:10356257:C:A	C	A	AC=2063;AN=5628	rs7315436	0.63353	0.36647	0.962839	0.000120808	-0.0560599	0.172827	0.174018	1	1	12	10356257	C	A	-0.0629451	0.000527721	0.0404796	0.179798
DUSP8	-	2	protein_coding	ENSG00000184545.6	11	1580673	8708	-37598	11	1618271	11:1618271:C:T	C	T	AC=605;AN=5988	rs12417228	0.89925	0.10075	0.986212	1.94624e-14	-0.0695565	0.000999001	1.03872e-09	1	1	11	1618271	C	T	-0.136756	4.06175e-14	0.102899	0.283647
DUSP8	-	2	protein_coding	ENSG00000184545.6	11	1580673	8708	-33683	11	1614356	11:1614356:A:G	A	G	AC=254;AN=5960	rs144915611	0.957391	0.042609	0.946589	1.20612e-08	0.0745726	0.000999001	0.000117035	2	2	11	1614356	A	G	0.103727	1.05381e-08	0.0720571	0.219019
DUSP8	-	2	protein_coding	ENSG00000184545.6	11	1580673	8708	58265	11	1522408	11:1522408:A:G	A	G	AC=97;AN=5994	rs528267944	0.983713	0.0162866	0.924854	4.94677e-05	0.0860112	0.121878	0.123461	3	3	11	1522408	A	G	0.0744193	4.13575e-05	0.0916878	0.253895
SLC17A9	+	2	protein_coding	ENSG00000101194.13	20	61596358	8537	-2005	20	61594353	20:61594353:A:G	A	G	AC=3338;AN=5870	rs3810459	0.431379	0.568621	0.983209	2.88218e-34	-0.143426	0.000999001	6.98393e-28	2	1	20	61594433	G	A	-0.183671	2.17066e-24	0.140787	0.372361
SLC17A9	+	2	protein_coding	ENSG00000101194.13	20	61596358	8537	-14352	20	61582006	20:61582006:G:T	G	T	AC=91;AN=5842	rs62200665	0.98461	0.0153898	0.805211	4.74733e-32	0.471453	0.000999001	6.66579e-26	3	2	20	61582006	G	T	0.190581	3.62425e-26	0.163134	0.435853
SLC17A9	+	2	protein_coding	ENSG00000101194.13	20	61596358	8537	-101527	20	61494831	20:61494831:G:T	G	T	AC=104;AN=6028	rs6011426	0.982496	0.0175041	0.95466	3.11651e-10	0.231658	0.000999001	3.16856e-06	4	3	20	61494831	G	T	0.118458	6.15922e-11	0.129804	0.340838
SLC17A9	+	2	protein_coding	ENSG00000101194.13	20	61596358	8537	-25150	20	61571208	20:61571208:C:A	C	A	AC=4135;AN=5690	rs1054866	0.271993	0.728007	0.960475	1.05714e-07	-0.0987434	0.001998	0.000542542	1	4	20	61586179	T	G	0.077965	1.74163e-05	0.0755029	0.224498
SLC17A9	+	2	protein_coding	ENSG00000101194.13	20	61596358	8537	-126382	20	61469976	20:61469976:G:A	G	A	AC=72;AN=5946	rs138757611	0.987853	0.0121471	0.856627	2.01686e-07	0.243843	0.001998	0.000982344	8	5	20	61469976	G	A	0.0995141	4.05917e-08	0.206652	0.562369
SLC17A9	+	2	protein_coding	ENSG00000101194.13	20	61596358	8537	414782	20	62011140	20:62011140:G:A	G	A	AC=119;AN=5882	rs150815093	0.979588	0.0204115	0.870127	1.24679e-06	-0.159578	0.00899101	0.00465046	6	6	20	62004587	C	T	-0.0922621	3.64686e-07	0.129799	0.340822
SLC17A9	+	2	protein_coding	ENSG00000101194.13	20	61596358	8537	-88407	20	61507951	20:61507951:C:T	C	T	AC=1211;AN=5644	rs1077416	0.786258	0.213742	0.945221	2.68528e-05	0.080423	0.0629371	0.072769	7	7	20	61525915	GA	G	-0.0768077	2.31908e-05	0.0650774	0.20712
SLC17A9	+	2	protein_coding	ENSG00000101194.13	20	61596358	8537	-3370	20	61592988	20:61592988:G:A	G	A	AC=463;AN=5700	rs77441150	0.918924	0.0810764	0.914473	0.000124278	-0.0809443	0.250749	0.25261	9	8	20	61737520	G	C	0.0699707	0.000116171	0.0329057	0.175872
HSPA14	+	2	protein_coding	ENSG00000187522.9	10	14892714	8555	-8205	10	14884509	10:14884509:G:A	G	A	AC=454;AN=5880	rs12770830	0.923039	0.0769614	0.955502	7.68705e-08	-0.130126	0.000999001	0.000456161	1	1	10	14884509	G	A	-0.0975305	7.51778e-08	0.26895	0.725079
PDZD3	+	1	protein_coding	ENSG00000172367.11	11	119056872	5955	-1510	11	119055362	11:119055362:A:G	A	G	AC=2780;AN=5974	rs7929799	0.534827	0.465173	0.992325	3.78828e-83	0.364173	0.000999001	8.93861e-73	1	1	11	119055362	A	G	0.325548	1.0248e-75	0.51353	0.988576
SLC16A10	+	2	protein_coding	ENSG00000112394.12	6	111498415	6475	46132	6	111544547	6:111544547:G:GT	G	GT	AC=70;AN=5978	rs564071667	0.98857	0.0114304	0.871701	3.23133e-08	-0.0627469	0.000999001	0.000117898	1	1	6	111544547	G	GT	-0.100639	2.84713e-08	0.33909	0.86412
SLC16A10	+	2	protein_coding	ENSG00000112394.12	6	111498415	6475	746445	6	112244860	6:112244860:T:C	T	C	AC=5370;AN=5498	rs6568711	0.0233096	0.97669	0.728503	0.000305465	-0.0257521	0.288711	0.270865	2	2	6	112244860	T	C	-0.065982	0.000279199	0.0913966	0.253346
SEMA4F	+	2	protein_coding	ENSG00000135622.8	2	74902050	5523	32092	2	74934142	2:74934142:C:T	C	T	AC=319;AN=6000	rs17010277	0.946957	0.0530426	0.975858	2.78181e-05	0.0508	0.035964	0.0365512	1	1	2	74934142	C	T	0.0737108	4.89419e-05	0.107218	0.298945
SEMA4F	+	2	protein_coding	ENSG00000135622.8	2	74902050	5523	-345336	2	74556714	2:74556714:TCAAA:T	TCAAA	T	AC=237;AN=5402	rs552801813;rs139635951	0.955744	0.0442558	0.778041	0.000107018	-0.0473801	0.120879	0.121534	2	2	2	74556714	TCAAA	T	-0.0676313	0.000195385	0.0990532	0.270469
ANAPC7	-	1	protein_coding	ENSG00000196510.8	12	110841494	5406	118249	12	110723245	12:110723245:C:T	C	T	AC=2329;AN=5240	rs4766428	0.556217	0.443783	0.938277	2.15066e-15	-0.0830527	0.000999001	2.1303e-11	1	1	12	110723245	C	T	-0.143479	2.11569e-15	0.481868	0.987202
ANAPC7	-	1	protein_coding	ENSG00000196510.8	12	110841494	5406	446673	12	110394821	12:110394821:CA:C	CA	C	AC=423;AN=5788	rs569900190	0.926669	0.0733311	0.931945	9.90804e-07	-0.0940813	0.002997	0.00125737	2	2	12	110394821	CA	C	-0.0876645	1.35137e-06	0.197859	0.536584
PPP1R3G	+	2	protein_coding	ENSG00000219607.2	6	5085720	7858	-24126	6	5061594	6:5061594:C:T	C	T	AC=621;AN=5508	rs1247000	0.886211	0.113789	0.908812	1.68393e-97	0.152578	0.000999001	1.93257e-80	1	1	6	5061594	C	T	0.319049	1.23551e-72	0.456548	0.985981
PPP1R3G	+	2	protein_coding	ENSG00000219607.2	6	5085720	7858	1358	6	5087078	6:5087078:A:G	A	G	AC=4437;AN=5342	rs397654	0.171178	0.828822	0.914223	1.47848e-16	-0.0580622	0.000999001	1.31172e-11	2	2	6	5087078	A	G	-0.112363	5.60606e-10	0.265735	0.715529
PPP1R3G	+	2	protein_coding	ENSG00000219607.2	6	5085720	7858	11642	6	5097362	6:5097362:C:T	C	T	AC=4352;AN=5944	rs200851	0.269307	0.730693	0.987192	2.0919e-09	0.0331322	0.000999001	1.98103e-05	3	3	6	5113198	G	C	0.0997597	3.75777e-08	0.214841	0.585266
ZNF503	-	2	protein_coding	ENSG00000165655.14	10	77161590	4128	-23720	10	77185310	10:77185310:G:C	G	C	AC=3673;AN=5638	rs10824307	0.348248	0.651752	0.961767	3.99349e-13	-0.0611	0.000999001	3.85119e-09	4	1	10	77185310	G	C	-0.0818158	6.52744e-06	0.173533	0.466658
ZNF503	-	2	protein_coding	ENSG00000165655.14	10	77161590	4128	-35580	10	77197170	10:77197170:C:T	C	T	AC=1222;AN=3846	rs17769639	0.684518	0.315482	0.803725	9.00881e-13	-0.063299	0.000999001	8.50212e-09	1	2	10	77197170	C	T	-0.0910847	5.13117e-07	0.199734	0.542116
ZNF503	-	2	protein_coding	ENSG00000165655.14	10	77161590	4128	44469	10	77117121	10:77117121:A:AG	A	AG	AC=2128;AN=5836	rs71307705	0.634261	0.365739	0.980772	7.03553e-11	0.0333665	0.000999001	5.16516e-07	2	3	10	77117121	A	AG	0.112665	5.03777e-10	0.185529	0.500883
ZNF503	-	2	protein_coding	ENSG00000165655.14	10	77161590	4128	65620	10	77095970	10:77095970:C:T	C	T	AC=106;AN=6022	rs117966803	0.982647	0.0173532	0.968037	8.89223e-10	0.105571	0.000999001	3.3448e-06	3	4	10	77095970	C	T	0.10769	2.82103e-09	0.235522	0.634419
ZNF503	-	2	protein_coding	ENSG00000165655.14	10	77161590	4128	-557685	10	77719275	10:77719275:G:GCA	G	GCA	AC=1077;AN=2418	rs3042540	0.554706	0.445294	0.669151	2.06646e-07	0.0294562	0.000999001	0.000429713	6	5	10	77719275	G	GCA	0.0869668	1.63942e-06	0.221741	0.602793
ZNF503	-	2	protein_coding	ENSG00000165655.14	10	77161590	4128	5426	10	77156164	10:77156164:C:G	C	G	AC=426;AN=4794	rs76529446	0.910663	0.0893366	0.775367	2.07557e-05	0.0426395	0.028971	0.0227815	5	6	10	77349525	T	A	0.073785	4.80892e-05	0.109277	0.304665
ZNF503	-	2	protein_coding	ENSG00000165655.14	10	77161590	4128	596527	10	76565063	10:76565063:T:C	T	C	AC=110;AN=5740	rs185552199	0.981267	0.018733	0.847978	0.00031924	0.0502368	0.247752	0.234456	7	7	10	76565063	T	C	0.0809833	8.1003e-06	0.214279	0.583754
ZNF503	-	2	protein_coding	ENSG00000165655.14	10	77161590	4128	274645	10	76886945	10:76886945:C:CA	C	CA	AC=1400;AN=4596	rs11441219	0.696345	0.303655	0.880274	0.000365015	-0.0191373	0.250749	0.250651	8	8	10	76886945	C	CA	-0.0677039	0.000192306	0.0660215	0.208823
ZWILCH	+	2	protein_coding	ENSG00000174442.7	15	66832491	6517	71710	15	66904201	15:66904201:GTCAT:G	GTCAT	G	AC=65;AN=5856	rs548479486;rs530125958	0.989	0.011	0.78251	2.44764e-09	0.134259	0.002997	1.75891e-05	1	1	15	66904201	GTCAT	G	0.108021	2.52083e-09	0.402469	0.953791
ZWILCH	+	2	protein_coding	ENSG00000174442.7	15	66832491	6517	-29949	15	66802542	15:66802542:T:TA	T	TA	AC=313;AN=5922	rs569377201	0.947247	0.052753	0.955231	4.56437e-06	0.0529127	0.010989	0.00862733	2	2	15	66776839	G	C	0.0816368	6.83863e-06	0.0428258	0.18093
ZWILCH	+	2	protein_coding	ENSG00000174442.7	15	66832491	6517	-244342	15	66588149	15:66588149:C:A	C	A	AC=564;AN=5928	rs74019578	0.903789	0.0962109	0.976445	3.92966e-05	-0.0372405	0.0609391	0.0658271	3	3	15	66588149	C	A	-0.0756019	3.11218e-05	0.0744581	0.222826
MTRF1	-	2	protein_coding	ENSG00000120662.11	13	41837626	6575	-48224	13	41885850	13:41885850:G:T	G	T	AC=4656;AN=6010	rs9532781	0.224569	0.775431	0.993797	9.05353e-24	0.0947504	0.000999001	6.91481e-19	1	1	13	41885850	G	T	0.176996	9.7251e-23	0.264284	0.711194
MTRF1	-	2	protein_coding	ENSG00000120662.11	13	41837626	6575	47234	13	41790392	13:41790392:A:ACAC	A	ACAC	AC=5828;AN=6048	rs77872487	0.0363372	0.963663	0.985411	1.34879e-09	0.126762	0.000999001	6.31501e-06	2	2	13	41790392	A	ACAC	0.107262	3.26008e-09	0.224152	0.608528
MTRF1	-	2	protein_coding	ENSG00000120662.11	13	41837626	6575	23868	13	41813758	13:41813758:G:C	G	C	AC=415;AN=6050	rs17532763	0.931407	0.0685926	0.996245	2.94616e-06	0.0722235	0.00799201	0.0058327	3	3	13	41813758	G	C	0.0842188	3.46007e-06	0.161715	0.43152
MTRF1	-	2	protein_coding	ENSG00000120662.11	13	41837626	6575	-151112	13	41988738	13:41988738:G:A	G	A	AC=1735;AN=3044	rs7327010	0.429768	0.570232	0.750558	0.000214143	-0.0339277	0.204795	0.225703	4	4	13	41988738	G	A	-0.0653414	0.000320039	0.0534214	0.189012
MTRF1	-	2	protein_coding	ENSG00000120662.11	13	41837626	6575	800245	13	41037381	13:41037381:G:A	G	A	AC=1357;AN=4674	rs9577039	0.709395	0.290605	0.875544	0.000250506	0.0327878	0.23976	0.251508	5	5	13	41037381	G	A	0.0668672	0.000230751	0.10022	0.274137
TFB2M	-	2	protein_coding	ENSG00000162851.6	1	246729563	9680	288019	1	246441544	1:246441544:G:GA	G	GA	AC=1496;AN=4800	rs35112531	0.687602	0.312398	0.889423	0.000189018	-0.0608044	0.303696	0.292676	1	1	1	246441544	G	GA	-0.0671768	0.000215751	0.0361136	0.177429
SLC45A4	-	1	protein_coding	ENSG00000022567.5	8	142318391	6642	-20161	8	142338552	8:142338552:A:G	A	G	AC=2140;AN=6036	rs13276309	0.646231	0.353769	0.998191	0	-1.71868	0.000999001	0	1	1	8	142355494	T	C	0.627163	0	0.0191707	0.170625
SLC45A4	-	1	protein_coding	ENSG00000022567.5	8	142318391	6642	831	8	142317560	8:142317560:C:T	C	T	AC=3415;AN=5282	rs7008089	0.353821	0.646179	0.935018	9.57994e-14	-0.248259	0.000999001	2.51314e-09	2	2	8	142317560	C	T	-0.126115	3.264e-12	0.42907	0.979499
SLC45A4	-	1	protein_coding	ENSG00000022567.5	8	142318391	6642	98195	8	142220196	8:142220196:G:A	G	A	AC=73;AN=5778	rs117975477	0.987162	0.0128378	0.738139	8.98698e-09	-0.687746	0.000999001	5.76422e-05	4	3	8	142220196	G	A	-0.109928	1.31211e-09	0.392258	0.941471
SLC45A4	-	1	protein_coding	ENSG00000022567.5	8	142318391	6642	80993	8	142237398	8:142237398:T:C	T	C	AC=2943;AN=5144	rs12547917	0.429385	0.570615	0.925163	3.8865e-07	-0.166207	0.000999001	0.00149994	5	4	8	142237398	T	C	-0.117977	7.36224e-11	0.452554	0.985778
SLC45A4	-	1	protein_coding	ENSG00000022567.5	8	142318391	6642	175243	8	142143148	8:142143148:G:C	G	C	AC=106;AN=5604	rs10103857	0.981004	0.0189962	0.756679	1.35e-05	0.387101	0.034965	0.0326295	3	5	8	142143148	G	C	0.077702	1.85936e-05	0.11815	0.314693
PPCDC	+	1	protein_coding	ENSG00000138621.7	15	75342023	4457	110374	15	75452397	15:75452397:G:A	G	A	AC=332;AN=5706	rs116405573	0.942123	0.0578767	0.889622	5.75252e-06	0.109263	0.010989	0.00984797	1	1	15	75452397	G	A	0.068313	0.000168194	0.0307702	0.174576
RTN2	-	2	protein_coding	ENSG00000125744.7	19	45999941	7578	-10166	19	46010107	19:46010107:TC:T	TC	T	AC=676;AN=5944	rs58281612	0.886827	0.113173	0.977301	4.94144e-51	-0.19814	0.000999001	1.62863e-42	1	1	19	46010107	TC	T	-0.267096	1.21326e-50	0.279865	0.755734
RTN2	-	2	protein_coding	ENSG00000125744.7	19	45999941	7578	-204015	19	46203956	19:46203956:T:C	T	C	AC=113;AN=5682	rs34505371	0.979918	0.0200824	0.82468	0.000152558	0.0938529	0.284715	0.265498	2	2	19	46203956	T	C	0.0693231	0.00013437	0.0740903	0.222242
SBNO1	-	2	protein_coding	ENSG00000139697.7	12	123849375	6128	439670	12	123409705	12:123409705:C:T	C	T	AC=121;AN=5932	rs4759360	0.979592	0.0204082	0.900984	4.17115e-14	0.234031	0.000999001	3.94178e-10	1	1	12	123409705	C	T	0.138315	2.07335e-14	0.166974	0.447473
SBNO1	-	2	protein_coding	ENSG00000139697.7	12	123849375	6128	298031	12	123551344	12:123551344:GA:G	GA	G	AC=441;AN=5224	rs200309259	0.915108	0.0848915	0.835081	1.65737e-06	-0.0776968	0.004995	0.00292146	4	2	12	123551346	C	T	-0.0853193	2.57246e-06	0.140075	0.370487
SBNO1	-	2	protein_coding	ENSG00000139697.7	12	123849375	6128	-69924	12	123919299	12:123919299:C:A	C	A	AC=171;AN=5772	rs115426700	0.970061	0.0299391	0.842091	1.76131e-06	-0.128801	0.004995	0.00317325	3	3	12	123919299	C	A	-0.0874626	1.42931e-06	0.159225	0.423919
SBNO1	-	2	protein_coding	ENSG00000139697.7	12	123849375	6128	-375376	12	124224751	12:124224751:CT:C	CT	C	AC=720;AN=2552	rs34257905	0.72	0.28	0.670122	2.79051e-06	0.0546562	0.00699301	0.00495225	2	4	12	124224751	CT	C	0.0871722	1.54902e-06	0.14267	0.377292
SBNO1	-	2	protein_coding	ENSG00000139697.7	12	123849375	6128	-795926	12	124645301	12:124645301:T:G	T	G	AC=1187;AN=5618	rs146628494	0.788943	0.211057	0.951298	5.649e-05	0.047369	0.0639361	0.0658983	5	5	12	124645301	T	G	0.075438	3.23806e-05	0.0438646	0.181385
LIMCH1	+	1	protein_coding	ENSG00000064042.13	4	41695213	7455	-335126	4	41360087	4:41360087:A:G	A	G	AC=2084;AN=6036	rs6834277	0.653672	0.346328	0.996875	1.2155e-37	0.00714142	0.000999001	3.54846e-27	1	1	4	41363729	A	G	0.224704	5.6417e-36	0.335854	0.858748
LIMCH1	+	1	protein_coding	ENSG00000064042.13	4	41695213	7455	-321550	4	41373663	4:41373663:C:CT	C	CT	AC=1913;AN=6048	rs5857793	0.68308	0.31692	0.992427	6.62405e-21	-0.00574115	0.000999001	1.65699e-14	3	2	4	41373663	C	CT	-0.15335	2.12826e-17	0.288049	0.775357
LIMCH1	+	1	protein_coding	ENSG00000064042.13	4	41695213	7455	-45659	4	41649554	4:41649554:G:A	G	A	AC=2444;AN=5696	rs12498364	0.572409	0.427591	0.962069	2.29603e-16	0.00430505	0.000999001	1.01418e-10	2	3	4	41649554	G	A	0.145458	8.62513e-16	0.281999	0.761185
LIMCH1	+	1	protein_coding	ENSG00000064042.13	4	41695213	7455	-722427	4	40972786	4:40972786:C:A	C	A	AC=165;AN=5900	rs114875442	0.971717	0.0282832	0.915497	9.70358e-08	0.00816836	0.003996	0.000773539	5	4	4	40972786	C	A	0.0946823	1.78392e-07	0.176793	0.476017
LIMCH1	+	1	protein_coding	ENSG00000064042.13	4	41695213	7455	-190758	4	41504455	4:41504455:G:A	G	A	AC=554;AN=5990	rs6832105	0.907993	0.0920065	0.979575	1.50515e-07	0.00509651	0.00599401	0.00101368	4	5	4	41504455	G	A	0.0851227	2.71306e-06	0.139114	0.367945
LIMCH1	+	1	protein_coding	ENSG00000064042.13	4	41695213	7455	-165068	4	41530145	4:41530145:C:CATG	C	CATG	AC=374;AN=5728	rs61436046	0.934412	0.0655877	0.908714	6.04696e-06	-0.00455113	0.022977	0.020214	6	6	4	41530145	C	CATG	-0.0799094	1.06691e-05	0.118621	0.315114
LIMCH1	+	1	protein_coding	ENSG00000064042.13	4	41695213	7455	-972609	4	40722604	4:40722604:C:T	C	T	AC=93;AN=5866	rs149019706	0.984354	0.0156458	0.813371	9.0331e-06	-0.00850424	0.027972	0.0275171	7	7	4	40722604	C	T	-0.0803951	9.42346e-06	0.174879	0.470532
LIMCH1	+	1	protein_coding	ENSG00000064042.13	4	41695213	7455	-460526	4	41234687	4:41234687:A:AAAAGG	A	AAAAGG	AC=1021;AN=5678	rs113647855	0.820592	0.179408	0.943726	6.07168e-05	0.00276834	0.106893	0.119231	8	8	4	41234687	A	AAAAGG	0.0676578	0.000194258	0.076249	0.225707
DNAJB4	+	2	protein_coding	ENSG00000162616.8	1	78470619	6512	-78173	1	78392446	1:78392446:G:A	G	A	AC=1164;AN=6058	rs1166698	0.808349	0.191651	1	2.62956e-86	0.156375	0.000999001	2.76586e-72	1	1	1	78485534	G	GA	0.310553	1.01505e-68	0.290147	0.779911
DNAJB4	+	2	protein_coding	ENSG00000162616.8	1	78470619	6512	-113	1	78470506	1:78470506:C:T	C	T	AC=191;AN=5910	rs41311176	0.96812	0.0318797	0.917092	8.34222e-51	-0.231101	0.000999001	6.7852e-41	2	2	1	78470506	C	T	-0.264704	9.71429e-50	0.341364	0.86788
DNAJB4	+	2	protein_coding	ENSG00000162616.8	1	78470619	6512	-84315	1	78386304	1:78386304:TA:T	TA	T	AC=2145;AN=3756	rs558075410	0.429128	0.570872	0.818352	1.35071e-06	0.0325063	0.001998	0.00302495	3	3	1	78386304	TA	T	0.0786542	1.46577e-05	0.119607	0.316138
CCNY	+	2	protein_coding	ENSG00000108100.13	10	35819124	5807	-50288	10	35768836	10:35768836:G:C	G	C	AC=1809;AN=6044	rs10764045	0.700646	0.299354	0.998006	3.38562e-106	-1.02262	0.000999001	2.65828e-91	1	1	10	35768836	G	C	-0.343231	1.71655e-84	0.211595	0.576398
CCNY	+	2	protein_coding	ENSG00000108100.13	10	35819124	5807	41122	10	35860246	10:35860246:TA:T	TA	T	AC=203;AN=5648	rs41276108;rs562607931	0.96473	0.0352697	0.838233	4.56325e-19	-0.892167	0.000999001	2.27315e-14	2	2	10	35860246	TA	T	-0.147798	2.93772e-16	0.423686	0.975552
CCNY	+	2	protein_coding	ENSG00000108100.13	10	35819124	5807	-607336	10	35211788	10:35211788:C:T	C	T	AC=146;AN=5886	rs4472879	0.974461	0.025539	0.886396	7.55627e-06	0.491159	0.010989	0.0104795	3	3	10	35211788	C	T	0.0788806	1.38465e-05	0.140543	0.37172
HAUS3	-	2	protein_coding	ENSG00000214367.3	4	2243855	6468	-187210	4	2431065	4:2431065:G:C	G	C	AC=2135;AN=6008	rs73205480	0.643205	0.356795	0.994227	1.41277e-05	-0.0319926	0.026973	0.0264766	1	1	4	2407263	G	A	-0.0788145	1.40787e-05	0.0804135	0.23283
HAUS3	-	2	protein_coding	ENSG00000214367.3	4	2243855	6468	53494	4	2190361	4:2190361:C:A	C	A	AC=243;AN=5796	rs112827903	0.957827	0.0421727	0.903024	0.000270917	0.0615808	0.284715	0.284555	2	2	4	2190361	C	A	0.067136	0.000217674	0.0586018	0.196255
ACVR1	-	2	protein_coding	ENSG00000115170.9	2	158732352	6047	-25991	2	158758343	2:158758343:G:A	G	A	AC=455;AN=5696	rs35216732	0.920123	0.0798766	0.91012	5.08397e-23	-0.188142	0.000999001	1.44485e-18	1	1	2	158758343	G	A	-0.177627	6.83262e-23	0.43784	0.983937
ACVR1	-	2	protein_coding	ENSG00000115170.9	2	158732352	6047	-34245	2	158766597	2:158766597:T:A	T	A	AC=392;AN=5666	rs72927105	0.930886	0.0691141	0.894894	7.23658e-07	0.12393	0.000999001	0.00106269	2	2	2	158704944	C	A	0.0895834	7.88312e-07	0.0712745	0.217769
ACVR1	-	2	protein_coding	ENSG00000115170.9	2	158732352	6047	-9970	2	158742322	2:158742322:C:G	C	G	AC=102;AN=5828	rs144321421	0.982574	0.0174263	0.824655	5.37072e-06	-0.16862	0.00999001	0.00653063	3	3	2	158742322	C	G	-0.102015	1.83493e-08	0.30665	0.811092
SNX8	-	1	protein_coding	ENSG00000106266.4	7	2347585	9282	-3904	7	2351489	7:2351489:A:G	A	G	AC=1465;AN=6018	rs6461298	0.757546	0.242454	0.996399	1.3706e-21	-0.129846	0.000999001	8.52866e-17	1	1	7	2351489	A	G	-0.137602	2.82291e-14	0.302263	0.803455
CA13	+	2	protein_coding	ENSG00000185015.3	8	86157756	4036	33120	8	86190876	8:86190876:AAG:A	AAG	A	AC=4213;AN=6044	rs59112428	0.303231	0.696769	0.997583	7.48498e-45	0.0483826	0.000999001	2.516e-38	1	1	8	86190876	AAG	A	0.235568	1.82125e-39	0.121543	0.318949
CA13	+	2	protein_coding	ENSG00000185015.3	8	86157756	4036	-466580	8	85691176	8:85691176:G:T	G	T	AC=224;AN=5670	rs56199131	0.960386	0.0396142	0.898693	9.97839e-09	-0.0387315	0.000999001	1.8101e-05	2	2	8	85691176	G	T	-0.0970358	8.75077e-08	0.133114	0.35113
ZNF709	-	2	protein_coding	ENSG00000242852.2	19	12624668	5855	57375	19	12567293	19:12567293:C:T	C	T	AC=4655;AN=6058	rs7255130	0.231786	0.768214	1	1.78119e-15	0.067395	0.000999001	7.94639e-11	1	1	19	12549886	G	A	-0.127534	1.85604e-12	0.136555	0.361063
ZNF709	-	2	protein_coding	ENSG00000242852.2	19	12624668	5855	95475	19	12529193	19:12529193:A:G	A	G	AC=4850;AN=5986	rs7247015	0.189824	0.810176	0.980769	6.0263e-07	-0.0453851	0.001998	0.00177669	2	2	19	12543312	C	G	-0.0716285	7.95966e-05	0.0529469	0.188426
RWDD2A	+	2	protein_coding	ENSG00000013392.6	6	83903104	5571	-132	6	83902972	6:83902972:T:C	T	C	AC=96;AN=6046	rs140702813	0.984173	0.0158269	0.97318	9.79813e-15	0.112345	0.000999001	1.75807e-10	1	1	6	83902972	T	C	0.139112	1.46564e-14	0.384179	0.931657
RWDD2A	+	2	protein_coding	ENSG00000013392.6	6	83903104	5571	5128	6	83908232	6:83908232:C:T	C	T	AC=1244;AN=5452	rs12190337	0.772288	0.227712	0.933785	1.00049e-08	-0.0245346	0.000999001	3.12549e-05	2	2	6	83908232	C	T	-0.103706	1.06105e-08	0.167099	0.447847
RWDD2A	+	2	protein_coding	ENSG00000013392.6	6	83903104	5571	-555974	6	83347130	6:83347130:G:GACATTTAT	G	GACATTTAT	AC=70;AN=5898	rs563362266	0.987587	0.0124131	0.818201	0.000120493	0.0551848	0.10989	0.100558	3	3	6	83347130	G	GACATTTAT	0.0702965	0.000107921	0.10389	0.28732
RASSF1	-	2	protein_coding	ENSG00000068028.13	3	50375719	3556	28124	3	50347595	3:50347595:A:C	A	C	AC=127;AN=6056	rs76579309	0.978555	0.0214447	0.998071	5.52368e-70	-3.85007	0.000999001	1.09886e-54	1	1	3	50350189	A	G	-0.328018	6.59931e-77	0.172902	0.464837
RASSF1	-	2	protein_coding	ENSG00000068028.13	3	50375719	3556	74286	3	50301433	3:50301433:C:G	C	G	AC=168;AN=5622	rs35915701	0.969944	0.0300556	0.798015	3.42858e-09	-0.805465	0.000999001	1.32422e-05	2	2	3	50301433	C	G	-0.101526	2.14588e-08	0.245625	0.658345
RASSF1	-	2	protein_coding	ENSG00000068028.13	3	50375719	3556	84670	3	50291049	3:50291049:G:A	G	A	AC=88;AN=6056	rs9851719	0.985327	0.0146727	0.995968	8.1208e-06	0.861377	0.00799201	0.00709171	3	3	3	50288462	C	T	0.0791591	1.2907e-05	0.0982296	0.268154
RASSF1	-	2	protein_coding	ENSG00000068028.13	3	50375719	3556	4287	3	50371432	3:50371432:C:A	C	A	AC=2710;AN=5874	rs2236947	0.538922	0.461078	0.983689	6.1327e-05	-0.195918	0.037962	0.0340025	4	4	3	50371432	C	A	-0.0784885	1.52803e-05	0.14047	0.371528
ZFP36L1	-	1	protein_coding	ENSG00000185650.8	14	69263190	5524	69289	14	69193901	14:69193901:G:T	G	T	AC=596;AN=6050	rs11625565	0.902325	0.0976752	0.997236	4.73757e-94	-4.07449	0.000999001	1.2782e-79	1	1	14	69193901	G	T	-0.304364	5.99646e-66	0.389284	0.937849
ZFP36L1	-	1	protein_coding	ENSG00000185650.8	14	69263190	5524	115063	14	69148127	14:69148127:A:G	A	G	AC=3165;AN=5662	rs1884808	0.440517	0.559483	0.969984	2.75734e-51	-1.89719	0.000999001	6.55235e-42	2	2	14	69148127	A	G	-0.231438	4.06362e-38	0.511543	0.988495
ZFP36L1	-	1	protein_coding	ENSG00000185650.8	14	69263190	5524	9847	14	69253343	14:69253343:C:T	C	T	AC=2885;AN=6056	rs11158763	0.524508	0.475492	0.99861	9.64099e-11	0.805032	0.000999001	8.88913e-07	3	3	14	69253343	C	T	0.0954917	1.39898e-07	0.0765569	0.226211
ZFP36L1	-	1	protein_coding	ENSG00000185650.8	14	69263190	5524	73027	14	69190163	14:69190163:G:A	G	A	AC=1974;AN=5992	rs17835428	0.67161	0.32839	0.993329	6.00113e-06	-0.630844	0.00999001	0.0115112	4	4	14	69149280	T	C	0.0766289	2.42316e-05	0.109288	0.304691
ZFP36L1	-	1	protein_coding	ENSG00000185650.8	14	69263190	5524	178759	14	69084431	14:69084431:C:T	C	T	AC=900;AN=5904	rs72729557	0.846179	0.153821	0.978381	0.000107543	0.553933	0.13986	0.135462	5	5	14	69075778	T	C	0.0711053	8.97626e-05	0.0454033	0.182088
PHF23	-	1	protein_coding	ENSG00000040633.8	17	7141490	7339	350	17	7141140	17:7141140:C:G	C	G	AC=530;AN=5194	rs77234976	0.897744	0.102256	0.855305	6.34412e-43	-0.637991	0.000999001	2.53975e-34	1	1	17	7141140	C	G	-0.209218	2.6151e-31	0.471903	0.986735
PHF23	-	1	protein_coding	ENSG00000040633.8	17	7141490	7339	-13044	17	7154534	17:7154534:G:A	G	A	AC=3903;AN=6030	rs414206	0.35217	0.64783	0.997819	4.67179e-16	0.265813	0.000999001	3.94322e-11	2	2	17	7166254	C	CT	0.115551	1.79107e-10	0.172874	0.464756
PHF23	-	1	protein_coding	ENSG00000040633.8	17	7141490	7339	-26261	17	7167751	17:7167751:G:A	G	A	AC=156;AN=6010	rs146005466	0.973992	0.0260078	0.97603	4.25037e-10	0.475758	0.000999001	4.83694e-06	3	3	17	7167751	G	A	0.107223	3.30326e-09	0.118709	0.315197
PHF23	-	1	protein_coding	ENSG00000040633.8	17	7141490	7339	-4002	17	7145492	17:7145492:C:CA	C	CA	AC=3945;AN=5204	rs58574748	0.24222	0.75778	0.91692	3.50019e-05	-0.145607	0.0919081	0.0837333	4	4	17	7017119	T	TCACA	0.072295	6.82166e-05	0.0465345	0.182671
NECAP2	+	1	protein_coding	ENSG00000157191.15	1	16782016	7662	-8136	1	16773880	1:16773880:A:G	A	G	AC=4388;AN=6058	rs821000	0.27579	0.72421	1	6.79581e-275	-1.09412	0.000999001	1.55776e-241	1	1	1	16773880	A	G	-0.558116	1.22523e-247	0.334782	0.856965
NECAP2	+	1	protein_coding	ENSG00000157191.15	1	16782016	7662	19657	1	16801673	1:16801673:A:G	A	G	AC=375;AN=5912	rs139566883	0.936096	0.0639036	0.95366	8.18392e-46	-0.699078	0.000999001	4.93682e-37	3	2	1	16801673	A	G	-0.247875	1.21566e-43	0.211919	0.577297
NECAP2	+	1	protein_coding	ENSG00000157191.15	1	16782016	7662	-14055	1	16767961	1:16767961:G:A	G	A	AC=130;AN=5710	rs17453643	0.977584	0.0224162	0.819901	4.81224e-12	0.796459	0.000999001	8.45153e-08	2	3	1	16555972	C	T	-0.0982263	6.06447e-08	0.168953	0.45334
NECAP2	+	1	protein_coding	ENSG00000157191.15	1	16782016	7662	4588	1	16786604	1:16786604:C:T	C	T	AC=286;AN=5676	rs17419887	0.949053	0.0509466	0.875184	8.54439e-10	0.539174	0.000999001	6.64228e-06	4	4	1	16555972	C	T	0.0933671	2.63681e-07	0.160223	0.426961
NECAP2	+	1	protein_coding	ENSG00000157191.15	1	16782016	7662	4919	1	16786935	1:16786935:A:G	A	G	AC=145;AN=5816	rs79014590	0.974992	0.0250084	0.866243	9.87145e-05	-0.265592	0.176823	0.179228	5	5	1	16786935	A	G	-0.0704126	0.000105116	0.0420052	0.180559
UROS	-	2	protein_coding	ENSG00000188690.8	10	127511658	6958	-10914	10	127522572	10:127522572:T:G	T	G	AC=2771;AN=6018	rs3740206	0.537151	0.462849	0.997822	1.77821e-90	-0.22111	0.000999001	4.2704e-79	1	1	10	127523468	A	G	0.313844	3.20352e-70	0.180678	0.487091
UROS	-	2	protein_coding	ENSG00000188690.8	10	127511658	6958	18244	10	127493414	10:127493414:A:C	A	C	AC=5000;AN=6058	rs10794023	0.174081	0.825919	1	1.31669e-12	-0.09257	0.000999001	1.04504e-08	2	2	10	127493414	A	C	-0.109608	1.46512e-09	0.166282	0.445398
UROS	-	2	protein_coding	ENSG00000188690.8	10	127511658	6958	114220	10	127397438	10:127397438:A:C	A	C	AC=4871;AN=5544	rs55833808	0.121036	0.878964	0.908659	2.29455e-05	0.0608227	0.044955	0.0466044	4	3	10	127397438	A	C	0.0776125	1.90113e-05	0.10985	0.305939
UROS	-	2	protein_coding	ENSG00000188690.8	10	127511658	6958	26364	10	127485294	10:127485294:G:A	G	A	AC=60;AN=5852	rs55753910	0.989993	0.0100067	0.754072	0.00015063	-0.146705	0.223776	0.228402	5	4	10	127485294	G	A	-0.0764445	2.53507e-05	0.100743	0.275899
ATP7A	+	2	protein_coding	ENSG00000165240.13	23	77166199	2783	15216	23	77181415	23:77181415:C:CTT	C	CTT	AC=311;AN=1636	23:77181415:C:CTT	0.813246	0.186754	0.440216	9.96936e-06	0.0398359	0.004995	0.00392051	1	1	23	77181415	C	CTT	0.0796139	1.15021e-05	0.244362	0.655197
ATP7A	+	2	protein_coding	ENSG00000165240.13	23	77166199	2783	-228046	23	76938153	23:76938153:G:C	G	C	AC=74;AN=6058	23:76938153:G:C	0.98775	0.0122502	1	0.000398333	-0.0934685	0.0819181	0.0894963	2	2	23	76938153	G	C	-0.063624	0.000458776	0.177017	0.476657
RP11-219G17.4	-	2	lincRNA	ENSG00000204277.1	17	76274573	8496	28279	17	76246294	17:76246294:C:T	C	T	AC=1603;AN=6058	rs1567237	0.735977	0.264023	1	3.9019e-35	0.0148737	0.000999001	1.40661e-27	1	1	17	76246294	C	T	0.219471	2.33642e-34	0.230051	0.622069
RP11-219G17.4	-	2	lincRNA	ENSG00000204277.1	17	76274573	8496	76216	17	76198357	17:76198357:A:T	A	T	AC=394;AN=5658	rs116635615	0.931189	0.0688105	0.890424	3.56148e-06	-0.00955486	0.022977	0.0178698	2	2	17	76285485	C	CG	-0.0834712	4.22326e-06	0.0629771	0.203363
RP11-219G17.4	-	2	lincRNA	ENSG00000204277.1	17	76274573	8496	157056	17	76117517	17:76117517:G:A	G	A	AC=229;AN=5116	rs4789014	0.955674	0.0443256	0.74487	9.60099e-06	-0.00971042	0.03996	0.0411193	3	3	17	76116017	C	A	-0.0809588	8.15159e-06	0.0603257	0.198895
RP11-219G17.4	-	2	lincRNA	ENSG00000204277.1	17	76274573	8496	-81915	17	76356488	17:76356488:AC:A	AC	A	AC=189;AN=5716	rs199915361	0.966712	0.0332878	0.82737	7.53836e-05	0.0109009	0.22977	0.215757	4	4	17	76356488	AC	A	0.0722314	6.92321e-05	0.0619051	0.201504
FAM21A	+	2	protein_coding	ENSG00000099290.11	10	51879410	4382	-64046	10	51815364	10:51815364:G:C	G	C	AC=3633;AN=5700	rs10825005	0.360835	0.639165	0.967089	0	0.476578	0.000999001	3.67566e-305	1	1	10	51815364	G	C	0.484354	5.5168e-178	0.317117	0.828251
FAM21A	+	2	protein_coding	ENSG00000099290.11	10	51879410	4382	-923351	10	50956059	10:50956059:C:A	C	A	AC=67;AN=5988	rs191389600	0.988751	0.0112488	0.919362	1.94895e-44	0.536385	0.000999001	4.2216e-38	3	2	10	50956059	C	A	0.202227	2.54835e-29	0.516799	0.988709
FAM21A	+	2	protein_coding	ENSG00000099290.11	10	51879410	4382	-5431	10	51873979	10:51873979:G:A	G	A	AC=90;AN=5650	rs190088331	0.983425	0.0165746	0.719896	6.00922e-30	0.582809	0.000999001	6.54319e-25	2	3	10	51873979	G	A	0.109535	1.50227e-09	0.338044	0.862386
FAM21A	+	2	protein_coding	ENSG00000099290.11	10	51879410	4382	227612	10	52107022	10:52107022:T:A	T	A	AC=97;AN=5972	rs139258943	0.983818	0.0161818	0.909107	2.16595e-13	0.336377	0.000999001	1.06479e-09	13	4	10	52107022	T	A	0.0883064	1.1298e-06	0.261353	0.702436
FAM21A	+	2	protein_coding	ENSG00000099290.11	10	51879410	4382	-824991	10	51054419	10:51054419:G:GT	G	GT	AC=1835;AN=5390	rs35336063	0.658984	0.341016	0.94182	4.18775e-11	-0.0762331	0.000999001	1.76556e-07	4	5	10	51101356	A	G	-0.107789	2.72812e-09	0.144624	0.382407
FAM21A	+	2	protein_coding	ENSG00000099290.11	10	51879410	4382	-283131	10	51596279	10:51596279:CCCT:C	CCCT	C	AC=243;AN=5666	rs199966670	0.957472	0.0425275	0.880732	1.15591e-08	0.101537	0.000999001	2.44216e-05	9	6	10	51600457	A	T	0.103623	1.09024e-08	0.213535	0.581737
FAM21A	+	2	protein_coding	ENSG00000099290.11	10	51879410	4382	308	10	51879718	10:51879718:G:A	G	A	AC=94;AN=5576	rs531426050	0.982837	0.0171629	0.703136	1.38153e-08	-0.240271	0.000999001	2.59014e-05	5	7	10	52357772	C	CA	-0.0759146	2.88477e-05	0.124456	0.325378
FAM21A	+	2	protein_coding	ENSG00000099290.11	10	51879410	4382	304258	10	52183668	10:52183668:T:G	T	G	AC=71;AN=5994	rs117711580	0.988274	0.0117264	0.902103	1.83389e-07	-0.272938	0.000999001	0.000306362	14	8	10	52258592	G	A	-0.0709007	9.40607e-05	0.0771422	0.227179
FAM21A	+	2	protein_coding	ENSG00000099290.11	10	51879410	4382	156097	10	52035507	10:52035507:C:G	C	G	AC=86;AN=5916	rs1436223	0.985289	0.0147107	0.848103	4.49698e-07	0.163772	0.000999001	0.000665227	11	9	10	52035507	C	G	0.0694761	0.000129843	0.0596223	0.197799
FAM21A	+	2	protein_coding	ENSG00000099290.11	10	51879410	4382	-296499	10	51582911	10:51582911:C:T	C	T	AC=78;AN=6058	rs113955117	0.986783	0.0132173	1	5.17274e-07	0.172819	0.000999001	0.000781544	10	10	10	51582911	C	T	0.0920471	3.88268e-07	0.319407	0.831907
FAM21A	+	2	protein_coding	ENSG00000099290.11	10	51879410	4382	-905238	10	50974172	10:50974172:G:C	G	C	AC=106;AN=5912	rs148401099	0.982155	0.0178453	0.8794	6.49451e-07	0.18546	0.000999001	0.00093104	7	11	10	50974172	G	C	0.0603507	0.000890094	0.062429	0.202405
FAM21A	+	2	protein_coding	ENSG00000099290.11	10	51879410	4382	216901	10	52096311	10:52096311:G:A	G	A	AC=1138;AN=5282	rs12146309	0.784632	0.215368	0.912134	7.23957e-07	-0.0494062	0.000999001	0.00103595	8	12	10	52096311	G	A	-0.0947613	1.74226e-07	0.294791	0.789444
FAM21A	+	2	protein_coding	ENSG00000099290.11	10	51879410	4382	-884863	10	50994547	10:50994547:T:C	T	C	AC=2688;AN=6058	rs1258192	0.558188	0.441812	1	7.53446e-07	-0.0571929	0.000999001	0.00115654	15	13	10	50962722	G	GA	-0.0745767	3.98309e-05	0.130973	0.344489
FAM21A	+	2	protein_coding	ENSG00000099290.11	10	51879410	4382	139072	10	52018482	10:52018482:A:G	A	G	AC=4898;AN=6032	rs2842126	0.187763	0.812237	0.990558	4.40801e-06	50.5124	0.004995	0.00547637	6	14	10	52811530	C	T	0.0595066	0.00105074	0.0926971	0.255824
FAM21A	+	2	protein_coding	ENSG00000099290.11	10	51879410	4382	139189	10	52018599	10:52018599:G:A	G	A	AC=4898;AN=6032	rs2813297	0.187763	0.812237	0.99061	4.58494e-06	-50.4188	0.004995	0.00568771	12	15	10	52811530	C	T	0.0595049	0.00105108	0.091502	0.253544
FAM21A	+	2	protein_coding	ENSG00000099290.11	10	51879410	4382	157104	10	52036514	10:52036514:G:A	G	A	AC=293;AN=5476	rs10508925	0.945989	0.0540107	0.81637	7.49613e-06	0.0801545	0.010989	0.00900175	16	16	10	52036514	G	A	0.0640942	0.000416058	0.0684711	0.213148
FAM21A	+	2	protein_coding	ENSG00000099290.11	10	51879410	4382	-784750	10	51094660	10:51094660:C:T	C	T	AC=2008;AN=5962	rs2002273	0.66241	0.33759	0.989392	6.96617e-05	-0.0485461	0.0599401	0.0635644	17	17	10	51225877	G	A	0.0602671	0.000904933	0.0315401	0.175083
FAM21A	+	2	protein_coding	ENSG00000099290.11	10	51879410	4382	567287	10	52446697	10:52446697:A:G	A	G	AC=1817;AN=4276	rs10763618	0.573617	0.426383	0.855923	8.8461e-05	-0.0350748	0.0799201	0.0843888	18	18	10	52446697	A	G	-0.0680524	0.000178142	0.0547934	0.190796
FAM21A	+	2	protein_coding	ENSG00000099290.11	10	51879410	4382	164875	10	52044285	10:52044285:G:A	G	A	AC=67;AN=5970	rs192903014	0.989045	0.0109549	0.865997	0.000398774	-0.134761	0.28971	0.281773	19	19	10	52727577	TA	T	0.0614698	0.000712093	0.0669397	0.210468
RB1	+	1	protein_coding	ENSG00000139687.9	13	49050583	6177	-31459	13	49019124	13:49019124:GTT:G	GTT	G	AC=3866;AN=5610	rs549108666;rs528971111;rs67464705	0.310105	0.689895	0.963091	2.96163e-68	0.290134	0.000999001	2.57717e-58	1	1	13	49019124	GTT	G	0.309708	2.4472e-68	0.175301	0.471743
RB1	+	1	protein_coding	ENSG00000139687.9	13	49050583	6177	-940026	13	48110557	13:48110557:A:G	A	G	AC=66;AN=6024	rs147653397	0.988979	0.0110211	0.943277	7.9783e-05	-0.274359	0.0759241	0.0811778	2	2	13	48110557	A	G	-0.0717945	7.66048e-05	0.0516619	0.186926
ATP10D	+	2	protein_coding	ENSG00000145246.9	4	47584048	6008	-38920	4	47545128	4:47545128:A:G	A	G	AC=2043;AN=5764	rs4391005	0.645883	0.354117	0.973255	2.88137e-50	-0.126378	0.000999001	1.67103e-39	2	1	4	47545128	A	G	-0.256858	7.70316e-47	0.516824	0.98871
ATP10D	+	2	protein_coding	ENSG00000145246.9	4	47584048	6008	372508	4	47956556	4:47956556:A:G	A	G	AC=2148;AN=5990	rs1984713	0.640971	0.359029	0.994353	1.75562e-43	0.1198	0.000999001	6.6342e-34	3	2	4	47956556	A	G	0.224023	9.21084e-36	0.330883	0.850471
ATP10D	+	2	protein_coding	ENSG00000145246.9	4	47584048	6008	-95568	4	47488480	4:47488480:G:C	G	C	AC=1005;AN=5244	rs11945442	0.808336	0.191664	0.902137	1.25428e-14	-0.0922132	0.000999001	6.42529e-10	4	3	4	47488480	G	C	-0.113501	3.74373e-10	0.336812	0.86034
ATP10D	+	2	protein_coding	ENSG00000145246.9	4	47584048	6008	-165827	4	47418221	4:47418221:A:G	A	G	AC=2229;AN=5852	rs6839213	0.618698	0.381302	0.977057	1.2806e-12	-0.0793844	0.000999001	2.6792e-08	1	4	4	47426962	G	A	-0.114225	2.88948e-10	0.148843	0.39365
ATP10D	+	2	protein_coding	ENSG00000145246.9	4	47584048	6008	-118678	4	47465370	4:47465370:C:T	C	T	AC=1438;AN=6000	rs73234587	0.760495	0.239505	0.986672	2.74043e-09	-0.0776612	0.000999001	1.80152e-05	6	5	4	47476389	C	CA	-0.0841973	3.48001e-06	0.0854817	0.242084
ATP10D	+	2	protein_coding	ENSG00000145246.9	4	47584048	6008	-96650	4	47487398	4:47487398:AT:A	AT	A	AC=633;AN=3814	rs200496411	0.833163	0.166837	0.736443	1.10239e-06	-0.0570774	0.004995	0.00298504	5	6	4	47582276	C	T	-0.0767302	2.36366e-05	0.0994118	0.271552
ATP10D	+	2	protein_coding	ENSG00000145246.9	4	47584048	6008	-474163	4	47109885	4:47109885:A:G	A	G	AC=418;AN=6008	rs77026558	0.930614	0.0693858	0.983607	4.01153e-05	0.0625033	0.0639361	0.0590924	9	7	4	47109885	A	G	0.0763706	2.58133e-05	0.102698	0.282905
ATP10D	+	2	protein_coding	ENSG00000145246.9	4	47584048	6008	-72435	4	47511613	4:47511613:A:T	A	T	AC=1075;AN=5966	rs55894040	0.820295	0.179705	0.985102	4.01319e-05	0.0422318	0.0589411	0.0584106	7	8	4	47511613	A	T	0.079138	1.29761e-05	0.101743	0.279419
ATP10D	+	2	protein_coding	ENSG00000145246.9	4	47584048	6008	87828	4	47671876	4:47671876:G:A	G	A	AC=69;AN=6028	rs149115082	0.98882	0.0111795	0.951324	6.22085e-05	0.141662	0.0879121	0.0819369	8	9	4	47671876	G	A	0.0751485	3.47236e-05	0.105688	0.293836
ATP10D	+	2	protein_coding	ENSG00000145246.9	4	47584048	6008	599419	4	48183467	4:48183467:G:A	G	A	AC=754;AN=5934	rs12108537	0.872326	0.127674	0.979634	0.000265399	-0.0419443	0.244755	0.249746	10	10	4	48218275	C	A	-0.0681094	0.00017592	0.0697536	0.215299
SCFD2	-	1	protein_coding	ENSG00000184178.11	4	54232233	5694	17705	4	54214528	4:54214528:T:C	T	C	AC=534;AN=6024	rs10517292	0.910963	0.0890367	0.991461	1.64291e-54	-0.320984	0.000999001	1.01348e-45	1	1	4	54214528	T	C	-0.270558	5.74852e-52	0.282261	0.761838
SCFD2	-	1	protein_coding	ENSG00000184178.11	4	54232233	5694	534954	4	53697279	4:53697279:T:TAGACAGAC	T	TAGACAGAC	AC=869;AN=5316	rs554198165	0.8375	0.1625	0.920452	6.64498e-06	0.066852	0.011988	0.010852	2	2	4	53697279	T	TAGACAGAC	0.0817513	6.63791e-06	0.119854	0.316432
SCFD2	-	1	protein_coding	ENSG00000184178.11	4	54232233	5694	23251	4	54208982	4:54208982:C:T	C	T	AC=1136;AN=5876	rs6820506	0.80598	0.19402	0.969646	0.000150997	-0.0542726	0.153846	0.150833	3	3	4	54208982	C	T	-0.067633	0.000195314	0.0474067	0.183184
RP11-53O19.3	+	2	lincRNA	ENSG00000272335.1	5	44826178	4341	107806	5	44933984	5:44933984:T:TTGA	T	TTGA	AC=2987;AN=5254	rs138060088	0.430932	0.569068	0.936003	4.56327e-27	0.164877	0.000999001	5.64384e-21	1	1	5	44933984	T	TTGA	0.191376	2.23985e-26	0.280852	0.758284
MYO1F	-	2	protein_coding	ENSG00000142347.12	19	8642326	8279	26737	19	8615589	19:8615589:A:G	A	G	AC=279;AN=5548	rs4804311	0.950176	0.0498239	0.854261	2.25149e-37	5.91581	0.000999001	9.16646e-32	1	1	19	8615589	A	G	0.137348	3.15002e-14	0.46496	0.9864
MYO1F	-	2	protein_coding	ENSG00000142347.12	19	8642326	8279	72621	19	8569705	19:8569705:T:TA	T	TA	AC=1908;AN=5986	rs34945911	0.681403	0.318597	0.991869	1.09125e-14	-1.26864	0.000999001	1.10817e-10	2	2	19	8569705	T	TA	-0.131161	4.26229e-13	0.278921	0.753252
MYO1F	-	2	protein_coding	ENSG00000142347.12	19	8642326	8279	51093	19	8591233	19:8591233:G:GTC	G	GTC	AC=730;AN=5164	rs35536931	0.858737	0.141263	0.882252	2.98114e-12	2.4293	0.000999001	1.94609e-08	3	3	19	8597628	T	C	0.0861681	2.04164e-06	0.0821995	0.236024
MYO1F	-	2	protein_coding	ENSG00000142347.12	19	8642326	8279	15201	19	8627125	19:8627125:C:T	C	T	AC=1604;AN=3976	rs10424530	0.595541	0.404459	0.829105	3.0419e-12	1.18019	0.000999001	2.12114e-08	5	4	19	8627125	C	T	0.116411	1.30968e-10	0.321078	0.834572
MYO1F	-	2	protein_coding	ENSG00000142347.12	19	8642326	8279	89555	19	8552771	19:8552771:C:G	C	G	AC=107;AN=6018	rs75970983	0.981992	0.0180078	0.943811	7.68684e-10	-3.41262	0.000999001	4.12382e-06	4	5	19	8552771	C	G	-0.108792	1.93875e-09	0.278426	0.751934
MYO1F	-	2	protein_coding	ENSG00000142347.12	19	8642326	8279	-99288	19	8741614	19:8741614:C:T	C	T	AC=4418;AN=5932	rs10406716	0.255186	0.744814	0.979556	2.6861e-06	-0.810286	0.004995	0.00759271	7	6	19	8741614	C	T	-0.0824539	5.52425e-06	0.0589771	0.196821
MYO1F	-	2	protein_coding	ENSG00000142347.12	19	8642326	8279	369520	19	8272806	19:8272806:T:A	T	A	AC=358;AN=4604	rs201616578	0.922586	0.0774139	0.736783	4.88702e-06	-1.21421	0.010989	0.0135121	6	7	19	8272806	T	A	-0.0792425	1.26379e-05	0.0938468	0.258094
MYO1F	-	2	protein_coding	ENSG00000142347.12	19	8642326	8279	53593	19	8588733	19:8588733:G:A	G	A	AC=180;AN=5534	rs62119397	0.967725	0.0322751	0.799229	3.25195e-05	-1.63117	0.0829171	0.0776438	8	8	19	8636423	C	T	-0.103821	1.02189e-08	0.129272	0.339186
MYO1F	-	2	protein_coding	ENSG00000142347.12	19	8642326	8279	275412	19	8366914	19:8366914:G:A	G	A	AC=384;AN=5742	rs173665	0.932322	0.0676781	0.909195	0.000134787	-1.06641	0.254745	0.256115	9	9	19	8366914	G	A	-0.0696016	0.000126237	0.0286964	0.172902
DRG2	+	1	protein_coding	ENSG00000108591.5	17	18008761	4852	-23784	17	17984977	17:17984977:T:A	T	A	AC=5430;AN=6024	rs2955375	0.0985413	0.901459	0.993461	2.00196e-59	0.313284	0.000999001	1.47476e-49	1	1	17	17984977	T	A	0.288146	5.32351e-59	0.230044	0.622053
ZNF138	+	1	protein_coding	ENSG00000197008.5	7	64275995	7531	33927	7	64309922	7:64309922:AG:A	AG	A	AC=315;AN=5906	rs143815684	0.946777	0.0532231	0.959951	7.68316e-12	-0.135311	0.000999001	1.19842e-07	1	1	7	64309922	AG	A	-0.127505	1.87755e-12	0.14542	0.384499
ZNF138	+	1	protein_coding	ENSG00000197008.5	7	64275995	7531	-18803	7	64257192	7:64257192:A:C	A	C	AC=506;AN=6008	rs4718113	0.916315	0.0836854	0.986069	3.32332e-10	0.0991007	0.000999001	2.77557e-06	3	2	7	64257192	A	C	0.108311	2.28473e-09	0.233722	0.630347
ZNF138	+	1	protein_coding	ENSG00000197008.5	7	64275995	7531	-174961	7	64101034	7:64101034:G:A	G	A	AC=3072;AN=6058	rs2862876	0.493069	0.506931	1	7.8089e-10	-0.0651251	0.000999001	6.22409e-06	5	3	7	64101034	G	A	-0.152642	2.98987e-17	0.507841	0.988341
ZNF138	+	1	protein_coding	ENSG00000197008.5	7	64275995	7531	-777927	7	63498068	7:63498068:CA:C	CA	C	AC=2371;AN=4436	rs11334870	0.465403	0.534597	0.869981	1.00557e-07	-0.0512571	0.000999001	0.000308294	4	4	7	63477729	T	C	-0.0908534	5.48453e-07	0.11492	0.312324
ZNF138	+	1	protein_coding	ENSG00000197008.5	7	64275995	7531	-164717	7	64111278	7:64111278:A:G	A	G	AC=884;AN=6050	rs35353621	0.854422	0.145578	0.996831	5.1899e-06	0.0659404	0.010989	0.00790509	6	5	7	64111278	A	G	0.106823	3.7784e-09	0.311536	0.819237
ZNF138	+	1	protein_coding	ENSG00000197008.5	7	64275995	7531	-174921	7	64101074	7:64101074:G:A	G	A	AC=475;AN=5798	rs79414913	0.917621	0.0823787	0.90952	4.01505e-05	-0.0712985	0.034965	0.0413336	2	6	7	64101074	G	A	-0.0668537	0.000231425	0.0301398	0.174119
BCL3	+	1	protein_coding	ENSG00000069399.8	19	45261785	7094	-8294	19	45253491	19:45253491:C:T	C	T	AC=542;AN=5362	rs10401176	0.89869	0.10131	0.86242	1.96259e-12	0.651518	0.000999001	6.09675e-08	1	1	19	45253491	C	T	0.123596	8.7543e-12	0.302508	0.803892
BCL3	+	1	protein_coding	ENSG00000069399.8	19	45261785	7094	-21716	19	45240069	19:45240069:CT:C	CT	C	AC=4152;AN=5470	rs72319812	0.241078	0.758922	0.936469	6.30103e-05	-0.263407	0.138861	0.12633	2	2	19	45240069	CT	C	-0.0695206	0.000128553	0.0551384	0.191263
PHEX	+	2	protein_coding	ENSG00000102174.7	23	22115822	4271	-64788	23	22051034	23:22051034:A:G	A	G	AC=2648;AN=5956	23:22051034:A:G	0.554918	0.445082	0.976993	2.82154e-51	-0.0479206	0.000999001	1.92951e-16	1	1	23	22051034	A	G	-0.264541	1.11826e-49	0.314651	0.824294
PHEX	+	2	protein_coding	ENSG00000102174.7	23	22115822	4271	-113893	23	22001929	23:22001929:C:T	C	T	AC=2318;AN=4382	23:22001929:C:T	0.472048	0.527952	0.778171	9.68555e-17	0.0286396	0.000999001	8.63674e-05	2	2	23	22007752	A	G	0.155944	6.03464e-18	0.249638	0.668795
COX19	-	2	protein_coding	ENSG00000240230.1	7	1014752	9595	81762	7	932990	7:932990:G:A	G	A	AC=67;AN=6032	rs200484049	0.988993	0.0110068	0.936653	2.28471e-17	-0.686524	0.000999001	7.5565e-13	6	1	7	906650	G	T	-0.143588	2.01442e-15	0.133203	0.351401
COX19	-	2	protein_coding	ENSG00000240230.1	7	1014752	9595	47826	7	966926	7:966926:G:C	G	C	AC=1295;AN=3824	rs3824074	0.658312	0.341688	0.802748	8.04741e-16	0.255262	0.000999001	1.54074e-11	1	2	7	966926	G	C	0.116337	1.34544e-10	0.355752	0.891146
COX19	-	2	protein_coding	ENSG00000240230.1	7	1014752	9595	10504	7	1004248	7:1004248:G:C	G	C	AC=1071;AN=5684	rs13228763	0.812607	0.187393	0.949738	1.48796e-15	-0.16561	0.000999001	3.9569e-11	5	3	7	1004248	G	C	-0.137804	2.58729e-14	0.342774	0.870203
COX19	-	2	protein_coding	ENSG00000240230.1	7	1014752	9595	32270	7	982482	7:982482:C:G	C	G	AC=1250;AN=3284	rs111161352	0.618991	0.381009	0.766046	2.06442e-12	0.173793	0.000999001	2.19992e-08	9	4	7	982482	C	G	0.0859895	2.1438e-06	0.191496	0.517956
COX19	-	2	protein_coding	ENSG00000240230.1	7	1014752	9595	29551	7	985201	7:985201:A:G	A	G	AC=1928;AN=4550	rs4722840	0.573391	0.426609	0.874857	2.35493e-12	0.17017	0.000999001	2.22539e-08	2	5	7	1167713	G	A	0.104354	8.58205e-09	0.183938	0.496358
COX19	-	2	protein_coding	ENSG00000240230.1	7	1014752	9595	-41597	7	1056349	7:1056349:G:A	G	A	AC=134;AN=5972	rs188875817	0.977273	0.0227273	0.940807	1.30475e-10	0.340272	0.000999001	9.72956e-07	8	6	7	1142301	C	T	0.121742	1.78614e-11	0.108332	0.30224
COX19	-	2	protein_coding	ENSG00000240230.1	7	1014752	9595	24519	7	990233	7:990233:C:T	C	T	AC=140;AN=5704	rs10237245	0.975497	0.0245031	0.805163	3.19242e-10	0.30824	0.000999001	2.17254e-06	4	7	7	990233	C	T	0.100133	3.34099e-08	0.140045	0.370408
COX19	-	2	protein_coding	ENSG00000240230.1	7	1014752	9595	67952	7	946800	7:946800:G:A	G	A	AC=142;AN=5608	rs77698182	0.974783	0.0252174	0.754324	1.03484e-08	-0.283997	0.000999001	5.20637e-05	10	8	7	946800	G	A	-0.124142	7.07924e-12	0.464871	0.986395
COX19	-	2	protein_coding	ENSG00000240230.1	7	1014752	9595	103656	7	911096	7:911096:T:C	T	C	AC=1330;AN=5972	rs111777753	0.776669	0.223331	0.982901	1.8902e-08	0.113068	0.000999001	0.000102306	7	9	7	863115	AG	A	0.0952794	1.49139e-07	0.139911	0.370055
COX19	-	2	protein_coding	ENSG00000240230.1	7	1014752	9595	-204788	7	1219540	7:1219540:A:C	A	C	AC=2821;AN=5192	rs10277841	0.457411	0.542589	0.931776	2.86183e-05	-0.075955	0.0719281	0.0730004	11	10	7	1219540	A	C	-0.0796464	1.14078e-05	0.0861821	0.243411
COX19	-	2	protein_coding	ENSG00000240230.1	7	1014752	9595	-2331	7	1017083	7:1017083:G:C	G	C	AC=2345;AN=5956	rs10251094	0.605539	0.394461	0.987464	3.58025e-05	-0.0898118	0.0819181	0.0907148	3	11	7	188317	G	A	-0.0692102	0.000137805	0.0733174	0.221017
SIDT2	+	1	protein_coding	ENSG00000149577.11	11	117063333	7990	-39846	11	117023487	11:117023487:A:C	A	C	AC=4846;AN=6056	rs7128382	0.198323	0.801677	0.999146	0	2.90425	0.000999001	0	1	1	11	117091251	TG	T	-0.808699	0	8.69352e-06	0
SIDT2	+	1	protein_coding	ENSG00000149577.11	11	117063333	7990	186989	11	117250322	11:117250322:C:T	C	T	AC=87;AN=6020	rs185734704	0.985404	0.0145962	0.95146	1.86698e-22	1.60632	0.000999001	1.22579e-15	4	2	11	117250322	C	T	0.100282	3.18682e-08	0.193832	0.524748
SIDT2	+	1	protein_coding	ENSG00000149577.11	11	117063333	7990	-389495	11	116673838	11:116673838:G:A	G	A	AC=61;AN=6046	rs577197454	0.989987	0.0100129	0.981657	3.80683e-16	-1.52773	0.000999001	1.31407e-10	5	3	11	116673838	G	A	-0.0878829	1.27167e-06	0.114999	0.312382
SIDT2	+	1	protein_coding	ENSG00000149577.11	11	117063333	7990	33889	11	117097222	11:117097222:T:G	T	G	AC=1966;AN=5612	rs7926958	0.649529	0.350471	0.95705	4.87545e-12	-0.174372	0.000999001	2.82254e-07	3	4	11	117097222	T	G	-0.122996	1.10397e-11	0.241019	0.647122
SIDT2	+	1	protein_coding	ENSG00000149577.11	11	117063333	7990	-459776	11	116603557	11:116603557:G:A	G	A	AC=120;AN=6056	rs74503308	0.980006	0.0199936	0.993284	1.2504e-11	0.60708	0.000999001	3.00031e-07	2	5	11	116603557	G	A	0.110919	9.30294e-10	0.139357	0.36859
KIAA1147	-	2	protein_coding	ENSG00000257093.2	7	141401415	5303	38722	7	141362693	7:141362693:A:T	A	T	AC=1089;AN=4462	rs2269984	0.756012	0.243988	0.846592	1.83123e-43	0.312803	0.000999001	1.07131e-36	1	1	7	141362693	A	T	0.229966	1.21059e-37	0.513763	0.988586
KIAA1147	-	2	protein_coding	ENSG00000257093.2	7	141401415	5303	183195	7	141218220	7:141218220:A:C	A	C	AC=2867;AN=3358	rs6955579	0.149041	0.850959	0.67023	1.70567e-07	-0.145875	0.000999001	0.000316689	2	2	7	141218220	A	C	-0.0872731	1.50638e-06	0.207819	0.565727
KIAA1147	-	2	protein_coding	ENSG00000257093.2	7	141401415	5303	-538658	7	141940073	7:141940073:A:G	A	G	AC=3977;AN=5636	rs1573617	0.294832	0.705168	0.950539	1.53554e-05	0.0841402	0.017982	0.0177998	3	3	7	141940073	A	G	0.078867	1.3894e-05	0.134638	0.355686
KIAA1147	-	2	protein_coding	ENSG00000257093.2	7	141401415	5303	-100371	7	141501786	7:141501786:C:G	C	G	AC=68;AN=5718	rs117105552	0.987867	0.0121326	0.684108	5.64907e-05	-0.277711	0.0579421	0.0612501	4	4	7	141501786	C	G	-0.0704814	0.000103487	0.0767778	0.226575
TMEM140	+	2	protein_coding	ENSG00000146859.6	7	134832947	7183	16266	7	134849213	7:134849213:G:A	G	A	AC=2939;AN=6058	rs3800592	0.51354	0.48646	1	0	-4.35734	0.000999001	6.75291e-261	1	1	7	134857024	T	C	-0.61507	0	0.000713672	0.208541
TMEM140	+	2	protein_coding	ENSG00000146859.6	7	134832947	7183	16262	7	134849209	7:134849209:C:T	C	T	AC=98;AN=5892	rs292500	0.983262	0.0167385	0.865499	1.2218e-09	-2.19311	0.002997	5.09517e-05	2	2	7	134849209	C	T	-0.107222	3.30354e-09	0.429192	0.979578
KCNA3	-	2	protein_coding	ENSG00000177272.7	1	111217655	6744	34782	1	111182873	1:111182873:G:C	G	C	AC=812;AN=6000	rs6668335	0.864465	0.135535	0.985967	7.23473e-27	-0.623619	0.000999001	2.02626e-20	3	1	1	111182873	G	C	-0.220027	1.57988e-34	0.451575	0.985728
KCNA3	-	2	protein_coding	ENSG00000177272.7	1	111217655	6744	-120577	1	111338232	1:111338232:G:A	G	A	AC=1721;AN=6008	rs343816	0.714657	0.285343	0.995312	6.27042e-18	-0.318348	0.000999001	8.42444e-13	2	2	1	111338232	G	A	-0.143387	2.20446e-15	0.434831	0.98272
KCNA3	-	2	protein_coding	ENSG00000177272.7	1	111217655	6744	-142147	1	111359802	1:111359802:G:A	G	A	AC=4535;AN=5876	rs518785	0.228073	0.771927	0.979381	3.2661e-09	-0.25683	0.001998	2.3868e-05	4	3	1	111359802	G	A	-0.0932425	2.73556e-07	0.172582	0.463911
KCNA3	-	2	protein_coding	ENSG00000177272.7	1	111217655	6744	26929	1	111190726	1:111190726:G:A	G	A	AC=3993;AN=5934	rs2797535	0.326309	0.673691	0.988395	1.50902e-07	0.195294	0.001998	0.000640663	1	4	1	111190726	G	A	0.0879032	1.2645e-06	0.0741718	0.222371
KCNA3	-	2	protein_coding	ENSG00000177272.7	1	111217655	6744	-21475	1	111239130	1:111239130:G:A	G	A	AC=5507;AN=5866	rs2797529	0.0608985	0.939101	0.937591	3.4662e-06	0.317901	0.010989	0.00862874	5	5	1	111239130	G	A	0.0736626	4.95025e-05	0.108235	0.301971
NUDT18	-	2	protein_coding	ENSG00000173566.9	8	21966917	6852	17545	8	21949372	8:21949372:C:G	C	G	AC=1905;AN=5978	rs4872277	0.681803	0.318197	0.991843	1.48279e-48	0.354383	0.000999001	2.62424e-37	1	1	8	21946979	T	A	-0.203404	1.19216e-29	0.152635	0.404278
NUDT18	-	2	protein_coding	ENSG00000173566.9	8	21966917	6852	-1620	8	21968537	8:21968537:A:G	A	G	AC=2878;AN=5998	rs6557823	0.519206	0.480794	0.995945	4.11417e-30	-0.256685	0.000999001	8.6705e-23	2	2	8	21968537	A	G	-0.156994	3.60067e-18	0.124178	0.324683
WBP2NL	+	2	protein_coding	ENSG00000183066.10	22	42426550	6245	-8440	22	42418110	22:42418110:T:A	T	A	AC=1357;AN=6044	rs9607869	0.77609	0.22391	0.996325	8.41989e-40	-0.356563	0.000999001	2.02089e-33	1	1	22	42418110	T	A	-0.217925	6.89079e-34	0.248539	0.66586
FBLN5	-	1	protein_coding	ENSG00000140092.10	14	92414035	7444	74185	14	92339850	14:92339850:G:A	G	A	AC=2394;AN=5102	rs2267989	0.531011	0.468989	0.91976	0	-0.669469	0.000999001	0	1	1	14	92339908	C	T	-0.615995	0	0.105953	0.987361
FBLN5	-	1	protein_coding	ENSG00000140092.10	14	92414035	7444	74388	14	92339647	14:92339647:A:T	A	T	AC=1104;AN=5300	rs917907	0.791805	0.208195	0.917802	2.76922e-28	-0.151095	0.000999001	9.88785e-22	2	2	14	92347490	C	T	-0.151873	4.32069e-17	0.286411	0.771683
FBLN5	-	1	protein_coding	ENSG00000140092.10	14	92414035	7444	74516	14	92339519	14:92339519:C:T	C	T	AC=353;AN=5694	rs17127649	0.938702	0.0612981	0.894957	1.2644e-19	-0.171178	0.000999001	2.5136e-14	3	3	14	92339519	C	T	-0.140609	7.60122e-15	0.464816	0.986393
FBLN5	-	1	protein_coding	ENSG00000140092.10	14	92414035	7444	74229	14	92339806	14:92339806:T:A	T	A	AC=62;AN=5892	rs929612	0.989386	0.0106136	0.769099	2.20113e-10	-0.235982	0.000999001	2.25301e-06	4	4	14	92339806	T	A	-0.109663	1.43736e-09	0.311482	0.819148
FBLN5	-	1	protein_coding	ENSG00000140092.10	14	92414035	7444	717414	14	91696621	14:91696621:C:G	C	G	AC=68;AN=6004	rs184131404	0.988939	0.0110605	0.917181	1.37857e-08	0.205472	0.000999001	8.01719e-05	5	5	14	91696621	C	G	0.104156	9.15823e-09	0.316621	0.827458
FBLN5	-	1	protein_coding	ENSG00000140092.10	14	92414035	7444	-339707	14	92753742	14:92753742:C:G	C	G	AC=84;AN=5762	rs76399500	0.985259	0.0147408	0.739079	4.56843e-06	0.142994	0.011988	0.0131718	6	6	14	92753742	C	G	0.0834198	4.28125e-06	0.0954825	0.261533
FBLN5	-	1	protein_coding	ENSG00000140092.10	14	92414035	7444	25142	14	92388893	14:92388893:C:T	C	T	AC=178;AN=5938	rs149191960	0.969747	0.0302532	0.936748	2.34957e-05	0.103374	0.041958	0.0529147	7	7	14	92388893	C	T	0.0723701	6.70346e-05	0.0681285	0.212558
FBLN5	-	1	protein_coding	ENSG00000140092.10	14	92414035	7444	430459	14	91983576	14:91983576:C:T	C	T	AC=69;AN=6002	rs117441155	0.988452	0.0115485	0.916797	4.60906e-05	0.150167	0.0939061	0.0936912	8	8	14	91983576	C	T	0.0707666	9.69843e-05	0.0770461	0.227019
RGS2	+	2	protein_coding	ENSG00000116741.6	1	192778273	5398	-17900	1	192760373	1:192760373:A:C	A	C	AC=2845;AN=6024	rs10754032	0.525616	0.474384	0.996825	1.36809e-37	0.100214	0.000999001	1.67905e-33	1	1	1	192770933	A	G	0.201073	5.34098e-29	0.212188	0.578041
CWC27	+	1	protein_coding	ENSG00000153015.11	5	64179983	5110	807296	5	64987279	5:64987279:G:A	G	A	AC=72;AN=5974	rs141803717	0.988068	0.011932	0.890824	3.58204e-05	0.166109	0.033966	0.0365012	1	1	5	64987279	G	A	0.0754549	3.22491e-05	0.118613	0.315106
CWC27	+	1	protein_coding	ENSG00000153015.11	5	64179983	5110	-444160	5	63735823	5:63735823:ATATATAAAGAAAATGTGG:A	ATATATAAAGAAAATGTGG	A	AC=1588;AN=3318	rs139016839	0.521534	0.478466	0.778225	0.000268305	-0.0385706	0.201798	0.189389	2	2	5	63735823	ATATATAAAGAAAATGTGG	A	-0.0655776	0.000304373	0.0691129	0.214235
TOMM22	+	2	protein_coding	ENSG00000100216.4	22	39078177	5871	-1328	22	39076849	22:39076849:A:ATG	A	ATG	AC=1718;AN=5450	rs529383572	0.683578	0.316422	0.947893	2.35888e-22	-0.0915908	0.000999001	2.77449e-17	1	1	22	39076849	A	ATG	-0.172341	1.26432e-21	0.202101	0.54909
NEDD4	-	1	protein_coding	ENSG00000069869.11	15	56285811	7461	-29600	15	56315411	15:56315411:C:T	C	T	AC=147;AN=5350	rs28870777	0.972475	0.0275246	0.733167	3.47731e-36	0.139781	0.000999001	2.39742e-29	1	1	15	56315411	C	T	0.167912	1.35772e-20	0.401665	0.95284
NEDD4	-	1	protein_coding	ENSG00000069869.11	15	56285811	7461	86229	15	56199582	15:56199582:C:T	C	T	AC=4403;AN=5986	rs17819294	0.266395	0.733605	0.991077	1.02609e-33	0.0671801	0.000999001	4.22741e-26	3	2	15	56241578	G	C	0.185991	5.59095e-25	0.126487	0.330859
NEDD4	-	1	protein_coding	ENSG00000069869.11	15	56285811	7461	186	15	56285625	15:56285625:C:A	C	A	AC=351;AN=5932	rs62045233	0.940257	0.0597433	0.962145	4.56735e-33	0.0893141	0.000999001	5.62762e-26	4	3	15	56285625	C	A	0.234874	3.08266e-39	0.515919	0.988673
NEDD4	-	1	protein_coding	ENSG00000069869.11	15	56285811	7461	83104	15	56202707	15:56202707:C:T	C	T	AC=1754;AN=5996	rs12902644	0.708048	0.291952	0.992384	7.36609e-18	-0.0914638	0.000999001	4.28985e-13	8	4	15	56241578	G	C	0.301541	1.04644e-64	0.0979642	0.267456
NEDD4	-	1	protein_coding	ENSG00000069869.11	15	56285811	7461	-36337	15	56322148	15:56322148:C:T	C	T	AC=4226;AN=5922	rs8043287	0.286115	0.713885	0.978263	2.82936e-17	0.0481885	0.000999001	1.85261e-12	5	5	15	56275543	A	C	-0.119113	4.82467e-11	0.0319201	0.175315
NEDD4	-	1	protein_coding	ENSG00000069869.11	15	56285811	7461	88521	15	56197290	15:56197290:C:CA	C	CA	AC=1342;AN=5076	rs59917604	0.736437	0.263563	0.911111	1.66531e-08	-0.0626739	0.000999001	5.91882e-05	10	6	15	56259672	G	A	0.136138	5.29311e-14	0.132152	0.348167
NEDD4	-	1	protein_coding	ENSG00000069869.11	15	56285811	7461	86366	15	56199445	15:56199445:A:T	A	T	AC=83;AN=5840	rs146553620	0.985963	0.0140374	0.836321	1.01195e-07	0.0812503	0.000999001	0.000312208	6	7	15	56199445	A	T	0.0755417	3.15792e-05	0.13923	0.368253
NEDD4	-	1	protein_coding	ENSG00000069869.11	15	56285811	7461	112531	15	56173280	15:56173280:T:C	T	C	AC=133;AN=5816	rs80178014	0.977174	0.0228265	0.858098	2.43188e-07	-0.0622083	0.000999001	0.000599163	11	8	15	56173280	T	C	-0.116837	1.12046e-10	0.363359	0.902875
NEDD4	-	1	protein_coding	ENSG00000069869.11	15	56285811	7461	-317512	15	56603323	15:56603323:CTTTTTTTTTTTTAATTTCT:C	CTTTTTTTTTTTTAATTTCT	C	AC=646;AN=5920	rs555579838	0.890501	0.109499	0.978175	1.46469e-06	-0.0250158	0.004995	0.00347477	12	9	15	56603323	CTTTTTTTTTTTTAATTTCT	C	-0.0858464	2.22912e-06	0.101795	0.279606
NEDD4	-	1	protein_coding	ENSG00000069869.11	15	56285811	7461	-944520	15	57230331	15:57230331:CT:C	CT	C	AC=105;AN=6048	rs562754328;rs573188280	0.982558	0.0174419	0.981345	2.11566e-06	0.0586434	0.003996	0.00458071	9	10	15	57230331	CT	C	0.0841539	3.52071e-06	0.139591	0.369209
NEDD4	-	1	protein_coding	ENSG00000069869.11	15	56285811	7461	-47029	15	56332840	15:56332840:G:A	G	A	AC=1661;AN=5152	rs1509403	0.677786	0.322214	0.917105	2.52882e-06	0.0170687	0.00699301	0.00511861	7	11	15	56342870	T	A	0.079685	1.12963e-05	0.0577844	0.195037
NEDD4	-	1	protein_coding	ENSG00000069869.11	15	56285811	7461	233044	15	56052767	15:56052767:T:C	T	C	AC=5516;AN=6004	rs4774815	0.0821405	0.917859	0.977632	0.000171067	0.0219789	0.185814	0.191776	13	12	15	56052767	T	C	0.0671365	0.00021765	0.0641565	0.205461
HOXA4	-	1	protein_coding	ENSG00000197576.9	7	27169810	6512	61683	7	27108127	7:27108127:G:A	G	A	AC=1617;AN=6058	rs2465274	0.732108	0.267892	1	6.21891e-16	0.0229486	0.000999001	1.66659e-10	1	1	7	27108127	G	A	0.143545	2.05384e-15	0.126406	0.330629
HOXA4	-	1	protein_coding	ENSG00000197576.9	7	27169810	6512	-18849	7	27188659	7:27188659:G:A	G	A	AC=4356;AN=5812	rs983186	0.250252	0.749748	0.976596	6.65307e-12	0.020417	0.000999001	2.37985e-07	2	2	7	27188659	G	A	0.136232	5.0834e-14	0.241178	0.647499
USP8	+	1	protein_coding	ENSG00000138592.9	15	50790694	6775	-64671	15	50726023	15:50726023:T:C	T	C	AC=788;AN=6002	rs62019074	0.86735	0.13265	0.978881	2.01559e-43	-0.239743	0.000999001	1.21367e-35	1	1	15	50726023	T	C	-0.236404	9.64655e-40	0.284588	0.767466
USP8	+	1	protein_coding	ENSG00000138592.9	15	50790694	6775	616085	15	51406779	15:51406779:C:T	C	T	AC=173;AN=5784	rs12917273	0.970469	0.0295309	0.860098	3.40049e-09	0.185004	0.000999001	1.20573e-05	2	2	15	51406779	C	T	0.103839	1.01599e-08	0.20096	0.545731
USP8	+	1	protein_coding	ENSG00000138592.9	15	50790694	6775	-116023	15	50674671	15:50674671:T:C	T	C	AC=1182;AN=6050	rs7163201	0.804973	0.195027	0.997941	1.92857e-08	-0.0801454	0.000999001	5.46006e-05	3	3	15	50674671	T	C	-0.10352	1.12731e-08	0.122959	0.321822
USP8	+	1	protein_coding	ENSG00000138592.9	15	50790694	6775	-702729	15	50087965	15:50087965:G:A	G	A	AC=105;AN=5906	rs118164541	0.982474	0.0175265	0.875455	6.84495e-05	-0.15881	0.0689311	0.0685355	4	4	15	50087965	G	A	-0.0702436	0.000109221	0.105993	0.294897
USP8	+	1	protein_coding	ENSG00000138592.9	15	50790694	6775	-24246	15	50766448	15:50766448:C:A	C	A	AC=170;AN=6016	rs28592674	0.9716	0.0283999	0.973801	0.000319099	-0.120351	0.238761	0.235858	5	5	15	50766448	C	A	-0.0628234	0.000541061	0.0236366	0.164612
CBX7	-	2	protein_coding	ENSG00000100307.8	22	39548679	5467	10246	22	39538433	22:39538433:T:C	T	C	AC=3804;AN=6030	rs139395	0.369129	0.630871	0.996594	3.93665e-24	1.06291	0.000999001	1.46054e-18	1	1	22	39576323	G	A	0.0600262	0.000948958	0.0395461	0.179255
CBX7	-	2	protein_coding	ENSG00000100307.8	22	39548679	5467	10465	22	39538214	22:39538214:A:C	A	C	AC=3863;AN=6030	rs139394	0.359456	0.640544	0.996882	4.56736e-15	-0.813387	0.000999001	8.73615e-11	2	2	22	39567613	T	C	-0.0645927	0.000374836	0.0694523	0.214801
CBX7	-	2	protein_coding	ENSG00000100307.8	22	39548679	5467	-14529	22	39563208	22:39563208:A:G	A	G	AC=1896;AN=5274	rs2092410	0.640527	0.359473	0.938141	5.88375e-09	0.15712	0.000999001	2.57236e-05	3	3	22	39563208	A	G	0.0842452	3.43568e-06	0.102644	0.282706
CBX7	-	2	protein_coding	ENSG00000100307.8	22	39548679	5467	-32400	22	39581079	22:39581079:AGCAGGAATGCTAAGGAACGAAT:A	AGCAGGAATGCTAAGGAACGAAT	A	AC=86;AN=6048	rs575192612	0.985793	0.0142073	0.983344	1.929e-06	0.413974	0.00699301	0.004622	4	4	22	39581079	AGCAGGAATGCTAAGGAACGAAT	A	0.0836576	4.01911e-06	0.121422	0.318735
RP11-830F9.6	+	2	protein_coding	ENSG00000205018.2	16	89006197	9641	10687	16	89016884	16:89016884:C:T	C	T	AC=1785;AN=5952	rs12924185	0.699114	0.300886	0.988272	6.29723e-14	0.0314542	0.000999001	2.4556e-09	1	1	16	89016884	C	T	0.124569	5.99415e-12	0.118436	0.314944
RP11-830F9.6	+	2	protein_coding	ENSG00000205018.2	16	89006197	9641	-2947	16	89003250	16:89003250:C:T	C	T	AC=768;AN=4946	rs72815520	0.845304	0.154696	0.859811	2.55381e-07	0.0273012	0.000999001	0.00141553	2	2	16	89003250	C	T	0.0865004	1.86397e-06	0.135391	0.357847
RP11-830F9.6	+	2	protein_coding	ENSG00000205018.2	16	89006197	9641	-395545	16	88610652	16:88610652:CAA:C	CAA	C	AC=1034;AN=4640	rs559413442	0.777567	0.222433	0.856443	0.000113437	-0.0173984	0.242757	0.226714	3	3	16	88610652	CAA	C	-0.0679976	0.000180302	0.0552062	0.191355
GMPPA	+	2	protein_coding	ENSG00000144591.13	2	220370662	5937	-17501	2	220353161	2:220353161:G:C	G	C	AC=497;AN=6048	rs11892048	0.917985	0.0820149	0.995233	9.03514e-09	0.10277	0.000999001	4.75685e-05	1	1	2	220353161	G	C	0.0963435	1.08092e-07	0.156004	0.414187
GMPPA	+	2	protein_coding	ENSG00000144591.13	2	220370662	5937	-20160	2	220350502	2:220350502:A:G	A	G	AC=4066;AN=5996	rs10167337	0.32144	0.67856	0.994978	0.000129855	0.0404608	0.170829	0.171681	2	2	2	220346814	A	G	0.0693991	0.000132101	0.0341641	0.17651
MYOM2	+	2	protein_coding	ENSG00000036448.5	8	2091273	13276	-9258	8	2082015	8:2082015:G:C	G	C	AC=1798;AN=5884	rs62480001	0.693688	0.306312	0.983377	5.8491e-192	1.66079	0.000999001	1.67615e-86	1	1	8	2080741	G	C	0.447329	5.65097e-149	0.393514	0.943002
MYOM2	+	2	protein_coding	ENSG00000036448.5	8	2091273	13276	-10133	8	2081140	8:2081140:GCA:G	GCA	G	AC=252;AN=6048	rs3842193	0.958172	0.0418282	0.994538	4.73678e-184	12.4618	0.000999001	8.24158e-124	2	2	8	2066201	A	G	-0.149285	1.46851e-16	0.196161	0.531581
MYOM2	+	2	protein_coding	ENSG00000036448.5	8	2091273	13276	-8711	8	2082562	8:2082562:C:CTGGGTAGAGGG	C	CTGGGTAGAGGG	AC=203;AN=5976	rs541141565	0.965839	0.0341615	0.954	1.70248e-17	-3.31604	0.001998	9.16038e-07	3	3	8	2042364	C	T	0.078292	1.60507e-05	0.0472924	0.183113
MYOM2	+	2	protein_coding	ENSG00000036448.5	8	2091273	13276	-25248	8	2066025	8:2066025:T:C	T	C	AC=83;AN=5880	rs141820501	0.986203	0.0137965	0.802351	2.87736e-12	1.1325	0.002997	0.000235112	5	4	8	2066025	T	C	0.122482	1.34562e-11	0.347151	0.877367
MYOM2	+	2	protein_coding	ENSG00000036448.5	8	2091273	13276	-22000	8	2069273	8:2069273:G:A	G	A	AC=203;AN=6056	rs187680130	0.966624	0.0333763	0.997923	1.33187e-10	0.770238	0.010989	0.00134661	6	5	8	2069273	G	A	0.10518	6.53555e-09	0.116342	0.313327
MYOM2	+	2	protein_coding	ENSG00000036448.5	8	2091273	13276	-8925	8	2082348	8:2082348:C:A	C	A	AC=365;AN=5968	rs35920006	0.938605	0.0613949	0.96843	9.55665e-10	-0.761933	0.015984	0.00338095	4	6	8	2066201	A	G	-0.0967291	9.61104e-08	0.0677778	0.211947
MYOM2	+	2	protein_coding	ENSG00000036448.5	8	2091273	13276	-16213	8	2075060	8:2075060:G:T	G	T	AC=198;AN=6004	rs28569941	0.966656	0.0333442	0.967839	2.88301e-07	-1.39668	0.0639361	0.0460332	7	7	8	2042364	C	T	0.0678984	0.000184273	0.0177661	0.136232
MYOM2	+	2	protein_coding	ENSG00000036448.5	8	2091273	13276	486985	8	2578258	8:2578258:T:C	T	C	AC=361;AN=5446	rs79036403	0.933226	0.0667741	0.862899	3.48519e-07	0.387124	0.0659341	0.0508586	8	8	8	2578258	T	C	0.089447	8.19395e-07	0.0775414	0.227847
ZNF660	+	2	protein_coding	ENSG00000144792.5	3	44626456	5409	-51937	3	44574519	3:44574519:G:A	G	A	AC=287;AN=5872	rs148768231	0.950964	0.0490359	0.929867	3.56908e-28	0.0440849	0.000999001	9.78493e-22	3	1	3	44574519	G	A	0.243775	3.17829e-42	0.377197	0.922652
ZNF660	+	2	protein_coding	ENSG00000144792.5	3	44626456	5409	136374	3	44762830	3:44762830:A:G	A	G	AC=1284;AN=6058	rs56084453	0.789007	0.210993	1	6.51187e-17	0.01713	0.000999001	2.26868e-12	4	2	3	44762830	A	G	0.148011	2.66192e-16	0.435598	0.983062
ZNF660	+	2	protein_coding	ENSG00000144792.5	3	44626456	5409	-106189	3	44520267	3:44520267:T:C	T	C	AC=1522;AN=6046	rs13087917	0.748385	0.251615	0.997336	6.92039e-09	-0.0152472	0.000999001	3.15352e-05	1	3	3	44784039	T	A	-0.0581296	0.00137129	0.0701617	0.215969
ZNF660	+	2	protein_coding	ENSG00000144792.5	3	44626456	5409	28830	3	44655286	3:44655286:G:C	G	C	AC=2021;AN=5844	rs7643602	0.653975	0.346025	0.982898	1.97172e-06	-0.0119545	0.002997	0.00382629	2	4	3	44697759	A	C	-0.0639726	0.000426735	0.0198817	0.148629
ZNF660	+	2	protein_coding	ENSG00000144792.5	3	44626456	5409	38291	3	44664747	3:44664747:G:A	G	A	AC=2752;AN=6004	rs369209116	0.541314	0.458686	0.996714	3.41617e-05	-0.00926784	0.047952	0.0476811	5	5	3	44598064	A	G	-0.0644727	0.000384394	0.0285321	0.172746
ZNF660	+	2	protein_coding	ENSG00000144792.5	3	44626456	5409	-753684	3	43872772	3:43872772:A:G	A	G	AC=75;AN=5982	rs114179514	0.98759	0.0124102	0.911894	0.000132135	-0.0242429	0.132867	0.140416	6	6	3	43872772	A	G	-0.0715151	8.17032e-05	0.0376731	0.178192
C21orf119	+	1	protein_coding	ENSG00000256073.2	21	33765439	6967	7806	21	33773245	21:33773245:C:T	C	T	AC=365;AN=5670	rs9979834	0.934401	0.0655992	0.902593	5.36249e-11	0.300564	0.000999001	4.56097e-07	1	1	21	33773245	C	T	0.120961	2.40526e-11	0.351838	0.884933
CISD1	+	2	protein_coding	ENSG00000122873.7	10	60033193	6934	-6071	10	60027122	10:60027122:C:T	C	T	AC=1314;AN=6050	rs1339580	0.782763	0.217237	0.998882	1.21151e-248	-0.334691	0.000999001	3.93329e-218	1	1	10	60027122	C	T	-0.555718	4.31777e-245	0.190423	0.514864
CISD1	+	2	protein_coding	ENSG00000122873.7	10	60033193	6934	112404	10	60145597	10:60145597:G:C	G	C	AC=2236;AN=5972	rs4397793	0.626431	0.373569	0.990802	1.58729e-06	-0.0366117	0.003996	0.00269732	2	2	10	60145597	G	C	-0.0862379	2.00302e-06	0.238134	0.640389
CTC-429P9.4	-	2	protein_coding	ENSG00000268790.1	19	16770926	8412	-25256	19	16796182	19:16796182:A:G	A	G	AC=5495;AN=6028	rs2547111	0.0886548	0.911345	0.990656	5.16653e-10	0.290593	0.000999001	1.42119e-06	1	1	19	16796182	A	G	0.113969	3.168e-10	0.317915	0.829527
CTC-429P9.4	-	2	protein_coding	ENSG00000268790.1	19	16770926	8412	13950	19	16756976	19:16756976:G:A	G	A	AC=436;AN=6016	rs10411230	0.926323	0.0736774	0.986658	2.11376e-07	0.268404	0.001998	0.00050439	2	2	19	16756976	G	A	0.0933884	2.62034e-07	0.139284	0.368396
MRPS25	-	1	protein_coding	ENSG00000131368.3	3	15106807	6488	6006	3	15100801	3:15100801:G:A	G	A	AC=1023;AN=5984	rs13068576	0.828548	0.171452	0.989503	1.04774e-11	-0.122911	0.000999001	1.3604e-07	1	1	3	15100801	G	A	-0.117329	9.35217e-11	0.172392	0.463362
MRPS25	-	1	protein_coding	ENSG00000131368.3	3	15106807	6488	124046	3	14982761	3:14982761:T:G	T	G	AC=66;AN=6016	rs184652834	0.988965	0.0110354	0.935914	2.71669e-06	-0.291102	0.00599401	0.00708703	2	2	3	14982761	T	G	-0.0843595	3.33206e-06	0.10633	0.296047
MRPS25	-	1	protein_coding	ENSG00000131368.3	3	15106807	6488	-58704	3	15165511	3:15165511:A:G	A	G	AC=1019;AN=5772	rs35747047	0.824315	0.175685	0.952553	8.77061e-06	-0.078788	0.018981	0.0196528	3	3	3	15165511	A	G	-0.0786524	1.46644e-05	0.0983931	0.268593
MRPS25	-	1	protein_coding	ENSG00000131368.3	3	15106807	6488	9270	3	15097537	3:15097537:C:G	C	G	AC=97;AN=5502	rs111598998	0.982099	0.0179015	0.703835	6.49938e-05	-0.17035	0.111888	0.10982	4	4	3	15097537	C	G	-0.0698111	0.000120427	0.0887006	0.248269
VLDLR	+	2	protein_coding	ENSG00000147852.11	9	2646338	8268	-24663	9	2621675	9:2621675:G:A	G	A	AC=74;AN=5866	rs113361299	0.987359	0.0126414	0.775545	7.38694e-52	0.172405	0.000999001	6.2554e-41	2	1	9	2621675	G	A	0.262872	4.71161e-49	0.49655	0.98786
VLDLR	+	2	protein_coding	ENSG00000147852.11	9	2646338	8268	-25193	9	2621145	9:2621145:T:A	T	A	AC=780;AN=4682	rs7043199	0.832569	0.167431	0.84367	1.6438e-12	0.0317926	0.000999001	9.11306e-08	4	2	9	2621145	T	A	0.126019	3.39014e-12	0.459005	0.986105
VLDLR	+	2	protein_coding	ENSG00000147852.11	9	2646338	8268	5963	9	2652301	9:2652301:T:C	T	C	AC=1228;AN=6058	rs17712698	0.79755	0.20245	1	2.29386e-12	0.0242802	0.000999001	1.11298e-07	5	3	9	2652301	T	C	0.121666	1.83892e-11	0.30494	0.808158
VLDLR	+	2	protein_coding	ENSG00000147852.11	9	2646338	8268	-10387	9	2635951	9:2635951:G:GA	G	GA	AC=1693;AN=5224	rs5895989	0.675701	0.324299	0.925287	4.10969e-11	-0.062363	0.000999001	1.31192e-06	8	4	9	2635545	A	G	0.106184	4.68167e-09	0.296189	0.79218
VLDLR	+	2	protein_coding	ENSG00000147852.11	9	2646338	8268	-38457	9	2607881	9:2607881:C:G	C	G	AC=2161;AN=5720	rs12378113	0.62231	0.37769	0.971166	1.58915e-10	-0.0490189	0.000999001	4.24263e-06	14	5	9	2591517	C	CA	0.217389	1.00121e-33	0.329634	0.848399
VLDLR	+	2	protein_coding	ENSG00000147852.11	9	2646338	8268	-416950	9	2229388	9:2229388:C:T	C	T	AC=999;AN=5770	rs10811676	0.826845	0.173155	0.95881	6.34004e-10	-0.0208328	0.000999001	1.20101e-05	7	6	9	2229141	T	C	-0.115686	1.7058e-10	0.119536	0.316057
VLDLR	+	2	protein_coding	ENSG00000147852.11	9	2646338	8268	-194675	9	2451663	9:2451663:T:C	T	C	AC=4356;AN=5602	rs10757472	0.22168	0.77832	0.945816	4.55645e-09	-0.0187028	0.000999001	6.1874e-05	9	7	9	2451663	T	C	-0.0895493	7.9598e-07	0.109551	0.305293
VLDLR	+	2	protein_coding	ENSG00000147852.11	9	2646338	8268	-26423	9	2619915	9:2619915:T:A	T	A	AC=828;AN=6034	rs12057080	0.863754	0.136246	0.9759	1.00282e-08	-0.0263474	0.000999001	0.000122084	13	8	9	2619915	T	A	-0.099021	4.73652e-08	0.210725	0.573969
VLDLR	+	2	protein_coding	ENSG00000147852.11	9	2646338	8268	-36031	9	2610307	9:2610307:A:C	A	C	AC=4887;AN=5342	rs1003047	0.0856566	0.914343	0.856748	4.58481e-08	0.0269545	0.001998	0.000432109	12	9	9	2610307	A	C	0.113827	3.33255e-10	0.444189	0.985331
VLDLR	+	2	protein_coding	ENSG00000147852.11	9	2646338	8268	-24192	9	2622146	9:2622146:ACGGCGGCGG:A	ACGGCGGCGG	A	AC=1142;AN=3254	rs369552432	0.647536	0.352464	0.761534	2.94722e-07	0.0269398	0.003996	0.00206544	1	10	9	2622146	ACGGCGGCGG	A	0.145711	7.68393e-16	0.43944	0.984444
VLDLR	+	2	protein_coding	ENSG00000147852.11	9	2646338	8268	-50067	9	2596271	9:2596271:G:A	G	A	AC=3161;AN=6044	rs1454636	0.478029	0.521971	0.997976	6.37583e-07	0.0289514	0.002997	0.00362272	3	11	9	3115753	C	T	0.0700961	0.000112929	0.0510132	0.186222
VLDLR	+	2	protein_coding	ENSG00000147852.11	9	2646338	8268	-37382	9	2608956	9:2608956:G:GAAC	G	GAAC	AC=3185;AN=5586	rs4013986	0.431173	0.568827	0.958349	1.23186e-05	0.0250359	0.040959	0.0466703	15	12	9	2596662	T	C	0.0829507	4.84711e-06	0.130822	0.344017
VLDLR	+	2	protein_coding	ENSG00000147852.11	9	2646338	8268	36501	9	2682839	9:2682839:C:T	C	T	AC=164;AN=5670	rs80150365	0.970234	0.029766	0.823791	1.44444e-05	0.0309884	0.048951	0.0513428	11	13	9	2579753	T	C	-0.0665808	0.000245487	0.0355924	0.177185
VLDLR	+	2	protein_coding	ENSG00000147852.11	9	2646338	8268	-8704	9	2637634	9:2637634:G:GT	G	GT	AC=1576;AN=5078	rs35164384	0.689688	0.310312	0.916003	2.00965e-05	0.0408911	0.0589411	0.0686327	16	14	9	2651019	A	G	-0.0791229	1.30257e-05	0.0891936	0.249208
CTD-2528L19.4	-	2	protein_coding	ENSG00000267552.2	19	38210026	5923	69879	19	38140147	19:38140147:TA:T	TA	T	AC=4157;AN=5280	rs5827988	0.212514	0.787486	0.894345	8.85705e-07	0.0480501	0.001998	0.00148628	1	1	19	38140147	TA	T	0.0879923	1.23344e-06	0.107522	0.299886
CTD-2528L19.4	-	2	protein_coding	ENSG00000267552.2	19	38210026	5923	-337480	19	38547506	19:38547506:G:A	G	A	AC=850;AN=5956	rs1546800	0.857986	0.142014	0.982808	0.000395397	0.0388985	0.267732	0.264726	2	2	19	38547506	G	A	0.0631231	0.000508769	0.0602296	0.198743
RNF121	+	1	protein_coding	ENSG00000137522.13	11	71706292	7087	-855316	11	70850976	11:70850976:C:G	C	G	AC=2576;AN=4962	rs4945100	0.48248	0.51752	0.914779	0.000317504	0.0630575	0.292707	0.284784	1	1	11	70850976	C	G	0.0656989	0.000296608	0.05721	0.194193
ASL	+	1	protein_coding	ENSG00000126522.12	7	65554226	6197	608862	7	66163088	7:66163088:A:AC	A	AC	AC=232;AN=6008	rs538177547	0.961801	0.038199	0.976936	1.15068e-12	-0.386216	0.000999001	3.62804e-08	2	1	7	66163088	A	AC	-0.273626	3.71141e-53	0.202148	0.549229
ASL	+	1	protein_coding	ENSG00000126522.12	7	65554226	6197	177629	7	65731855	7:65731855:A:G	A	G	AC=3981;AN=6058	rs1875057	0.343166	0.656834	1	2.0695e-08	0.267254	0.000999001	6.939e-05	3	2	7	65708597	A	ATTT	0.320908	1.65419e-73	0.489724	0.987559
ASL	+	1	protein_coding	ENSG00000126522.12	7	65554226	6197	401679	7	65955905	7:65955905:A:C	A	C	AC=136;AN=5284	rs144985195	0.974833	0.0251665	0.658351	4.19548e-06	0.159425	0.00899101	0.00520848	4	3	7	65955905	A	C	0.0698945	0.000118186	0.130756	0.343811
ASL	+	1	protein_coding	ENSG00000126522.12	7	65554226	6197	-468477	7	65085749	7:65085749:GA:G	GA	G	AC=2908;AN=6032	rs67664163	0.51862	0.48138	0.987831	4.46047e-05	-0.0698286	0.02997	0.0308874	5	4	7	65282767	T	C	0.0681711	0.000173543	0.0287612	0.172962
ASL	+	1	protein_coding	ENSG00000126522.12	7	65554226	6197	99421	7	65653647	7:65653647:CA:C	CA	C	AC=229;AN=1866	rs372972889	0.877487	0.122513	0.440159	8.93427e-05	-0.101804	0.046953	0.0550109	1	5	7	65653647	CA	C	-0.091689	4.30856e-07	0.304638	0.807634
SIKE1	-	2	protein_coding	ENSG00000052723.7	1	115323116	6763	6958	1	115316158	1:115316158:T:C	T	C	AC=1281;AN=5874	rs3827739	0.781323	0.218677	0.976662	2.38554e-17	0.111932	0.000999001	1.19094e-12	1	1	1	115316158	T	C	0.1476	3.2203e-16	0.33586	0.858758
SIKE1	-	2	protein_coding	ENSG00000052723.7	1	115323116	6763	46138	1	115276978	1:115276978:GA:G	GA	G	AC=1229;AN=5822	rs57342611	0.788591	0.211409	0.971408	8.89382e-11	-0.0860217	0.000999001	7.07262e-07	2	2	1	115276978	GA	G	-0.114671	2.46153e-10	0.161137	0.429753
PDCL3	+	1	protein_coding	ENSG00000115539.9	2	101185417	6242	-11108	2	101174309	2:101174309:T:C	T	C	AC=1336;AN=6046	rs2309849	0.778585	0.221415	0.998657	2.43848e-16	-0.142686	0.000999001	1.33189e-11	1	1	2	101174309	T	C	-0.146141	6.30981e-16	0.13848	0.366257
PDCL3	+	1	protein_coding	ENSG00000115539.9	2	101185417	6242	278287	2	101463704	2:101463704:G:T	G	T	AC=641;AN=5038	rs62156102	0.872237	0.127763	0.861723	1.6007e-06	-0.110825	0.003996	0.00385902	2	2	2	101463704	G	T	-0.077063	2.17788e-05	0.200237	0.5436
PDCL3	+	1	protein_coding	ENSG00000115539.9	2	101185417	6242	350339	2	101535756	2:101535756:C:T	C	T	AC=2626;AN=5994	rs356644	0.561726	0.438274	0.994384	0.000190993	-0.0592364	0.200799	0.194395	3	3	2	101535756	C	T	-0.0617407	0.000674288	0.0638462	0.204905
MAP9	-	2	protein_coding	ENSG00000164114.14	4	156297930	7414	44171	4	156253759	4:156253759:A:G	A	G	AC=3296;AN=6054	rs12510764	0.455	0.545	0.999551	2.46417e-35	0.0340788	0.000999001	3.15767e-29	1	1	4	156252205	TA	T	0.209437	2.2589e-31	0.143769	0.380166
MAP9	-	2	protein_coding	ENSG00000164114.14	4	156297930	7414	25749	4	156272181	4:156272181:T:C	T	C	AC=458;AN=6058	rs77141884	0.924726	0.075274	0.999766	5.82699e-06	0.0219984	0.013986	0.0107957	2	2	4	156272181	T	C	0.188738	1.09655e-25	0.237901	0.639853
CD163L1	-	1	protein_coding	ENSG00000177675.4	12	7632493	7361	8420	12	7624073	12:7624073:C:T	C	T	AC=3569;AN=6058	ss1388041997	0.409897	0.590103	1	2.06359e-28	-0.0212005	0.000999001	6.21848e-22	1	1	12	7600835	G	GAGAGAGAA	0.189748	5.98556e-26	0.243213	0.652382
CD163L1	-	1	protein_coding	ENSG00000177675.4	12	7632493	7361	21363	12	7611130	12:7611130:G:A	G	A	AC=3972;AN=5962	ss1388041679	0.333333	0.666667	0.990411	1.58214e-10	0.012584	0.000999001	2.13879e-06	2	2	12	7600835	G	GAGAGAGAA	0.106575	4.10729e-09	0.14331	0.378965
CD163L1	-	1	protein_coding	ENSG00000177675.4	12	7632493	7361	124767	12	7507726	12:7507726:T:G	T	G	AC=2307;AN=6058	ss1388038992	0.619117	0.380883	1	1.68422e-09	-0.0061154	0.000999001	1.61817e-05	3	3	12	7507726	T	G	-0.109054	1.77235e-09	0.384233	0.931724
CD163L1	-	1	protein_coding	ENSG00000177675.4	12	7632493	7361	282946	12	7349547	12:7349547:T:TTA	T	TTA	AC=1506;AN=4640	ss1388034583	0.675505	0.324495	0.877167	4.66199e-05	0.00455706	0.104895	0.10745	4	4	12	7349547	T	TTA	0.0724299	6.61092e-05	0.0810894	0.23403
CD163L1	-	1	protein_coding	ENSG00000177675.4	12	7632493	7361	-746515	12	8379008	12:8379008:C:G	C	G	AC=55;AN=4776	ss1388066043	0.98873	0.0112705	0.42486	0.000113201	-0.0133642	0.203796	0.209683	5	5	12	8379008	C	G	-0.0715035	8.19211e-05	0.0710669	0.217436
CCT6B	-	2	protein_coding	ENSG00000132141.9	17	33308097	6532	66462	17	33241635	17:33241635:C:T	C	T	AC=3214;AN=6050	rs55909089	0.469658	0.530342	0.999007	1.87994e-50	-0.0314404	0.000999001	1.49658e-41	1	1	17	33241635	C	T	-0.264485	1.17397e-49	0.441389	0.984922
CCT6B	-	2	protein_coding	ENSG00000132141.9	17	33308097	6532	-125390	17	33433487	17:33433487:C:T	C	T	AC=968;AN=6058	rs4796033	0.840103	0.159897	1	2.19455e-15	-0.0230081	0.000999001	9.39085e-11	2	2	17	33433487	C	T	-0.146958	4.33272e-16	0.378301	0.924125
CCT6B	-	2	protein_coding	ENSG00000132141.9	17	33308097	6532	197520	17	33110577	17:33110577:C:A	C	A	AC=1457;AN=5288	rs56229000	0.724622	0.275378	0.929815	3.64994e-06	0.0113047	0.00999001	0.00920675	3	3	17	33110577	C	A	0.104813	7.37758e-09	0.305812	0.80966
CCT6B	-	2	protein_coding	ENSG00000132141.9	17	33308097	6532	-654919	17	33963016	17:33963016:A:AT	A	AT	AC=1647;AN=3348	rs5820123	0.510526	0.489474	0.78524	7.03539e-05	0.00936146	0.104895	0.110843	4	4	17	33963016	A	AT	0.0670452	0.000222013	0.0696435	0.215117
CCT6B	-	2	protein_coding	ENSG00000132141.9	17	33308097	6532	997282	17	32310815	17:32310815:T:C	T	C	AC=1244;AN=5960	rs11654044	0.790138	0.209862	0.980189	0.000207354	-0.00942154	0.25974	0.258654	5	5	17	32310815	T	C	-0.0669916	0.00022461	0.045159	0.181971
TATDN3	+	1	protein_coding	ENSG00000203705.6	1	212977961	6931	-12677	1	212965284	1:212965284:C:G	C	G	AC=719;AN=5844	rs61736926	0.87642	0.12358	0.967226	1.31989e-47	-0.404707	0.000999001	4.94527e-38	1	1	1	212965284	C	G	-0.147192	3.88948e-16	0.43115	0.98079
TATDN3	+	1	protein_coding	ENSG00000203705.6	1	212977961	6931	18464	1	212996425	1:212996425:T:G	T	G	AC=3373;AN=6046	rs10864001	0.442165	0.557835	0.999095	6.50346e-15	-0.253025	0.000999001	3.65134e-10	2	2	1	213097588	C	G	0.0753167	3.33439e-05	0.0784448	0.229388
TATDN3	+	1	protein_coding	ENSG00000203705.6	1	212977961	6931	-42313	1	212935648	1:212935648:CA:C	CA	C	AC=3303;AN=5590	rs577316469	0.409679	0.590321	0.962575	1.28652e-05	0.141655	0.026973	0.0259523	3	3	1	213590012	C	T	0.0592196	0.00111119	0.0308598	0.174638
TATDN3	+	1	protein_coding	ENSG00000203705.6	1	212977961	6931	-84486	1	212893475	1:212893475:G:GTTT	G	GTTT	AC=323;AN=5250	rs556660558	0.938198	0.0618019	0.84062	5.03265e-05	0.128636	0.0869131	0.0775633	4	4	1	213590012	C	T	0.0605461	0.000856312	0.0375711	0.178139
UGT2B17	-	2	protein_coding	ENSG00000197888.2	4	69434245	8814	60498	4	69373747	4:69373747:T:<CN0>:0	T	<CN0>	AC=1815;AN=4864	esv3600873	0.626054	0.373946	0.9031	3.34905e-56	-0.0877768	0.000999001	1.11808e-29	1	1	4	69373747	T	<CN0>	-0.240681	3.58434e-41	0.314382	0.82386
UGT2B17	-	2	protein_coding	ENSG00000197888.2	4	69434245	8814	-51211	4	69485456	4:69485456:C:T	C	T	AC=64;AN=6028	rs181590768	0.989634	0.0103661	0.945642	1.95122e-11	-0.138683	0.002997	8.87149e-06	4	2	4	69485456	C	T	-0.124219	6.8706e-12	0.314479	0.824017
UGT2B17	-	2	protein_coding	ENSG00000197888.2	4	69434245	8814	129845	4	69304400	4:69304400:G:C	G	C	AC=2503;AN=3562	rs13124972	0.296601	0.703399	0.772112	7.33656e-11	-0.0530264	0.00599401	9.63601e-05	2	3	4	69304400	G	C	-0.0811627	7.73338e-06	0.0868831	0.244752
UGT2B17	-	2	protein_coding	ENSG00000197888.2	4	69434245	8814	101308	4	69332937	4:69332937:A:G	A	G	AC=1774;AN=5686	rs62317555	0.688488	0.311512	0.956545	8.91459e-11	0.0543845	0.004995	8.55008e-05	5	4	4	69338138	AAATT	A	0.109557	1.49119e-09	0.120818	0.317749
UGT2B17	-	2	protein_coding	ENSG00000197888.2	4	69434245	8814	95579	4	69338666	4:69338666:G:A	G	A	AC=307;AN=5392	rs62317558	0.943297	0.0567029	0.824349	1.69706e-05	-0.0476786	0.0759241	0.0953614	6	5	4	69338666	G	A	-0.0795943	1.15598e-05	0.11565	0.312847
UGT2B17	-	2	protein_coding	ENSG00000197888.2	4	69434245	8814	705199	4	68729046	4:68729046:CA:C	CA	C	AC=240;AN=4900	rs561420216	0.951078	0.0489217	0.704563	7.47424e-05	0.0337452	0.176823	0.210235	7	6	4	68729046	CA	C	0.074974	3.62121e-05	0.0894998	0.249787
RP1-153P14.8	+	2	lincRNA	ENSG00000204110.6	6	37475124	7014	11570	6	37486694	6:37486694:T:C	T	C	AC=3883;AN=6042	rs1757175	0.358597	0.641403	0.997439	0	-0.417191	0.000999001	7.6984e-300	1	1	6	37486695	G	A	-0.610114	0	0.182476	0.607663
RP1-153P14.8	+	2	lincRNA	ENSG00000204110.6	6	37475124	7014	6220	6	37481344	6:37481344:G:A	G	A	AC=901;AN=5868	rs58700472	0.846602	0.153398	0.972581	2.68117e-23	0.116055	0.000999001	9.43838e-17	2	2	6	37481344	G	A	0.168812	8.42684e-21	0.365275	0.905744
RP1-153P14.8	+	2	lincRNA	ENSG00000204110.6	6	37475124	7014	918507	6	38393631	6:38393631:TGCAGTGA:T	TGCAGTGA	T	AC=487;AN=6004	rs68177734	0.919323	0.0806766	0.987122	2.32616e-05	-0.0610703	0.0529471	0.0545667	3	3	6	38393631	TGCAGTGA	T	-0.0760909	2.76367e-05	0.0784675	0.229427
MAF1	+	2	protein_coding	ENSG00000179632.5	8	145161504	5100	1094	8	145162598	8:145162598:G:C	G	C	AC=5596;AN=6058	rs10091401	0.0772083	0.922792	0.99682	0	5.45157	0.000999001	0	1	1	8	145218266	G	C	0.649497	0	0	0
MAF1	+	2	protein_coding	ENSG00000179632.5	8	145161504	5100	3014	8	145164518	8:145164518:C:A	C	A	AC=266;AN=4958	rs34324679	0.946725	0.0532755	0.740552	6.8906e-17	0.900039	0.000999001	4.60284e-12	2	2	8	145164518	C	A	0.146741	4.78807e-16	0.379545	0.925762
MAF1	+	2	protein_coding	ENSG00000179632.5	8	145161504	5100	830191	8	145991695	8:145991695:AG:A	AG	A	AC=648;AN=5886	rs61692080	0.890547	0.109453	0.962344	9.53536e-06	-0.373324	0.014985	0.0184911	3	3	8	145991695	AG	A	-0.079763	1.10743e-05	0.0616883	0.201135
MAF1	+	2	protein_coding	ENSG00000179632.5	8	145161504	5100	117393	8	145278897	8:145278897:A:G	A	G	AC=70;AN=6042	rs144134946	0.988361	0.0116392	0.970418	8.01048e-05	0.973924	0.107892	0.107076	4	4	8	145278897	A	G	0.070721	9.79984e-05	0.0949618	0.260406
DHX9	+	2	protein_coding	ENSG00000135829.12	1	182850420	6408	-600285	1	182250135	1:182250135:CT:C	CT	C	AC=3105;AN=5204	rs35867449	0.402778	0.597222	0.933551	0.000306629	-0.0189285	0.277722	0.263459	1	1	1	183149217	G	T	0.0606198	0.000843885	0.0506186	0.185813
TTC24	+	2	protein_coding	ENSG00000187862.7	1	156554341	5551	-2493	1	156551848	1:156551848:A:G	A	G	AC=4378;AN=6058	rs6682716	0.277885	0.722115	1	9.38548e-198	-0.293055	0.000999001	4.08057e-157	1	1	1	156551848	A	G	-0.370528	3.32747e-99	0.516831	0.98871
TTC24	+	2	protein_coding	ENSG00000187862.7	1	156554341	5551	1980	1	156556321	1:156556321:G:A	G	A	AC=5877;AN=6014	rs10796961	0.0225796	0.97742	0.962321	1.70548e-08	0.83623	0.001998	0.000161694	2	2	1	157466748	G	A	0.0582881	0.00133027	0.0567677	0.193551
TTC24	+	2	protein_coding	ENSG00000187862.7	1	156554341	5551	-115341	1	156439000	1:156439000:T:C	T	C	AC=1864;AN=5928	rs1109751	0.685935	0.314065	0.987811	1.22889e-06	-0.0338825	0.004995	0.00477288	3	3	1	156439000	T	C	-0.0789114	1.37396e-05	0.15444	0.409543
TTC24	+	2	protein_coding	ENSG00000187862.7	1	156554341	5551	-579	1	156553762	1:156553762:A:C	A	C	AC=5895;AN=6030	rs11264502	0.022197	0.977803	0.972943	1.28244e-05	-0.648956	0.02997	0.0291622	4	4	1	157466748	G	A	0.057216	0.00163135	0.0498038	0.185017
TTC24	+	2	protein_coding	ENSG00000187862.7	1	156554341	5551	-33388	1	156520953	1:156520953:A:G	A	G	AC=1517;AN=6030	rs1750299	0.748219	0.251781	0.996696	5.6483e-05	0.0384978	0.0989011	0.100424	5	5	1	156514879	CAAA	C	0.0667585	0.000236241	0.0315004	0.175058
TTC24	+	2	protein_coding	ENSG00000187862.7	1	156554341	5551	-497373	1	156056968	1:156056968:A:G	A	G	AC=588;AN=5658	rs11578696	0.89679	0.10321	0.921382	0.000145212	0.0371916	0.205794	0.206643	6	6	1	156056968	A	G	0.0685151	0.000160844	0.0720726	0.219044
AP3B1	-	1	protein_coding	ENSG00000132842.9	5	77436994	6636	97148	5	77339846	5:77339846:G:A	G	A	AC=1342;AN=5580	rs11746090	0.758584	0.241416	0.946437	2.17758e-85	-0.408755	0.000999001	6.52445e-77	1	1	5	77386900	A	G	-0.237162	5.40641e-40	0.252859	0.677673
AP3B1	-	1	protein_coding	ENSG00000132842.9	5	77436994	6636	-151656	5	77588650	5:77588650:G:GT	G	GT	AC=1890;AN=5968	rs35617749	0.684555	0.315445	0.991948	2.45883e-22	0.177105	0.000999001	2.16728e-18	3	2	5	77588650	G	GT	0.117758	7.98406e-11	0.256513	0.688145
AP3B1	-	1	protein_coding	ENSG00000132842.9	5	77436994	6636	66047	5	77370947	5:77370947:G:C	G	C	AC=1274;AN=5938	rs166163	0.786537	0.213463	0.984091	5.29452e-16	0.168236	0.000999001	3.60217e-12	4	3	5	77290512	C	A	0.112718	4.9437e-10	0.199558	0.541597
AP3B1	-	1	protein_coding	ENSG00000132842.9	5	77436994	6636	46500	5	77390494	5:77390494:C:T	C	T	AC=3406;AN=5796	rs252748	0.414223	0.585777	0.973369	1.45847e-06	0.112858	0.002997	0.00251056	2	4	5	77595181	T	C	0.0734853	5.16202e-05	0.0355037	0.177144
AP3B1	-	1	protein_coding	ENSG00000132842.9	5	77436994	6636	-163055	5	77600049	5:77600049:A:G	A	G	AC=156;AN=5832	rs72778231	0.973163	0.0268366	0.844742	8.03054e-05	0.151114	0.0929071	0.0989952	5	5	5	77600049	A	G	0.0627336	0.0005511	0.0405055	0.179812
LEPROT	+	2	protein_coding	ENSG00000213625.4	1	65886393	6113	10475	1	65896868	1:65896868:C:T	C	T	AC=2173;AN=5978	rs6660481	0.634477	0.365523	0.992043	1.43322e-144	0.675409	0.000999001	1.28281e-125	2	1	1	65896868	C	T	0.371217	1.35496e-99	0.201775	0.548131
LEPROT	+	2	protein_coding	ENSG00000213625.4	1	65886393	6113	10168	1	65896561	1:65896561:G:A	G	A	AC=950;AN=5946	rs9436302	0.840446	0.159554	0.984732	1.6613e-44	-0.762721	0.000999001	3.71283e-37	3	2	1	65894813	G	A	-0.240746	3.40708e-41	0.190246	0.514356
LEPROT	+	2	protein_coding	ENSG00000213625.4	1	65886393	6113	-6905	1	65879488	1:65879488:A:C	A	C	AC=552;AN=4854	rs12093960	0.887103	0.112897	0.809827	8.56041e-37	0.447472	0.000999001	2.24488e-30	4	3	1	65879488	A	C	0.20413	7.44872e-30	0.472645	0.986771
LEPROT	+	2	protein_coding	ENSG00000213625.4	1	65886393	6113	8101	1	65894494	1:65894494:C:G	C	G	AC=587;AN=5614	rs17127618	0.896348	0.103652	0.919988	4.48041e-19	0.55938	0.000999001	1.81714e-14	5	4	1	65988162	A	G	-0.133509	1.60851e-13	0.155047	0.411338
LEPROT	+	2	protein_coding	ENSG00000213625.4	1	65886393	6113	6316	1	65892709	1:65892709:G:A	G	A	AC=296;AN=5994	rs57792498	0.950619	0.0493807	0.95635	3.73156e-12	0.327956	0.000999001	2.97375e-08	6	5	1	65892709	G	A	0.1214	2.03503e-11	0.283535	0.764958
LEPROT	+	2	protein_coding	ENSG00000213625.4	1	65886393	6113	-182	1	65886211	1:65886211:G:C	G	C	AC=2777;AN=6020	rs12568532	0.539085	0.460915	0.993905	4.94531e-05	1.38111	0.0639361	0.0651161	7	6	1	65888231	G	A	0.660874	0	0.516836	0.00191788
FOXP1	-	1	protein_coding	ENSG00000114861.14	3	71632890	5901	-227492	3	71860382	3:71860382:G:A	G	A	AC=276;AN=5914	rs4499561	0.95345	0.04655	0.934174	2.78844e-07	0.120491	0.001998	0.00112585	1	1	3	71860382	G	A	0.0946475	1.80259e-07	0.138682	0.366796
FOXP1	-	1	protein_coding	ENSG00000114861.14	3	71632890	5901	398558	3	71234332	3:71234332:C:A	C	A	AC=1011;AN=5488	rs58302810	0.815967	0.184033	0.928054	1.32769e-05	-0.0563425	0.028971	0.0331343	2	2	3	71206903	A	G	-0.079052	1.32608e-05	0.0635704	0.204413
FOXP1	-	1	protein_coding	ENSG00000114861.14	3	71632890	5901	906438	3	70726452	3:70726452:C:T	C	T	AC=102;AN=6032	rs181077717	0.983328	0.0166721	0.976202	7.43505e-05	-0.158258	0.135864	0.135329	3	3	3	70726452	C	T	-0.0733445	5.33626e-05	0.0705819	0.216653
FOXP1	-	1	protein_coding	ENSG00000114861.14	3	71632890	5901	-931309	3	72564199	3:72564199:C:CAAATAAAATAAAATA	C	CAAATAAAATAAAATA	AC=3053;AN=5204	rs71623983	0.414762	0.585238	0.92038	0.0001581	-0.0408936	0.252747	0.246438	4	4	3	72564199	C	CAAATAAAATAAAATA	-0.0738372	4.74984e-05	0.0632764	0.203891
BEND5	-	2	protein_coding	ENSG00000162373.8	1	49242407	4663	-9280	1	49251687	1:49251687:TA:T	TA	T	AC=453;AN=5378	rs35133989	0.914665	0.0853348	0.845858	1.86538e-14	-0.219428	0.000999001	3.781e-10	1	1	1	49251687	TA	T	-0.129894	7.15931e-13	0.283863	0.765746
CTB-25J19.9	+	2	lincRNA	ENSG00000269163.1	19	7087063	8903	-61	19	7087002	19:7087002:C:G	C	G	AC=1579;AN=5738	rs2967647	0.723451	0.276549	0.966791	5.91765e-14	0.102978	0.000999001	1.39681e-09	1	1	19	7087002	C	G	0.132081	2.9151e-13	0.32705	0.844167
CTB-25J19.9	+	2	lincRNA	ENSG00000269163.1	19	7087063	8903	-2980	19	7084083	19:7084083:G:C	G	C	AC=5132;AN=5834	rs1541831	0.120522	0.879478	0.961195	3.77584e-07	-0.0945081	0.002997	0.00173639	2	2	19	7084083	G	C	-0.0887122	1.00824e-06	0.132627	0.349636
DPP8	-	1	protein_coding	ENSG00000074603.14	15	65810019	5673	-92394	15	65902413	15:65902413:T:TA	T	TA	AC=1291;AN=5754	rs531316289	0.776213	0.223787	0.961846	3.26195e-16	-0.0730479	0.000999001	6.92719e-13	1	1	15	66056017	CAAAAA	C	-0.139045	1.50937e-14	0.234014	0.631006
PLCE1	+	2	protein_coding	ENSG00000138193.10	10	96084646	6582	12220	10	96096866	10:96096866:T:C	T	C	AC=312;AN=6058	rs11187883	0.948098	0.051902	0.999652	8.12094e-121	0.0816032	0.000999001	2.44981e-94	1	1	10	96096866	T	C	0.385722	4.91186e-108	0.309493	0.815869
PLCE1	+	2	protein_coding	ENSG00000138193.10	10	96084646	6582	-70024	10	96014622	10:96014622:C:G	C	G	AC=2283;AN=6052	rs10786156	0.621652	0.378348	0.998668	0.000189651	0.00566544	0.204795	0.206966	2	2	10	96014622	C	G	0.0658185	0.000289132	0.0229573	0.162375
DCP1A	-	2	protein_coding	ENSG00000162290.12	3	53381570	5677	84477	3	53297093	3:53297093:AT:A	AT	A	AC=2026;AN=4696	rs111640204	0.568664	0.431336	0.896084	3.22134e-10	-0.0787837	0.000999001	4.21814e-06	1	1	3	53297093	AT	A	-0.113557	3.67001e-10	0.149167	0.394534
DCP1A	-	2	protein_coding	ENSG00000162290.12	3	53381570	5677	-574204	3	53955774	3:53955774:CTT:CT	CTT	CT	AC=2692;AN=5888	rs559335565;rs546968144	0.542952	0.457048	0.980479	9.62634e-07	0.0582621	0.002997	0.00306206	2	2	3	53955774	CTT	CT	0.0867927	1.72002e-06	0.117173	0.31392
DCP1A	-	2	protein_coding	ENSG00000162290.12	3	53381570	5677	-637391	3	54018961	3:54018961:A:G	A	G	AC=257;AN=5910	rs567589616	0.956364	0.0436364	0.943618	7.98939e-05	0.107973	0.123876	0.114897	3	3	3	54018961	A	G	0.0718688	7.53008e-05	0.0453858	0.18208
RAD17	+	1	protein_coding	ENSG00000152942.14	5	68687795	3153	-6639	5	68681156	5:68681156:T:C	T	C	AC=88;AN=5794	rs17236296	0.98467	0.0153302	0.843126	5.94513e-05	11.9466	0.031968	0.0391746	1	1	5	68890263	TAC	T	-0.0585495	0.00126508	0.0404194	0.179765
RAD17	+	1	protein_coding	ENSG00000152942.14	5	68687795	3153	-1570	5	68686225	5:68686225:G:A	G	A	AC=88;AN=5802	rs17230033	0.98469	0.0153096	0.845129	0.00011048	-11.0009	0.0599401	0.0661525	2	2	5	68890263	TAC	T	-0.0586463	0.00124169	0.0411921	0.180169
ATN1	+	2	protein_coding	ENSG00000111676.10	12	7048270	7284	5092	12	7053362	12:7053362:A:G	A	G	AC=4532;AN=5220	ss1388027680	0.132072	0.867928	0.872365	1.76592e-18	-0.28296	0.000999001	2.09354e-13	1	1	12	7053362	A	G	-0.143602	2.00133e-15	0.45043	0.985669
ATN1	+	2	protein_coding	ENSG00000111676.10	12	7048270	7284	14733	12	7063003	12:7063003:G:A	G	A	AC=61;AN=5954	ss1388028033	0.989344	0.0106557	0.829319	2.35171e-11	0.717704	0.000999001	2.52892e-07	4	2	12	7063003	G	A	0.145467	8.59086e-16	0.447214	0.985502
ATN1	+	2	protein_coding	ENSG00000111676.10	12	7048270	7284	460540	12	7508810	12:7508810:G:T	G	T	AC=68;AN=6048	ss1388039014	0.98886	0.0111398	0.975257	2.42788e-08	0.576972	0.000999001	0.000132737	5	3	12	7508810	G	T	0.119604	4.01405e-11	0.473444	0.986809
ATN1	+	2	protein_coding	ENSG00000111676.10	12	7048270	7284	-99371	12	6948899	12:6948899:A:G	A	G	AC=2456;AN=5464	ss1388024484	0.551607	0.448393	0.951945	1.20589e-06	0.108857	0.004995	0.00431912	3	4	12	6945914	C	G	0.0990018	4.76487e-08	0.244416	0.65533
ATN1	+	2	protein_coding	ENSG00000111676.10	12	7048270	7284	-39992	12	7008278	12:7008278:T:C	T	C	AC=3037;AN=4380	ss1388026250	0.305741	0.694259	0.853131	3.76146e-06	0.115729	0.013986	0.0116554	6	5	12	7008278	T	C	0.0805937	8.95508e-06	0.121114	0.318215
ATN1	+	2	protein_coding	ENSG00000111676.10	12	7048270	7284	204495	12	7252765	12:7252765:T:C	T	C	AC=1845;AN=6038	ss1388031971	0.694049	0.305951	0.997518	0.000109165	-0.0897527	0.18981	0.192854	7	6	12	7252765	T	C	-0.067096	0.000219575	0.0281016	0.17232
NFATC4	+	2	protein_coding	ENSG00000100968.9	14	24845280	7295	6766	14	24852046	14:24852046:T:G	T	G	AC=1416;AN=6034	rs6573766	0.765696	0.234304	0.996981	2.04382e-21	-0.242313	0.000999001	1.10252e-15	1	1	14	24852046	T	G	-0.108178	2.39051e-09	0.165183	0.442082
EVI2B	-	2	protein_coding	ENSG00000185862.5	17	29641102	5268	22112	17	29618990	17:29618990:A:G	A	G	AC=1935;AN=6048	rs9892839	0.680174	0.319826	0.999019	5.88479e-61	-0.112933	0.000999001	7.4583e-50	1	1	17	29618990	A	G	-0.284687	1.41313e-57	0.111362	0.308628
CTSD	-	1	protein_coding	ENSG00000117984.8	11	1783633	8510	26079	11	1757554	11:1757554:T:C	T	C	AC=1194;AN=6006	rs3740624	0.801138	0.198862	0.992625	3.76138e-20	14.3866	0.000999001	3.5428e-14	3	1	11	1752595	A	C	0.0726358	6.30106e-05	0.076685	0.226422
CTSD	-	1	protein_coding	ENSG00000117984.8	11	1783633	8510	-90588	11	1874221	11:1874221:C:T	C	T	AC=2240;AN=5944	rs907612	0.623481	0.376519	0.98806	1.26914e-15	-2.52149	0.000999001	2.16847e-10	1	2	11	1874221	C	T	-0.133141	1.87566e-13	0.249768	0.669145
CTSD	-	1	protein_coding	ENSG00000117984.8	11	1783633	8510	33652	11	1749981	11:1749981:C:T	C	T	AC=1091;AN=5932	rs55956004	0.815668	0.184332	0.977876	4.21605e-09	-11.1931	0.000999001	5.82775e-05	4	3	11	1439843	T	A	-0.060999	0.000782514	0.0230126	0.162568
CTSD	-	1	protein_coding	ENSG00000117984.8	11	1783633	8510	37623	11	1746010	11:1746010:G:A	G	A	AC=372;AN=5348	rs72850947	0.930058	0.0699416	0.849657	1.15906e-05	-2.33488	0.036963	0.0402905	5	4	11	1746010	G	A	-0.0893675	8.38065e-07	0.164554	0.440175
CTSD	-	1	protein_coding	ENSG00000117984.8	11	1783633	8510	16449	11	1767184	11:1767184:C:T	C	T	AC=1138;AN=6008	rs2010152	0.810205	0.189795	0.993667	1.8865e-05	-10.7969	0.0579421	0.0621489	2	5	11	1439843	T	A	-0.0611435	0.000760254	0.0176998	0.135811
CTSD	-	1	protein_coding	ENSG00000117984.8	11	1783633	8510	-89159	11	1872792	11:1872792:G:A	G	A	AC=1197;AN=5624	rs689363	0.786706	0.213294	0.942266	1.91534e-05	1.62408	0.0559441	0.0609752	6	6	11	1872792	G	A	0.070673	9.90737e-05	0.0416431	0.180389
USP43	+	2	protein_coding	ENSG00000154914.12	17	9604432	7540	-128839	17	9475593	17:9475593:C:T	C	T	AC=4592;AN=5990	rs8079523	0.23166	0.76834	0.990443	5.60918e-37	0.291009	0.000999001	8.88057e-31	1	1	17	9475593	C	T	0.218492	4.64067e-34	0.166398	0.445747
MED12L	+	1	protein_coding	ENSG00000144893.8	3	151112455	6509	-23117	3	151089338	3:151089338:G:T	G	T	AC=5298;AN=6018	rs9849395	0.119727	0.880273	0.993582	2.89419e-16	-0.0154635	0.000999001	8.38641e-11	1	1	3	151089338	G	T	-0.140703	7.29063e-15	0.311411	0.819032
MED12L	+	1	protein_coding	ENSG00000144893.8	3	151112455	6509	138380	3	151250835	3:151250835:TGA:T	TGA	T	AC=2346;AN=5988	rs139703246	0.608972	0.391028	0.99182	7.37118e-07	-0.00613451	0.004995	0.00294391	2	2	3	151250835	TGA	T	-0.0868921	1.67353e-06	0.10767	0.300333
MED12L	+	1	protein_coding	ENSG00000144893.8	3	151112455	6509	-967170	3	150145285	3:150145285:A:C	A	C	AC=82;AN=6044	rs185072458	0.986591	0.0134087	0.984689	2.45019e-05	0.0208361	0.0539461	0.0513294	3	3	3	150145285	A	C	0.0756112	3.10516e-05	0.122086	0.319982
MED12L	+	1	protein_coding	ENSG00000144893.8	3	151112455	6509	-172126	3	150940329	3:150940329:A:G	A	G	AC=876;AN=5926	rs1920393	0.851943	0.148057	0.983344	0.000120034	0.00665636	0.177822	0.174384	4	4	3	150940329	A	G	0.0655141	0.000308515	0.0402301	0.17966
MED12L	+	1	protein_coding	ENSG00000144893.8	3	151112455	6509	-404651	3	150707804	3:150707804:A:G	A	G	AC=362;AN=4922	rs11710513	0.927071	0.0729291	0.758046	0.000204938	-0.00791768	0.262737	0.260043	5	5	3	150707804	A	G	-0.0664087	0.000254767	0.0577688	0.195014
RRN3	-	2	protein_coding	ENSG00000085721.8	16	15188110	4662	37337	16	15150773	16:15150773:C:G	C	G	AC=3656;AN=6044	rs12928424	0.395477	0.604523	0.998945	1.78989e-42	-0.264505	0.000999001	7.39301e-34	1	1	16	15187912	G	C	-0.227125	9.75539e-37	0.446173	0.985447
RRN3	-	2	protein_coding	ENSG00000085721.8	16	15188110	4662	-31104	16	15219214	16:15219214:G:C	G	C	AC=680;AN=5872	rs370481106	0.884436	0.115564	0.962624	4.73216e-31	0.357225	0.000999001	1.16082e-23	2	2	16	15274434	T	C	0.17871	3.71426e-23	0.217666	0.592676
RRN3	-	2	protein_coding	ENSG00000085721.8	16	15188110	4662	133576	16	15054534	16:15054534:T:A	T	A	AC=2276;AN=3162	rs56015824	0.282447	0.717553	0.741461	3.63558e-10	-0.130879	0.000999001	2.8957e-06	3	3	16	15080342	C	T	-0.115379	1.90658e-10	0.152963	0.405226
TNFRSF18	-	2	protein_coding	ENSG00000186891.9	1	1141951	5111	-9281	1	1151232	1:1151232:T:C	T	C	AC=768;AN=5846	rs3813201	0.868069	0.131931	0.965459	1.11811e-40	-0.555992	0.000999001	1.60469e-31	1	1	1	1152631	C	A	-0.17744	7.5875e-23	0.22575	0.612252
TNFRSF18	-	2	protein_coding	ENSG00000186891.9	1	1141951	5111	20610	1	1121341	1:1121341:C:T	C	T	AC=669;AN=6032	rs4297230	0.888961	0.111039	0.986149	4.36794e-20	0.419259	0.000999001	3.45703e-14	2	2	1	1121341	C	T	0.122701	1.23686e-11	0.366574	0.907668
TNFRSF18	-	2	protein_coding	ENSG00000186891.9	1	1141951	5111	13173	1	1128778	1:1128778:C:CTTA	C	CTTA	AC=1668;AN=5596	rs78174849	0.7015	0.2985	0.950368	3.25114e-08	-0.206728	0.001998	0.000203323	3	3	1	1116311	A	G	-0.0674074	0.000205182	0.0517698	0.187046
TNFRSF18	-	2	protein_coding	ENSG00000186891.9	1	1141951	5111	202269	1	939682	1:939682:C:T	C	T	AC=76;AN=6030	rs566399126	0.987532	0.0124676	0.967816	9.74754e-07	0.438094	0.002997	0.00310203	4	4	1	939682	C	T	0.0869669	1.63938e-06	0.106438	0.29641
ISCA2	+	1	protein_coding	ENSG00000165898.9	14	74960475	6018	1758	14	74962233	14:74962233:G:A	G	A	AC=3539;AN=5992	rs4903231	0.407595	0.592405	0.988354	0	-0.50138	0.000999001	1.91746e-295	1	1	14	74962233	G	A	-0.642336	0	0.293171	0.177167
ISCA2	+	1	protein_coding	ENSG00000165898.9	14	74960475	6018	-665567	14	74294908	14:74294908:TATATAC:T	TATATAC	T	AC=2409;AN=4466	rs201037083	0.46169	0.53831	0.88555	3.97618e-05	0.0464902	0.0589411	0.0606231	2	2	14	74294908	TATATAC	T	0.073545	5.08979e-05	0.11963	0.316165
ISCA2	+	1	protein_coding	ENSG00000165898.9	14	74960475	6018	955989	14	75916464	14:75916464:T:G	T	G	AC=3971;AN=5188	rs84044	0.233734	0.766266	0.913176	0.000302018	0.0455606	0.300699	0.292259	3	3	14	75916464	T	G	0.0639077	0.000432537	0.0745293	0.22294
AF011889.2	-	2	lincRNA	ENSG00000238039.1	23	148607803	2365	-748	23	148608551	23:148608551:T:G	T	G	AC=2060;AN=5684	23:148608551:T:G	0.638689	0.361311	0.946579	4.63076e-26	0.413091	0.000999001	9.07421e-20	1	1	23	149463533	G	A	-0.0558798	0.00209408	0.0269111	0.170992
AF011889.2	-	2	lincRNA	ENSG00000238039.1	23	148607803	2365	564263	23	148043540	23:148043540:G:A	G	A	AC=72;AN=5860	23:148043540:G:A	0.987671	0.0123292	0.496874	1.50285e-08	0.213262	0.000999001	4.63249e-05	2	2	23	148043540	G	A	0.0968738	9.1953e-08	0.321604	0.835411
AF011889.2	-	2	lincRNA	ENSG00000238039.1	23	148607803	2365	-125039	23	148732842	23:148732842:G:A	G	A	AC=527;AN=6022	23:148732842:G:A	0.912613	0.0873865	0.978295	1.70405e-05	-0.0677292	0.013986	0.0170703	3	3	23	148732842	G	A	-0.0754078	3.26182e-05	0.070603	0.216687
AF011889.2	-	2	lincRNA	ENSG00000238039.1	23	148607803	2365	25104	23	148582699	23:148582699:A:AG	A	AG	AC=2106;AN=5952	23:148582699:A:AG	0.64731	0.35269	0.981234	0.000178456	0.143414	0.121878	0.113107	4	4	23	149527945	A	G	0.0511813	0.00483969	0.0577146	0.194934
KDM4B	+	2	protein_coding	ENSG00000127663.10	19	5135547	7825	15387	19	5150934	19:5150934:T:G	T	G	AC=1682;AN=5974	rs2620829	0.718862	0.281138	0.991708	1.28159e-51	0.415895	0.000999001	1.14098e-42	2	1	19	5150934	T	G	0.209468	2.21239e-31	0.51501	0.988637
KDM4B	+	2	protein_coding	ENSG00000127663.10	19	5135547	7825	-164954	19	4970593	19:4970593:G:T	G	T	AC=2194;AN=5788	rs12609484	0.619474	0.380526	0.977701	1.30575e-28	-0.266706	0.000999001	1.58062e-22	1	2	19	4970593	G	T	-0.168611	9.37638e-21	0.370766	0.913748
KDM4B	+	2	protein_coding	ENSG00000127663.10	19	5135547	7825	15186	19	5150733	19:5150733:C:G	C	G	AC=281;AN=5934	rs141230104	0.951613	0.0483871	0.950926	2.47109e-11	-0.357692	0.000999001	4.11686e-07	5	3	19	5150733	C	G	-0.093801	2.31924e-07	0.212474	0.57883
KDM4B	+	2	protein_coding	ENSG00000127663.10	19	5135547	7825	-68840	19	5066707	19:5066707:C:G	C	G	AC=528;AN=5868	rs12461194	0.909348	0.090652	0.954412	8.91318e-11	0.247621	0.000999001	9.8442e-07	4	4	19	5060544	G	A	0.0953269	1.47022e-07	0.081651	0.235035
KDM4B	+	2	protein_coding	ENSG00000127663.10	19	5135547	7825	-172104	19	4963443	19:4963443:C:T	C	T	AC=1488;AN=5596	rs12979771	0.734976	0.265024	0.952682	1.84038e-08	0.135618	0.001998	0.000139723	3	5	19	4963443	C	T	0.0977034	7.12792e-08	0.195066	0.528363
KDM4B	+	2	protein_coding	ENSG00000127663.10	19	5135547	7825	98792	19	5234339	19:5234339:G:T	G	T	AC=240;AN=5948	rs118059728	0.960289	0.0397112	0.937487	1.93453e-06	-0.234246	0.00999001	0.0078621	6	6	19	5216821	TA	T	-0.0871672	1.55115e-06	0.10474	0.290443
KDM4B	+	2	protein_coding	ENSG00000127663.10	19	5135547	7825	-188956	19	4946591	19:4946591:GT:G	GT	G	AC=380;AN=5384	rs556367212	0.929399	0.070601	0.839517	9.87896e-06	0.183178	0.031968	0.0323941	7	7	19	4946591	GT	G	0.121525	1.94072e-11	0.43567	0.983093
KDM4B	+	2	protein_coding	ENSG00000127663.10	19	5135547	7825	-944233	19	4191314	19:4191314:GCCC:G	GCCC	G	AC=3604;AN=3742	rs144288548	0.0368531	0.963147	0.543034	3.63244e-05	-0.172296	0.0969031	0.0991058	8	8	19	4180836	C	T	-0.0758172	2.95386e-05	0.054274	0.190106
KDM4B	+	2	protein_coding	ENSG00000127663.10	19	5135547	7825	139054	19	5274601	19:5274601:CACACAGTGGATACAACCTCACCTGGGCACACCTGCTCAG:C	CACACAGTGGATACAACCTCACCTGGGCACACCTGCTCAG	C	AC=1127;AN=3970	rs149950703	0.714076	0.285924	0.81557	0.000119843	-0.086947	0.242757	0.261525	9	9	19	5274601	CACACAGTGGATACAACCTCACCTGGGCACACCTGCTCAG	C	-0.0796749	1.13254e-05	0.10151	0.278584
CD59	-	1	protein_coding	ENSG00000085063.10	11	33757968	6589	-21315	11	33779283	11:33779283:T:G	T	G	AC=3967;AN=6042	rs6484665	0.343083	0.656917	0.998487	1.57195e-94	-0.511924	0.000999001	5.17183e-68	1	1	11	33779283	T	G	-0.323855	6.61884e-75	0.221506	0.602226
CD59	-	1	protein_coding	ENSG00000085063.10	11	33757968	6589	2012	11	33755956	11:33755956:C:T	C	T	AC=1481;AN=5984	rs3181269	0.752692	0.247308	0.992657	6.14815e-50	-0.415195	0.000999001	1.9951e-35	2	2	11	33794984	T	C	-0.233014	1.25153e-38	0.151766	0.401787
CD59	-	1	protein_coding	ENSG00000085063.10	11	33757968	6589	27963	11	33730005	11:33730005:C:A	C	A	AC=267;AN=5896	rs7130936	0.954093	0.0459065	0.931673	3.7597e-15	-0.384869	0.000999001	1.15332e-09	3	3	11	33730005	C	A	-0.145769	7.48307e-16	0.305363	0.808888
CD59	-	1	protein_coding	ENSG00000085063.10	11	33757968	6589	8171	11	33749797	11:33749797:C:T	C	T	AC=140;AN=6036	rs150683504	0.976537	0.0234628	0.978613	1.54436e-08	-0.390524	0.003996	0.000227722	4	4	11	33749797	C	T	-0.101219	2.36703e-08	0.159782	0.425616
CD59	-	1	protein_coding	ENSG00000085063.10	11	33757968	6589	-8874	11	33766842	11:33766842:C:T	C	T	AC=68;AN=5884	rs117788683	0.988546	0.0114542	0.839983	1.54686e-06	-0.395276	0.013986	0.00979295	5	5	11	33766842	C	T	-0.0808458	8.39256e-06	0.111287	0.308515
SETDB2	+	2	protein_coding	ENSG00000136169.12	13	50018895	5939	-3495	13	50015400	13:50015400:A:G	A	G	AC=168;AN=6054	rs9596107	0.972258	0.0277419	0.996668	1.87238e-17	-0.190193	0.000999001	1.85291e-12	2	1	13	50008935	A	G	-0.198406	2.90204e-28	0.287771	0.774741
SETDB2	+	2	protein_coding	ENSG00000136169.12	13	50018895	5939	39215	13	50058110	13:50058110:AAATGTTTGTGTTACTTT:A	AAATGTTTGTGTTACTTT	A	AC=640;AN=6036	rs146155553	0.894371	0.105629	0.995055	2.74024e-17	-0.103864	0.000999001	2.94642e-12	1	2	13	50042775	T	<INS:ME:ALU>	-0.192629	1.04482e-26	0.51392	0.988592
SETDB2	+	2	protein_coding	ENSG00000136169.12	13	50018895	5939	-20218	13	49998677	13:49998677:C:T	C	T	AC=3210;AN=5458	rs8002489	0.411649	0.588351	0.951677	9.33748e-07	0.0384616	0.003996	0.00217895	3	3	13	50097890	C	T	-0.122158	1.5235e-11	0.0825541	0.236666
SETDB2	+	2	protein_coding	ENSG00000136169.12	13	50018895	5939	712029	13	50730924	13:50730924:G:GT	G	GT	AC=821;AN=6050	rs138934980	0.865074	0.134926	0.996625	2.07575e-05	-0.0449692	0.023976	0.0290743	4	4	13	50103082	C	CTCT	-0.165168	5.72483e-20	0.228429	0.618393
SETDB2	+	2	protein_coding	ENSG00000136169.12	13	50018895	5939	-501592	13	49517303	13:49517303:A:G	A	G	AC=2145;AN=5722	rs9568136	0.625554	0.374446	0.974005	0.000283026	0.0278737	0.240759	0.246193	5	5	13	50103082	C	CTCT	-0.139209	1.40536e-14	0.197566	0.53572
DESI2	+	2	protein_coding	ENSG00000121644.14	1	244817053	6856	334415	1	245151468	1:245151468:A:G	A	G	AC=80;AN=5842	rs72775414	0.986301	0.0136986	0.801908	0.00012145	0.150396	0.200799	0.195865	2	1	1	245151468	A	G	0.0727697	6.10695e-05	0.0841975	0.239682
COX17	-	1	protein_coding	ENSG00000138495.2	3	119396211	6761	-19425	3	119415636	3:119415636:T:TCAGTTA	T	TCAGTTA	AC=2309;AN=5866	rs58162704	0.605298	0.394702	0.982742	2.68728e-11	-0.0832045	0.000999001	5.13008e-07	1	1	3	119415636	T	TCAGTTA	-0.113823	3.33711e-10	0.237704	0.6394
COX17	-	1	protein_coding	ENSG00000138495.2	3	119396211	6761	-25700	3	119421911	3:119421911:T:A	T	A	AC=978;AN=6056	rs7624404	0.839245	0.160755	0.999605	9.60857e-06	0.0721942	0.015984	0.0187102	2	2	3	119417365	A	G	0.0776939	1.86308e-05	0.0783914	0.229295
RPL4	-	1	protein_coding	ENSG00000174444.10	15	66815749	6518	-15180	15	66830929	15:66830929:C:T	C	T	AC=120;AN=6044	rs112219164	0.980129	0.0198708	0.985616	1.57841e-28	-6.97253	0.000999001	3.64754e-22	1	1	15	66830929	C	T	-0.195392	1.90871e-27	0.335798	0.858655
RPL4	-	1	protein_coding	ENSG00000174444.10	15	66815749	6518	207104	15	66608645	15:66608645:C:CT	C	CT	AC=1193;AN=5064	rs533574001	0.763514	0.236486	0.898627	1.25719e-10	1.35166	0.000999001	9.46848e-07	2	2	15	66608645	C	CT	0.114175	2.94164e-10	0.218993	0.596038
RPL4	-	1	protein_coding	ENSG00000174444.10	15	66815749	6518	-794401	15	67610150	15:67610150:AG:A	AG	A	AC=1549;AN=6048	rs5813436	0.743946	0.256054	0.999024	3.10438e-06	10494.5	0.00699301	0.0073285	3	3	15	66955826	TTGTGTGTGTGTG	T	-0.0617137	0.000677978	0.0429887	0.181002
RPL4	-	1	protein_coding	ENSG00000174444.10	15	66815749	6518	-795747	15	67611496	15:67611496:C:T	C	T	AC=1549;AN=6048	rs12441076	0.743946	0.256054	0.999028	3.1099e-06	-10493.7	0.00699301	0.00733565	4	4	15	66955826	TTGTGTGTGTGTG	T	-0.0617136	0.000677984	0.0469831	0.182927
RPL4	-	1	protein_coding	ENSG00000174444.10	15	66815749	6518	376788	15	66438961	15:66438961:C:T	C	T	AC=666;AN=4666	rs35259179	0.857203	0.142797	0.81343	2.61386e-05	1.0367	0.042957	0.0470073	5	5	15	66438961	C	T	0.0748303	3.74832e-05	0.120138	0.31679
RPL4	-	1	protein_coding	ENSG00000174444.10	15	66815749	6518	-50875	15	66866624	15:66866624:TACACACAC:T	TACACACAC	T	AC=2764;AN=4252	rs3082939	0.348805	0.651195	0.848883	2.62575e-05	0.830115	0.038961	0.0453811	6	6	15	66866624	TACACACAC	T	0.0747024	3.86509e-05	0.0988109	0.269762
VEZT	+	2	protein_coding	ENSG00000028203.13	12	95689845	8630	-2359	12	95687486	12:95687486:A:G	A	G	AC=269;AN=5986	rs7309251	0.954812	0.0451876	0.961025	3.25544e-66	0.228861	0.000999001	1.13945e-52	1	1	12	95687486	A	G	0.300033	4.75864e-64	0.509053	0.988392
VEZT	+	2	protein_coding	ENSG00000028203.13	12	95689845	8630	2057	12	95691902	12:95691902:T:A	T	A	AC=696;AN=6042	rs6538626	0.884454	0.115546	0.99432	1.71277e-10	0.053591	0.000999001	3.09448e-06	2	2	12	95691902	T	A	0.114656	2.47502e-10	0.326823	0.843798
VEZT	+	2	protein_coding	ENSG00000028203.13	12	95689845	8630	-115697	12	95574148	12:95574148:AT:A	AT	A	AC=3878;AN=4656	rs5800188	0.166387	0.833613	0.825526	2.11693e-08	0.0414236	0.000999001	0.000188964	3	3	12	95574148	AT	A	0.0993848	4.2271e-08	0.118923	0.315405
TAF13	-	2	protein_coding	ENSG00000197780.5	1	109618624	5553	10588	1	109608036	1:109608036:G:A	G	A	AC=1078;AN=5972	rs28522171	0.818836	0.181164	0.986767	2.51407e-110	0.6186	0.000999001	8.78163e-95	1	1	1	109608036	G	A	0.385692	5.11954e-108	0.279364	0.754422
TAF13	-	2	protein_coding	ENSG00000197780.5	1	109618624	5553	-8511	1	109627135	1:109627135:A:C	A	C	AC=165;AN=5952	rs149717088	0.972596	0.027404	0.930895	9.21527e-12	0.402631	0.000999001	9.68275e-08	2	2	1	109627135	A	C	0.122788	1.19596e-11	0.128255	0.33607
TAF13	-	2	protein_coding	ENSG00000197780.5	1	109618624	5553	6782	1	109611842	1:109611842:T:TGC	T	TGC	AC=225;AN=5886	rs200848433	0.961679	0.0383212	0.918716	1.81239e-08	0.290464	0.001998	7.53861e-05	3	3	1	109611842	T	TGC	0.100788	2.71495e-08	0.206784	0.56275
LIN52	+	2	protein_coding	ENSG00000205659.6	14	74552208	5993	114746	14	74666954	14:74666954:T:TA	T	TA	AC=4135;AN=5842	rs57198851	0.291681	0.708319	0.979486	1.07792e-52	-0.120485	0.000999001	1.04213e-44	1	1	14	74666954	T	TA	-0.270351	6.90635e-52	0.357194	0.893407
LIN52	+	2	protein_coding	ENSG00000205659.6	14	74552208	5993	-54478	14	74497730	14:74497730:C:T	C	T	AC=77;AN=5832	rs180885269	0.98678	0.0132195	0.778159	4.80878e-05	-0.118986	0.047952	0.0529498	2	2	14	74497730	C	T	-0.073566	5.06466e-05	0.140064	0.370458
LIN52	+	2	protein_coding	ENSG00000205659.6	14	74552208	5993	72616	14	74624824	14:74624824:A:T	A	T	AC=1586;AN=4882	rs138716616	0.67481	0.32519	0.906608	9.30793e-05	0.0307877	0.0819181	0.0918863	3	3	14	74624824	A	T	0.0695064	0.000128964	0.0966887	0.264287
FCGBP	-	2	protein_coding	ENSG00000090920.9	19	40408390	7162	-64375	19	40472765	19:40472765:T:C	T	C	AC=333;AN=6052	rs7247527	0.944821	0.0551791	0.99517	2.46306e-106	0.276783	0.000999001	2.4791e-79	4	1	19	40472765	T	C	0.388307	1.38678e-109	0.192012	0.51945
FCGBP	-	2	protein_coding	ENSG00000090920.9	19	40408390	7162	-36771	19	40445161	19:40445161:A:T	A	T	AC=296;AN=6000	rs73052632	0.950684	0.0493164	0.966524	1.40314e-91	0.356289	0.000999001	4.28279e-62	2	2	19	40438148	A	G	0.247924	1.16876e-43	0.333894	0.855487
FCGBP	-	2	protein_coding	ENSG00000090920.9	19	40408390	7162	4029	19	40404361	19:40404361:A:C	A	C	AC=4750;AN=6038	rs1814279	0.213454	0.786546	0.997834	4.5542e-16	-0.305313	0.000999001	2.90967e-09	5	3	19	40407728	C	T	-0.427923	3.82539e-135	0.19199	0.519386
FCGBP	-	2	protein_coding	ENSG00000090920.9	19	40408390	7162	55522	19	40352868	19:40352868:G:A	G	A	AC=344;AN=5868	rs71337562	0.940951	0.0590486	0.936469	3.97393e-11	-0.0753019	0.003996	1.16843e-05	6	4	19	40352868	G	A	-0.1032	1.25117e-08	0.320076	0.832974
FCGBP	-	2	protein_coding	ENSG00000090920.9	19	40408390	7162	-41931	19	40450321	19:40450321:ACCAAGTTATGGAGGGTAAGGC:A	ACCAAGTTATGGAGGGTAAGGC	A	AC=353;AN=6000	rs147388909	0.941081	0.0589193	0.977119	6.86229e-10	-0.0990601	0.004995	7.83578e-05	7	5	19	40501594	TG	T	-0.087494	1.41687e-06	0.0791629	0.230634
FCGBP	-	2	protein_coding	ENSG00000090920.9	19	40408390	7162	-263094	19	40671484	19:40671484:ACT:A	ACT	A	AC=83;AN=5744	rs200502297	0.985554	0.014446	0.754482	1.95468e-06	0.0827189	0.025974	0.0178129	8	6	19	40671484	ACT	A	0.0835345	4.15277e-06	0.156855	0.41674
FCGBP	-	2	protein_coding	ENSG00000090920.9	19	40408390	7162	35322	19	40373068	19:40373068:C:T	C	T	AC=3580;AN=5706	rs6508922	0.372308	0.627692	0.970664	0.000112917	0.137553	0.232767	0.260888	9	7	19	40381421	A	G	0.240361	4.59404e-41	0.29873	0.79701
C1orf122	+	2	protein_coding	ENSG00000197982.12	1	38274082	6102	19924	1	38294006	1:38294006:C:T	C	T	AC=587;AN=6056	rs111933241	0.902258	0.0977419	0.998944	9.72978e-39	0.318007	0.000999001	4.8381e-30	1	1	1	38294006	C	T	0.210703	9.67063e-32	0.109806	0.305847
C1orf122	+	2	protein_coding	ENSG00000197982.12	1	38274082	6102	44225	1	38318307	1:38318307:C:CT	C	CT	AC=2619;AN=4580	rs549865174	0.428693	0.571307	0.887491	1.05377e-14	0.120087	0.000999001	1.93354e-09	2	2	1	38352849	G	C	0.135801	6.11049e-14	0.0795385	0.23129
RAB6A	-	2	protein_coding	ENSG00000175582.15	11	73472062	5175	23156	11	73448906	11:73448906:G:A	G	A	AC=3491;AN=6052	rs11235884	0.423362	0.576638	0.999542	1.4251e-258	1.08382	0.000999001	4.88176e-220	1	1	11	73500213	G	GA	-0.494097	3.12795e-186	0.516494	0.988697
RAB6A	-	2	protein_coding	ENSG00000175582.15	11	73472062	5175	20389	11	73451673	11:73451673:C:T	C	T	AC=1015;AN=6044	rs12225286	0.83231	0.16769	0.997533	1.14381e-40	0.474803	0.000999001	1.07623e-32	2	2	11	73367122	T	C	0.196099	1.23046e-27	0.123139	0.322224
RAB6A	-	2	protein_coding	ENSG00000175582.15	11	73472062	5175	104786	11	73367276	11:73367276:G:A	G	A	AC=222;AN=6030	rs55788366	0.963407	0.0365933	0.981017	7.62332e-13	-0.433784	0.000999001	1.34204e-08	3	3	11	73367276	G	A	-0.121036	2.33797e-11	0.135895	0.359252
RAB6A	-	2	protein_coding	ENSG00000175582.15	11	73472062	5175	-685331	11	74157393	11:74157393:C:T	C	T	AC=3106;AN=5558	rs10898989	0.441321	0.558679	0.957617	9.07385e-06	0.106161	0.013986	0.0126444	4	4	11	74157393	C	T	0.0747089	3.85902e-05	0.0706591	0.216778
AS3MT	+	2	protein_coding	ENSG00000214435.3	10	104629273	4906	-400	10	104628873	10:104628873:A:G	A	G	AC=2006;AN=6058	rs7085104	0.668923	0.331077	1	1.95078e-62	-0.343995	0.000999001	1.84473e-50	1	1	10	104803314	T	C	0.189279	7.93154e-26	0.155081	0.411438
AS3MT	+	2	protein_coding	ENSG00000214435.3	10	104629273	4906	-9981	10	104619292	10:104619292:A:AC	A	AC	AC=1403;AN=6044	rs11441374	0.767205	0.232795	0.997564	1.72352e-28	-0.102727	0.000999001	6.73717e-22	2	2	10	104628234	T	C	0.174539	3.7999e-22	0.296232	0.792263
AS3MT	+	2	protein_coding	ENSG00000214435.3	10	104629273	4906	78757	10	104708030	10:104708030:G:A	G	A	AC=236;AN=5998	rs78602818	0.961564	0.0384365	0.965652	2.08813e-15	0.103029	0.000999001	4.61867e-11	3	3	10	104708030	G	A	0.135018	8.52057e-14	0.209661	0.570973
AS3MT	+	2	protein_coding	ENSG00000214435.3	10	104629273	4906	-15918	10	104613355	10:104613355:A:G	A	G	AC=2087;AN=6046	rs12219246	0.654554	0.345446	0.999024	3.91617e-08	0.109429	0.000999001	0.000115196	4	4	10	104896385	T	TA	0.0974037	7.81686e-08	0.171835	0.461748
AS3MT	+	2	protein_coding	ENSG00000214435.3	10	104629273	4906	310265	10	104939538	10:104939538:T:C	T	C	AC=157;AN=6008	rs77602755	0.973342	0.026658	0.96292	8.02647e-05	0.0581676	0.0839161	0.078598	5	5	10	104939538	T	C	0.0779349	1.7547e-05	0.135047	0.356868
ZNF596	+	1	protein_coding	ENSG00000172748.8	8	190635	6198	6821	8	197456	8:197456:A:G	A	G	AC=1889;AN=6050	rs28514971	0.688347	0.311653	0.99831	8.05574e-29	-0.0353944	0.000999001	2.19441e-22	1	1	8	197456	A	G	-0.163972	1.06348e-19	0.364924	0.905221
ZNF596	+	1	protein_coding	ENSG00000172748.8	8	190635	6198	7946	8	198581	8:198581:C:CAT	C	CAT	AC=3497;AN=5958	rs5888800	0.413827	0.586173	0.990606	9.64129e-07	0.0144151	0.003996	0.00273339	2	2	8	157565	G	A	-0.0746531	3.91093e-05	0.0422317	0.180663
ZNF596	+	1	protein_coding	ENSG00000172748.8	8	190635	6198	254520	8	445155	8:445155:A:C	A	C	AC=1168;AN=5812	rs56207915	0.799127	0.200873	0.974797	0.000208376	-0.0112245	0.235764	0.242584	3	3	8	445155	A	C	-0.0661875	0.000267168	0.0465076	0.182656
NLGN2	+	1	protein_coding	ENSG00000169992.5	17	7311960	7205	-4010	17	7307950	17:7307950:T:G	T	G	AC=586;AN=5224	rs114576150	0.887664	0.112336	0.866857	7.28185e-29	-0.0915163	0.000999001	1.42315e-22	1	1	17	7303808	C	T	-0.123902	7.77297e-12	0.282017	0.76123
NLGN2	+	1	protein_coding	ENSG00000169992.5	17	7311960	7205	43409	17	7355369	17:7355369:C:T	C	T	AC=1964;AN=5836	rs34730991	0.663156	0.336844	0.977459	8.44682e-07	-0.0279504	0.002997	0.0031194	3	2	17	7345819	A	AGGTAC	-0.0894861	8.10372e-07	0.073791	0.221767
NLGN2	+	1	protein_coding	ENSG00000169992.5	17	7311960	7205	-22905	17	7289055	17:7289055:T:C	T	C	AC=66;AN=6048	rs562796301	0.989183	0.0108169	0.975576	1.50151e-06	0.121716	0.003996	0.00506356	4	3	17	7289055	T	C	0.104162	9.1389e-09	0.327012	0.844105
NLGN2	+	1	protein_coding	ENSG00000169992.5	17	7311960	7205	-40518	17	7271442	17:7271442:G:A	G	A	AC=266;AN=6042	rs111358245	0.955721	0.0442793	0.982565	6.75932e-05	-0.0605739	0.13986	0.139029	2	4	17	7290787	TG	T	0.0629704	0.000524985	0.0306769	0.174511
NLGN2	+	1	protein_coding	ENSG00000169992.5	17	7311960	7205	-15061	17	7296899	17:7296899:C:T	C	T	AC=133;AN=5710	rs72842811	0.976589	0.0234108	0.800609	7.68035e-05	0.0650783	0.163836	0.155398	5	5	17	7296899	C	T	0.095957	1.21546e-07	0.226377	0.613699
MRPL43	-	2	protein_coding	ENSG00000055950.12	10	102747270	5257	-14857	10	102762127	10:102762127:A:G	A	G	AC=1020;AN=5550	rs701835	0.815206	0.184794	0.936393	1.54756e-107	0.322013	0.000999001	1.34986e-93	1	1	10	102761801	C	T	0.381999	7.92691e-106	0.246919	0.661635
XPC	-	2	protein_coding	ENSG00000154767.10	3	14220121	7171	34642	3	14185479	3:14185479:T:G	T	G	AC=1527;AN=6058	rs2733531	0.748227	0.251773	0.999588	1.16766e-55	-1.3125	0.000999001	4.72877e-47	1	1	3	14195605	G	A	-0.235273	2.27758e-39	0.32593	0.842352
XPC	-	2	protein_coding	ENSG00000154767.10	3	14220121	7171	32776	3	14187345	3:14187345:G:C	G	C	AC=1877;AN=5962	rs2229090	0.685555	0.314445	0.991169	2.0058e-32	0.964039	0.000999001	1.95738e-26	2	2	3	14195605	G	A	-0.181095	9.58094e-24	0.310241	0.817108
XPC	-	2	protein_coding	ENSG00000154767.10	3	14220121	7171	-31715	3	14251836	3:14251836:T:C	T	C	AC=437;AN=5994	rs57492975	0.927199	0.0728013	0.982119	2.09233e-16	-0.759101	0.000999001	4.40145e-12	3	3	3	14240153	G	A	-0.113994	3.13871e-10	0.220242	0.599141
XPC	-	2	protein_coding	ENSG00000154767.10	3	14220121	7171	39569	3	14180552	3:14180552:A:G	A	G	AC=3968;AN=5960	rs2607767	0.335246	0.664754	0.989803	5.25444e-14	0.212877	0.000999001	1.09785e-09	4	4	3	14180552	A	G	0.120192	3.21727e-11	0.349995	0.881973
POP1	+	2	protein_coding	ENSG00000104356.6	8	99168186	5430	7366	8	99175552	8:99175552:C:T	C	T	AC=122;AN=5868	rs143448753	0.979187	0.0208125	0.867991	0.000226502	0.208021	0.217782	0.212156	1	1	8	99175552	C	T	0.0684765	0.000162224	0.0396915	0.179345
MVB12B	+	2	protein_coding	ENSG00000196814.10	9	129243092	5688	-31815	9	129211277	9:129211277:G:A	G	A	AC=839;AN=6032	rs12378611	0.861192	0.138808	0.996512	2.43841e-70	0.283313	0.000999001	3.09555e-55	2	1	9	129214713	G	A	0.529278	2.43724e-218	0.511524	0.988494
MVB12B	+	2	protein_coding	ENSG00000196814.10	9	129243092	5688	-153365	9	129089727	9:129089727:A:G	A	G	AC=5010;AN=6030	rs570266	0.168556	0.831444	0.995223	1.46783e-42	0.193895	0.000999001	8.76259e-32	3	2	9	129214713	G	A	0.491582	4.46514e-184	0.477115	0.986982
MVB12B	+	2	protein_coding	ENSG00000196814.10	9	129243092	5688	-66922	9	129176170	9:129176170:CTA:C	CTA	C	AC=355;AN=6008	rs140238252	0.940956	0.0590436	0.983511	3.59023e-06	0.0739684	0.010989	0.0115082	5	3	9	129214713	G	A	0.530514	1.54476e-219	0.470175	0.986653
MVB12B	+	2	protein_coding	ENSG00000196814.10	9	129243092	5688	-403173	9	128839919	9:128839919:G:T	G	T	AC=142;AN=5980	rs146461265	0.976494	0.0235064	0.934413	5.23727e-06	0.107727	0.012987	0.0142473	4	4	9	129214713	G	A	0.503537	1.76187e-194	0.470133	0.986651
MVB12B	+	2	protein_coding	ENSG00000196814.10	9	129243092	5688	83404	9	129326496	9:129326496:G:A	G	A	AC=177;AN=5764	rs140597336	0.969163	0.030837	0.857673	0.000155593	-0.0768101	0.21978	0.215213	6	5	9	129214713	G	A	0.502877	6.78474e-194	0.465341	0.986418
TSIX	+	2	lincRNA	ENSG00000270641.1	23	73012040	2585	307879	23	73319919	23:73319919:G:A	G	A	AC=590;AN=5820	23:73319919:G:A	0.898322	0.101678	0.926286	3.22516e-05	0.0678733	0.004995	0.00770903	1	1	23	73012255	G	A	-0.0361593	0.0466013	0.0522374	0.187581
PKMYT1	-	1	protein_coding	ENSG00000127564.12	16	3030395	5372	-11605	16	3042000	16:3042000:G:C	G	C	AC=209;AN=6046	rs57627661	0.964955	0.0350452	0.987186	2.39681e-93	0.240653	0.000999001	2.26563e-66	1	1	16	3042000	G	C	0.353108	1.19728e-89	0.199096	0.540234
PKMYT1	-	1	protein_coding	ENSG00000127564.12	16	3030395	5372	9279	16	3021116	16:3021116:T:C	T	C	AC=4333;AN=5926	rs4786365	0.268369	0.731631	0.985091	9.50483e-06	-0.0209652	0.0699301	0.0724906	2	2	16	3021116	T	C	-0.0804788	9.22334e-06	0.0997332	0.272558
ZC3H7B	+	2	protein_coding	ENSG00000100403.10	22	41716665	4696	-18684	22	41697981	22:41697981:T:G	T	G	AC=140;AN=5918	rs74322737	0.976081	0.0239195	0.893794	2.89171e-05	-0.110856	0.01998	0.023727	2	1	22	41697981	T	G	-0.076212	2.68323e-05	0.207344	0.564363
ZC3H7B	+	2	protein_coding	ENSG00000100403.10	22	41716665	4696	-829921	22	40886744	22:40886744:A:C	A	C	AC=446;AN=5846	rs5750948	0.924207	0.075793	0.954458	0.000550061	-0.0537704	0.272727	0.260849	1	2	22	40886744	A	C	-0.0614646	0.000712842	0.0650357	0.207045
ZC3H7B	+	2	protein_coding	ENSG00000100403.10	22	41716665	4696	-300484	22	41416181	22:41416181:C:T	C	T	AC=2381;AN=6038	rs8139770	0.606565	0.393435	0.995176	0.000701109	-0.0310125	0.304695	0.291322	3	3	22	41415327	A	C	-0.0670472	0.000221913	0.0301094	0.174096
SARS2	-	2	protein_coding	ENSG00000104835.10	19	39421399	7336	-11900	19	39433299	19:39433299:A:G	A	G	AC=3940;AN=6058	rs8113389	0.347679	0.652321	1	0	-0.426314	0.000999001	3.04878e-299	1	1	19	39433299	A	G	-0.607516	4.39714e-305	0.319981	0.832823
SARS2	-	2	protein_coding	ENSG00000104835.10	19	39421399	7336	8643	19	39412756	19:39412756:A:AT	A	AT	AC=1106;AN=5676	rs539687857	0.804438	0.195562	0.954938	2.93069e-06	-0.0499573	0.002997	0.00703236	2	2	19	39412756	A	AT	-0.0763728	2.57995e-05	0.0581689	0.195608
SARS2	-	2	protein_coding	ENSG00000104835.10	19	39421399	7336	303640	19	39117759	19:39117759:T:G	T	G	AC=224;AN=5682	rs112885443	0.96068	0.0393201	0.873636	3.86712e-05	0.076329	0.0629371	0.0646746	3	3	19	39117759	T	G	0.0807985	8.49554e-06	0.175089	0.471135
SARS2	-	2	protein_coding	ENSG00000104835.10	19	39421399	7336	-512807	19	39934206	19:39934206:G:GT	G	GT	AC=1319;AN=3692	rs34874829	0.642819	0.357181	0.807179	0.000208734	-0.0325172	0.270729	0.253369	4	4	19	39934206	G	GT	-0.0660138	0.000277305	0.059806	0.198081
TAF4	-	2	protein_coding	ENSG00000130699.12	20	60639422	8436	6944	20	60632478	20:60632478:T:C	T	C	AC=3141;AN=5870	rs6089633	0.465058	0.534942	0.982865	2.2891e-28	0.0691987	0.000999001	6.53772e-22	1	1	20	60632478	T	C	0.194889	2.60679e-27	0.0964487	0.263722
TAF4	-	2	protein_coding	ENSG00000130699.12	20	60639422	8436	34305	20	60605117	20:60605117:C:T	C	T	AC=141;AN=5898	rs73152429	0.97634	0.0236598	0.89493	4.04164e-07	0.0970109	0.002997	0.00207992	2	2	20	60605117	C	T	0.0897311	7.55938e-07	0.157836	0.419701
NMUR1	-	2	protein_coding	ENSG00000171596.6	2	232395206	7024	-13537	2	232408743	2:232408743:A:G	A	G	AC=2302;AN=5496	rs1667315	0.580611	0.419389	0.955409	3.597e-21	0.261525	0.000999001	6.87086e-16	2	1	2	232408743	A	G	0.136783	4.01586e-14	0.265035	0.713438
NMUR1	-	2	protein_coding	ENSG00000171596.6	2	232395206	7024	3940	2	232391266	2:232391266:T:C	T	C	AC=2230;AN=5880	rs3769987	0.62018	0.37982	0.985135	4.11958e-11	-0.212991	0.000999001	5.19557e-07	1	2	2	232363044	AT	A	-0.0872972	1.49634e-06	0.081439	0.234655
NMUR1	-	2	protein_coding	ENSG00000171596.6	2	232395206	7024	-39391	2	232434597	2:232434597:G:A	G	A	AC=2136;AN=5418	rs10460435	0.60677	0.39323	0.948004	5.41015e-08	0.168397	0.000999001	0.000262342	3	3	2	232419666	A	C	0.0879717	1.24055e-06	0.127088	0.332594
NMUR1	-	2	protein_coding	ENSG00000171596.6	2	232395206	7024	663171	2	231732035	2:231732035:C:G	C	G	AC=3706;AN=4936	rs934823	0.248221	0.751779	0.893763	0.000206949	0.0931675	0.278721	0.281957	4	4	2	231732035	C	G	0.0667001	0.000239247	0.043108	0.181054
AP001257.1	-	2	lincRNA	ENSG00000254952.1	11	59928295	5641	-2593	11	59930888	11:59930888:T:C	T	C	AC=63;AN=6056	rs620368	0.989681	0.0103193	0.9946	1.88616e-09	0.368795	0.000999001	5.41554e-06	1	1	11	59930888	T	C	0.0931727	2.7924e-07	0.134079	0.354039
AP001257.1	-	2	lincRNA	ENSG00000254952.1	11	59928295	5641	56691	11	59871604	11:59871604:T:C	T	C	AC=2346;AN=6034	rs487997	0.609385	0.390615	0.998446	8.71036e-08	-0.381873	0.000999001	0.000168895	2	2	11	59829740	C	T	-0.0700605	0.00011384	0.0279958	0.172211
AP001257.1	-	2	lincRNA	ENSG00000254952.1	11	59928295	5641	42802	11	59885493	11:59885493:A:C	A	C	AC=2242;AN=6028	rs1125357	0.626174	0.373826	0.997947	7.1982e-06	0.25813	0.00599401	0.00896705	3	3	11	60715712	C	T	0.0661004	0.000272209	0.0319061	0.175307
RNF157	-	2	protein_coding	ENSG00000141576.10	17	74236382	7562	9366	17	74227016	17:74227016:CT:C	CT	C	AC=2594;AN=5996	rs149390437	0.568404	0.431596	0.994919	5.09689e-89	0.275074	0.000999001	8.57908e-79	1	1	17	74227016	CT	C	0.322535	2.80867e-74	0.283851	0.765718
RNF157	-	2	protein_coding	ENSG00000141576.10	17	74236382	7562	81886	17	74154496	17:74154496:G:A	G	A	AC=63;AN=6058	rs61751845	0.989201	0.0107995	1	7.20617e-12	-0.409552	0.000999001	6.55353e-08	2	2	17	74154496	G	A	-0.123785	8.13297e-12	0.473752	0.986823
RNF157	-	2	protein_coding	ENSG00000141576.10	17	74236382	7562	66225	17	74170157	17:74170157:T:A	T	A	AC=1439;AN=5806	rs8071198	0.752352	0.247648	0.969689	3.70256e-10	0.0975757	0.000999001	2.14046e-06	3	3	17	74183517	A	G	0.113029	4.42808e-10	0.133367	0.3519
RNF157	-	2	protein_coding	ENSG00000141576.10	17	74236382	7562	-60613	17	74296995	17:74296995:C:T	C	T	AC=153;AN=5824	rs142219262	0.973967	0.0260329	0.857465	1.066e-05	0.1579	0.023976	0.0247314	4	4	17	74186251	CT	C	0.078611	1.48176e-05	0.105777	0.294148
RNF157	-	2	protein_coding	ENSG00000141576.10	17	74236382	7562	-210297	17	74446679	17:74446679:A:G	A	G	AC=61;AN=5986	rs55829930	0.990046	0.00995431	0.892856	3.46901e-05	-0.241318	0.0719281	0.0709562	5	5	17	74446679	A	G	-0.0806014	8.93747e-06	0.170124	0.456768
FAM89B	+	2	protein_coding	ENSG00000176973.7	11	65339999	4267	-12344	11	65327655	11:65327655:G:A	G	A	AC=326;AN=6004	rs12224858	0.946016	0.0539837	0.982536	2.64205e-90	-2.51327	0.000999001	9.87049e-69	1	1	11	65338944	T	G	-0.347365	1.25605e-86	0.284457	0.767157
FAM89B	+	2	protein_coding	ENSG00000176973.7	11	65339999	4267	-3180	11	65336819	11:65336819:C:T	C	T	AC=363;AN=6058	rs3782089	0.9402	0.0598001	1	3.19352e-18	3.45805	0.000999001	2.2561e-12	2	2	11	65355650	C	T	-0.0597183	0.0010081	0.0667165	0.21007
FAM89B	+	2	protein_coding	ENSG00000176973.7	11	65339999	4267	-65541	11	65274458	11:65274458:G:A	G	A	AC=65;AN=5880	rs143834068	0.989188	0.0108117	0.764875	2.68926e-13	1.75671	0.000999001	2.37333e-08	3	3	11	65274458	G	A	0.131011	4.53324e-13	0.328558	0.846629
FAM89B	+	2	protein_coding	ENSG00000176973.7	11	65339999	4267	8726	11	65348725	11:65348725:G:A	G	A	AC=592;AN=5468	rs79021529	0.89125	0.10875	0.896918	5.88592e-05	0.359102	0.0839161	0.0772591	5	4	11	65348725	G	A	0.0720361	7.24407e-05	0.0703458	0.216269
FAM89B	+	2	protein_coding	ENSG00000176973.7	11	65339999	4267	-80528	11	65259471	11:65259471:C:T	C	T	AC=379;AN=6034	rs1194337	0.937217	0.0627832	0.991281	9.67852e-05	-1.49429	0.116883	0.11589	4	5	11	64988028	G	A	0.0504231	0.00550792	0.0183319	0.139751
FAM89B	+	2	protein_coding	ENSG00000176973.7	11	65339999	4267	-580250	11	64759749	11:64759749:G:T	G	T	AC=341;AN=6050	rs7933779	0.943996	0.0560039	0.990079	0.000220434	-0.455258	0.183816	0.196162	6	6	11	64759749	G	T	-0.0633706	0.000483464	0.0647222	0.206479
SMARCA1	-	2	protein_coding	ENSG00000102038.11	23	128657223	3252	9236	23	128647987	23:128647987:G:C	G	C	AC=550;AN=6018	23:128647987:G:C	0.908825	0.0911746	0.984005	8.43924e-05	-0.0999066	0.0539461	0.0586784	1	1	23	128647987	G	C	-0.0688153	0.00015048	0.0775075	0.22779
ADSS	-	2	protein_coding	ENSG00000035687.9	1	244588216	6252	100473	1	244487743	1:244487743:A:G	A	G	AC=863;AN=5506	rs57203936	0.844638	0.155362	0.919234	0	-1.60238	0.000999001	1.19862e-311	1	1	1	244487743	A	G	-0.594841	2.19016e-289	0.416219	0.968835
ADSS	-	2	protein_coding	ENSG00000035687.9	1	244588216	6252	37402	1	244550814	1:244550814:T:TA	T	TA	AC=3058;AN=5618	rs34803879	0.453961	0.546039	0.951047	1.6901e-20	0.234963	0.000999001	5.22337e-16	2	2	1	244550814	T	TA	0.164592	7.7197e-20	0.277763	0.750153
ADSS	-	2	protein_coding	ENSG00000035687.9	1	244588216	6252	80696	1	244507520	1:244507520:C:T	C	T	AC=61;AN=5830	rs115624382	0.989444	0.0105563	0.760628	2.31605e-09	0.612447	0.000999001	8.38644e-06	3	3	1	244507520	C	T	0.104184	9.07474e-09	0.376176	0.921275
ADSS	-	2	protein_coding	ENSG00000035687.9	1	244588216	6252	72919	1	244515297	1:244515297:G:A	G	A	AC=2314;AN=5590	rs10927201	0.58802	0.41198	0.955543	1.66514e-07	-0.136969	0.001998	0.000420001	4	4	1	244515297	G	A	-0.0900823	6.8399e-07	0.124409	0.32526
ADSS	-	2	protein_coding	ENSG00000035687.9	1	244588216	6252	86747	1	244501469	1:244501469:A:C	A	C	AC=2204;AN=6034	rs3127479	0.634628	0.365372	0.996828	5.02508e-05	0.111552	0.0809191	0.0817582	5	5	1	244501469	A	C	0.0658445	0.000287532	0.0390322	0.178941
OTUD3	+	2	protein_coding	ENSG00000169914.5	1	20233058	7426	-64975	1	20168083	1:20168083:C:T	C	T	AC=215;AN=6026	rs12407659	0.964355	0.0356448	0.973546	5.1321e-99	0.359621	0.000999001	9.00933e-84	1	1	1	20168083	C	T	0.329137	1.88736e-77	0.327937	0.845612
OTUD3	+	2	protein_coding	ENSG00000169914.5	1	20233058	7426	9871	1	20242929	1:20242929:C:CT	C	CT	AC=299;AN=5988	rs113625909	0.949918	0.0500816	0.966024	2.82365e-45	-0.215174	0.000999001	5.46045e-37	3	2	1	20242929	C	CT	-0.262417	6.96553e-49	0.224945	0.610383
OTUD3	+	2	protein_coding	ENSG00000169914.5	1	20233058	7426	-14030	1	20219028	1:20219028:T:C	T	C	AC=1531;AN=5932	rs72658582	0.741357	0.258643	0.98542	4.09533e-18	-0.130724	0.000999001	3.47949e-13	4	3	1	20219028	T	C	-0.207719	7.08033e-31	0.18125	0.488718
OTUD3	+	2	protein_coding	ENSG00000169914.5	1	20233058	7426	-16198	1	20216860	1:20216860:G:A	G	A	AC=3300;AN=5910	rs10799593	0.440555	0.559445	0.988535	1.70404e-11	0.0513719	0.000999001	2.16921e-07	5	4	1	20185496	C	T	0.0953416	1.46369e-07	0.179502	0.483745
OTUD3	+	2	protein_coding	ENSG00000169914.5	1	20233058	7426	49259	1	20282317	1:20282317:C:A	C	A	AC=1990;AN=5676	rs61769121	0.650241	0.349759	0.967304	9.13116e-06	0.0289328	0.023976	0.0226667	6	5	1	20282317	C	A	0.0739558	4.61809e-05	0.078005	0.228633
OTUD3	+	2	protein_coding	ENSG00000169914.5	1	20233058	7426	11843	1	20244901	1:20244901:AT:A	AT	A	AC=755;AN=5100	rs543519033	0.851894	0.148106	0.869708	4.5527e-05	-0.0357855	0.0869131	0.0903078	7	6	1	20244901	AT	A	-0.0645382	0.000379151	0.0572389	0.194235
C10orf2	+	2	protein_coding	ENSG00000107815.3	10	102747783	5258	-39632	10	102708151	10:102708151:G:A	G	A	AC=482;AN=5958	rs11595182	0.919344	0.0806557	0.968927	1.44974e-06	0.0773954	0.004995	0.00290267	2	1	10	102708151	G	A	0.0860186	2.12684e-06	0.182312	0.491737
C10orf2	+	2	protein_coding	ENSG00000107815.3	10	102747783	5258	-94809	10	102652974	10:102652974:T:G	T	G	AC=893;AN=5334	rs4919506	0.831321	0.168679	0.904207	3.07757e-06	-0.0541958	0.004995	0.00487817	1	2	10	102714887	C	T	-0.0839595	3.70844e-06	0.076342	0.225859
FSD1	+	2	protein_coding	ENSG00000105255.6	19	4323032	7578	-18177	19	4304855	19:4304855:A:G	A	G	AC=2394;AN=5272	rs62129299	0.545589	0.454411	0.936202	3.65736e-31	0.194997	0.000999001	2.47775e-25	1	1	19	4304498	A	G	0.197694	4.54098e-28	0.228853	0.619356
TALDO1	+	1	protein_coding	ENSG00000177156.6	11	764370	7520	-26469	11	737901	11:737901:G:A	G	A	AC=484;AN=5898	rs79155705	0.918239	0.081761	0.960532	1.38757e-12	3.27809	0.000999001	2.41191e-08	2	1	11	765137	AC	A	-0.0830909	4.67086e-06	0.0564631	0.193114
TALDO1	+	1	protein_coding	ENSG00000177156.6	11	764370	7520	2782	11	767152	11:767152:T:TG	T	TG	AC=654;AN=6014	rs61613973	0.892208	0.107792	0.990859	2.88908e-08	3.04311	0.000999001	0.000161132	1	2	11	1489458	G	A	0.0761128	2.74895e-05	0.0822794	0.236168
TALDO1	+	1	protein_coding	ENSG00000177156.6	11	764370	7520	-365	11	764005	11:764005:G:A	G	A	AC=124;AN=5956	rs117017693	0.979351	0.020649	0.914529	6.15508e-07	2.36323	0.001998	0.00245736	3	3	11	764005	G	A	0.087134	1.56546e-06	0.142764	0.377538
TALDO1	+	1	protein_coding	ENSG00000177156.6	11	764370	7520	10345	11	774715	11:774715:A:G	A	G	AC=1377;AN=6006	rs7952451	0.77187	0.22813	0.993298	8.29984e-07	-1.95966	0.001998	0.00297576	4	4	11	719401	G	A	-0.0696638	0.000124484	0.031909	0.175309
TALDO1	+	1	protein_coding	ENSG00000177156.6	11	764370	7520	24818	11	789188	11:789188:C:G	C	G	AC=512;AN=5928	rs113628861	0.914305	0.0856955	0.971077	5.64111e-05	1.85511	0.118881	0.112587	5	5	11	621951	G	A	-0.0619434	0.000647237	0.0304986	0.174384
TALDO1	+	1	protein_coding	ENSG00000177156.6	11	764370	7520	-15412	11	748958	11:748958:A:G	A	G	AC=5729;AN=5896	rs28455833	0.0296358	0.970364	0.906387	0.000119595	1.58545	0.212787	0.208424	6	6	11	748958	A	G	0.0686444	0.000156301	0.0628649	0.203166
SH3BP1	+	2	protein_coding	ENSG00000100092.16	22	38042775	6413	-13052	22	38029723	22:38029723:A:G	A	G	AC=799;AN=5484	rs12710562	0.853245	0.146755	0.916635	0	2.34797	0.000999001	1.74712e-307	1	1	22	38029723	A	G	0.493586	8.59155e-186	0.516833	0.98871
SH3BP1	+	2	protein_coding	ENSG00000100092.16	22	38042775	6413	-10013	22	38032762	22:38032762:GA:G	GA	G	AC=582;AN=3218	rs7284165;rs36120988	0.818485	0.181515	0.694862	6.44588e-20	0.390835	0.000999001	5.60869e-16	2	2	22	38032762	GA	G	0.160375	6.66387e-19	0.514937	0.988634
SH3BP1	+	2	protein_coding	ENSG00000100092.16	22	38042775	6413	2622	22	38045397	22:38045397:A:G	A	G	AC=501;AN=6000	rs2413476	0.916504	0.0834961	0.987051	1.04168e-15	0.440833	0.000999001	6.23778e-12	3	3	22	38045397	A	G	0.143905	1.74569e-15	0.329338	0.847911
SH3BP1	+	2	protein_coding	ENSG00000100092.16	22	38042775	6413	-53055	22	37989720	22:37989720:G:A	G	A	AC=157;AN=5660	rs62235973	0.972596	0.0274043	0.796536	1.41283e-10	-0.550328	0.000999001	5.02283e-07	4	4	22	37989720	G	A	-0.113545	3.68608e-10	0.388976	0.937475
SH3BP1	+	2	protein_coding	ENSG00000100092.16	22	38042775	6413	-16716	22	38026059	22:38026059:G:A	G	A	AC=122;AN=6058	rs140112498	0.980013	0.0199871	1	6.62387e-06	0.511562	0.011988	0.0117877	5	5	22	38026059	G	A	0.0894099	8.28044e-07	0.197207	0.534661
SH3BP1	+	2	protein_coding	ENSG00000100092.16	22	38042775	6413	291633	22	38334408	22:38334408:CA:C	CA	C	AC=103;AN=5612	rs559904995	0.980883	0.0191171	0.743625	7.17781e-05	-0.418743	0.0979021	0.107787	6	6	22	38334408	CA	C	-0.0702392	0.000109331	0.0417609	0.180445
SH3BP1	+	2	protein_coding	ENSG00000100092.16	22	38042775	6413	-44417	22	37998358	22:37998358:T:C	T	C	AC=1960;AN=5922	rs6000834	0.669251	0.330749	0.98717	0.000170719	0.149058	0.220779	0.225079	7	7	22	38942406	A	C	-0.0650336	0.000341591	0.0348208	0.176824
MED8	-	1	protein_coding	ENSG00000159479.12	1	43853318	5506	21773	1	43831545	1:43831545:C:T	C	T	AC=439;AN=4996	rs3768048	0.911316	0.0886844	0.815576	9.83244e-19	-0.256672	0.000999001	1.02302e-13	1	1	1	43831545	C	T	-0.160051	7.84693e-19	0.514873	0.988631
MED8	-	1	protein_coding	ENSG00000159479.12	1	43853318	5506	-155343	1	44008661	1:44008661:G:T	G	T	AC=232;AN=5194	rs113024100	0.955827	0.0441729	0.766271	1.40769e-10	-0.229375	0.000999001	9.48391e-07	2	2	1	44008661	G	T	-0.112604	5.14813e-10	0.397719	0.948113
MED8	-	1	protein_coding	ENSG00000159479.12	1	43853318	5506	28453	1	43824865	1:43824865:C:T	C	T	AC=184;AN=6056	rs1051097	0.969365	0.0306353	0.996831	1.94756e-06	-0.230617	0.002997	0.00343219	3	3	1	43824865	C	T	-0.0871973	1.53827e-06	0.153808	0.407687
MED8	-	1	protein_coding	ENSG00000159479.12	1	43853318	5506	-661565	1	44514883	1:44514883:G:C	G	C	AC=4102;AN=5838	rs2108201	0.296755	0.703245	0.97922	3.43692e-06	-0.0858895	0.00599401	0.00551417	4	4	1	44514883	G	C	-0.0833853	4.32064e-06	0.0965515	0.263963
PHF1	+	2	protein_coding	ENSG00000112511.13	6	33383018	26265	93236	6	33476254	6:33476254:A:T	A	T	AC=187;AN=5962	rs9368764	0.968719	0.0312807	0.938333	7.63653e-11	1.48553	0.000999001	2.04202e-06	2	1	6	33027553	C	T	-0.0634476	0.000475831	0.0515667	0.18682
PHF1	+	2	protein_coding	ENSG00000112511.13	6	33383018	26265	-170987	6	33212031	6:33212031:A:G	A	G	AC=85;AN=5752	rs111340759	0.985224	0.0147758	0.733332	3.63657e-08	0.623308	0.000999001	0.000350391	1	2	6	33212031	A	G	0.102577	1.5311e-08	0.330455	0.849759
PHF1	+	2	protein_coding	ENSG00000112511.13	6	33383018	26265	55202	6	33438220	6:33438220:C:T	C	T	AC=168;AN=5930	rs4713624	0.971847	0.0281528	0.914173	1.41686e-06	-1.13236	0.004995	0.00716979	3	3	6	33027553	C	T	-0.0630202	0.000519646	0.0509602	0.186166
PHF1	+	2	protein_coding	ENSG00000112511.13	6	33383018	26265	603867	6	33986885	6:33986885:C:G	C	G	AC=76;AN=5910	rs117672625	0.987103	0.0128968	0.802825	4.49524e-06	0.622895	0.016983	0.0190644	4	4	6	33986885	C	G	0.078444	1.54514e-05	0.0826537	0.236847
TNFRSF4	-	2	protein_coding	ENSG00000186827.6	1	1148878	5133	-4235	1	1153113	1:1153113:G:A	G	A	AC=652;AN=5910	rs12036216	0.889495	0.110505	0.974069	9.89372e-39	-0.406039	0.000999001	3.29009e-30	1	1	1	1167796	C	T	-0.204157	7.31952e-30	0.175914	0.473501
TNFRSF4	-	2	protein_coding	ENSG00000186827.6	1	1148878	5133	23455	1	1125423	1:1125423:C:T	C	T	AC=266;AN=5936	rs139541693	0.95489	0.0451103	0.945994	1.392e-12	-1.48654	0.000999001	1.32848e-08	3	2	1	1976851	G	T	-0.062428	0.000586583	0.058367	0.195903
TNFRSF4	-	2	protein_coding	ENSG00000186827.6	1	1148878	5133	9676	1	1139202	1:1139202:T:C	T	C	AC=288;AN=6034	rs2298213	0.95178	0.0482201	0.990266	1.99371e-08	1.22968	0.002997	0.000107973	4	3	1	1976851	G	T	-0.0630512	0.000516344	0.0660605	0.208893
TNFRSF4	-	2	protein_coding	ENSG00000186827.6	1	1148878	5133	32567	1	1116311	1:1116311:A:G	A	G	AC=1334;AN=4044	rs12096125	0.668759	0.331241	0.829128	1.95965e-05	-0.0936881	0.033966	0.0367675	5	4	1	1116311	A	G	-0.0665515	0.000247048	0.056454	0.193101
TNFRSF4	-	2	protein_coding	ENSG00000186827.6	1	1148878	5133	277054	1	871824	1:871824:T:C	T	C	AC=76;AN=5436	rs7552704	0.986006	0.0139935	0.625663	0.000172144	0.227479	0.197802	0.208398	6	5	1	871824	T	C	0.0686588	0.000155804	0.0727544	0.220126
TNFRSF4	-	2	protein_coding	ENSG00000186827.6	1	1148878	5133	-1159	1	1150037	1:1150037:T:C	T	C	AC=256;AN=5988	rs35107976	0.956947	0.0430528	0.968711	0.000248958	0.470492	0.262737	0.274127	2	6	1	1976851	G	T	-0.0634095	0.000479596	0.0636044	0.204474
TRAPPC11	+	1	protein_coding	ENSG00000168538.11	4	184622813	8358	-35155	4	184587658	4:184587658:G:GTACC	G	GTACC	AC=2845;AN=6004	rs5864850	0.528455	0.471545	0.992435	1.21872e-15	-0.106582	0.000999001	3.47836e-11	1	1	4	184588977	T	C	-0.12169	1.82225e-11	0.148126	0.391706
TRAPPC11	+	1	protein_coding	ENSG00000168538.11	4	184622813	8358	33024	4	184655837	4:184655837:AT:TT	AT	TT	AC=1399;AN=5624	rs531750967;rs66772140;rs200124060	0.75156	0.24844	0.958453	1.48974e-08	-0.0893917	0.000999001	9.66756e-05	2	2	4	184655837	AT	TT	-0.0909863	5.27882e-07	0.0620046	0.201674
TRAPPC11	+	1	protein_coding	ENSG00000168538.11	4	184622813	8358	-820040	4	183802773	4:183802773:C:T	C	T	AC=72;AN=5860	rs115560527	0.9875	0.0125	0.785512	6.86602e-06	-0.208891	0.025974	0.023143	3	3	4	183802773	C	T	-0.0802957	9.66652e-06	0.126911	0.332079
TRAPPC11	+	1	protein_coding	ENSG00000168538.11	4	184622813	8358	971771	4	185594584	4:185594584:C:CT	C	CT	AC=4706;AN=5526	rs570691111	0.149594	0.850406	0.919317	8.87259e-05	-0.0639524	0.198801	0.198508	4	4	4	185594584	C	CT	-0.0718382	7.58353e-05	0.0414478	0.180295
TRAPPC11	+	1	protein_coding	ENSG00000168538.11	4	184622813	8358	-82261	4	184540552	4:184540552:C:T	C	T	AC=1785;AN=4718	rs13132136	0.62231	0.37769	0.886944	9.8126e-05	-0.0497452	0.221778	0.21686	5	5	4	184540552	C	T	-0.0688984	0.000147725	0.0461225	0.182449
EIF5A	+	2	protein_coding	ENSG00000132507.13	17	7211690	7279	3452	17	7215142	17:7215142:G:A	G	A	AC=1786;AN=6058	rs11078672	0.70519	0.29481	1	4.56617e-40	-0.877833	0.000999001	4.75265e-34	2	1	17	7220697	G	T	-0.188748	1.0898e-25	0.275581	0.744166
EIF5A	+	2	protein_coding	ENSG00000132507.13	17	7211690	7279	-854	17	7210836	17:7210836:T:G	T	G	AC=4093;AN=6058	rs7220464	0.323017	0.676983	1	1.91067e-24	-1.27201	0.000999001	9.88665e-20	3	2	17	7231792	A	G	-0.415355	1.17086e-126	0.284016	0.766112
EIF5A	+	2	protein_coding	ENSG00000132507.13	17	7211690	7279	4850	17	7216540	17:7216540:G:A	G	A	AC=241;AN=6058	rs2270981	0.959542	0.0404578	1	2.92093e-21	1.23578	0.000999001	8.96604e-17	1	3	17	7216540	G	A	0.164873	6.67376e-20	0.356239	0.891911
EIF5A	+	2	protein_coding	ENSG00000132507.13	17	7211690	7279	-1030	17	7210660	17:7210660:G:A	G	A	AC=283;AN=5946	rs11652407	0.952545	0.0474548	0.949597	1.06193e-10	-0.756236	0.000999001	5.79735e-07	4	4	17	7210660	G	A	-0.107542	2.96596e-09	0.342523	0.86979
EIF5A	+	2	protein_coding	ENSG00000132507.13	17	7211690	7279	-243990	17	6967700	17:6967700:G:A	G	A	AC=87;AN=5922	rs182643703	0.985163	0.0148368	0.870229	7.75246e-06	0.805074	0.017982	0.0180679	5	5	17	6967700	G	A	0.0793204	1.2391e-05	0.122517	0.320867
EIF5A	+	2	protein_coding	ENSG00000132507.13	17	7211690	7279	15022	17	7226712	17:7226712:T:C	T	C	AC=502;AN=6058	rs2270982	0.917956	0.0820438	1	0.000128157	-0.365496	0.228771	0.213984	6	6	17	7226712	T	C	-0.0632419	0.000496469	0.0291617	0.173323
ZNF124	-	2	protein_coding	ENSG00000196418.8	1	247335307	9491	44523	1	247290784	1:247290784:G:T	G	T	AC=1576;AN=5364	rs201864599	0.70539	0.29461	0.942075	2.48714e-33	-0.0757923	0.000999001	2.47466e-26	1	1	1	247282180	A	G	-0.127317	2.02426e-12	0.0885171	0.247917
ZNF124	-	2	protein_coding	ENSG00000196418.8	1	247335307	9491	40193	1	247295114	1:247295114:G:A	G	A	AC=164;AN=6016	rs4115690	0.972736	0.0272639	0.971267	3.17807e-07	-0.0900822	0.000999001	0.00132829	2	2	1	247145690	G	A	-0.0772246	2.09271e-05	0.0309555	0.174703
ZNF124	-	2	protein_coding	ENSG00000196418.8	1	247335307	9491	83538	1	247251769	1:247251769:G:A	G	A	AC=150;AN=5884	rs115810865	0.974121	0.0258792	0.873879	7.15644e-07	-0.0739804	0.002997	0.00271523	4	3	1	247251769	G	A	-0.0832409	4.48917e-06	0.101612	0.278949
ZNF124	-	2	protein_coding	ENSG00000196418.8	1	247335307	9491	-15	1	247335322	1:247335322:C:T	C	T	AC=652;AN=5950	rs373133912	0.89042	0.10958	0.974354	2.70074e-06	-0.0455531	0.00799201	0.00867202	3	4	1	247333113	G	A	0.0813364	7.39328e-06	0.0820827	0.235812
ZNF124	-	2	protein_coding	ENSG00000196418.8	1	247335307	9491	9745	1	247325562	1:247325562:G:A	G	A	AC=610;AN=5994	rs73137990	0.897394	0.102606	0.984729	3.89805e-06	-0.0456067	0.010989	0.0119681	5	5	1	247325562	G	A	-0.093268	2.71502e-07	0.179783	0.484545
RNPEPL1	+	1	protein_coding	ENSG00000142327.7	2	241514919	8798	23310	2	241538229	2:241538229:A:G	A	G	AC=5190;AN=6040	rs2975767	0.139069	0.860931	0.996408	1.09139e-12	0.295587	0.000999001	1.83656e-08	1	1	2	241538229	A	G	0.120345	3.03722e-11	0.342339	0.869487
RNPEPL1	+	1	protein_coding	ENSG00000142327.7	2	241514919	8798	28191	2	241543110	2:241543110:C:T	C	T	AC=489;AN=6020	rs75825616	0.918397	0.0816029	0.986279	2.13991e-11	-0.341088	0.000999001	1.55102e-07	2	2	2	241543110	C	T	-0.121023	2.34943e-11	0.219205	0.596569
RNPEPL1	+	1	protein_coding	ENSG00000142327.7	2	241514919	8798	-57739	2	241457180	2:241457180:A:G	A	G	AC=4694;AN=5330	rs4423589	0.119274	0.880726	0.883771	4.57709e-10	0.265858	0.000999001	3.31476e-06	3	3	2	241457180	A	G	0.107743	2.77045e-09	0.31128	0.818817
RNPEPL1	+	1	protein_coding	ENSG00000142327.7	2	241514919	8798	-1936	2	241512983	2:241512983:C:A	C	A	AC=955;AN=4154	rs2001544	0.770175	0.229825	0.815835	1.03318e-07	0.189161	0.001998	0.000460101	4	4	2	241512983	C	A	0.0939507	2.21847e-07	0.26838	0.723394
RNPEPL1	+	1	protein_coding	ENSG00000142327.7	2	241514919	8798	166753	2	241681672	2:241681672:G:A	G	A	AC=94;AN=5992	rs11895655	0.98435	0.0156505	0.909722	4.98307e-07	-0.541127	0.002997	0.00175767	5	5	2	241681672	G	A	-0.0872007	1.53684e-06	0.115781	0.312938
RNPEPL1	+	1	protein_coding	ENSG00000142327.7	2	241514919	8798	58823	2	241573742	2:241573742:A:C	A	C	AC=5707;AN=5794	rs2975792	0.0148248	0.985175	0.796938	2.39593e-05	0.42034	0.0529471	0.0584456	6	6	2	241573742	A	C	0.0709883	9.21968e-05	0.0561012	0.1926
ZNF365	+	2	protein_coding	ENSG00000138311.11	10	64403631	6487	-229087	10	64174544	10:64174544:C:A	C	A	AC=4003;AN=6050	rs12571570	0.3371	0.6629	0.999121	7.92105e-17	-0.0376984	0.000999001	1.27413e-11	1	1	10	64174544	C	A	-0.0877486	1.32011e-06	0.12829	0.336177
ZNF365	+	2	protein_coding	ENSG00000138311.11	10	64403631	6487	-457124	10	63946507	10:63946507:A:AT	A	AT	AC=897;AN=5834	rs34368299	0.845497	0.154503	0.9685	4.61063e-07	0.0179393	0.000999001	0.00163365	3	2	10	63946507	A	AT	0.0883664	1.11098e-06	0.10792	0.301072
ZNF365	+	2	protein_coding	ENSG00000138311.11	10	64403631	6487	-273516	10	64130115	10:64130115:C:G	C	G	AC=3915;AN=5682	rs62649685	0.310268	0.689732	0.964418	8.96644e-07	-0.0233201	0.001998	0.00295253	2	3	10	64166950	C	T	-0.0726502	6.27988e-05	0.068715	0.213564
ZNF365	+	2	protein_coding	ENSG00000138311.11	10	64403631	6487	124066	10	64527697	10:64527697:T:G	T	G	AC=2423;AN=5964	rs10822059	0.593842	0.406158	0.990995	0.000107405	0.00993924	0.147852	0.14727	4	4	10	64531275	A	G	0.0690081	0.000144161	0.0693544	0.214638
KIAA0040	-	2	protein_coding	ENSG00000235750.5	1	175162135	5994	-112843	1	175274978	1:175274978:A:G	A	G	AC=1400;AN=5622	rs11805241	0.750521	0.249479	0.949171	1.6473e-11	0.479695	0.000999001	2.3593e-06	2	1	1	175274978	A	G	0.116287	1.37047e-10	0.333648	0.855077
KIAA0040	-	2	protein_coding	ENSG00000235750.5	1	175162135	5994	-2339	1	175164474	1:175164474:TTTA:T	TTTA	T	AC=2730;AN=5056	rs80155268	0.460913	0.539087	0.919448	4.54787e-11	-0.419646	0.000999001	4.12822e-06	1	2	1	175164474	TTTA	T	-0.112352	5.6271e-10	0.198744	0.539195
KIAA0040	-	2	protein_coding	ENSG00000235750.5	1	175162135	5994	36295	1	175125840	1:175125840:A:G	A	G	AC=5851;AN=6006	rs4390138	0.0256827	0.974317	0.966735	4.41802e-07	-10.9767	0.010989	0.00393001	4	3	1	175627019	A	G	-0.0557805	0.00213288	0.0224967	0.160683
KIAA0040	-	2	protein_coding	ENSG00000235750.5	1	175162135	5994	39219	1	175122916	1:175122916:A:G	A	G	AC=5852;AN=6006	rs4651342	0.0255202	0.97448	0.966668	2.05723e-06	10.3453	0.015984	0.0103459	5	4	1	175627019	A	G	-0.0561348	0.00199743	0.0246846	0.167429
KIAA0040	-	2	protein_coding	ENSG00000235750.5	1	175162135	5994	-218389	1	175380524	1:175380524:C:T	C	T	AC=321;AN=6040	rs743902	0.946815	0.0531846	0.986399	6.54681e-05	-0.520612	0.103896	0.105603	3	5	1	175380524	C	T	-0.0709726	9.25285e-05	0.0602973	0.19885
TMPRSS9	+	2	protein_coding	ENSG00000178297.8	19	2416241	8469	11025	19	2427266	19:2427266:G:A	G	A	AC=221;AN=6056	rs968688	0.962754	0.037246	0.998815	7.13261e-96	0.217546	0.000999001	1.03189e-72	2	1	19	2427696	C	CGG	0.287372	1.11252e-58	0.0778823	0.228424
TMPRSS9	+	2	protein_coding	ENSG00000178297.8	19	2416241	8469	-3847	19	2412394	19:2412394:G:C	G	C	AC=545;AN=6032	rs57474549	0.909032	0.090968	0.992276	1.27101e-24	0.072819	0.000999001	2.84282e-12	1	2	19	2413775	C	T	0.168749	8.71175e-21	0.0525545	0.187954
TMPRSS9	+	2	protein_coding	ENSG00000178297.8	19	2416241	8469	3792	19	2420033	19:2420033:T:C	T	C	AC=1856;AN=5960	rs7260554	0.688667	0.311333	0.990744	2.04374e-19	0.0320961	0.001998	3.52289e-09	3	3	19	2424570	A	T	0.151981	4.10361e-17	0.130638	0.343441
RGS5	-	1	protein_coding	ENSG00000143248.8	1	163291562	7260	13517	1	163278045	1:163278045:T:C	T	C	AC=1179;AN=5974	rs12746009	0.803238	0.196762	0.986801	1.01409e-127	-0.0435617	0.000999001	1.31195e-110	1	1	1	163278045	T	C	-0.347316	1.33254e-86	0.288932	0.777294
RGS5	-	1	protein_coding	ENSG00000143248.8	1	163291562	7260	83479	1	163208083	1:163208083:A:G	A	G	AC=2708;AN=6020	rs1509017	0.549319	0.450681	0.997602	1.68173e-10	0.00887131	0.000999001	9.2742e-07	2	2	1	163208083	A	G	0.098087	6.33169e-08	0.0599462	0.198298
SZT2	+	2	protein_coding	ENSG00000198198.9	1	43910923	5415	-86058	1	43824865	1:43824865:C:T	C	T	AC=184;AN=6056	rs1051097	0.969365	0.0306353	0.996831	6.38598e-15	-28.8759	0.000999001	2.77746e-10	3	1	1	43412380	C	T	-0.0621238	0.000624006	0.0574305	0.194515
SZT2	+	2	protein_coding	ENSG00000198198.9	1	43910923	5415	-67321	1	43843602	1:43843602:G:T	G	T	AC=184;AN=6056	rs76969180	0.969365	0.0306353	0.994587	9.46466e-15	28.7519	0.000999001	3.84937e-10	4	2	1	43412380	C	T	-0.0619855	0.000641747	0.0592788	0.197277
SZT2	+	2	protein_coding	ENSG00000198198.9	1	43910923	5415	-26084	1	43884839	1:43884839:A:C	A	C	AC=1415;AN=6022	rs74069987	0.765002	0.234998	0.995064	9.11785e-09	-0.118888	0.000999001	4.27091e-05	5	3	1	43884839	A	C	-0.179297	2.66643e-23	0.224645	0.609683
SZT2	+	2	protein_coding	ENSG00000198198.9	1	43910923	5415	-55297	1	43855626	1:43855626:G:C	G	C	AC=98;AN=5538	rs146927083	0.982734	0.0172657	0.695004	1.9759e-07	-0.163692	0.001998	0.00063485	1	4	1	43855626	G	C	-0.0692338	0.00013708	0.114409	0.311934
SZT2	+	2	protein_coding	ENSG00000198198.9	1	43910923	5415	162222	1	44073145	1:44073145:C:G	C	G	AC=144;AN=5608	rs79522295	0.974922	0.0250784	0.770509	1.13716e-06	-0.113716	0.002997	0.00258189	6	5	1	44852319	C	CT	0.0667695	0.00023568	0.0727645	0.220142
SZT2	+	2	protein_coding	ENSG00000198198.9	1	43910923	5415	-268250	1	43642673	1:43642673:A:G	A	G	AC=59;AN=5804	rs72678390	0.990077	0.00992264	0.703283	0.000230163	-0.109752	0.20979	0.210183	7	6	1	43642673	A	G	-0.0604792	0.000867747	0.0666282	0.209912
ANKMY1	-	1	protein_coding	ENSG00000144504.11	2	241500243	8785	36790	2	241463453	2:241463453:C:A	C	A	AC=1325;AN=6058	rs3821348	0.78127	0.21873	1	5.17938e-148	-0.14127	0.000999001	7.42518e-131	1	1	2	241461372	T	A	-0.409013	1.64022e-122	0.414549	0.967166
ANKMY1	-	1	protein_coding	ENSG00000144504.11	2	241500243	8785	3677	2	241496566	2:241496566:C:T	C	T	AC=72;AN=6044	rs116475941	0.988207	0.0117932	0.972052	2.17298e-08	0.102728	0.000999001	9.68973e-05	3	2	2	241496566	C	T	0.100126	3.3483e-08	0.221427	0.602034
ANKMY1	-	1	protein_coding	ENSG00000144504.11	2	241500243	8785	-41649	2	241541892	2:241541892:C:G	C	G	AC=1465;AN=4666	rs10933619	0.686373	0.313627	0.873965	1.20118e-07	-0.0254592	0.000999001	0.000454984	2	3	2	241541892	C	G	-0.0899079	7.18843e-07	0.124514	0.325525
ANKMY1	-	1	protein_coding	ENSG00000144504.11	2	241500243	8785	-160786	2	241661029	2:241661029:C:T	C	T	AC=109;AN=5734	rs75207688	0.980939	0.0190606	0.778026	4.99753e-06	0.0581845	0.013986	0.0134957	4	4	2	241661029	C	T	0.0818924	6.39829e-06	0.115469	0.31272
ANKMY1	-	1	protein_coding	ENSG00000144504.11	2	241500243	8785	310230	2	241190013	2:241190013:C:T	C	T	AC=195;AN=5868	rs112816420	0.966412	0.0335883	0.893404	1.75307e-05	-0.0458072	0.043956	0.0429171	5	5	2	241190013	C	T	-0.0751398	3.47967e-05	0.102114	0.280763
GUCY1A3	+	2	protein_coding	ENSG00000164116.12	4	156588815	7906	57525	4	156646340	4:156646340:T:A	T	A	AC=1288;AN=6054	rs11724647	0.787097	0.212903	0.999123	2.32914e-29	0.0613529	0.000999001	8.99232e-22	1	1	4	156646340	T	A	0.199898	1.12857e-28	0.241419	0.648071
GUCY1A3	+	2	protein_coding	ENSG00000164116.12	4	156588815	7906	-14083	4	156574732	4:156574732:ATTCT:A	ATTCT	A	AC=1067;AN=5856	rs33921847	0.817939	0.182061	0.972813	6.0449e-12	-0.0388931	0.000999001	3.40833e-07	2	2	4	156574732	ATTCT	A	-0.123881	7.83482e-12	0.202982	0.551678
GUCY1A3	+	2	protein_coding	ENSG00000164116.12	4	156588815	7906	56200	4	156645015	4:156645015:G:A	G	A	AC=239;AN=5854	rs116676065	0.959432	0.0405676	0.913427	1.50063e-06	0.0543767	0.00899101	0.00584956	3	3	4	156645015	G	A	0.084428	3.27138e-06	0.109794	0.305822
GUCY1A3	+	2	protein_coding	ENSG00000164116.12	4	156588815	7906	243428	4	156832243	4:156832243:G:A	G	A	AC=164;AN=5652	rs75079163	0.971137	0.0288628	0.778772	8.13306e-05	-0.0502661	0.130869	0.14201	4	4	4	156832243	G	A	-0.0675285	0.000199828	0.0445371	0.181684
GUCY1A3	+	2	protein_coding	ENSG00000164116.12	4	156588815	7906	-304408	4	156284407	4:156284407:T:C	T	C	AC=75;AN=5608	rs78003534	0.986769	0.0132312	0.677561	0.000171855	0.0598565	0.238761	0.240844	5	5	4	156284407	T	C	0.0685907	0.000158174	0.0678825	0.21213
CEBPB	+	2	protein_coding	ENSG00000172216.4	20	48807376	6610	98591	20	48905967	20:48905967:C:T	C	T	AC=1597;AN=6000	rs1889236	0.73584	0.26416	0.993185	2.34855e-28	-2.27633	0.000999001	1.6926e-22	2	1	20	48905967	C	T	-0.178927	3.28698e-23	0.308308	0.813892
CEBPB	+	2	protein_coding	ENSG00000172216.4	20	48807376	6610	148048	20	48955424	20:48955424:T:C	T	C	AC=1691;AN=4964	rs913678	0.661227	0.338773	0.907141	1.21157e-21	-1.77823	0.000999001	1.29348e-16	1	2	20	48955424	T	C	-0.169679	5.30638e-21	0.364216	0.904163
CEBPB	+	2	protein_coding	ENSG00000172216.4	20	48807376	6610	87736	20	48895112	20:48895112:A:G	A	G	AC=3106;AN=5658	rs3761181	0.452882	0.547118	0.966842	6.34588e-09	1.08628	0.000999001	3.04265e-05	3	3	20	48895112	A	G	0.0940597	2.14782e-07	0.195127	0.528542
CEBPB	+	2	protein_coding	ENSG00000172216.4	20	48807376	6610	621537	20	49428913	20:49428913:GC:G	GC	G	AC=361;AN=5786	rs143296314;rs111900093	0.936846	0.0631543	0.920853	1.1407e-05	-1.45516	0.017982	0.0239831	4	4	20	49428913	GC	G	-0.0802356	9.81634e-06	0.139479	0.368913
CEBPB	+	2	protein_coding	ENSG00000172216.4	20	48807376	6610	-876510	20	47930866	20:47930866:G:GAACAA	G	GAACAA	AC=1255;AN=5898	rs142987804	0.786755	0.213245	0.983081	0.000110499	0.77678	0.176823	0.165725	5	5	20	47930866	G	GAACAA	0.0710825	9.02325e-05	0.0350366	0.176925
RALA	+	2	protein_coding	ENSG00000006451.3	7	39740479	5658	367	7	39740846	7:39740846:A:G	A	G	AC=1471;AN=6044	rs2237499	0.757272	0.242728	0.997804	1.24362e-11	-0.129177	0.000999001	5.56415e-08	1	1	7	39740846	A	G	-0.11939	4.3495e-11	0.477094	0.986981
RALA	+	2	protein_coding	ENSG00000006451.3	7	39740479	5658	-98218	7	39642261	7:39642261:G:C	G	C	AC=61;AN=6048	rs17714049	0.989345	0.0106555	0.983023	1.12631e-05	-0.349399	0.014985	0.0139614	2	2	7	39642261	G	C	-0.0795088	1.18135e-05	0.0970268	0.265099
RALA	+	2	protein_coding	ENSG00000006451.3	7	39740479	5658	31311	7	39771790	7:39771790:G:A	G	A	AC=2772;AN=5802	rs62454689	0.521212	0.478788	0.983045	1.38383e-05	-0.0706326	0.015984	0.015324	3	3	7	39771790	G	A	-0.0770172	2.20256e-05	0.0533319	0.188901
RALA	+	2	protein_coding	ENSG00000006451.3	7	39740479	5658	-767076	7	38973403	7:38973403:C:T	C	T	AC=89;AN=6038	rs111774687	0.985608	0.014392	0.974631	0.000153918	-0.247383	0.13986	0.137476	4	4	7	38973403	C	T	-0.0678545	0.000186057	0.0563998	0.193023
PRKG2	-	2	protein_coding	ENSG00000138669.5	4	82075298	5928	-10331	4	82085629	4:82085629:G:A	G	A	AC=819;AN=6018	rs1078980	0.8634	0.1366	0.99019	3.72734e-77	-0.0711584	0.000999001	3.44783e-66	1	1	4	82085629	G	A	-0.323118	1.4839e-74	0.281631	0.760262
PRKG2	-	2	protein_coding	ENSG00000138669.5	4	82075298	5928	-908542	4	82983840	4:82983840:C:T	C	T	AC=60;AN=5886	rs72656406	0.990053	0.00994695	0.787294	0.000207836	0.0409885	0.168831	0.163231	2	2	4	82983840	C	T	0.0654646	0.000311777	0.0646662	0.206378
CPS1	+	2	protein_coding	ENSG00000021826.10	2	211536339	5808	-205462	2	211330877	2:211330877:C:G	C	G	AC=175;AN=5998	rs73071704	0.970703	0.0292969	0.945591	3.52871e-22	-0.0123202	0.000999001	4.66307e-17	1	1	2	211330877	C	G	-0.165204	5.62007e-20	0.360387	0.898353
CPS1	+	2	protein_coding	ENSG00000021826.10	2	211536339	5808	4635	2	211540974	2:211540974:A:G	A	G	AC=504;AN=5982	rs6720137	0.915606	0.0843944	0.969284	1.80717e-08	0.00419757	0.000999001	6.12113e-05	2	2	2	211540974	A	G	0.0991421	4.56063e-08	0.159601	0.425064
CPS1	+	2	protein_coding	ENSG00000021826.10	2	211536339	5808	-145809	2	211390530	2:211390530:G:GGA	G	GGA	AC=1583;AN=5042	rs557661884	0.685759	0.314241	0.920829	7.06023e-05	0.00188352	0.0819181	0.0855667	3	3	2	211390530	G	GGA	0.0679588	0.000181843	0.0749866	0.223669
CPS1	+	2	protein_coding	ENSG00000021826.10	2	211536339	5808	577520	2	212113859	2:212113859:CTTT:C	CTTT	C	AC=2636;AN=3852	rs552608222	0.314018	0.685982	0.815084	0.000102526	-0.00182439	0.11988	0.118443	4	4	2	212113859	CTTT	C	-0.0733138	5.37492e-05	0.124528	0.325561
PSMB6	+	2	protein_coding	ENSG00000142507.5	17	4700979	7718	11251	17	4712230	17:4712230:C:T	C	T	AC=666;AN=6008	rs3786042	0.889431	0.110569	0.985332	2.146e-10	0.45795	0.000999001	6.84391e-06	1	1	17	4712230	C	T	0.0984127	5.72384e-08	0.132925	0.350552
PSMB6	+	2	protein_coding	ENSG00000142507.5	17	4700979	7718	136216	17	4837195	17:4837195:C:A	C	A	AC=497;AN=5732	rs553749201	0.913658	0.086342	0.93287	2.76879e-05	-0.328892	0.0679321	0.0769708	2	2	17	4717635	G	A	-0.0729882	5.80236e-05	0.0635873	0.204443
FBXO45	+	2	protein_coding	ENSG00000174013.7	3	196295559	8570	-29	3	196295530	3:196295530:C:T	C	T	AC=82;AN=5746	rs112861249	0.985894	0.0141061	0.747297	3.71904e-11	0.154792	0.000999001	5.51193e-07	1	1	3	196295530	C	T	0.118697	5.63511e-11	0.466583	0.986479
FBXO45	+	2	protein_coding	ENSG00000174013.7	3	196295559	8570	2156	3	196297715	3:196297715:T:C	T	C	AC=1239;AN=5926	rs9875341	0.79087	0.20913	0.98453	1.58584e-06	-0.0374554	0.004995	0.00629237	2	2	3	196297715	T	C	-0.0851241	2.71204e-06	0.121108	0.318205
FBXO45	+	2	protein_coding	ENSG00000174013.7	3	196295559	8570	225165	3	196520724	3:196520724:T:G	T	G	AC=3180;AN=5722	rs6583174	0.442643	0.557357	0.971369	8.54141e-05	-0.0248368	0.183816	0.185957	3	3	3	196520724	T	G	-0.0713178	8.54942e-05	0.0484675	0.183908
KCNG1	-	2	protein_coding	ENSG00000026559.9	20	49630645	7138	-82681	20	49713326	20:49713326:C:T	C	T	AC=3552;AN=4854	rs6013086	0.268828	0.731172	0.887717	1.67772e-05	0.0789111	0.032967	0.033411	1	1	20	49714264	G	A	0.0691248	0.000140458	0.0495182	0.184759
CNOT1	-	1	protein_coding	ENSG00000125107.12	16	58663751	7891	-314	16	58664065	16:58664065:G:T	G	T	AC=4336;AN=6018	rs27097	0.278715	0.721285	0.994562	4.14278e-12	-0.154262	0.000999001	4.4197e-08	1	1	16	58664065	G	T	-0.12179	1.75409e-11	0.128666	0.337322
CNOT1	-	1	protein_coding	ENSG00000125107.12	16	58663751	7891	943	16	58662808	16:58662808:T:G	T	G	AC=186;AN=5902	rs77697455	0.968068	0.0319325	0.914778	3.45344e-06	-0.251249	0.00799201	0.00861602	2	2	16	58662808	T	G	-0.0823938	5.61201e-06	0.157774	0.419513
CNOT1	-	1	protein_coding	ENSG00000125107.12	16	58663751	7891	230545	16	58433206	16:58433206:A:AG	A	AG	AC=146;AN=5388	rs111479345	0.972454	0.0275462	0.712273	8.47539e-05	-0.212573	0.124875	0.137613	3	3	16	58433206	A	AG	-0.0699009	0.000118015	0.071593	0.218279
TLR9	-	1	protein_coding	ENSG00000173366.11	3	52263789	3799	-5702	3	52269491	3:52269491:A:G	A	G	AC=5794;AN=6028	rs353548	0.0387107	0.961289	0.979121	3.26196e-10	0.202882	0.000999001	1.10694e-06	1	1	3	52269491	A	G	0.0970568	8.69469e-08	0.123535	0.323134
STARD3	+	1	protein_coding	ENSG00000131748.11	17	37816539	4935	-27372	17	37789167	17:37789167:T:TC	T	TC	AC=170;AN=6052	rs138640551	0.971765	0.0282349	0.996317	2.3665e-62	-1.88692	0.000999001	9.82159e-53	1	1	17	37789167	T	TC	-0.139804	1.08308e-14	0.158318	0.421162
STARD3	+	1	protein_coding	ENSG00000131748.11	17	37816539	4935	-58572	17	37757967	17:37757967:A:G	A	G	AC=563;AN=6010	rs9889354	0.907347	0.0926528	0.987191	2.3667e-12	0.243067	0.000999001	2.52307e-08	3	2	17	37393677	G	A	0.125101	4.86549e-12	0.105617	0.293587
STARD3	+	1	protein_coding	ENSG00000131748.11	17	37816539	4935	-157073	17	37659466	17:37659466:C:T	C	T	AC=65;AN=6012	rs138186961	0.989445	0.0105554	0.925599	1.03876e-08	0.457317	0.000999001	3.14501e-05	5	3	17	37659466	C	T	0.104918	7.12759e-09	0.292682	0.785204
STARD3	+	1	protein_coding	ENSG00000131748.11	17	37816539	4935	7061	17	37823600	17:37823600:T:C	T	C	AC=355;AN=5964	rs1107794	0.940406	0.059594	0.965322	3.56317e-06	0.202085	0.003996	0.00545275	4	4	17	37823600	T	C	0.0721039	7.13105e-05	0.0597324	0.197968
STARD3	+	1	protein_coding	ENSG00000131748.11	17	37816539	4935	-15435	17	37801104	17:37801104:CA:C	CA	C	AC=239;AN=4548	rs35361174	0.947425	0.0525751	0.66233	6.96725e-05	0.211194	0.0699301	0.0765491	6	5	17	38188020	C	T	-0.0643905	0.000391077	0.0797045	0.231581
STARD3	+	1	protein_coding	ENSG00000131748.11	17	37816539	4935	-3325	17	37813214	17:37813214:A:G	A	G	AC=118;AN=6058	rs9908580	0.980819	0.0191812	0.999393	9.77335e-05	525.402	0.103896	0.103581	2	6	17	38188020	C	T	-0.0609659	0.000787709	0.0587326	0.196452
STARD3	+	1	protein_coding	ENSG00000131748.11	17	37816539	4935	-10705	17	37805834	17:37805834:A:G	A	G	AC=118;AN=6058	rs28498326	0.980819	0.0191812	0.999435	0.000101794	-524.068	0.106893	0.10703	7	7	17	38188020	C	T	-0.0609683	0.00078733	0.0587373	0.196459
LSM10	-	2	protein_coding	ENSG00000181817.5	1	36863479	4659	-37423	1	36900902	1:36900902:GT:G	GT	G	AC=1986;AN=6038	rs71053934	0.670925	0.329075	0.998047	8.13774e-28	-0.513213	0.000999001	5.55166e-22	1	1	1	36900902	GT	G	-0.16575	4.22695e-20	0.247844	0.664032
LSM10	-	2	protein_coding	ENSG00000181817.5	1	36863479	4659	-52975	1	36916454	1:36916454:C:T	C	T	AC=291;AN=5860	rs56246733	0.950533	0.049467	0.928106	9.62703e-13	-0.623441	0.000999001	1.56366e-08	2	2	1	36916454	C	T	-0.121884	1.69208e-11	0.372088	0.915622
LSM10	-	2	protein_coding	ENSG00000181817.5	1	36863479	4659	-65424	1	36928903	1:36928903:T:C	T	C	AC=1871;AN=5948	rs10796885	0.685489	0.314511	0.986267	3.22451e-10	-0.297913	0.000999001	2.23331e-06	3	3	1	36928903	T	C	-0.096627	9.91496e-08	0.120655	0.317505
LSM10	-	2	protein_coding	ENSG00000181817.5	1	36863479	4659	13847	1	36849632	1:36849632:CT:C	CT	C	AC=2974;AN=4298	rs35654052	0.307727	0.692273	0.839327	5.46931e-05	0.171208	0.0629371	0.069482	4	4	1	36849632	CT	C	0.0731294	5.61318e-05	0.0599275	0.198269
FANCD2	+	2	protein_coding	ENSG00000144554.6	3	10134972	6670	-60631	3	10074341	3:10074341:A:ATTTG	A	ATTTG	AC=1206;AN=5926	rs112145845	0.796607	0.203393	0.984646	3.51638e-128	-0.179326	0.000999001	1.43211e-109	1	1	3	10074341	A	ATTTG	-0.406324	8.83042e-121	0.387918	0.936192
FANCD2	+	2	protein_coding	ENSG00000144554.6	3	10134972	6670	49283	3	10184255	3:10184255:G:A	G	A	AC=5277;AN=5884	rs779806	0.102322	0.897678	0.960887	1.57051e-09	0.0551373	0.000999001	1.03456e-05	2	2	3	10184255	G	A	0.106789	3.82259e-09	0.10295	0.283836
CTA-250D10.23	-	2	lincRNA	ENSG00000260655.1	22	42319104	6036	-3750	22	42322854	22:42322854:G:T	G	T	AC=119;AN=6024	rs7287486	0.980376	0.0196237	0.963581	1.11308e-38	-1.75394	0.000999001	6.57216e-21	1	1	22	42322854	G	T	-0.231481	3.93682e-38	0.484522	0.987324
CTA-250D10.23	-	2	lincRNA	ENSG00000260655.1	22	42319104	6036	-14304	22	42333408	22:42333408:T:G	T	G	AC=1270;AN=5952	rs6002546	0.785925	0.214075	0.986611	2.62625e-11	0.311787	0.000999001	4.31177e-05	2	2	22	42333408	T	G	0.120159	3.25719e-11	0.269908	0.727898
C2orf47	+	2	protein_coding	ENSG00000162972.6	2	200823989	4726	291145	2	201115134	2:201115134:G:GA	G	GA	AC=1336;AN=5982	rs149709064	0.7758	0.2242	0.985126	3.69869e-06	0.102465	0.00599401	0.00567156	1	1	2	201115134	G	GA	0.0784664	1.53649e-05	0.125911	0.32924
ERG	-	2	protein_coding	ENSG00000157554.14	21	40033618	7430	280243	21	39753375	21:39753375:T:C	T	C	AC=1461;AN=5738	rs2836354	0.746933	0.253067	0.962763	0.000146641	0.0762634	0.218781	0.215673	1	1	21	39115823	G	A	0.0671708	0.000216033	0.101144	0.27729
GALE	-	2	protein_coding	ENSG00000117308.10	1	24127263	5314	27040	1	24100223	1:24100223:C:T	C	T	AC=3499;AN=6058	rs7514394	0.423114	0.576886	1	2.6675e-10	0.0369464	0.000999001	1.7255e-06	1	1	1	24100223	C	T	0.110644	1.02379e-09	0.213487	0.581606
GALE	-	2	protein_coding	ENSG00000117308.10	1	24127263	5314	106039	1	24021224	1:24021224:C:T	C	T	AC=118;AN=5650	rs8880	0.97926	0.0207397	0.79181	3.2342e-09	-0.0974509	0.000999001	1.58304e-05	2	2	1	24021224	C	T	-0.101302	2.30514e-08	0.192469	0.520776
GALE	-	2	protein_coding	ENSG00000117308.10	1	24127263	5314	-363164	1	24490427	1:24490427:A:G	A	G	AC=80;AN=5956	rs144514235	0.986881	0.0131191	0.863637	3.28998e-09	0.176536	0.000999001	1.56665e-05	4	3	1	24490427	A	G	0.0975047	7.57769e-08	0.193519	0.523834
GALE	-	2	protein_coding	ENSG00000117308.10	1	24127263	5314	-295273	1	24422536	1:24422536:C:G	C	G	AC=60;AN=5914	rs150324830	0.990092	0.00990753	0.812636	1.42835e-05	-0.140661	0.024975	0.0247119	5	4	1	24843916	T	C	0.0707623	9.70798e-05	0.0879266	0.246772
GALE	-	2	protein_coding	ENSG00000117308.10	1	24127263	5314	-797631	1	24924894	1:24924894:C:T	C	T	AC=90;AN=5968	rs61425728	0.985102	0.0148985	0.900795	0.000102524	0.0830327	0.123876	0.127115	6	5	1	24925121	C	CT	0.0706371	9.98871e-05	0.0721116	0.219106
GALE	-	2	protein_coding	ENSG00000117308.10	1	24127263	5314	-80514	1	24207777	1:24207777:G:A	G	A	AC=4501;AN=5910	rs28876803	0.23926	0.76074	0.981529	0.000234586	0.0249841	0.241758	0.242172	7	6	1	24207777	G	A	0.0678844	0.000184842	0.0314565	0.175031
CHRNB2	+	2	protein_coding	ENSG00000160716.4	1	154540257	4317	40091	1	154580348	1:154580348:G:GAC	G	GAC	AC=1775;AN=5664	rs71586026	0.688989	0.311011	0.963823	5.64101e-20	0.0111861	0.000999001	6.39758e-09	1	1	1	154580348	G	GAC	0.162577	2.17811e-19	0.236908	0.637576
CHRNB2	+	2	protein_coding	ENSG00000160716.4	1	154540257	4317	-35151	1	154505106	1:154505106:C:T	C	T	AC=810;AN=5942	rs77994623	0.864443	0.135557	0.979238	4.18445e-05	-0.00672303	0.243756	0.255289	2	2	1	154505106	C	T	-0.0740572	4.50829e-05	0.0638084	0.204838
KIAA1199	+	2	protein_coding	ENSG00000103888.11	15	81239285	6004	-26764	15	81212521	15:81212521:T:C	T	C	AC=602;AN=5550	rs2271160	0.891611	0.108389	0.907409	5.99925e-05	0.134029	0.0899101	0.0891171	1	1	15	81212521	T	C	0.0731639	5.56781e-05	0.0534632	0.189065
NACC2	-	2	protein_coding	ENSG00000148411.3	9	138911326	7810	-72120	9	138983446	9:138983446:T:C	T	C	AC=1743;AN=5860	rs11103326	0.702167	0.297833	0.977251	2.30849e-32	0.611752	0.000999001	7.6677e-26	1	1	9	138972147	C	T	0.192424	1.18419e-26	0.149255	0.394775
NACC2	-	2	protein_coding	ENSG00000148411.3	9	138911326	7810	-59894	9	138971220	9:138971220:T:C	T	C	AC=1354;AN=6042	rs79105125	0.775372	0.224628	0.99597	2.77186e-28	0.86666	0.000999001	2.50386e-22	3	2	9	138962514	GA	G	0.13071	5.12925e-13	0.303218	0.805149
NACC2	-	2	protein_coding	ENSG00000148411.3	9	138911326	7810	-10999	9	138922325	9:138922325:A:G	A	G	AC=3864;AN=4420	rs5019677	0.125111	0.874889	0.785378	9.4651e-12	0.267563	0.000999001	1.76805e-07	4	3	9	138922325	A	G	0.123022	1.09272e-11	0.248462	0.665656
NACC2	-	2	protein_coding	ENSG00000148411.3	9	138911326	7810	-68894	9	138980220	9:138980220:A:C	A	C	AC=4110;AN=5866	rs11103322	0.300433	0.699567	0.979824	3.13326e-10	0.488168	0.000999001	2.8853e-06	5	4	9	138959456	G	A	-0.0995792	3.97706e-08	0.186141	0.502626
NACC2	-	2	protein_coding	ENSG00000148411.3	9	138911326	7810	-77013	9	138988339	9:138988339:A:C	A	C	AC=255;AN=5898	rs75596264	0.956291	0.0437086	0.930566	6.95798e-06	1.08399	0.017982	0.0222651	6	5	9	138969339	C	T	0.244824	1.38666e-42	0.141135	0.373274
CHN2	+	1	protein_coding	ENSG00000106069.16	7	29544411	7177	-356519	7	29187892	7:29187892:G:A	G	A	AC=4695;AN=5808	rs245882	0.191053	0.808947	0.961309	5.57969e-70	0.0937492	0.000999001	8.03268e-59	1	1	7	29187892	G	A	0.282412	1.19071e-56	0.481664	0.987193
CHN2	+	1	protein_coding	ENSG00000106069.16	7	29544411	7177	-358155	7	29186256	7:29186256:A:G	A	G	AC=2458;AN=6058	rs245880	0.594616	0.405384	1	1.11719e-29	0.046411	0.000999001	8.13597e-24	2	2	7	29182273	T	C	-0.183888	1.91304e-24	0.190708	0.515683
CHN2	+	1	protein_coding	ENSG00000106069.16	7	29544411	7177	-76501	7	29467910	7:29467910:T:C	T	C	AC=946;AN=6056	rs6462138	0.844728	0.155272	0.999193	7.49615e-08	-0.0268961	0.001998	0.000297767	3	3	7	29467910	T	C	-0.0950365	1.60429e-07	0.0631289	0.20363
CHN2	+	1	protein_coding	ENSG00000106069.16	7	29544411	7177	-254154	7	29290257	7:29290257:A:T	A	T	AC=154;AN=6006	rs117378686	0.974951	0.0250488	0.950542	4.79246e-07	0.0568586	0.004995	0.00166948	4	4	7	29290257	A	T	0.0896984	7.62993e-07	0.204799	0.556992
CHN2	+	1	protein_coding	ENSG00000106069.16	7	29544411	7177	8572	7	29552983	7:29552983:T:C	T	C	AC=1879;AN=5884	rs1059185	0.680491	0.319509	0.985552	5.54041e-06	-0.0175585	0.017982	0.0145129	5	5	7	29552983	T	C	-0.0841036	3.56835e-06	0.118067	0.314623
CHN2	+	1	protein_coding	ENSG00000106069.16	7	29544411	7177	-229343	7	29315068	7:29315068:A:G	A	G	AC=3150;AN=5406	rs4722896	0.418743	0.581257	0.945695	3.20542e-05	-0.0157544	0.0609391	0.0674689	6	6	7	29315068	A	G	-0.0723204	6.78148e-05	0.051635	0.186896
CHN2	+	1	protein_coding	ENSG00000106069.16	7	29544411	7177	-436616	7	29107795	7:29107795:T:G	T	G	AC=747;AN=5586	rs483693	0.86648	0.13352	0.924771	0.000187503	0.020363	0.264735	0.282953	7	7	7	29291852	C	T	0.0665767	0.000245708	0.0221419	0.159286
TYW3	+	2	protein_coding	ENSG00000162623.11	1	75229577	5552	-30837	1	75198740	1:75198740:A:C	A	C	AC=4077;AN=6058	rs2345436	0.327208	0.672792	1	1.37605e-22	-0.212927	0.000999001	6.29822e-18	1	1	1	75217497	A	C	0.152567	3.10006e-17	0.254699	0.682901
TYW3	+	2	protein_coding	ENSG00000162623.11	1	75229577	5552	-51217	1	75178360	1:75178360:C:T	C	T	AC=4439;AN=6058	rs7522428	0.267086	0.732914	1	3.7762e-13	0.153899	0.000999001	2.16975e-09	2	2	1	75217497	A	C	0.116783	1.14294e-10	0.190068	0.513845
TYW3	+	2	protein_coding	ENSG00000162623.11	1	75229577	5552	313966	1	75543543	1:75543543:T:G	T	G	AC=81;AN=5700	rs149186646	0.985773	0.0142269	0.761409	7.68265e-09	-0.184174	0.000999001	1.65916e-05	4	3	1	75543543	T	G	-0.10326	1.22696e-08	0.230022	0.622003
TYW3	+	2	protein_coding	ENSG00000162623.11	1	75229577	5552	-36670	1	75192907	1:75192907:C:<INS:ME:LINE1>:75196563	C	<INS:ME:LINE1>	AC=1446;AN=4084	esv3586468	0.646172	ME	0.84409	2.26082e-08	-0.0750304	0.000999001	4.88069e-05	3	4	1	75192907	C	<INS:ME:LINE1>	-0.0775673	1.92254e-05	0.0965787	0.264027
TYW3	+	2	protein_coding	ENSG00000162623.11	1	75229577	5552	620033	1	75849610	1:75849610:G:T	G	T	AC=1074;AN=5866	rs7522357	0.816639	0.183361	0.981295	2.36921e-05	-0.0499342	0.01998	0.0219141	5	5	1	75849610	G	T	-0.0728707	5.96435e-05	0.0720442	0.218998
TYW3	+	2	protein_coding	ENSG00000162623.11	1	75229577	5552	-761461	1	74468116	1:74468116:C:CT	C	CT	AC=1013;AN=4332	rs34913343	0.766456	0.233544	0.824223	8.79451e-05	0.0457615	0.0629371	0.0716175	6	6	1	74468116	C	CT	0.0713876	8.41338e-05	0.0910632	0.252719
TYW3	+	2	protein_coding	ENSG00000162623.11	1	75229577	5552	110704	1	75340281	1:75340281:G:A	G	A	AC=274;AN=5544	rs17620301	0.950476	0.0495241	0.850896	0.000293383	-0.0725801	0.192807	0.18948	7	7	1	75340281	G	A	-0.0608493	0.000806228	0.0478222	0.183453
AP4S1	+	2	protein_coding	ENSG00000100478.10	14	31535502	5834	-66663	14	31468839	14:31468839:A:G	A	G	AC=799;AN=6036	rs56251680	0.86768	0.13232	0.995933	4.77499e-21	0.0655073	0.000999001	1.9877e-16	1	1	14	31468839	A	G	0.164791	6.96392e-20	0.360662	0.898775
AP4S1	+	2	protein_coding	ENSG00000100478.10	14	31535502	5834	-76983	14	31458519	14:31458519:G:A	G	A	AC=145;AN=5918	rs35128550	0.975751	0.0242494	0.910215	1.01322e-05	-0.0635488	0.015984	0.0157384	2	2	14	31458519	G	A	-0.0785069	1.521e-05	0.148857	0.393688
AP4S1	+	2	protein_coding	ENSG00000100478.10	14	31535502	5834	-38259	14	31497243	14:31497243:A:G	A	G	AC=961;AN=6014	rs17097669	0.839883	0.160117	0.992014	3.61044e-05	0.0265616	0.046953	0.0507742	3	3	14	31497243	A	G	0.0732593	5.44437e-05	0.0703845	0.216332
RPS9	+	2	protein_coding	ENSG00000170889.9	19	54705028	11549	6953	19	54711981	19:54711981:G:A	G	A	AC=1981;AN=6058	rs11666543	0.673114	0.326886	1	3.51494e-51	8.56759	0.000999001	1.01162e-35	2	1	19	54743564	C	G	-0.173466	6.84679e-22	0.232832	0.62834
RPS9	+	2	protein_coding	ENSG00000170889.9	19	54705028	11549	900	19	54705928	19:54705928:T:C	T	C	AC=2301;AN=6018	rs71365431	0.617943	0.382057	0.996729	1.14293e-41	-7.49949	0.000999001	2.65053e-29	1	2	19	54710154	G	C	0.169954	4.58158e-21	0.129183	0.338911
RPS9	+	2	protein_coding	ENSG00000170889.9	19	54705028	11549	9029	19	54714057	19:54714057:A:G	A	G	AC=129;AN=5900	rs3865476	0.978311	0.0216887	0.876266	5.54087e-32	-9.35578	0.000999001	1.89286e-21	4	3	19	54731988	C	G	-0.16259	2.16372e-19	0.343067	0.870685
RPS9	+	2	protein_coding	ENSG00000170889.9	19	54705028	11549	6230	19	54711258	19:54711258:T:G	T	G	AC=4988;AN=5858	rs2304523	0.148148	0.851852	0.965876	2.28638e-25	-6.14627	0.000999001	1.91746e-16	3	4	19	54743564	C	G	-0.112269	5.79451e-10	0.0892546	0.249324
RPS9	+	2	protein_coding	ENSG00000170889.9	19	54705028	11549	16854	19	54721882	19:54721882:C:G	C	G	AC=262;AN=5474	rs565906451	0.951981	0.0480186	0.832633	5.70808e-08	-3.68923	0.001998	0.00163944	5	5	19	53786149	A	G	0.0750267	3.57565e-05	0.0638187	0.204856
RAD51B	+	1	protein_coding	ENSG00000182185.14	14	69012279	5758	48980	14	69061259	14:69061259:C:G	C	G	AC=278;AN=5600	rs28908468	0.950576	0.0494237	0.869673	2.31817e-07	0.0230333	0.000999001	0.000603653	1	1	14	69061259	C	G	0.0936565	2.42071e-07	0.320216	0.833197
RAD51B	+	1	protein_coding	ENSG00000182185.14	14	69012279	5758	-16877	14	68995402	14:68995402:T:G	T	G	AC=894;AN=4726	rs558293908	0.812345	0.187655	0.841652	0.000137379	0.0105239	0.163836	0.160745	2	2	14	68995402	T	G	0.0685077	0.000161109	0.0868727	0.244732
RAD51AP1	+	1	protein_coding	ENSG00000111247.10	12	4659681	6873	242393	12	4902074	12:4902074:G:C	G	C	AC=706;AN=5212	rs11063340	0.86532	0.13468	0.870771	2.58542e-05	0.130258	0.0549451	0.0542206	1	1	12	4902074	G	C	0.0629748	0.000524518	0.0340011	0.176431
PLEKHB2	+	1	protein_coding	ENSG00000115762.12	2	131878515	5436	270504	2	132149019	2:132149019:G:T	G	T	AC=82;AN=5964	rs56268578	0.986088	0.0139116	0.891552	1.20778e-14	-1.19069	0.000999001	4.485e-10	3	1	2	132149019	G	T	-0.0867493	1.7407e-06	0.197338	0.535047
PLEKHB2	+	1	protein_coding	ENSG00000115762.12	2	131878515	5436	-123327	2	131755188	2:131755188:A:G	A	G	AC=745;AN=5346	rs11895351	0.861111	0.138889	0.876529	2.73587e-14	0.266246	0.000999001	1.14252e-09	1	2	2	131755188	A	G	0.123107	1.05743e-11	0.369251	0.911574
PLEKHB2	+	1	protein_coding	ENSG00000115762.12	2	131878515	5436	15443	2	131893958	2:131893958:T:G	T	G	AC=3814;AN=5770	rs7566939	0.338355	0.661645	0.967191	1.05569e-10	0.167533	0.000999001	1.2879e-06	2	3	2	131893958	T	G	0.115285	1.97247e-10	0.183325	0.494616
PLEKHB2	+	1	protein_coding	ENSG00000115762.12	2	131878515	5436	698639	2	132577154	2:132577154:G:T	G	T	AC=75;AN=5864	rs114791982	0.986855	0.0131448	0.794417	1.00195e-05	0.641914	0.012987	0.0158794	4	4	2	132859600	A	AC	-0.0692514	0.000136542	0.038237	0.17849
PLEKHB2	+	1	protein_coding	ENSG00000115762.12	2	131878515	5436	-109067	2	131769448	2:131769448:C:T	C	T	AC=123;AN=5492	rs35437121	0.977426	0.0225738	0.689676	5.37694e-05	0.381399	0.0669331	0.0632708	6	5	2	132800586	C	T	-0.0694035	0.000131973	0.0317303	0.175201
PLEKHB2	+	1	protein_coding	ENSG00000115762.12	2	131878515	5436	-183273	2	131695242	2:131695242:A:AT	A	AT	AC=1347;AN=1892	rs34033028	0.287113	0.712887	0.597176	0.000167244	0.123962	0.15984	0.155105	7	6	2	132859600	A	AC	-0.0654282	0.0003142	0.0315661	0.175099
PLEKHB2	+	1	protein_coding	ENSG00000115762.12	2	131878515	5436	236530	2	132115045	2:132115045:T:C	T	C	AC=225;AN=2854	rs2313380	0.920728	0.0792725	0.547298	0.000210735	-0.155673	0.191808	0.188784	5	7	2	132859600	A	AC	-0.0700958	0.000112936	0.0519415	0.18724
MYO18B	+	1	protein_coding	ENSG00000133454.11	22	26423015	8187	-284931	22	26138084	22:26138084:G:A	G	A	AC=544;AN=5242	rs36060503	0.8956	0.1044	0.859791	2.93893e-139	0.879424	0.000999001	3.32033e-125	1	1	22	26138084	G	A	0.325365	1.25396e-75	0.501713	0.988083
TFR2	-	2	protein_coding	ENSG00000106327.8	7	100240402	6162	22592	7	100217810	7:100217810:C:T	C	T	AC=1337;AN=5968	rs62482239	0.776178	0.223822	0.990386	1.02195e-22	-0.0450186	0.000999001	1.99351e-15	1	1	7	100217810	C	T	-0.170178	4.06256e-21	0.204035	0.554762
TFR2	-	2	protein_coding	ENSG00000106327.8	7	100240402	6162	45300	7	100195102	7:100195102:C:T	C	T	AC=144;AN=5898	rs147680584	0.97567	0.0243297	0.894933	7.04743e-09	0.0664099	0.004995	8.90094e-05	2	2	7	100195102	C	T	0.102497	1.57077e-08	0.242145	0.649804
TFR2	-	2	protein_coding	ENSG00000106327.8	7	100240402	6162	-75648	7	100316050	7:100316050:GGC:G	GGC	G	AC=4954;AN=6030	rs202010814	0.178595	0.821405	0.996157	5.91522e-06	-0.0224414	0.01998	0.0181569	3	3	7	100344028	C	T	0.0772074	2.10162e-05	0.0523609	0.187725
TFR2	-	2	protein_coding	ENSG00000106327.8	7	100240402	6162	-439846	7	100680248	7:100680248:C:A	C	A	AC=87;AN=6056	rs146323653	0.985005	0.0149952	0.997026	1.23026e-05	-0.361401	0.022977	0.0241309	4	4	7	100519823	C	T	0.0643899	0.000391119	0.0487821	0.184147
TFR2	-	2	protein_coding	ENSG00000106327.8	7	100240402	6162	-451029	7	100691431	7:100691431:C:G	C	G	AC=89;AN=6042	rs59742420	0.984648	0.0153523	0.973131	0.000218104	0.305152	0.248751	0.266494	5	5	7	100519823	C	T	0.0642452	0.000403147	0.0504714	0.185664
C9orf117	+	2	protein_coding	ENSG00000160401.10	9	130475017	4532	2751	9	130477768	9:130477768:G:A	G	A	AC=3385;AN=6058	rs504434	0.442134	0.557866	1	2.68914e-15	-0.0381017	0.000999001	7.97409e-11	1	1	9	130477768	G	A	-0.12216	1.52227e-11	0.239686	0.643989
C9orf117	+	2	protein_coding	ENSG00000160401.10	9	130475017	4532	106706	9	130581723	9:130581723:A:G	A	G	AC=3141;AN=5552	rs10819309	0.432489	0.567511	0.961038	2.23227e-08	-0.0274579	0.000999001	0.000110105	2	2	9	130581723	A	G	-0.0877823	1.30778e-06	0.10792	0.301072
SNAP23	+	1	protein_coding	ENSG00000092531.5	15	42820141	4328	-2786	15	42817355	15:42817355:G:GGA	G	GGA	AC=1300;AN=6028	rs76029518	0.783863	0.216137	0.996397	3.42162e-88	1.13289	0.000999001	1.32131e-73	1	1	15	42782180	T	G	0.342269	5.3351e-84	0.212657	0.579334
SNAP23	+	1	protein_coding	ENSG00000092531.5	15	42820141	4328	-34138	15	42786003	15:42786003:G:A	G	A	AC=174;AN=5232	rs143135192	0.966343	0.0336574	0.678534	1.31593e-19	-0.775377	0.000999001	1.2419e-14	2	2	15	42786003	G	A	-0.159673	9.48976e-19	0.418791	0.971293
SNAP23	+	1	protein_coding	ENSG00000092531.5	15	42820141	4328	30387	15	42850528	15:42850528:T:G	T	G	AC=605;AN=5758	rs529836526	0.894541	0.105459	0.948461	1.21121e-09	-0.4346	0.000999001	4.50592e-06	3	3	15	42681057	G	A	0.0915481	4.48808e-07	0.0665364	0.209748
SNAP23	+	1	protein_coding	ENSG00000092531.5	15	42820141	4328	-805823	15	42014318	15:42014318:CA:C	CA	C	AC=315;AN=4482	rs202172222	0.930126	0.0698737	0.727454	0.00011691	0.217489	0.0889111	0.101387	4	4	15	42014318	CA	C	0.0687868	0.000151437	0.116385	0.313357
GCNT4	-	2	protein_coding	ENSG00000176928.4	5	74326724	6414	-30370	5	74357094	5:74357094:G:A	G	A	AC=746;AN=6016	rs61688563	0.876663	0.123337	0.993766	3.98375e-17	0.143287	0.000999001	1.14091e-12	2	1	5	74426956	C	T	0.135679	6.43709e-14	0.146495	0.387342
GCNT4	-	2	protein_coding	ENSG00000176928.4	5	74326724	6414	-22834	5	74349558	5:74349558:C:T	C	T	AC=127;AN=6032	rs12520598	0.978303	0.0216969	0.974402	7.95227e-16	-0.287686	0.000999001	1.65369e-11	1	2	5	74349558	C	T	-0.141566	4.97706e-15	0.291983	0.783767
GCNT4	-	2	protein_coding	ENSG00000176928.4	5	74326724	6414	49985	5	74276739	5:74276739:A:AT	A	AT	AC=1944;AN=5866	rs147994094	0.668998	0.331002	0.980646	1.18505e-05	-0.0525782	0.016983	0.0189979	3	3	5	74365543	G	T	-0.0731192	5.62668e-05	0.0454474	0.182109
GCNT4	-	2	protein_coding	ENSG00000176928.4	5	74326724	6414	168109	5	74158615	5:74158615:A:T	A	T	AC=121;AN=5952	rs115507637	0.979993	0.0200066	0.911606	2.83808e-05	0.146981	0.043956	0.0393663	4	4	5	74158615	A	T	0.0750215	3.58012e-05	0.111921	0.309411
EPCAM	+	1	protein_coding	ENSG00000119888.6	2	47600914	7362	-75446	2	47525468	2:47525468:C:A	C	A	AC=2297;AN=4488	rs56146386	0.489348	0.510652	0.876648	8.35275e-09	-0.00713614	0.00699301	0.00128481	1	1	2	47525468	C	A	-0.10457	7.99288e-09	0.0953209	0.26118
EPCAM	+	1	protein_coding	ENSG00000119888.6	2	47600914	7362	11242	2	47612156	2:47612156:A:G	A	G	AC=554;AN=6058	rs4952886	0.909252	0.0907479	1	9.34942e-08	0.0106105	0.010989	0.00401012	2	2	2	47612156	A	G	0.0967727	9.4837e-08	0.0781342	0.228853
MAGEF1	-	2	protein_coding	ENSG00000177383.3	3	184429836	6359	422	3	184429414	3:184429414:C:A	C	A	AC=4297;AN=5868	rs10937187	0.26731	0.73269	0.978996	3.38803e-165	-0.675435	0.000999001	1.24761e-140	1	1	3	184429718	A	G	-0.459666	3.02363e-158	0.34991	0.881836
MAGEF1	-	2	protein_coding	ENSG00000177383.3	3	184429836	6359	73481	3	184356355	3:184356355:C:T	C	T	AC=2641;AN=5948	rs4686705	0.554516	0.445484	0.988463	1.54439e-30	-0.268849	0.000999001	5.14567e-24	2	2	3	184356355	C	T	-0.178129	5.15204e-23	0.251767	0.67462
MAGEF1	-	2	protein_coding	ENSG00000177383.3	3	184429836	6359	40756	3	184389080	3:184389080:T:C	T	C	AC=2765;AN=5904	rs13090410	0.531426	0.468574	0.987802	3.17299e-08	-0.126296	0.000999001	0.000141231	3	3	3	184389080	T	C	-0.0843804	3.31345e-06	0.0586555	0.196336
TMCO4	-	2	protein_coding	ENSG00000162542.9	1	20126433	7754	113970	1	20012463	1:20012463:A:G	A	G	AC=4150;AN=6042	rs6677765	0.312864	0.687136	0.998353	3.6682e-21	0.102567	0.000999001	8.77748e-16	2	1	1	20012463	A	G	0.172561	1.12146e-21	0.177149	0.477034
TMCO4	-	2	protein_coding	ENSG00000162542.9	1	20126433	7754	4335	1	20122098	1:20122098:T:C	T	C	AC=68;AN=6028	rs10917542	0.988662	0.0113379	0.939957	8.92625e-21	-0.423791	0.000999001	2.03548e-15	1	2	1	20122806	C	T	-0.169031	7.50032e-21	0.160651	0.428268
TMCO4	-	2	protein_coding	ENSG00000162542.9	1	20126433	7754	-87157	1	20213590	1:20213590:T:C	T	C	AC=2092;AN=5938	rs12129834	0.647039	0.352961	0.987918	3.85108e-05	-0.0421867	0.0769231	0.0838444	3	3	1	20213590	T	C	-0.0767472	2.35381e-05	0.0476146	0.183316
DACH1	-	2	protein_coding	ENSG00000165659.12	13	72440907	6867	29071	13	72411836	13:72411836:GAC:G	GAC	G	AC=1439;AN=5588	rs34759257	0.742054	0.257946	0.93702	1.47554e-08	-0.0269948	0.000999001	6.49585e-05	1	1	13	72411836	GAC	G	-0.10015	3.32345e-08	0.170445	0.457705
DACH1	-	2	protein_coding	ENSG00000165659.12	13	72440907	6867	-64401	13	72505308	13:72505308:T:C	T	C	AC=124;AN=5994	rs1824465	0.979316	0.020684	0.944854	1.83555e-07	0.0726588	0.000999001	0.000636289	2	2	13	72505308	T	C	0.0939989	2.18698e-07	0.180485	0.486542
DACH1	-	2	protein_coding	ENSG00000165659.12	13	72440907	6867	367664	13	72073243	13:72073243:G:GCA	G	GCA	AC=334;AN=5268	rs140335206	0.93692	0.0630798	0.816132	7.59005e-05	0.0310581	0.115884	0.118097	3	3	13	72073243	G	GCA	0.0710671	9.05505e-05	0.0705512	0.216603
GLT8D1	-	2	protein_coding	ENSG00000016864.12	3	52740048	4324	-69477	3	52809525	3:52809525:T:C	T	C	AC=2271;AN=5626	rs2019065	0.596427	0.403573	0.967328	1.91399e-20	-0.117428	0.000999001	9.32202e-15	1	1	3	52703254	GA	G	-0.167199	1.97779e-20	0.0751568	0.223942
NELFCD	+	2	protein_coding	ENSG00000101158.8	20	57568978	6153	-4283	20	57564695	20:57564695:C:T	C	T	AC=817;AN=6058	rs17851253	0.865571	0.134429	1	2.62711e-267	-0.974334	0.000999001	1.87381e-238	1	1	20	57564695	C	T	-0.424884	4.65053e-133	0.516836	0.988711
NELFCD	+	2	protein_coding	ENSG00000101158.8	20	57568978	6153	5873	20	57574851	20:57574851:A:G	A	G	AC=3021;AN=5334	rs189356	0.435029	0.564971	0.943684	1.55819e-28	-0.167451	0.000999001	3.75366e-23	2	2	20	57574851	A	G	-0.164913	6.5353e-20	0.301083	0.801335
NELFCD	+	2	protein_coding	ENSG00000101158.8	20	57568978	6153	6616	20	57575594	20:57575594:C:T	C	T	AC=3849;AN=5496	rs163790	0.299147	0.700853	0.949731	2.35811e-11	0.121853	0.000999001	1.83888e-07	3	3	20	57575594	C	T	0.0858213	2.2444e-06	0.17023	0.457078
NELFCD	+	2	protein_coding	ENSG00000101158.8	20	57568978	6153	-79107	20	57489871	20:57489871:C:CAATAAT	C	CAATAAT	AC=1735;AN=5680	rs141058577	0.694942	0.305058	0.965531	6.92298e-07	0.0710365	0.000999001	0.00189993	4	4	20	57489871	C	CAATAAT	0.0876931	1.34066e-06	0.0666525	0.209955
NELFCD	+	2	protein_coding	ENSG00000101158.8	20	57568978	6153	221640	20	57790618	20:57790618:T:C	T	C	AC=440;AN=4884	rs6070744	0.909345	0.090655	0.794495	1.25349e-06	-0.112346	0.000999001	0.00335895	5	5	20	57790618	T	C	-0.0947519	1.74719e-07	0.217177	0.591418
NELFCD	+	2	protein_coding	ENSG00000101158.8	20	57568978	6153	309613	20	57878591	20:57878591:T:G	T	G	AC=3241;AN=3626	rs197173	0.105517	0.894483	0.651706	0.000119166	0.0821807	0.18981	0.194041	6	6	20	57526584	G	A	0.0686734	0.0001553	0.056978	0.193855
POGK	+	2	protein_coding	ENSG00000143157.7	1	166809326	7025	15520	1	166824846	1:166824846:T:C	T	C	AC=2303;AN=6046	rs10800269	0.619671	0.380329	0.997737	9.55271e-10	-0.19632	0.000999001	4.32052e-06	1	1	1	166975202	G	A	0.0992822	4.36502e-08	0.0925854	0.255608
POGK	+	2	protein_coding	ENSG00000143157.7	1	166809326	7025	13240	1	166822566	1:166822566:A:G	A	G	AC=371;AN=5886	rs2232526	0.936774	0.063226	0.946162	1.21377e-07	0.111331	0.001998	0.000377836	3	2	1	166917857	C	G	0.0867256	1.75208e-06	0.147975	0.391299
POGK	+	2	protein_coding	ENSG00000143157.7	1	166809326	7025	10778	1	166820104	1:166820104:G:A	G	A	AC=2378;AN=5908	rs10800268	0.598347	0.401653	0.987909	4.70993e-07	0.161606	0.002997	0.00118017	2	3	1	166980125	C	A	0.0840745	3.5962e-06	0.076901	0.226779
POGK	+	2	protein_coding	ENSG00000143157.7	1	166809326	7025	276	1	166809602	1:166809602:C:G	C	G	AC=3981;AN=5858	rs6683488	0.320273	0.679727	0.980539	0.000146127	-0.0498239	0.20979	0.205799	4	4	1	166676272	A	G	-0.0596062	0.00103047	0.0232963	0.16353
RP11-678G14.3	-	2	lincRNA	ENSG00000268555.1	19	21770124	9671	15357	19	21754767	19:21754767:T:C	T	C	AC=1960;AN=6032	rs6511268	0.676756	0.323244	0.997498	9.01742e-143	-1.85923	0.000999001	4.84626e-112	1	1	19	21816224	C	T	-0.205437	3.17703e-30	0.398293	0.948806
RP11-678G14.3	-	2	lincRNA	ENSG00000268555.1	19	21770124	9671	-26330	19	21796454	19:21796454:A:T	A	T	AC=3296;AN=6054	rs7251076	0.453548	0.546452	0.998923	2.04135e-98	0.937013	0.000999001	6.39007e-78	2	2	19	21788852	C	T	-0.312595	1.19462e-69	0.516292	0.988689
RP11-678G14.3	-	2	lincRNA	ENSG00000268555.1	19	21770124	9671	-27678	19	21797802	19:21797802:G:C	G	C	AC=1859;AN=5794	rs55851748	0.68093	0.31907	0.974959	1.44728e-06	0.382396	0.00699301	0.00446245	3	3	19	21415784	TA	T	-0.0654476	0.000312907	0.0731492	0.220751
RP11-678G14.3	-	2	lincRNA	ENSG00000268555.1	19	21770124	9671	-43934	19	21814058	19:21814058:A:G	A	G	AC=1485;AN=5148	rs62108424	0.711385	0.288615	0.914101	9.76189e-05	-0.129587	0.113886	0.120896	4	4	19	21832844	T	C	0.0687965	0.00015111	0.0589767	0.19682
RP11-572O17.1	+	2	lincRNA	ENSG00000270195.1	4	1714548	7142	33938	4	1748486	4:1748486:G:A	G	A	AC=2438;AN=6028	rs1867923	0.596534	0.403466	0.994932	3.16233e-06	-0.0847152	0.00999001	0.00808251	1	1	4	1688981	A	G	-0.0817298	6.67531e-06	0.0849495	0.241084
RP11-352G9.1	-	2	lincRNA	ENSG00000273009.1	3	195640554	8835	-21216	3	195661770	3:195661770:C:T	C	T	AC=1332;AN=5742	rs9868045	0.768695	0.231305	0.963406	3.28233e-09	0.15224	0.000999001	2.62174e-05	1	1	3	195661770	C	T	0.109298	1.63014e-09	0.103326	0.285229
NBPF1	-	2	protein_coding	ENSG00000219481.6	1	16940029	7493	88589	1	16851440	1:16851440:C:T	C	T	AC=1780;AN=5578	rs10907231	0.681548	0.318452	0.954388	6.15354e-26	0.18853	0.000999001	1.37066e-20	10	1	1	16851440	C	T	0.206179	1.95295e-30	0.212026	0.577593
NBPF1	-	2	protein_coding	ENSG00000219481.6	1	16940029	7493	138938	1	16801091	1:16801091:C:T	C	T	AC=157;AN=5762	rs61769458	0.972684	0.0273159	0.835918	8.22554e-18	-0.247421	0.000999001	3.18079e-13	9	2	1	16801091	C	T	-0.100975	2.55849e-08	0.229833	0.621576
NBPF1	-	2	protein_coding	ENSG00000219481.6	1	16940029	7493	271789	1	16668240	1:16668240:C:T	C	T	AC=148;AN=5876	rs149876490	0.97505	0.0249501	0.881675	9.82402e-15	0.251695	0.000999001	1.55416e-10	12	3	1	16668240	C	T	0.110535	1.06326e-09	0.207002	0.563379
NBPF1	-	2	protein_coding	ENSG00000219481.6	1	16940029	7493	-332407	1	17272436	1:17272436:A:G	A	G	AC=1023;AN=2664	rs3867302	0.617061	0.382939	0.688305	1.08451e-14	0.0941748	0.000999001	2.76066e-10	4	4	1	17272436	A	G	0.125675	3.88332e-12	0.399446	0.950193
NBPF1	-	2	protein_coding	ENSG00000219481.6	1	16940029	7493	-34757	1	16974786	1:16974786:G:C	G	C	AC=289;AN=3454	rs28622547	0.916242	0.0837578	0.603408	1.39359e-14	0.138802	0.000999001	2.19698e-10	6	5	1	16832342	C	T	-0.101407	2.22937e-08	0.184643	0.498363
NBPF1	-	2	protein_coding	ENSG00000219481.6	1	16940029	7493	-436555	1	17376584	1:17376584:A:G	A	G	AC=62;AN=6050	rs143354477	0.989671	0.0103292	0.971756	4.43205e-14	0.33682	0.000999001	8.54731e-10	17	6	1	17376584	A	G	0.120358	3.02146e-11	0.359964	0.897703
NBPF1	-	2	protein_coding	ENSG00000219481.6	1	16940029	7493	221916	1	16718113	1:16718113:A:C	A	C	AC=102;AN=5366	rs576646753	0.981077	0.0189229	0.657206	9.75062e-14	0.21267	0.000999001	1.69819e-09	11	7	1	16718113	A	C	0.140148	9.31021e-15	0.433608	0.982131
NBPF1	-	2	protein_coding	ENSG00000219481.6	1	16940029	7493	-16381	1	16956410	1:16956410:C:T	C	T	AC=84;AN=5690	rs567956086	0.985425	0.0145748	0.68097	7.89863e-12	0.244226	0.000999001	8.54737e-08	5	8	1	16956410	C	T	0.121161	2.22902e-11	0.310695	0.817856
NBPF1	-	2	protein_coding	ENSG00000219481.6	1	16940029	7493	-338348	1	17278377	1:17278377:CT:C	CT	C	AC=2166;AN=2894	rs35956886	0.251691	0.748309	0.687648	2.24427e-11	-0.0847997	0.000999001	2.16733e-07	16	9	1	17278377	CT	C	-0.100607	2.87564e-08	0.223806	0.607715
NBPF1	-	2	protein_coding	ENSG00000219481.6	1	16940029	7493	515428	1	16424601	1:16424601:CA:C	CA	C	AC=2386;AN=4732	rs34003882	0.494018	0.505982	0.896042	1.07173e-09	-0.148021	0.000999001	6.98274e-06	19	10	1	16832342	C	T	-0.105089	6.73513e-09	0.281126	0.758983
NBPF1	-	2	protein_coding	ENSG00000219481.6	1	16940029	7493	-322032	1	17262061	1:17262061:G:A	G	A	AC=150;AN=5946	rs143227371	0.975197	0.0248029	0.925719	1.48085e-09	0.184077	0.000999001	8.72918e-06	23	11	1	16832342	C	T	-0.109728	1.40588e-09	0.224681	0.609767
NBPF1	-	2	protein_coding	ENSG00000219481.6	1	16940029	7493	588157	1	16351872	1:16351872:C:T	C	T	AC=135;AN=6020	rs138997233	0.97745	0.0225503	0.968755	1.69811e-09	-0.197588	0.000999001	1.09401e-05	20	12	1	16832342	C	T	-0.104221	8.96441e-09	0.256469	0.688017
NBPF1	-	2	protein_coding	ENSG00000219481.6	1	16940029	7493	-255733	1	17195762	1:17195762:CA:C	CA	C	AC=435;AN=2986	rs368109771	0.855694	0.144306	0.64218	1.72321e-09	0.100008	0.000999001	1.236e-05	1	13	1	16832342	C	T	-0.106239	4.59528e-09	0.251363	0.673501
NBPF1	-	2	protein_coding	ENSG00000219481.6	1	16940029	7493	486858	1	16453171	1:16453171:C:T	C	T	AC=1708;AN=6036	rs1566147	0.715788	0.284212	0.996988	6.88604e-09	-0.0722369	0.000999001	3.4646e-05	27	14	1	16761912	T	A	-0.118197	6.78571e-11	0.341946	0.868839
NBPF1	-	2	protein_coding	ENSG00000219481.6	1	16940029	7493	-248362	1	17188391	1:17188391:T:C	T	C	AC=1032;AN=2810	rs1985272	0.631285	0.368715	0.721821	8.66585e-09	-0.0798365	0.000999001	4.47499e-05	22	15	1	16832342	C	T	-0.106671	3.97725e-09	0.299223	0.797928
NBPF1	-	2	protein_coding	ENSG00000219481.6	1	16940029	7493	-99622	1	17039651	1:17039651:T:C	T	C	AC=3615;AN=3930	rs1765594	0.0791833	0.920817	0.661775	1.12425e-08	0.103881	0.000999001	5.32669e-05	8	16	1	16832342	C	T	-0.0933446	2.65441e-07	0.187276	0.50586
NBPF1	-	2	protein_coding	ENSG00000219481.6	1	16940029	7493	-29066	1	16969095	1:16969095:C:A	C	A	AC=2195;AN=2850	rs849703	0.229665	0.770335	0.683972	1.43457e-08	0.0895647	0.000999001	8.5253e-05	2	17	1	16761912	T	A	-0.111416	7.82038e-10	0.305941	0.809881
NBPF1	-	2	protein_coding	ENSG00000219481.6	1	16940029	7493	573329	1	16366700	1:16366700:T:A	T	A	AC=183;AN=5240	rs113087464	0.965389	0.0346111	0.70159	2.42416e-07	0.114359	0.001998	0.000923748	25	18	1	16832342	C	T	-0.105683	5.53237e-09	0.258921	0.695213
NBPF1	-	2	protein_coding	ENSG00000219481.6	1	16940029	7493	524262	1	16415767	1:16415767:G:T	G	T	AC=2396;AN=4954	rs28460456	0.517527	0.482473	0.910921	4.10461e-07	-0.12154	0.000999001	0.00150771	21	19	1	16832342	C	T	-0.103302	1.21048e-08	0.248416	0.665535
NBPF1	-	2	protein_coding	ENSG00000219481.6	1	16940029	7493	-44004	1	16984033	1:16984033:C:T	C	T	AC=838;AN=2056	rs201868496	0.592256	0.407744	0.646937	5.91875e-07	0.0713904	0.001998	0.00206095	24	20	1	16832342	C	T	-0.120115	3.31175e-11	0.408487	0.960701
NBPF1	-	2	protein_coding	ENSG00000219481.6	1	16940029	7493	420855	1	16519174	1:16519174:TAG:T	TAG	T	AC=4258;AN=5670	rs559870345	0.249655	0.750345	0.962577	6.06137e-07	-0.0601936	0.000999001	0.00225437	28	21	1	16761912	T	A	-0.110539	1.06156e-09	0.287593	0.774345
NBPF1	-	2	protein_coding	ENSG00000219481.6	1	16940029	7493	166955	1	16773074	1:16773074:T:C	T	C	AC=190;AN=5784	rs12130061	0.967747	0.0322526	0.84933	4.35195e-06	0.12438	0.013986	0.0125382	15	22	1	16832342	C	T	-0.111543	7.48016e-10	0.322758	0.837255
NBPF1	-	2	protein_coding	ENSG00000219481.6	1	16940029	7493	33490	1	16906539	1:16906539:CT:C	CT	C	AC=320;AN=2438	rs534546110	0.87	0.13	0.555057	8.67036e-06	0.0709391	0.022977	0.0234811	14	23	1	16832342	C	T	-0.111948	6.48712e-10	0.36352	0.903117
NBPF1	-	2	protein_coding	ENSG00000219481.6	1	16940029	7493	-91790	1	17031819	1:17031819:C:T	C	T	AC=323;AN=2276	rs11807506	0.857266	0.142734	0.57197	3.10602e-05	0.0652816	0.0699301	0.0728716	13	24	1	16832342	C	T	-0.1076	2.90769e-09	0.297936	0.79552
NBPF1	-	2	protein_coding	ENSG00000219481.6	1	16940029	7493	731187	1	16208842	1:16208842:G:GC	G	GC	AC=95;AN=5864	rs200190011	0.984172	0.0158281	0.847494	3.13477e-05	-0.126402	0.0629371	0.0723434	26	25	1	16832342	C	T	-0.106775	3.83999e-09	0.319905	0.832701
NBPF1	-	2	protein_coding	ENSG00000219481.6	1	16940029	7493	40126	1	16899903	1:16899903:G:C	G	C	AC=648;AN=1828	rs61772300	0.642473	0.357527	0.601887	4.54408e-05	-0.0527072	0.0929071	0.100936	30	26	1	16832342	C	T	-0.121645	1.85372e-11	0.332663	0.853437
NBPF1	-	2	protein_coding	ENSG00000219481.6	1	16940029	7493	-42367	1	16982396	1:16982396:C:T	C	T	AC=3805;AN=4022	rs201737346	0.0536408	0.946359	0.600216	8.02523e-05	0.0803872	0.160839	0.164504	29	27	1	16832342	C	T	-0.141912	4.26599e-15	0.481372	0.98718
NBPF1	-	2	protein_coding	ENSG00000219481.6	1	16940029	7493	-294276	1	17234305	1:17234305:T:TG	T	TG	AC=452;AN=1684	rs151189848	0.732288	0.267712	0.557079	9.99393e-05	-0.048294	0.187812	0.192796	3	28	1	16832342	C	T	-0.104481	8.23141e-09	0.287508	0.774155
NBPF1	-	2	protein_coding	ENSG00000219481.6	1	16940029	7493	1373	1	16938656	1:16938656:C:T	C	T	AC=981;AN=1324	rs1617793	0.258955	0.741045	0.494807	0.000120977	0.051092	0.220779	0.22282	31	29	1	16832342	C	T	-0.106839	3.75862e-09	0.301899	0.802805
PIH1D2	-	2	protein_coding	ENSG00000150773.6	11	111943818	5259	51115	11	111892703	11:111892703:C:CA	C	CA	AC=1372;AN=4750	rs35887407	0.711823	0.288177	0.881168	1.79456e-05	-0.118201	0.013986	0.0207496	1	1	11	111892703	C	CA	-0.0794653	1.19443e-05	0.161081	0.429582
DLEU7	-	2	protein_coding	ENSG00000186047.9	13	51417832	5556	118613	13	51299219	13:51299219:A:AC	A	AC	AC=531;AN=5976	rs112465918	0.911467	0.0885332	0.979646	1.61915e-33	0.101403	0.000999001	1.2011e-25	1	1	13	51299219	A	AC	0.212707	2.49882e-32	0.146302	0.38683
DLEU7	-	2	protein_coding	ENSG00000186047.9	13	51417832	5556	120281	13	51297551	13:51297551:TACAC:T	TACAC	T	AC=501;AN=5898	rs554095502;rs569556218	0.914404	0.085596	0.953501	8.13883e-16	-0.0694416	0.000999001	7.03734e-11	2	2	13	51297551	TACAC	T	-0.143476	2.11849e-15	0.289676	0.778903
MTF2	+	2	protein_coding	ENSG00000143033.13	1	93594352	5144	-106516	1	93487836	1:93487836:C:T	C	T	AC=1248;AN=5978	rs79242631	0.79115	0.20885	0.991503	7.10455e-38	0.144941	0.000999001	1.95919e-30	1	1	1	93487836	C	T	0.230133	1.06996e-37	0.507505	0.988327
MTF2	+	2	protein_coding	ENSG00000143033.13	1	93594352	5144	995409	1	94589761	1:94589761:G:T	G	T	AC=1238;AN=5932	rs11165079	0.791735	0.208265	0.984718	0.000293431	-0.0408114	0.180819	0.190209	2	2	1	94589761	G	T	-0.0641732	0.000409249	0.0811639	0.234163
ETS1	-	2	protein_coding	ENSG00000134954.10	11	128457418	6592	303611	11	128153807	11:128153807:T:C	T	C	AC=1380;AN=6040	rs61907683	0.772551	0.227449	0.997765	5.7603e-15	-1.76848	0.000999001	6.14629e-11	1	1	11	128153807	T	C	-0.137241	3.29764e-14	0.176755	0.475908
ETS1	-	2	protein_coding	ENSG00000134954.10	11	128457418	6592	390014	11	128067404	11:128067404:C:T	C	T	AC=2221;AN=5852	rs3016275	0.620995	0.379005	0.976597	2.59112e-11	1.30767	0.000999001	1.782e-07	2	2	11	128067404	C	T	0.116863	1.11004e-10	0.180903	0.487731
ETS1	-	2	protein_coding	ENSG00000134954.10	11	128457418	6592	72249	11	128385169	11:128385169:G:A	G	A	AC=2815;AN=5518	rs10790962	0.48955	0.51045	0.956368	2.00408e-05	-0.791426	0.035964	0.0369192	3	3	11	128385169	G	A	-0.0778662	1.78498e-05	0.120109	0.316752
ETS1	-	2	protein_coding	ENSG00000134954.10	11	128457418	6592	121374	11	128336044	11:128336044:G:C	G	C	AC=2593;AN=5696	rs12291409	0.544067	0.455933	0.971962	3.66633e-05	-0.748644	0.0649351	0.0630194	4	4	11	128336044	G	C	-0.0707995	9.62603e-05	0.0484381	0.183886
ZCCHC8	-	2	protein_coding	ENSG00000033030.9	12	122968237	5431	353850	12	122614387	12:122614387:T:G	T	G	AC=2343;AN=5448	rs7487292	0.569095	0.430905	0.948187	5.12044e-05	0.0310333	0.041958	0.044026	1	1	12	122614387	T	G	0.0740644	4.50054e-05	0.109696	0.305612
ZCCHC8	-	2	protein_coding	ENSG00000033030.9	12	122968237	5431	-122328	12	123090565	12:123090565:T:G	T	G	AC=3706;AN=5894	rs61244464	0.371438	0.628562	0.983874	0.000335335	0.0380873	0.215784	0.223907	2	2	12	123090565	T	G	0.150668	7.65822e-17	0.283855	0.765727
SELK	-	2	protein_coding	ENSG00000113811.6	3	53925912	6063	-35972	3	53961884	3:53961884:A:ATT	A	ATT	AC=1598;AN=5700	rs142749141	0.719295	0.280705	0.961931	2.02611e-22	0.189846	0.000999001	4.44618e-16	1	1	3	53961884	A	ATT	0.168238	1.14295e-20	0.159911	0.426009
SPATA22	-	1	protein_coding	ENSG00000141255.8	17	3417062	8129	-1057	17	3418119	17:3418119:AGTT:A	AGTT	A	AC=2957;AN=4358	rs10579788	0.320691	0.679309	0.848374	1.54287e-06	-0.00848975	0.020979	0.018304	1	1	17	3418119	AGTT	A	-0.0866066	1.81037e-06	0.124007	0.324263
SPATA22	-	1	protein_coding	ENSG00000141255.8	17	3417062	8129	251086	17	3165976	17:3165976:G:A	G	A	AC=722;AN=6042	rs9906884	0.881545	0.118455	0.996039	1.30928e-05	0.0102612	0.0809191	0.0782855	2	2	17	3165976	G	A	0.0793801	1.22051e-05	0.0786833	0.2298
SPATA22	-	1	protein_coding	ENSG00000141255.8	17	3417062	8129	-21411	17	3438473	17:3438473:C:CCTCCCTTCCTCCCT	C	CCTCCCTTCCTCCCT	AC=753;AN=5634	rs141719765	0.865545	0.134455	0.931677	3.5431e-05	0.00935955	0.154845	0.159718	3	3	17	3438473	C	CCTCCCTTCCTCCCT	0.0760018	2.8243e-05	0.0689041	0.213884
FRG1	+	1	protein_coding	ENSG00000109536.7	4	190882237	5183	10385	4	190892622	4:190892622:T:G	T	G	AC=1841;AN=5900	rs10030321	0.687024	0.312976	0.980227	3.33143e-11	0.104689	0.000999001	6.86889e-08	1	1	4	190892908	TA	T	0.117371	9.20955e-11	0.143358	0.379091
DCT	-	2	protein_coding	ENSG00000080166.11	13	95131923	7475	-22873	13	95154796	13:95154796:A:G	A	G	AC=1982;AN=5870	rs9556379	0.664229	0.335771	0.985168	1.34018e-77	0.0134682	0.000999001	9.9214e-64	1	1	13	95154796	A	G	0.32046	2.68705e-73	0.122804	0.321482
DCT	-	2	protein_coding	ENSG00000080166.11	13	95131923	7475	20125	13	95111798	13:95111798:T:C	T	C	AC=1436;AN=6032	rs61964063	0.762383	0.237617	0.996154	6.87348e-07	0.00374662	0.001998	0.00272606	2	2	13	95111798	T	C	0.0887818	9.88688e-07	0.168245	0.451254
LRWD1	+	2	protein_coding	ENSG00000161036.6	7	102110036	5729	-46302	7	102063734	7:102063734:G:GT	G	GT	AC=508;AN=6056	rs202219758	0.915672	0.0843276	0.997853	7.05144e-182	-1.50757	0.000999001	2.54343e-151	1	1	7	102060434	T	C	-0.322152	4.26861e-74	0.0498433	0.185054
LRWD1	+	2	protein_coding	ENSG00000161036.6	7	102110036	5729	-20878	7	102089158	7:102089158:C:A	C	A	AC=3636;AN=5642	rs13247705	0.356202	0.643798	0.963214	3.07589e-24	-0.435574	0.000999001	1.62512e-17	2	2	7	102089736	C	A	0.180014	1.77483e-23	0.349187	0.880669
LRWD1	+	2	protein_coding	ENSG00000161036.6	7	102110036	5729	-11017	7	102099019	7:102099019:AAATAAT:A	AAATAAT	A	AC=615;AN=5860	rs138026129	0.894833	0.105167	0.955623	1.83087e-23	0.330458	0.000999001	2.86278e-17	3	3	7	102099019	AAATAAT	A	0.166017	3.67722e-20	0.511031	0.988474
LRWD1	+	2	protein_coding	ENSG00000161036.6	7	102110036	5729	3936	7	102113972	7:102113972:GA:GAGGGGTGGCCAACACGTCGGTGTCAGGGTGA	GA	GAGGGGTGGCCAACACGTCGGTGTCAGGGTGA	AC=1265;AN=5716	rs576255328;rs572139970	0.778386	0.221614	0.962322	1.38773e-07	0.241239	0.001998	0.000555204	6	4	7	102348122	A	AT	-0.0919295	4.01783e-07	0.0952851	0.261102
LRWD1	+	2	protein_coding	ENSG00000161036.6	7	102110036	5729	-469693	7	101640343	7:101640343:G:A	G	A	AC=64;AN=5962	rs80152351	0.989515	0.0104849	0.883351	2.09859e-05	0.345916	0.028971	0.0377928	5	5	7	101640343	G	A	0.0812043	7.65062e-06	0.0917735	0.254057
LRWD1	+	2	protein_coding	ENSG00000161036.6	7	102110036	5729	-237454	7	101872582	7:101872582:CT:C	CT	C	AC=3315;AN=4042	rs11348387	0.178623	0.821377	0.772316	0.000120003	-0.098317	0.152847	0.153452	7	6	7	101872582	CT	C	-0.0819348	6.32797e-06	0.0912067	0.252989
LRWD1	+	2	protein_coding	ENSG00000161036.6	7	102110036	5729	-136014	7	101974022	7:101974022:G:A	G	A	AC=194;AN=5742	rs140415582	0.966145	0.0338551	0.877857	0.000237621	-0.184686	0.246753	0.255998	8	7	7	102122126	A	C	-0.0844864	3.2205e-06	0.0794522	0.231139
DDX10	+	1	protein_coding	ENSG00000178105.5	11	108800246	4777	-262083	11	108538163	11:108538163:G:A	G	A	AC=939;AN=5808	rs56031943	0.837761	0.162239	0.962619	5.24973e-18	0.0773355	0.000999001	9.69326e-13	1	1	11	108702934	AT	A	0.118799	5.42398e-11	0.193677	0.524296
DDX10	+	1	protein_coding	ENSG00000178105.5	11	108800246	4777	18903	11	108819149	11:108819149:G:GA	G	GA	AC=1445;AN=5958	rs71476037	0.757457	0.242543	0.972486	3.69904e-05	-0.0313436	0.03996	0.0415657	2	2	11	108701850	G	A	-0.0678263	0.000187213	0.044921	0.18186
ABI3	+	2	protein_coding	ENSG00000108798.4	17	47297220	5782	1429	17	47298649	17:47298649:G:A	G	A	AC=1148;AN=5840	rs182140871	0.803846	0.196154	0.97455	5.22684e-14	-0.420703	0.000999001	2.21697e-09	1	1	17	47298649	G	A	-0.133798	1.42505e-13	0.27183	0.733502
ABI3	+	2	protein_coding	ENSG00000108798.4	17	47297220	5782	278941	17	47576161	17:47576161:C:T	C	T	AC=897;AN=5566	rs2537701	0.839111	0.160889	0.928761	2.19415e-06	-0.287268	0.00699301	0.00609742	2	2	17	47576161	C	T	-0.0865893	1.81903e-06	0.0717995	0.218609
CENPO	+	1	protein_coding	ENSG00000138092.6	2	25038569	5955	106604	2	25145173	2:25145173:T:A	T	A	AC=2647;AN=5992	rs59086897	0.55704	0.44296	0.99563	1.02157e-17	-0.129197	0.000999001	1.74652e-13	2	1	2	25187313	T	G	-0.0886492	1.02626e-06	0.154546	0.409856
CENPO	+	1	protein_coding	ENSG00000138092.6	2	25038569	5955	4053	2	25042622	2:25042622:A:G	A	G	AC=1485;AN=6046	rs7945	0.754845	0.245155	0.998517	6.54772e-13	0.0643227	0.000999001	4.04865e-09	1	2	2	25021144	GTA	G	0.123397	9.4557e-12	0.219584	0.597514
CENPO	+	1	protein_coding	ENSG00000138092.6	2	25038569	5955	43704	2	25082273	2:25082273:T:C	T	C	AC=2475;AN=6050	rs916485	0.590249	0.409751	0.99843	4.01081e-09	0.0844195	0.000999001	1.06179e-05	3	3	2	24343386	ATC	A	-0.0701772	0.000110876	0.0668016	0.210222
CENPO	+	1	protein_coding	ENSG00000138092.6	2	25038569	5955	982074	2	26020643	2:26020643:C:T	C	T	AC=127;AN=5960	rs76646661	0.978539	0.0214613	0.920593	0.000122227	0.0917448	0.115884	0.116436	4	4	2	26020643	C	T	0.0666203	0.000243403	0.0882179	0.247339
JAK3	-	2	protein_coding	ENSG00000105639.14	19	17958880	7557	21776	19	17937104	19:17937104:G:T	G	T	AC=215;AN=3268	rs3212802	0.933134	0.0668657	0.557911	3.41986e-16	-1.65576	0.000999001	5.78778e-11	1	1	19	17937104	G	T	-0.126533	2.7655e-12	0.341296	0.867767
JAK3	-	2	protein_coding	ENSG00000105639.14	19	17958880	7557	1856	19	17957024	19:17957024:C:T	C	T	AC=1199;AN=6058	rs3212701	0.801418	0.198582	1	1.83598e-15	1.02708	0.000999001	1.63734e-10	2	2	19	17957718	A	AG	0.138715	1.74304e-14	0.310322	0.817241
JAK3	-	2	protein_coding	ENSG00000105639.14	19	17958880	7557	-14009	19	17972889	19:17972889:T:C	T	C	AC=5983;AN=6044	rs10422405	0.0098546	0.990145	1	1.73959e-09	-2.53268	0.000999001	2.40906e-05	3	3	19	17972889	T	C	-0.10836	2.24697e-09	0.389105	0.937631
JAK3	-	2	protein_coding	ENSG00000105639.14	19	17958880	7557	20388	19	17938492	19:17938492:T:C	T	C	AC=169;AN=3818	rs28447241	0.955829	0.0441705	0.541204	2.17576e-07	1.21149	0.000999001	0.00136809	4	4	19	17938492	T	C	0.0858151	2.2482e-06	0.147017	0.388731
JAK3	-	2	protein_coding	ENSG00000105639.14	19	17958880	7557	26165	19	17932715	19:17932715:T:TA	T	TA	AC=820;AN=4164	rs140741810	0.80286	0.19714	0.794661	5.52096e-07	0.656911	0.003996	0.00309391	5	5	19	17932715	T	TA	0.086447	1.89147e-06	0.143782	0.3802
JAK3	-	2	protein_coding	ENSG00000105639.14	19	17958880	7557	18038	19	17940842	19:17940842:G:A	G	A	AC=433;AN=2294	rs3212780	0.812075	0.187925	0.604759	2.46302e-06	-0.727761	0.00999001	0.0105269	6	6	19	17938711	CA	C	-0.0814179	7.23879e-06	0.0823383	0.236275
JAK3	-	2	protein_coding	ENSG00000105639.14	19	17958880	7557	327349	19	17631531	19:17631531:C:T	C	T	AC=128;AN=5520	rs77739797	0.976822	0.0231776	0.732404	3.98478e-05	-1.14706	0.112887	0.108885	7	7	19	17631531	C	T	-0.0683124	0.000168218	0.0533822	0.188963
RC3H1	-	2	protein_coding	ENSG00000135870.7	1	173952171	4856	22436	1	173929735	1:173929735:G:A	G	A	AC=1458;AN=6058	rs7413166	0.760155	0.239845	1	1.57797e-22	-0.259814	0.000999001	5.63507e-17	1	1	1	174303025	A	G	-0.129721	7.68258e-13	0.358798	0.895902
RC3H1	-	2	protein_coding	ENSG00000135870.7	1	173952171	4856	-125325	1	174077496	1:174077496:T:TACAC	T	TACAC	AC=420;AN=4788	rs112239600	0.913238	0.0867617	0.801297	0.000178662	0.135834	0.0989011	0.10103	2	2	1	174741119	C	T	0.0566893	0.00180119	0.0384056	0.178582
RC3H1	-	2	protein_coding	ENSG00000135870.7	1	173952171	4856	505833	1	173446338	1:173446338:A:AGCCCC	A	AGCCCC	AC=955;AN=3202	rs529823220	0.699756	0.300244	0.758169	0.000207841	-0.0620495	0.114885	0.116005	3	3	1	173446338	A	AGCCCC	-0.0651357	0.000334297	0.0563132	0.1929
PIK3R2	+	2	protein_coding	ENSG00000105647.10	19	18279308	7208	21227	19	18300535	19:18300535:AAG:A	AAG	A	AC=1423;AN=5144	rs200967113	0.723679	0.276321	0.914583	1.34003e-06	0.0586289	0.003996	0.00481939	1	1	19	18300535	AAG	A	0.0850187	2.79042e-06	0.155753	0.413438
PIK3R2	+	2	protein_coding	ENSG00000105647.10	19	18279308	7208	195617	19	18474925	19:18474925:G:T	G	T	AC=1035;AN=3060	rs71332126	0.661445	0.338555	0.729509	5.98249e-05	0.0514435	0.122877	0.126531	2	2	19	18474925	G	T	0.0737529	4.84561e-05	0.0971685	0.265445
NUAK2	-	2	protein_coding	ENSG00000163545.7	1	205290883	5708	6388	1	205284495	1:205284495:A:G	A	G	AC=101;AN=6040	rs78046055	0.98238	0.0176204	0.970488	2.26265e-68	-3.71348	0.000999001	7.54231e-57	2	1	1	205284495	A	G	-0.384009	5.13926e-107	0.394762	0.944523
NUAK2	-	2	protein_coding	ENSG00000163545.7	1	205290883	5708	-1537	1	205292420	1:205292420:T:C	T	C	AC=1848;AN=6058	rs11240414	0.695358	0.304642	1	7.31527e-22	-1.21596	0.000999001	1.23591e-16	8	2	1	205292420	T	C	-0.387128	7.08579e-109	0.224928	0.610343
NUAK2	-	2	protein_coding	ENSG00000163545.7	1	205290883	5708	255156	1	205035727	1:205035727:A:G	A	G	AC=124;AN=6058	rs41264871	0.978885	0.0211154	1	1.64421e-10	1.2976	0.000999001	1.49697e-06	9	3	1	205035727	A	G	0.121788	1.75547e-11	0.329359	0.847945
NUAK2	-	2	protein_coding	ENSG00000163545.7	1	205290883	5708	-95488	1	205386371	1:205386371:C:T	C	T	AC=314;AN=5670	rs72748908	0.944349	0.0556513	0.871067	6.40543e-09	-0.667757	0.000999001	2.73862e-05	4	4	1	205386371	C	T	-0.0884346	1.08994e-06	0.104983	0.291325
NUAK2	-	2	protein_coding	ENSG00000163545.7	1	205290883	5708	28920	1	205261963	1:205261963:T:C	T	C	AC=2739;AN=5694	rs10157145	0.517502	0.482498	0.964854	1.21151e-06	0.27038	0.003996	0.00298702	5	5	1	205261963	T	C	0.0744323	4.12299e-05	0.0620862	0.201814
NUAK2	-	2	protein_coding	ENSG00000163545.7	1	205290883	5708	7904	1	205282979	1:205282979:C:T	C	T	AC=1637;AN=5500	rs4950989	0.701739	0.298261	0.951743	0.000180504	-0.789191	0.220779	0.215224	10	6	1	205282979	C	T	-0.361858	2.25254e-94	0.449498	0.985621
ARL6	+	1	protein_coding	ENSG00000113966.5	3	97512216	5762	232861	3	97745077	3:97745077:G:A	G	A	AC=160;AN=5926	rs114526996	0.973632	0.0263678	0.909674	8.43639e-05	-0.0503955	0.0709291	0.0777731	1	1	3	97745077	G	A	-0.0707221	9.79733e-05	0.0946222	0.259688
ARL6	+	1	protein_coding	ENSG00000113966.5	3	97512216	5762	-278395	3	97233821	3:97233821:C:A	C	A	AC=73;AN=5724	rs78515637	0.987551	0.0124488	0.682485	0.000349341	-0.0623805	0.240759	0.239366	2	2	3	97233821	C	A	-0.0648192	0.000357399	0.0407223	0.179928
PDGFD	-	2	protein_coding	ENSG00000170962.8	11	103907754	7635	272444	11	103635310	11:103635310:C:T	C	T	AC=831;AN=6038	rs79914375	0.863519	0.136481	0.99435	1.75416e-45	-0.25688	0.000999001	6.48956e-32	1	1	11	103635310	C	T	-0.232641	1.65498e-38	0.182834	0.49322
PDGFD	-	2	protein_coding	ENSG00000170962.8	11	103907754	7635	-116066	11	104023820	11:104023820:C:G	C	G	AC=290;AN=6002	rs75766646	0.951366	0.0486337	0.978262	8.91211e-28	0.29509	0.000999001	1.00096e-17	2	2	11	104023820	C	G	0.192386	1.21181e-26	0.491768	0.98765
PDGFD	-	2	protein_coding	ENSG00000170962.8	11	103907754	7635	-202398	11	104110152	11:104110152:A:G	A	G	AC=112;AN=6030	rs188767133	0.981535	0.0184645	0.962681	1.66988e-13	31.4894	0.001998	1.34281e-07	5	3	11	102997262	C	A	-0.0643581	0.000393735	0.0479409	0.183533
PDGFD	-	2	protein_coding	ENSG00000170962.8	11	103907754	7635	-244217	11	104151971	11:104151971:T:G	T	G	AC=110;AN=6028	rs187817202	0.981854	0.0181465	0.961944	1.20728e-12	-31.6531	0.001998	5.19083e-07	6	4	11	102997262	C	A	-0.0643836	0.000391641	0.0513311	0.186562
PDGFD	-	2	protein_coding	ENSG00000170962.8	11	103907754	7635	84366	11	103823388	11:103823388:T:C	T	C	AC=2192;AN=6004	rs11226088	0.634515	0.365485	0.990163	3.61222e-09	-0.0994004	0.002997	0.000126833	8	5	11	103818344	G	C	0.08339	4.31526e-06	0.100777	0.276016
PDGFD	-	2	protein_coding	ENSG00000170962.8	11	103907754	7635	307091	11	103600663	11:103600663:G:A	G	A	AC=158;AN=5606	rs145755573	0.971787	0.0282132	0.781169	3.96848e-09	-0.191832	0.002997	0.00013662	3	6	11	103600663	G	A	-0.102464	1.58771e-08	0.359367	0.896782
PDGFD	-	2	protein_coding	ENSG00000170962.8	11	103907754	7635	-206651	11	104114405	11:104114405:C:T	C	T	AC=109;AN=6042	rs183448896	0.982056	0.0179437	0.977355	2.90009e-08	-39.0564	0.002997	0.000417577	4	7	11	102997262	C	A	-0.0673813	0.000206352	0.0655049	0.207892
PDGFD	-	2	protein_coding	ENSG00000170962.8	11	103907754	7635	-250173	11	104157927	11:104157927:A:G	A	G	AC=109;AN=6042	rs180690730	0.982056	0.0179437	0.977543	4.93946e-08	38.9499	0.002997	0.000609708	7	8	11	102997262	C	A	-0.0672924	0.000210392	0.0661005	0.208965
PDGFD	-	2	protein_coding	ENSG00000170962.8	11	103907754	7635	302651	11	103605103	11:103605103:T:C	T	C	AC=81;AN=6038	rs17101466	0.986574	0.0134261	0.970528	5.96177e-06	-0.218696	0.021978	0.0226961	9	9	11	103605103	T	C	-0.0816953	6.7355e-06	0.0996278	0.272225
PDGFD	-	2	protein_coding	ENSG00000170962.8	11	103907754	7635	117167	11	103790587	11:103790587:G:GA	G	GA	AC=2070;AN=4896	rs34017540	0.577875	0.422125	0.90972	0.000102691	0.0644947	0.153846	0.17153	10	10	11	102997262	C	A	-0.0676109	0.000196262	0.0589392	0.196764
MARS	+	1	protein_coding	ENSG00000166986.8	12	57908966	5128	-13475	12	57895491	12:57895491:G:T	G	T	AC=142;AN=6018	rs147225957	0.976314	0.0236859	0.962444	1.20029e-28	0.901288	0.000999001	6.90792e-23	2	1	12	57895491	G	T	0.191183	2.5181e-26	0.298231	0.796076
MARS	+	1	protein_coding	ENSG00000166986.8	12	57908966	5128	-52299	12	57856667	12:57856667:G:C	G	C	AC=3587;AN=5980	rs10876986	0.399869	0.600131	0.987128	4.21735e-17	-0.240499	0.000999001	2.25071e-12	1	2	12	57856667	G	C	-0.130965	4.62028e-13	0.167824	0.450006
MARS	+	1	protein_coding	ENSG00000166986.8	12	57908966	5128	-35924	12	57873042	12:57873042:T:C	T	C	AC=508;AN=5982	rs33927108	0.915251	0.0847485	0.979672	2.61599e-14	0.3672	0.000999001	3.42337e-10	3	3	12	57873042	T	C	0.126315	3.01553e-12	0.471966	0.986738
MARS	+	1	protein_coding	ENSG00000166986.8	12	57908966	5128	-38318	12	57870648	12:57870648:A:G	A	G	AC=5781;AN=5874	rs512490	0.0159628	0.984037	0.821249	2.9212e-11	0.60323	0.000999001	1.91351e-07	4	4	12	57870648	A	G	0.122029	1.60053e-11	0.370764	0.913745
MARS	+	1	protein_coding	ENSG00000166986.8	12	57908966	5128	-68044	12	57840922	12:57840922:TGGTGAGACAAGGTATA:T	TGGTGAGACAAGGTATA	T	AC=142;AN=5960	rs574833913	0.97623	0.0237705	0.907726	2.49358e-08	0.434812	0.000999001	6.7949e-05	5	5	12	57840922	TGGTGAGACAAGGTATA	T	0.0991452	4.55614e-08	0.0592866	0.197289
MARS	+	1	protein_coding	ENSG00000166986.8	12	57908966	5128	440097	12	58349063	12:58349063:G:GT	G	GT	AC=1850;AN=5518	rs539956850	0.665545	0.334455	0.948228	8.40225e-07	0.136221	0.001998	0.001411	6	6	12	58349063	G	GT	0.0865733	1.82701e-06	0.0926136	0.255663
TNPO3	-	1	protein_coding	ENSG00000064419.9	7	128694937	7019	-8413	7	128703350	7:128703350:T:C	T	C	AC=5098;AN=6020	rs7805352	0.152661	0.847339	0.985807	1.42484e-30	-0.368312	0.000999001	2.39178e-24	2	1	7	128695279	A	G	-0.192117	1.42785e-26	0.157577	0.418918
TNPO3	-	1	protein_coding	ENSG00000064419.9	7	128694937	7019	-17937	7	128712874	7:128712874:G:A	G	A	AC=280;AN=5934	rs55708261	0.952451	0.0475485	0.953576	3.01783e-21	-0.74638	0.000999001	4.95683e-16	3	2	7	128712874	G	A	-0.113978	3.1575e-10	0.143102	0.378421
TNPO3	-	1	protein_coding	ENSG00000064419.9	7	128694937	7019	-34762	7	128729699	7:128729699:A:C	A	C	AC=86;AN=6020	rs77729114	0.985728	0.0142718	0.952586	6.24148e-11	-0.537876	0.000999001	5.31822e-07	4	3	7	128729699	A	C	-0.119022	4.99034e-11	0.253969	0.680815
TNPO3	-	1	protein_coding	ENSG00000064419.9	7	128694937	7019	-18721	7	128713658	7:128713658:G:C	G	C	AC=1186;AN=5896	rs35598937	0.799039	0.200961	0.979354	6.21421e-07	-0.348357	0.000999001	0.0019076	1	4	7	128729496	A	AT	0.149228	1.50865e-16	0.269867	0.727778
TNPO3	-	1	protein_coding	ENSG00000064419.9	7	128694937	7019	94311	7	128600626	7:128600626:T:TA	T	TA	AC=2356;AN=5866	rs35592478	0.597638	0.402362	0.982683	3.96965e-05	0.0972722	0.0639361	0.068258	5	5	7	128600626	T	TA	0.0748234	3.75457e-05	0.100701	0.275755
TNPO3	-	1	protein_coding	ENSG00000064419.9	7	128694937	7019	-30130	7	128725067	7:128725067:CA:C	CA	C	AC=1505;AN=5804	rs11363208	0.741501	0.258499	0.973242	6.15762e-05	-0.177223	0.0899101	0.0949487	6	6	7	129613854	A	G	0.0661458	0.000269573	0.026304	0.170222
UNC5B	+	2	protein_coding	ENSG00000107731.8	10	72972684	7912	22529	10	72995213	10:72995213:T:C	T	C	AC=1752;AN=5474	rs1124397	0.679971	0.320029	0.948975	0	0.146511	0.000999001	0	1	1	10	73001924	C	A	0.665454	0	0.0224497	0.0042429
UNC5B	+	2	protein_coding	ENSG00000107731.8	10	72972684	7912	-76761	10	72895923	10:72895923:C:A	C	A	AC=124;AN=5976	rs74915807;rs533265543	0.979228	0.020772	0.91469	4.79131e-20	0.0813044	0.000999001	4.45212e-13	2	2	10	72895923	C	A	0.128665	1.17806e-12	0.373317	0.917345
UNC5B	+	2	protein_coding	ENSG00000107731.8	10	72972684	7912	117911	10	73090595	10:73090595:C:CT	C	CT	AC=505;AN=6022	rs570627765	0.915667	0.0843334	0.987914	1.10158e-15	0.0282403	0.001998	1.0502e-09	3	3	10	73090595	C	CT	0.145222	9.60307e-16	0.318932	0.83115
UNC5B	+	2	protein_coding	ENSG00000107731.8	10	72972684	7912	-215163	10	72757521	10:72757521:G:A	G	A	AC=438;AN=5998	rs12771128	0.92806	0.0719401	0.979819	3.90907e-06	-0.0170683	0.021978	0.0260236	5	4	10	72757521	G	A	-0.0825225	5.42563e-06	0.0446768	0.181748
UNC5B	+	2	protein_coding	ENSG00000107731.8	10	72972684	7912	368536	10	73341220	10:73341220:C:T	C	T	AC=180;AN=5648	rs111555772	0.968048	0.0319516	0.833214	9.17427e-06	0.022617	0.03996	0.0467334	4	5	10	73341220	C	T	0.0737773	4.81774e-05	0.069814	0.215399
UNC5B	+	2	protein_coding	ENSG00000107731.8	10	72972684	7912	-172389	10	72800295	10:72800295:G:T	G	T	AC=63;AN=5998	rs12571705	0.989583	0.0104167	0.896785	4.38041e-05	-0.048359	0.132867	0.135505	6	6	10	73075063	C	CT	0.0681048	0.000176098	0.0302519	0.174203
C15orf52	-	2	protein_coding	ENSG00000188549.8	15	40633121	5539	-16742	15	40649863	15:40649863:A:G	A	G	AC=773;AN=6040	rs76277863	0.872454	0.127546	0.991971	1.01884e-37	-0.0907633	0.000999001	1.4322e-30	2	1	15	40703211	A	G	0.137533	2.90842e-14	0.0943048	0.259028
C15orf52	-	2	protein_coding	ENSG00000188549.8	15	40633121	5539	10144	15	40622977	15:40622977:T:C	T	C	AC=980;AN=3906	rs2118959	0.7495	0.2505	0.795895	1.90916e-10	-0.0359128	0.000999001	1.555e-06	4	2	15	40624128	G	A	-0.188041	1.66124e-25	0.0814688	0.234708
C15orf52	-	2	protein_coding	ENSG00000188549.8	15	40633121	5539	-351325	15	40984446	15:40984446:C:T	C	T	AC=59;AN=5880	rs5030784	0.990037	0.00996347	0.798663	1.46945e-08	-0.0867615	0.000999001	6.40402e-05	3	3	15	40984446	C	T	-0.106109	4.80018e-09	0.207478	0.564748
C15orf52	-	2	protein_coding	ENSG00000188549.8	15	40633121	5539	-1710	15	40634831	15:40634831:C:T	C	T	AC=974;AN=5136	rs2118958	0.810338	0.189662	0.887473	2.68836e-06	-0.0313307	0.00699301	0.00602294	1	4	15	40300818	A	C	0.0712548	8.67387e-05	0.039341	0.179128
C15orf52	-	2	protein_coding	ENSG00000188549.8	15	40633121	5539	-50659	15	40683780	15:40683780:G:A	G	A	AC=4098;AN=6058	rs2289332	0.324307	0.675693	1	0.00032148	0.0189543	0.301698	0.292419	5	5	15	40665430	G	A	0.132955	2.02706e-13	0.157452	0.41854
SMURF2	-	2	protein_coding	ENSG00000108854.11	17	62594563	4800	-403484	17	62998047	17:62998047:CT:C	CT	C	AC=369;AN=5802	rs374627025	0.936743	0.0632571	0.91528	1.19746e-10	0.113613	0.000999001	2.62992e-07	2	1	17	62998047	CT	C	0.114708	2.4294e-10	0.22181	0.60296
SMURF2	-	2	protein_coding	ENSG00000108854.11	17	62594563	4800	-73612	17	62668175	17:62668175:CA:C	CA	C	AC=2612;AN=4296	rs11326348	0.390888	0.609112	0.848794	1.53091e-10	0.0614972	0.000999001	3.85954e-07	1	2	17	62668175	CA	C	0.116631	1.20838e-10	0.347863	0.878524
SMURF2	-	2	protein_coding	ENSG00000108854.11	17	62594563	4800	449597	17	62144966	17:62144966:C:CA	C	CA	AC=4028;AN=5470	rs5821419	0.263045	0.736955	0.93681	3.81437e-05	-0.0408727	0.036963	0.0404442	3	3	17	62144966	C	CA	-0.0745497	4.00895e-05	0.0540048	0.189756
FAM135A	+	1	protein_coding	ENSG00000082269.12	6	71266401	7437	-123193	6	71143208	6:71143208:C:CT	C	CT	AC=1236;AN=5900	rs61314362	0.789238	0.210762	0.981711	1.15637e-29	-0.0456883	0.000999001	7.65004e-24	1	1	6	71143208	C	CT	-0.175851	1.83946e-22	0.150088	0.39707
FAM135A	+	1	protein_coding	ENSG00000082269.12	6	71266401	7437	-186749	6	71079652	6:71079652:CT:C	CT	C	AC=874;AN=5788	rs11306367	0.848531	0.151469	0.955451	2.34913e-09	0.0254255	0.000999001	1.07538e-05	2	2	6	71087816	G	C	0.101767	1.98708e-08	0.18114	0.488405
FAM135A	+	1	protein_coding	ENSG00000082269.12	6	71266401	7437	-165463	6	71100938	6:71100938:G:A	G	A	AC=88;AN=5928	rs145868814	0.984684	0.0153162	0.874945	4.80179e-07	-0.0617256	0.002997	0.00112323	4	3	6	71100938	G	A	-0.09106	5.16787e-07	0.209966	0.571835
FAM135A	+	1	protein_coding	ENSG00000082269.12	6	71266401	7437	86186	6	71352587	6:71352587:G:GT	G	GT	AC=102;AN=5882	rs139563852	0.982398	0.0176021	0.861614	6.75906e-07	0.0504447	0.001998	0.00171035	3	4	6	71481304	G	A	0.0984722	5.6191e-08	0.122656	0.321162
FAM135A	+	1	protein_coding	ENSG00000082269.12	6	71266401	7437	109316	6	71375717	6:71375717:TG:T	TG	T	AC=2959;AN=5948	rs371039882	0.503941	0.496059	0.989124	2.80892e-06	-0.014505	0.003996	0.00535911	5	5	6	71375717	TG	T	-0.0918961	4.05703e-07	0.113991	0.311592
FAM135A	+	1	protein_coding	ENSG00000082269.12	6	71266401	7437	-38237	6	71228164	6:71228164:T:G	T	G	AC=71;AN=5738	rs78041671	0.987075	0.0129252	0.723266	0.000213907	0.0434754	0.226773	0.229332	6	6	6	71228164	T	G	0.066231	0.00026469	0.096044	0.262789
USP30	+	1	protein_coding	ENSG00000135093.8	12	109522868	6670	-10055	12	109512813	12:109512813:C:T	C	T	AC=439;AN=6054	rs55676204	0.927258	0.0727419	0.998631	3.62808e-25	-0.145567	0.000999001	1.65759e-19	2	1	12	109512813	C	T	-0.242919	6.23327e-42	0.164977	0.441458
USP30	+	1	protein_coding	ENSG00000135093.8	12	109522868	6670	-47856	12	109475012	12:109475012:G:T	G	T	AC=3576;AN=5872	rs4388979	0.39009	0.60991	0.984496	6.83047e-09	0.0621268	0.000999001	3.09169e-05	3	2	12	109513569	A	G	0.179622	2.21698e-23	0.133907	0.353527
USP30	+	1	protein_coding	ENSG00000135093.8	12	109522868	6670	2867	12	109525735	12:109525735:T:G	T	G	AC=767;AN=5790	rs1059262	0.868421	0.131579	0.953469	9.61377e-05	0.0334643	0.133866	0.129655	4	3	12	109525735	T	G	0.170338	3.72767e-21	0.268363	0.723344
MLKL	-	1	protein_coding	ENSG00000168404.8	16	74734707	7420	-3378	16	74738085	16:74738085:G:A	G	A	AC=1569;AN=5728	rs34407409	0.725597	0.274403	0.965193	1.37354e-113	1.03287	0.000999001	2.72849e-91	1	1	16	74737814	C	T	0.314586	1.45946e-70	0.500561	0.988033
MLKL	-	1	protein_coding	ENSG00000168404.8	16	74734707	7420	22805	16	74711902	16:74711902:C:G	C	G	AC=2408;AN=5506	rs28639983	0.562811	0.437189	0.951093	5.67708e-18	-0.68735	0.000999001	2.70691e-12	2	2	16	74467693	C	T	-0.090192	6.62921e-07	0.106548	0.296777
MLKL	-	1	protein_coding	ENSG00000168404.8	16	74734707	7420	25500	16	74709207	16:74709207:G:A	G	A	AC=185;AN=5946	rs117203179	0.968955	0.0310447	0.920779	1.14087e-14	0.708622	0.000999001	9.65631e-10	4	3	16	74709207	G	A	0.131978	3.04189e-13	0.286246	0.771307
MLKL	-	1	protein_coding	ENSG00000168404.8	16	74734707	7420	-10186	16	74744893	16:74744893:G:T	G	T	AC=2331;AN=5928	rs72792741	0.607543	0.392457	0.990863	5.86991e-14	-0.309307	0.000999001	3.25663e-09	3	4	16	74744893	G	T	-0.096929	9.04146e-08	0.236024	0.63556
MLKL	-	1	protein_coding	ENSG00000168404.8	16	74734707	7420	13747	16	74720960	16:74720960:G:A	G	A	AC=2055;AN=5260	rs7197388	0.609647	0.390353	0.939704	2.10022e-06	0.401366	0.010989	0.0080095	6	5	16	74572572	T	C	-0.063098	0.000511397	0.0206867	0.152758
MLKL	-	1	protein_coding	ENSG00000168404.8	16	74734707	7420	552745	16	74181962	16:74181962:GCA:G	GCA	G	AC=3172;AN=5192	rs35701616	0.390248	0.609752	0.932472	4.79578e-06	-0.152951	0.018981	0.0148446	7	6	16	74181962	GCA	G	-0.0752596	3.38061e-05	0.0559642	0.192406
MLKL	-	1	protein_coding	ENSG00000168404.8	16	74734707	7420	-18761	16	74753468	16:74753468:G:A	G	A	AC=166;AN=5832	rs113406118	0.971366	0.0286336	0.893833	9.7516e-06	0.406067	0.024975	0.0281367	5	7	16	74753468	G	A	0.0784644	1.53729e-05	0.136031	0.359626
MLKL	-	1	protein_coding	ENSG00000168404.8	16	74734707	7420	-57308	16	74792015	16:74792015:CTTT:C	CTTT	C	AC=2793;AN=4378	rs569679490	0.361446	0.638554	0.867639	3.45024e-05	-0.141894	0.0739261	0.0777746	8	8	16	74792015	CTTT	C	-0.0697055	0.000123324	0.0509788	0.186185
ZNF66	+	2	protein_coding	ENSG00000160229.7	19	20973438	9908	48929	19	21022367	19:21022367:C:A	C	A	AC=1345;AN=5742	rs10402685	0.765907	0.234093	0.965885	5.84333e-41	-0.0966417	0.000999001	6.02386e-32	1	1	19	20982274	T	TTTA	-0.192534	1.10763e-26	0.131943	0.347518
ZNF66	+	2	protein_coding	ENSG00000160229.7	19	20973438	9908	778550	19	21751988	19:21751988:C:T	C	T	AC=1897;AN=6016	rs4809135	0.686628	0.313372	0.994997	5.15452e-33	-0.0647574	0.000999001	1.71311e-25	2	2	19	21751988	C	T	-0.205495	3.05925e-30	0.309969	0.816658
ZNF66	+	2	protein_coding	ENSG00000160229.7	19	20973438	9908	117467	19	21090905	19:21090905:C:T	C	T	AC=3767;AN=6016	rs28449941	0.373823	0.626177	0.996359	1.37639e-18	-0.0476857	0.000999001	1.4945e-13	3	3	19	21139662	G	T	-0.144504	1.3315e-15	0.129504	0.339905
ZNF66	+	2	protein_coding	ENSG00000160229.7	19	20973438	9908	70970	19	21044408	19:21044408:C:T	C	T	AC=314;AN=5878	rs117709040	0.94631	0.0536902	0.941383	1.34981e-07	-0.065947	0.000999001	0.000397056	4	4	19	21044408	C	T	-0.0765505	2.47015e-05	0.0797226	0.231613
ZNF66	+	2	protein_coding	ENSG00000160229.7	19	20973438	9908	-590723	19	20382715	19:20382715:G:GT	G	GT	AC=1139;AN=5832	rs34835759	0.804858	0.195142	0.969833	1.75295e-05	0.0262365	0.034965	0.0300825	5	5	19	20382715	G	GT	0.0768333	2.30456e-05	0.0495649	0.1848
ZNF66	+	2	protein_coding	ENSG00000160229.7	19	20973438	9908	761346	19	21734784	19:21734784:G:A	G	A	AC=312;AN=5732	rs11667178	0.945163	0.0548365	0.900582	1.81124e-05	0.0468002	0.030969	0.0290402	6	6	19	21734784	G	A	0.0720331	7.24911e-05	0.0975082	0.266289
ZNF66	+	2	protein_coding	ENSG00000160229.7	19	20973438	9908	-246816	19	20726622	19:20726622:T:C	T	C	AC=794;AN=5496	rs33929	0.855465	0.144535	0.912175	1.91069e-05	0.0299226	0.033966	0.0309771	7	7	19	20726622	T	C	0.0760293	2.80543e-05	0.110625	0.307431
SAP18	+	2	protein_coding	ENSG00000150459.8	13	21720603	7705	-17509	13	21703094	13:21703094:A:G	A	G	AC=4332;AN=6020	rs11147970	0.280084	0.719916	0.994163	2.36488e-30	0.359291	0.000999001	1.32322e-26	1	1	13	21703094	A	G	0.174334	4.25286e-22	0.239236	0.64294
SAP18	+	2	protein_coding	ENSG00000150459.8	13	21720603	7705	7880	13	21728483	13:21728483:C:T	C	T	AC=2277;AN=4944	rs1327178	0.537732	0.462268	0.918068	1.88467e-11	0.194041	0.000999001	5.86472e-08	2	2	13	21728483	C	T	0.106138	4.75347e-09	0.167328	0.44853
PIGG	+	1	protein_coding	ENSG00000174227.11	4	531080	5918	4870	4	535950	4:535950:T:TATAAAA	T	TATAAAA	AC=781;AN=6054	rs61417413	0.870161	0.129839	0.995053	7.77608e-173	0.352721	0.000999001	5.44354e-145	1	1	4	535950	T	TATAAAA	0.438371	1.77153e-142	0.367839	0.909524
PIGG	+	1	protein_coding	ENSG00000174227.11	4	531080	5918	-5936	4	525144	4:525144:G:GCTGGTTCCCTTCC	G	GCTGGTTCCCTTCC	AC=178;AN=5134	rs556444292	0.965333	0.0346667	0.704639	1.68429e-22	-0.192692	0.000999001	7.27438e-17	2	2	4	525144	G	GCTGGTTCCCTTCC	-0.154711	1.10136e-17	0.322954	0.837569
PIGG	+	1	protein_coding	ENSG00000174227.11	4	531080	5918	-25812	4	505268	4:505268:A:C	A	C	AC=128;AN=6008	rs56219405	0.978544	0.0214564	0.926764	1.22352e-14	-0.217357	0.000999001	3.74373e-10	3	3	4	485981	A	C	-0.124908	5.24948e-12	0.170272	0.457201
PIGG	+	1	protein_coding	ENSG00000174227.11	4	531080	5918	120543	4	651623	4:651623:G:A	G	A	AC=100;AN=5986	rs533027972	0.983203	0.0167971	0.923915	1.39443e-05	0.127561	0.01998	0.02376	4	4	4	651623	G	A	0.0709475	9.30605e-05	0.0597436	0.197985
ADAP1	-	1	protein_coding	ENSG00000105963.9	7	966691	9395	-6062	7	972753	7:972753:G:A	G	A	AC=2361;AN=4858	rs3779608	0.512058	0.487942	0.899234	2.50516e-20	0.298414	0.000999001	7.69955e-16	4	1	7	972753	G	A	0.131371	3.90875e-13	0.339489	0.86478
ADAP1	-	1	protein_coding	ENSG00000105963.9	7	966691	9395	26424	7	940267	7:940267:T:C	T	C	AC=3275;AN=4254	rs3824079;rs539485525;rs539485525	0.228296	0.771704	0.821589	9.73223e-18	0.3071	0.000999001	2.13446e-13	2	2	7	942410	C	T	-0.109165	1.70587e-09	0.120473	0.317244
ADAP1	-	1	protein_coding	ENSG00000105963.9	7	966691	9395	-23542	7	990233	7:990233:C:T	C	T	AC=140;AN=5704	rs10237245	0.975497	0.0245031	0.805163	4.98258e-12	0.470821	0.000999001	4.75329e-08	7	3	7	990233	C	T	0.128714	1.15536e-12	0.316056	0.826552
ADAP1	-	1	protein_coding	ENSG00000105963.9	7	966691	9395	-44526	7	1011217	7:1011217:A:C	A	C	AC=641;AN=5896	rs35245971	0.89093	0.10907	0.961695	2.42096e-11	-0.566536	0.000999001	2.06128e-07	10	4	7	1010801	C	G	-0.22924	2.06955e-37	0.239099	0.642622
ADAP1	-	1	protein_coding	ENSG00000105963.9	7	966691	9395	-235	7	966926	7:966926:G:C	G	C	AC=1295;AN=3824	rs3824074	0.658312	0.341688	0.802748	1.20328e-08	0.211152	0.000999001	6.10116e-05	1	5	7	943699	G	A	-0.0733523	5.32643e-05	0.0529918	0.188481
ADAP1	-	1	protein_coding	ENSG00000105963.9	7	966691	9395	-15791	7	982482	7:982482:C:G	C	G	AC=1250;AN=3284	rs111161352	0.618991	0.381009	0.766046	8.52768e-08	0.195458	0.000999001	0.000353322	13	6	7	982482	C	G	0.0913061	4.81359e-07	0.176168	0.474228
ADAP1	-	1	protein_coding	ENSG00000105963.9	7	966691	9395	131681	7	835010	7:835010:T:C	T	C	AC=189;AN=4872	rs114427036	0.961954	0.0380457	0.677496	2.86701e-07	-0.28349	0.000999001	0.00103934	8	7	7	835010	T	C	-0.0773767	2.01552e-05	0.116194	0.313225
ADAP1	-	1	protein_coding	ENSG00000105963.9	7	966691	9395	50631	7	916060	7:916060:C:T	C	T	AC=1001;AN=5920	rs111793477	0.829429	0.170571	0.974969	9.56882e-07	0.174408	0.002997	0.00338663	12	8	7	880276	CTTTTT	C	-0.0824191	5.5748e-06	0.0737602	0.221718
ADAP1	-	1	protein_coding	ENSG00000105963.9	7	966691	9395	21742	7	944949	7:944949:C:T	C	T	AC=86;AN=5932	rs200009517	0.985681	0.0143186	0.853924	3.84374e-06	-0.528316	0.014985	0.0121798	5	9	7	943559	T	G	-0.0655349	0.000307148	0.0365215	0.177623
ADAP1	-	1	protein_coding	ENSG00000105963.9	7	966691	9395	-63762	7	1030453	7:1030453:C:T	C	T	AC=119;AN=6014	rs73669931	0.980195	0.0198052	0.937905	4.97848e-06	-0.785007	0.014985	0.014916	11	10	7	1030453	C	T	-0.129629	7.97423e-13	0.252164	0.675725
ADAP1	-	1	protein_coding	ENSG00000105963.9	7	966691	9395	-252965	7	1219656	7:1219656:A:C	A	C	AC=1657;AN=4468	rs10277990	0.630122	0.369878	0.872662	1.02318e-05	-0.134854	0.028971	0.0294543	14	11	7	1219656	A	C	-0.100958	2.57213e-08	0.272815	0.736341
ADAP1	-	1	protein_coding	ENSG00000105963.9	7	966691	9395	65732	7	900959	7:900959:C:T	C	T	AC=383;AN=5836	rs75032247	0.934637	0.0653628	0.935303	3.02505e-05	-0.196708	0.0739261	0.0761891	15	12	7	900959	C	T	-0.0923548	3.54948e-07	0.149093	0.394332
ADAP1	-	1	protein_coding	ENSG00000105963.9	7	966691	9395	20992	7	945699	7:945699:AG:A	AG	A	AC=1925;AN=2566	rs368108688	0.247902	0.752098	0.651565	0.000101248	0.147152	0.214785	0.214995	9	13	7	78990	G	A	-0.0608797	0.000801366	0.0178864	0.136992
ICOSLG	-	2	protein_coding	ENSG00000160223.12	21	45660849	7418	14	21	45660835	21:45660835:C:A	C	A	AC=2488;AN=5574	rs2847224	0.552945	0.447055	0.963314	2.03433e-64	-0.287421	0.000999001	3.75232e-35	1	1	21	45660835	C	A	-0.226097	2.06074e-36	0.514889	0.988632
ICOSLG	-	2	protein_coding	ENSG00000160223.12	21	45660849	7418	76927	21	45583922	21:45583922:A:G	A	G	AC=5608;AN=6020	rs2838506	0.0695977	0.930402	0.98778	1.0469e-20	0.2274	0.000999001	1.94446e-10	3	2	21	45583922	A	G	0.155221	8.59313e-18	0.236602	0.636877
ICOSLG	-	2	protein_coding	ENSG00000160223.12	21	45660849	7418	35187	21	45625662	21:45625662:TTA:T	TTA	T	AC=3366;AN=5780	rs141623331	0.418074	0.581926	0.977982	4.57966e-11	-0.100677	0.001998	8.51191e-05	2	3	21	45614802	C	A	0.0846544	3.07831e-06	0.101959	0.280199
ICOSLG	-	2	protein_coding	ENSG00000160223.12	21	45660849	7418	-6635	21	45667484	21:45667484:G:A	G	A	AC=1357;AN=6018	rs73231203	0.774424	0.225576	0.993793	7.2235e-10	0.114867	0.004995	0.000460846	6	4	21	45661343	C	T	0.126553	2.74351e-12	0.256515	0.688151
ICOSLG	-	2	protein_coding	ENSG00000160223.12	21	45660849	7418	-14093	21	45674942	21:45674942:C:A	C	A	AC=1539;AN=6020	rs56004138	0.743594	0.256406	0.993109	2.20389e-07	-0.0846548	0.021978	0.0128165	5	5	21	45758617	G	GC	0.0684158	0.000164416	0.0298634	0.173905
ICOSLG	-	2	protein_coding	ENSG00000160223.12	21	45660849	7418	18792	21	45642057	21:45642057:C:T	C	T	AC=3063;AN=5834	rs2329713	0.474415	0.525585	0.978728	2.32245e-07	-0.0939571	0.017982	0.0114884	7	6	21	45634294	T	G	-0.09996	3.52823e-08	0.112751	0.310404
ICOSLG	-	2	protein_coding	ENSG00000160223.12	21	45660849	7418	1666	21	45659183	21:45659183:T:C	T	C	AC=1631;AN=5882	rs8127483	0.72261	0.27739	0.984503	4.71233e-06	-0.0913409	0.0779221	0.073084	4	7	21	45634294	T	G	-0.112043	6.27443e-10	0.152473	0.403811
PODN	+	2	protein_coding	ENSG00000174348.9	1	53544322	5407	48641	1	53592963	1:53592963:G:A	G	A	AC=1046;AN=5542	rs12097556	0.811707	0.188293	0.937272	9.15767e-28	0.0463246	0.000999001	5.41951e-21	1	1	1	53592963	G	A	0.19728	5.88516e-28	0.45704	0.986006
PODN	+	2	protein_coding	ENSG00000174348.9	1	53544322	5407	65471	1	53609793	1:53609793:G:A	G	A	AC=2234;AN=6050	rs12750628	0.631052	0.368948	0.998941	4.74819e-20	-0.0327427	0.000999001	1.18443e-14	2	2	1	53609793	G	A	-0.181716	6.71116e-24	0.38968	0.93833
PODN	+	2	protein_coding	ENSG00000174348.9	1	53544322	5407	47524	1	53591846	1:53591846:A:G	A	G	AC=883;AN=5478	rs1383600	0.838802	0.161198	0.918078	7.43579e-08	-0.0256585	0.000999001	0.000271758	4	3	1	53591846	A	G	-0.124174	6.99277e-12	0.468139	0.986554
PODN	+	2	protein_coding	ENSG00000174348.9	1	53544322	5407	-281131	1	53263191	1:53263191:T:A	T	A	AC=192;AN=5996	rs146908288	0.96759	0.0324104	0.946831	4.74634e-06	0.0407131	0.013986	0.00961141	5	4	1	53272546	A	AT	0.0840642	3.60617e-06	0.168138	0.450937
PODN	+	2	protein_coding	ENSG00000174348.9	1	53544322	5407	133417	1	53677739	1:53677739:A:AT	A	AT	AC=3213;AN=3582	rs11441059	0.103722	0.896278	0.650001	6.78469e-05	-0.021076	0.0859141	0.0845621	6	5	1	53677739	A	AT	-0.0710105	9.1731e-05	0.121016	0.318057
PODN	+	2	protein_coding	ENSG00000174348.9	1	53544322	5407	-5653	1	53538669	1:53538669:G:A	G	A	AC=2423;AN=5458	rs12145611	0.557286	0.442714	0.953364	0.000136255	-0.0134442	0.14985	0.149719	3	6	1	53531278	C	G	0.0575988	0.00151731	0.0308645	0.174641
CMTR1	+	2	protein_coding	ENSG00000137200.8	6	37443095	7035	-41545	6	37401550	6:37401550:C:T	C	T	AC=229;AN=5814	rs78645525	0.960504	0.0394958	0.889202	1.37725e-13	0.147698	0.000999001	5.56502e-09	1	1	6	37401550	C	T	0.0848196	2.94437e-06	0.187389	0.506183
EBLN2	+	2	protein_coding	ENSG00000255423.1	3	73110810	6697	-16788	3	73094022	3:73094022:T:G	T	G	AC=2679;AN=5958	rs6549498	0.550311	0.449689	0.992268	1.17525e-35	0.170622	0.000999001	4.96215e-30	1	1	3	73091008	A	C	0.235485	1.93949e-39	0.139218	0.368221
SLC25A4	+	2	protein_coding	ENSG00000151729.6	4	186064432	8760	121727	4	186186159	4:186186159:TC:T	TC	T	AC=2500;AN=5958	rs113020352	0.581311	0.418689	0.991984	1.0371e-14	0.0475151	0.000999001	8.69417e-10	1	1	4	186186159	TC	T	0.100555	2.92313e-08	0.102667	0.28279
SLC25A4	+	2	protein_coding	ENSG00000151729.6	4	186064432	8760	-741	4	186063691	4:186063691:A:T	A	T	AC=232;AN=5882	rs6819525	0.960836	0.0391636	0.923308	1.56816e-13	-0.0817341	0.000999001	7.09069e-09	2	2	4	186063691	A	T	-0.130193	6.33828e-13	0.404018	0.955606
SLC25A4	+	2	protein_coding	ENSG00000151729.6	4	186064432	8760	535	4	186064967	4:186064967:G:A	G	A	AC=651;AN=5832	rs67596855	0.887437	0.112563	0.952382	9.14237e-08	-0.0375354	0.000999001	0.000650553	4	3	4	186064967	G	A	-0.0944673	1.90229e-07	0.204503	0.556129
SLC25A4	+	2	protein_coding	ENSG00000151729.6	4	186064432	8760	73235	4	186137667	4:186137667:GT:G	GT	G	AC=1985;AN=4306	rs71593612	0.5393	0.4607	0.857955	6.83512e-06	-0.0295633	0.026973	0.0278951	3	4	4	186851408	T	C	-0.0585241	0.00127127	0.0143287	0.112245
SLC25A4	+	2	protein_coding	ENSG00000151729.6	4	186064432	8760	337395	4	186401827	4:186401827:G:T	G	T	AC=257;AN=5418	rs35539208	0.952578	0.0474216	0.814764	1.1486e-05	0.0417607	0.041958	0.0417119	5	5	4	186401827	G	T	0.0778649	1.78554e-05	0.123417	0.322859
SLC25A4	+	2	protein_coding	ENSG00000151729.6	4	186064432	8760	-4810	4	186059622	4:186059622:T:C	T	C	AC=175;AN=5934	rs72702177	0.97053	0.0294699	0.917552	5.28572e-05	0.0537674	0.15984	0.149633	6	6	4	186059622	T	C	0.0696692	0.000124335	0.0466533	0.182737
SLC25A4	+	2	protein_coding	ENSG00000151729.6	4	186064432	8760	-315730	4	185748702	4:185748702:G:A	G	A	AC=1157;AN=5790	rs56226652	0.799797	0.200203	0.962616	9.82748e-05	0.0209433	0.247752	0.240284	7	7	4	185748702	G	A	0.0695445	0.000127867	0.0459063	0.182338
PTPRB	-	1	protein_coding	ENSG00000127329.10	12	71003568	7792	112361	12	70891207	12:70891207:T:C	T	C	AC=1033;AN=6032	rs2082251	0.828423	0.171577	0.994378	4.88099e-21	-0.253148	0.000999001	1.85324e-15	1	1	12	70880882	A	G	-0.109061	1.76824e-09	0.0952542	0.261035
TCAP	+	2	protein_coding	ENSG00000173991.5	17	37821602	4937	-119853	17	37701749	17:37701749:CT:C	CT	C	AC=1239;AN=3590	rs34616390	0.653678	0.346322	0.793796	5.66571e-06	-0.0907704	0.00599401	0.00831536	1	1	17	37701749	CT	C	-0.0785649	1.49903e-05	0.104702	0.290305
ARHGAP6	-	2	protein_coding	ENSG00000047648.17	23	11200194	3498	706511	23	10493683	23:10493683:C:T	C	T	AC=66;AN=5796	23:10493683:C:T	0.988705	0.0112947	0.617352	1.19896e-28	0.181812	0.000999001	9.73706e-21	3	1	23	10493683	C	T	0.130587	5.39376e-13	0.357716	0.894221
ARHGAP6	-	2	protein_coding	ENSG00000047648.17	23	11200194	3498	-344281	23	11544475	23:11544475:T:A	T	A	AC=3286;AN=4792	23:11544475:T:A	0.317237	0.682763	0.807644	3.33834e-18	-0.0325851	0.000999001	1.56211e-12	1	2	23	11408774	G	T	0.142345	3.5173e-15	0.461835	0.986246
ARHGAP6	-	2	protein_coding	ENSG00000047648.17	23	11200194	3498	999027	23	10201167	23:10201167:G:A	G	A	AC=859;AN=5744	23:10201167:G:A	0.85114	0.14886	0.921359	3.20993e-15	-0.148322	0.000999001	4.02576e-10	9	3	23	11657429	C	G	0.0830017	4.78224e-06	0.188357	0.508947
ARHGAP6	-	2	protein_coding	ENSG00000047648.17	23	11200194	3498	999281	23	10200913	23:10200913:G:A	G	A	AC=670;AN=5556	23:10200913:G:A	0.88019	0.11981	0.867766	2.26227e-13	0.140692	0.000999001	1.19995e-08	10	4	23	11657429	C	G	0.0787974	1.41394e-05	0.168911	0.453217
ARHGAP6	-	2	protein_coding	ENSG00000047648.17	23	11200194	3498	-239342	23	11439536	23:11439536:T:C	T	C	AC=269;AN=6040	23:11439536:T:C	0.955692	0.0443079	0.985344	1.07591e-11	0.0391162	0.000999001	1.46245e-07	4	5	23	11439536	T	C	0.11134	8.03e-10	0.215276	0.586428
ARHGAP6	-	2	protein_coding	ENSG00000047648.17	23	11200194	3498	44383	23	11155811	23:11155811:G:GA	G	GA	AC=1399;AN=5978	23:11155811:G:GA	0.765109	0.234891	0.980431	1.83148e-07	-0.0305305	0.003996	0.000489093	6	6	23	11585988	G	A	-0.0615936	0.00069458	0.0263175	0.17024
ARHGAP6	-	2	protein_coding	ENSG00000047648.17	23	11200194	3498	-371578	23	11571772	23:11571772:T:C	T	C	AC=661;AN=4814	23:11571772:T:C	0.861145	0.138855	0.722643	2.42886e-07	-0.0240297	0.003996	0.000776074	2	7	23	11761452	G	A	0.0676949	0.000192684	0.0503838	0.185576
ARHGAP6	-	2	protein_coding	ENSG00000047648.17	23	11200194	3498	-627038	23	11827232	23:11827232:C:CTTATTA	C	CTTATTA	AC=4483;AN=5762	23:11827232:C:CTTATTA	0.221356	0.778644	0.937636	0.000107915	0.0108579	0.0919081	0.0950087	8	8	23	11827232	C	CTTATTA	0.0713872	8.41415e-05	0.0360495	0.177399
ARHGAP6	-	2	protein_coding	ENSG00000047648.17	23	11200194	3498	10179	23	11190015	23:11190015:G:T	G	T	AC=1121;AN=5938	23:11190015:G:T	0.810095	0.189905	0.98416	0.000194722	0.0234086	0.156843	0.15003	7	9	23	11447065	G	A	-0.0621635	0.000618991	0.0353372	0.177066
RP11-84C13.2	+	2	lincRNA	ENSG00000270720.1	4	90040435	6719	-32285	4	90008150	4:90008150:CTT:C	CTT	C	AC=4430;AN=6052	rs57608777	0.268312	0.731688	0.998456	2.05394e-06	0.0266442	0.004995	0.00500538	1	1	4	90008150	CTT	C	0.0864771	1.87592e-06	0.0540364	0.189797
RP11-84C13.2	+	2	lincRNA	ENSG00000270720.1	4	90040435	6719	-853367	4	89187068	4:89187068:G:C	G	C	AC=2866;AN=5962	rs4693209	0.520963	0.479037	0.985522	3.62621e-05	-0.0200867	0.0559441	0.0592444	2	2	4	89187068	G	C	-0.0749806	3.61547e-05	0.0580044	0.195363
CTA-217C2.1	-	1	lincRNA	ENSG00000226328.2	22	45548467	9056	20652	22	45527815	22:45527815:C:T	C	T	AC=1245;AN=4790	rs7290824	0.74166	0.25834	0.880595	1.4711e-21	-0.616336	0.000999001	9.3819e-16	4	1	22	45536211	G	A	0.106814	3.79031e-09	0.132799	0.350165
CTA-217C2.1	-	1	lincRNA	ENSG00000226328.2	22	45548467	9056	21834	22	45526633	22:45526633:C:T	C	T	AC=777;AN=5058	rs71330783	0.84651	0.15349	0.874273	9.71543e-21	-0.456571	0.000999001	5.62628e-15	3	2	22	45559741	G	T	-0.138349	2.04321e-14	0.356257	0.89194
CTA-217C2.1	-	1	lincRNA	ENSG00000226328.2	22	45548467	9056	6450	22	45542017	22:45542017:C:T	C	T	AC=2718;AN=5998	rs6007473	0.546224	0.453776	0.995174	9.2271e-13	-0.343733	0.000999001	3.52003e-08	5	3	22	45536211	G	A	0.10037	3.09973e-08	0.100444	0.274884
CTA-217C2.1	-	1	lincRNA	ENSG00000226328.2	22	45548467	9056	20622	22	45527845	22:45527845:C:T	C	T	AC=1190;AN=4940	rs547698	0.760955	0.239045	0.889878	7.45781e-12	-0.535618	0.000999001	2.27039e-07	1	4	22	45536211	G	A	0.118344	6.42598e-11	0.117582	0.31423
CTA-217C2.1	-	1	lincRNA	ENSG00000226328.2	22	45548467	9056	-45194	22	45593661	22:45593661:C:T	C	T	AC=997;AN=5980	rs55790105	0.831809	0.168191	0.988449	5.39605e-11	0.24429	0.000999001	1.27231e-06	2	5	22	45587745	T	G	0.174124	4.77327e-22	0.303807	0.806185
CTA-217C2.1	-	1	lincRNA	ENSG00000226328.2	22	45548467	9056	52918	22	45495549	22:45495549:A:C	A	C	AC=1327;AN=5868	rs9614602	0.774043	0.225957	0.971971	3.13102e-10	-1.1257	0.000999001	5.45051e-06	6	6	22	45536211	G	A	0.100788	2.7154e-08	0.109735	0.305696
CTA-217C2.1	-	1	lincRNA	ENSG00000226328.2	22	45548467	9056	53262	22	45495205	22:45495205:A:AG	A	AG	AC=1354;AN=6004	rs60533169	0.774976	0.225024	0.979597	2.01031e-08	1.00629	0.000999001	0.0001916	7	7	22	45536211	G	A	0.100541	2.93636e-08	0.110718	0.307593
CTA-217C2.1	-	1	lincRNA	ENSG00000226328.2	22	45548467	9056	57135	22	45491332	22:45491332:T:C	T	C	AC=280;AN=5850	rs7285558	0.951618	0.0483817	0.918983	4.44424e-05	0.237705	0.133866	0.132743	8	8	22	45536211	G	A	0.0986197	5.36732e-08	0.107266	0.299095
CTA-217C2.1	-	1	lincRNA	ENSG00000226328.2	22	45548467	9056	186305	22	45362162	22:45362162:T:A	T	A	AC=3590;AN=5848	rs9614994	0.38798	0.61202	0.984323	8.21357e-05	0.102354	0.22977	0.216643	9	9	22	45536211	G	A	0.10224	1.70692e-08	0.102807	0.283307
MAPKAP1	-	1	protein_coding	ENSG00000119487.12	9	128469481	5654	295757	9	128173724	9:128173724:T:C	T	C	AC=2632;AN=5966	rs2819622	0.55943	0.44057	0.99108	4.13421e-17	0.0939243	0.000999001	1.2548e-11	1	1	9	128173724	T	C	0.149028	1.65638e-16	0.140542	0.371717
MAPKAP1	-	1	protein_coding	ENSG00000119487.12	9	128469481	5654	-124065	9	128593546	9:128593546:G:C	G	C	AC=438;AN=5874	rs62567226	0.925341	0.0746591	0.949708	8.2731e-11	-0.298764	0.000999001	1.80931e-06	2	2	9	127957258	T	C	-0.0686166	0.000157267	0.0524712	0.187855
MAPKAP1	-	1	protein_coding	ENSG00000119487.12	9	128469481	5654	-194531	9	128664012	9:128664012:A:AAAC	A	AAAC	AC=336;AN=5826	rs142014745	0.942005	0.0579953	0.930122	2.0346e-07	0.262783	0.001998	0.000957838	3	3	9	129089235	G	A	-0.0643128	0.000397487	0.0638219	0.204862
CDC42BPB	-	1	protein_coding	ENSG00000198752.5	14	103470616	6805	-57628	14	103528244	14:103528244:G:A	G	A	AC=2128;AN=5374	rs35382723	0.605158	0.394842	0.942654	2.18808e-49	-0.151104	0.000999001	4.21049e-40	1	1	14	103528244	G	A	-0.241246	2.3083e-41	0.284897	0.76819
CDC42BPB	-	1	protein_coding	ENSG00000198752.5	14	103470616	6805	22546	14	103448070	14:103448070:T:C	T	C	AC=424;AN=6044	rs7152460	0.929564	0.0704362	0.997297	3.13837e-44	-0.259564	0.000999001	1.99725e-36	2	2	14	103448070	T	C	-0.234829	3.18795e-39	0.23431	0.631675
CDC42BPB	-	1	protein_coding	ENSG00000198752.5	14	103470616	6805	62142	14	103408474	14:103408474:TG:T	TG	T	AC=236;AN=5888	rs35693006	0.959993	0.0400066	0.924401	5.10224e-14	0.167646	0.000999001	1.19107e-09	3	3	14	103408474	TG	T	0.132499	2.45133e-13	0.196198	0.531689
CDC42BPB	-	1	protein_coding	ENSG00000198752.5	14	103470616	6805	-49249	14	103519865	14:103519865:A:G	A	G	AC=64;AN=6026	rs558819315	0.989469	0.0105314	0.923749	7.33197e-13	1.33241	0.000999001	1.14585e-08	8	4	14	104198251	T	C	0.0653828	0.00031724	0.0364354	0.177582
CDC42BPB	-	1	protein_coding	ENSG00000198752.5	14	103470616	6805	-49211	14	103519827	14:103519827:G:A	G	A	AC=61;AN=6044	rs141808920	0.990145	0.0098546	0.964778	1.25033e-10	-1.24479	0.000999001	9.46437e-07	9	5	14	104198251	T	C	0.0684758	0.00016225	0.0459278	0.182349
CDC42BPB	-	1	protein_coding	ENSG00000198752.5	14	103470616	6805	56675	14	103413941	14:103413941:T:C	T	C	AC=5858;AN=6044	rs8007924	0.0303814	0.969619	0.985224	1.77999e-06	0.150111	0.003996	0.00363411	5	6	14	103455892	G	A	-0.0790705	1.31991e-05	0.138857	0.367262
CDC42BPB	-	1	protein_coding	ENSG00000198752.5	14	103470616	6805	-17943	14	103488559	14:103488559:C:T	C	T	AC=61;AN=5908	rs142705425	0.989752	0.0102479	0.814202	2.23163e-06	0.183742	0.003996	0.00426367	4	7	14	103488559	C	T	0.0866796	1.7744e-06	0.179676	0.48424
CDC42BPB	-	1	protein_coding	ENSG00000198752.5	14	103470616	6805	-364512	14	103835128	14:103835128:G:C	G	C	AC=3610;AN=5716	rs12898000	0.366587	0.633413	0.971183	5.03118e-06	0.0437625	0.00799201	0.00879406	6	8	14	103835128	G	C	0.079743	1.11308e-05	0.0487866	0.184151
CDC42BPB	-	1	protein_coding	ENSG00000198752.5	14	103470616	6805	149478	14	103321138	14:103321138:G:A	G	A	AC=102;AN=5678	rs544301963	0.981928	0.0180723	0.753356	4.32102e-05	-0.121114	0.0559441	0.0596099	7	9	14	103321138	G	A	-0.0726195	6.32502e-05	0.108962	0.303899
CDC42BPB	-	1	protein_coding	ENSG00000198752.5	14	103470616	6805	-342219	14	103812835	14:103812835:A:ATATTTTG	A	ATATTTTG	AC=790;AN=5540	rs111239410	0.85581	0.14419	0.927499	0.000314502	-0.0441712	0.291708	0.286066	10	10	14	103812835	A	ATATTTTG	-0.0678631	0.000185708	0.0397378	0.179373
RP11-7F17.7	+	2	lincRNA	ENSG00000258602.1	14	77425981	8042	116593	14	77542574	14:77542574:C:T	C	T	AC=2156;AN=6020	rs918140	0.640934	0.359066	0.995322	2.1321e-32	-0.0849838	0.000999001	6.37842e-24	1	1	14	77542574	C	T	-0.160371	6.6774e-19	0.387738	0.935975
RP11-7F17.7	+	2	lincRNA	ENSG00000258602.1	14	77425981	8042	107792	14	77533773	14:77533773:C:CT	C	CT	AC=1868;AN=4404	rs553223827	0.576241	0.423759	0.876002	5.01137e-05	-0.0297006	0.12987	0.125172	2	2	14	77182302	C	T	-0.0638326	0.00043934	0.0161615	0.125543
TF	+	1	protein_coding	ENSG00000091513.10	3	133491596	7036	-109795	3	133381801	3:133381801:G:T	G	T	AC=796;AN=6014	rs79175874	0.867977	0.132023	0.993195	9.38899e-31	-0.0102925	0.000999001	3.15737e-23	1	1	3	133367858	T	C	-0.18878	1.06926e-25	0.271191	0.731648
TF	+	1	protein_coding	ENSG00000091513.10	3	133491596	7036	-72578	3	133419018	3:133419018:A:G	A	G	AC=1645;AN=6058	rs13071381	0.729046	0.270954	1	5.27062e-14	-0.00498516	0.000999001	2.88919e-09	2	2	3	133419018	A	G	-0.127546	1.84751e-12	0.370551	0.913441
TF	+	1	protein_coding	ENSG00000091513.10	3	133491596	7036	-55460	3	133436136	3:133436136:C:A	C	A	AC=1920;AN=6058	rs4525863	0.683269	0.316731	1	3.16898e-07	-0.00319402	0.002997	0.00142067	3	3	3	133436136	C	A	-0.0880163	1.22523e-06	0.0602339	0.198749
TF	+	1	protein_coding	ENSG00000091513.10	3	133491596	7036	-83538	3	133408058	3:133408058:T:A	T	A	AC=500;AN=6056	rs9847690	0.917768	0.0822315	0.997664	0.000236569	0.00369075	0.282717	0.291331	4	4	3	133408058	T	A	0.0657679	0.000292273	0.0354832	0.177134
NAT10	+	1	protein_coding	ENSG00000135372.4	11	34168267	7029	-62941	11	34105326	11:34105326:T:G	T	G	AC=5433;AN=6038	rs4587708	0.0996119	0.900388	0.996122	4.76789e-52	0.362362	0.000999001	1.30202e-44	1	1	11	34105326	T	G	0.270004	9.39268e-52	0.0971293	0.265349
NAT10	+	1	protein_coding	ENSG00000135372.4	11	34168267	7029	-155274	11	34012993	11:34012993:C:G	C	G	AC=182;AN=5806	rs146389806	0.968382	0.0316179	0.874049	5.64533e-05	0.153596	0.0789211	0.0806383	2	2	11	34012993	C	G	0.0732148	5.50165e-05	0.0776498	0.22803
TMCO1	-	1	protein_coding	ENSG00000143183.12	1	165738155	7460	50980	1	165687175	1:165687175:T:C	T	C	AC=5196;AN=6056	rs4657475	0.14189	0.85811	0.999556	5.62277e-10	0.198017	0.000999001	3.27765e-06	1	1	1	165687665	A	C	0.114766	2.37905e-10	0.142867	0.377807
TMCO1	-	1	protein_coding	ENSG00000143183.12	1	165738155	7460	138695	1	165599460	1:165599460:G:A	G	A	AC=2829;AN=5986	rs10737515	0.528068	0.471932	0.992601	1.66323e-05	-0.0980132	0.030969	0.0334037	2	2	1	165599460	G	A	-0.0771937	2.10873e-05	0.0522358	0.187579
UST	+	2	protein_coding	ENSG00000111962.7	6	149387312	7277	-205059	6	149182253	6:149182253:G:T	G	T	AC=707;AN=3448	rs113200035	0.797114	0.202886	0.731837	1.92118e-29	0.106532	0.000999001	5.89507e-24	3	1	6	149182253	G	T	0.190578	3.62955e-26	0.260223	0.699072
UST	+	2	protein_coding	ENSG00000111962.7	6	149387312	7277	-288608	6	149098704	6:149098704:G:C	G	C	AC=1892;AN=5958	rs60916872	0.683011	0.316989	0.984819	2.725e-17	0.0998731	0.000999001	6.81455e-13	1	2	6	149074341	T	C	-0.112942	4.56672e-10	0.162958	0.435316
UST	+	2	protein_coding	ENSG00000111962.7	6	149387312	7277	-280334	6	149106978	6:149106978:A:G	A	G	AC=1389;AN=4762	rs9485330	0.707137	0.292863	0.875824	9.89324e-13	-0.0837888	0.000999001	9.18774e-09	5	3	6	149098902	C	T	0.0852521	2.6197e-06	0.132167	0.348214
UST	+	2	protein_coding	ENSG00000111962.7	6	149387312	7277	-305430	6	149081882	6:149081882:C:A	C	A	AC=621;AN=5964	rs73791004	0.896987	0.103013	0.974165	1.19227e-10	-0.0945244	0.000999001	7.57024e-07	4	4	6	149079017	G	A	-0.0864635	1.88294e-06	0.134777	0.35609
UST	+	2	protein_coding	ENSG00000111962.7	6	149387312	7277	-219584	6	149167728	6:149167728:T:TATA	T	TATA	AC=227;AN=5480	rs534663844	0.958809	0.0411912	0.826001	1.34797e-10	-0.117728	0.000999001	7.52259e-07	2	5	6	149167728	T	TATA	-0.0916532	4.35351e-07	0.20087	0.545466
UST	+	2	protein_coding	ENSG00000111962.7	6	149387312	7277	-256855	6	149130457	6:149130457:GT:G	GT	G	AC=562;AN=4592	rs71779192	0.877981	0.122019	0.795373	2.41061e-08	-0.0692169	0.000999001	8.41356e-05	6	6	6	149169153	A	T	-0.0892383	8.69259e-07	0.183651	0.495542
UST	+	2	protein_coding	ENSG00000111962.7	6	149387312	7277	-62284	6	149325028	6:149325028:T:C	T	C	AC=4369;AN=6058	rs6911303	0.278136	0.721864	0.997391	4.98899e-06	-0.0335697	0.00899101	0.0117894	7	7	6	149325028	T	C	-0.0826703	5.21875e-06	0.0827629	0.237046
UST	+	2	protein_coding	ENSG00000111962.7	6	149387312	7277	-281065	6	149106247	6:149106247:G:T	G	T	AC=2361;AN=5232	rs6570903	0.547085	0.452915	0.925012	7.23394e-05	0.0541689	0.107892	0.120657	8	8	6	149128570	A	G	-0.0709588	9.28208e-05	0.0940046	0.258414
RPL34-AS1	-	2	lincRNA	ENSG00000234492.4	4	109541616	6092	10292	4	109531324	4:109531324:C:T	C	T	AC=1935;AN=5994	rs12507670	0.676873	0.323127	0.993678	2.29986e-30	-0.0184296	0.000999001	1.24658e-23	1	1	4	109553331	A	G	0.165062	6.05072e-20	0.19347	0.523691
RPL34-AS1	-	2	lincRNA	ENSG00000234492.4	4	109541616	6092	16910	4	109524706	4:109524706:T:G	T	G	AC=3001;AN=6022	rs7660227	0.500649	0.499351	0.996438	6.8814e-07	0.00740307	0.000999001	0.00165169	2	2	4	109553331	A	G	0.0760971	2.75948e-05	0.100751	0.275926
RPL34-AS1	-	2	lincRNA	ENSG00000234492.4	4	109541616	6092	178380	4	109363236	4:109363236:C:T	C	T	AC=4071;AN=6008	rs219501	0.321847	0.678153	0.994283	0.000238328	0.00432179	0.242757	0.248458	3	3	4	109363236	C	T	0.0646306	0.000371861	0.0683888	0.213007
PPARGC1A	-	1	protein_coding	ENSG00000109819.4	4	23905712	6244	36733	4	23868979	4:23868979:A:G	A	G	AC=969;AN=6042	rs7438250	0.840013	0.159987	0.990333	1.28831e-20	-0.0168323	0.002997	9.64333e-09	2	1	4	23868979	A	G	-0.131965	3.05822e-13	0.337102	0.860822
PPARGC1A	-	1	protein_coding	ENSG00000109819.4	4	23905712	6244	28925	4	23876787	4:23876787:T:A	T	A	AC=494;AN=5686	rs60571065	0.912745	0.0872552	0.915781	8.53418e-17	-0.0291926	0.004995	9.69215e-07	5	2	4	23876787	T	A	-0.112761	4.86988e-10	0.259342	0.696458
PPARGC1A	-	1	protein_coding	ENSG00000109819.4	4	23905712	6244	12839	4	23892873	4:23892873:T:C	T	C	AC=154;AN=5952	rs7695542	0.973917	0.0260827	0.928499	7.14272e-13	0.0275046	0.004995	2.55179e-05	4	3	4	23892873	T	C	0.124959	5.14506e-12	0.170974	0.459246
PPARGC1A	-	1	protein_coding	ENSG00000109819.4	4	23905712	6244	-285042	4	24190754	4:24190754:C:T	C	T	AC=234;AN=5944	rs7697705	0.960224	0.0397765	0.941522	1.01857e-12	-0.0387244	0.00699301	7.60688e-05	8	4	4	24190754	C	T	-0.0744571	4.09858e-05	0.0378442	0.17828
PPARGC1A	-	1	protein_coding	ENSG00000109819.4	4	23905712	6244	-330982	4	24236694	4:24236694:T:C	T	C	AC=347;AN=6036	rs12648931	0.942252	0.0577483	0.991434	3.94153e-12	0.0215492	0.00699301	0.000106045	7	5	4	24236694	T	C	0.10676	3.86004e-09	0.214655	0.584766
PPARGC1A	-	1	protein_coding	ENSG00000109819.4	4	23905712	6244	49738	4	23855974	4:23855974:A:C	A	C	AC=2418;AN=6058	rs7437482	0.602515	0.397485	1	4.89412e-12	0.01696	0.00699301	0.000122291	1	6	4	23858960	T	A	0.0697968	0.000120815	0.0296778	0.173757
PPARGC1A	-	1	protein_coding	ENSG00000109819.4	4	23905712	6244	18258	4	23887454	4:23887454:T:G	T	G	AC=1844;AN=5460	rs2970877	0.662741	0.337259	0.951792	1.22721e-10	0.0284035	0.011988	0.000627618	6	7	4	23898430	C	T	0.142141	3.85263e-15	0.21364	0.582022
PPARGC1A	-	1	protein_coding	ENSG00000109819.4	4	23905712	6244	-233476	4	24139188	4:24139188:C:T	C	T	AC=130;AN=5962	rs61796362	0.978054	0.0219456	0.919108	4.36786e-09	0.0380663	0.021978	0.00376101	9	8	4	23157442	A	G	0.0682156	0.00017185	0.0624965	0.202522
SMCHD1	+	1	protein_coding	ENSG00000101596.10	18	2796097	8543	-94982	18	2701115	18:2701115:A:G	A	G	AC=3127;AN=5962	rs501573	0.473796	0.526204	0.988526	3.26952e-29	-0.963863	0.000999001	2.93485e-22	1	1	18	2701115	A	G	-0.193936	4.69044e-27	0.199513	0.541464
SMCHD1	+	1	protein_coding	ENSG00000101596.10	18	2796097	8543	-151792	18	2644305	18:2644305:TG:T	TG	T	AC=604;AN=5488	rs35711617	0.890292	0.109708	0.897414	3.1873e-14	-1.10106	0.000999001	2.54466e-09	2	2	18	2636524	A	G	-0.125071	4.92481e-12	0.304037	0.806587
SMCHD1	+	1	protein_coding	ENSG00000101596.10	18	2796097	8543	-158139	18	2637958	18:2637958:T:C	T	C	AC=83;AN=5930	rs117667940	0.985681	0.0143186	0.844536	7.40245e-07	1.72157	0.003996	0.00416963	3	3	18	2637958	T	C	0.0874077	1.4512e-06	0.239952	0.644611
SMCHD1	+	1	protein_coding	ENSG00000101596.10	18	2796097	8543	-157953	18	2638144	18:2638144:T:A	T	A	AC=3011;AN=5666	rs7244860	0.468815	0.531185	0.967013	2.91485e-05	0.392277	0.0879121	0.088642	4	4	18	2634465	C	T	-0.0806401	8.84884e-06	0.113464	0.311124
GRIN1	+	2	protein_coding	ENSG00000176884.10	9	140062375	5775	-11137	9	140051238	9:140051238:A:G	A	G	AC=2108;AN=5816	rs6293	0.63803	0.36197	0.970981	2.30518e-07	0.113831	0.002997	0.000984156	1	1	9	140050870	T	C	0.0942456	2.03223e-07	0.115207	0.312533
FAM3D	-	2	protein_coding	ENSG00000198643.2	3	58643475	6111	-6343	3	58649818	3:58649818:C:CAGA	C	CAGA	AC=5392;AN=6034	rs75195313	0.105374	0.894626	0.995279	3.39797e-19	0.0580824	0.000999001	6.06524e-14	3	1	3	58644224	C	A	-0.205603	2.84991e-30	0.35541	0.890608
FAM3D	-	2	protein_coding	ENSG00000198643.2	3	58643475	6111	-20880	3	58664355	3:58664355:G:A	G	A	AC=4952;AN=5948	rs2364307	0.167433	0.832567	0.983688	4.71799e-19	0.0402154	0.000999001	6.24552e-14	2	2	3	58675071	T	A	-0.217769	7.68671e-34	0.251275	0.673258
FAM3D	-	2	protein_coding	ENSG00000198643.2	3	58643475	6111	-12990	3	58656465	3:58656465:G:A	G	A	AC=259;AN=5830	rs12495385	0.956099	0.0439008	0.900297	0.00013916	0.0284291	0.153846	0.151726	4	3	3	58656465	G	A	0.0713779	8.43218e-05	0.128494	0.336797
ARID3B	+	1	protein_coding	ENSG00000179361.13	15	74888937	4819	122704	15	75011641	15:75011641:A:G	A	G	AC=596;AN=6018	rs4646903	0.899903	0.100097	0.992112	1.32065e-72	-0.420405	0.000999001	5.45647e-61	1	1	15	75011641	A	G	-0.313349	5.40113e-70	0.396648	0.946816
RAB5C	-	1	protein_coding	ENSG00000108774.10	17	40307035	5034	32835	17	40274200	17:40274200:G:A	G	A	AC=1475;AN=6058	rs8081327	0.756931	0.243069	1	1.13133e-52	0.946986	0.000999001	4.34067e-43	1	1	17	40274200	G	A	0.269871	1.05674e-51	0.349261	0.880788
RAB5C	-	1	protein_coding	ENSG00000108774.10	17	40307035	5034	-323656	17	40630691	17:40630691:C:T	C	T	AC=74;AN=6010	rs547526558	0.987971	0.0120286	0.931944	4.83263e-05	0.936655	0.0599401	0.0598487	2	2	17	40630691	C	T	0.0734328	5.22639e-05	0.0663192	0.209358
CPNE9	+	2	protein_coding	ENSG00000144550.8	3	9757024	7046	-108510	3	9648514	3:9648514:A:G	A	G	AC=3665;AN=4982	rs9821219	0.263354	0.736646	0.89906	1.85667e-07	0.142253	0.001998	0.000813939	1	1	3	9648514	A	G	0.0972865	8.1034e-08	0.0995131	0.271866
L1TD1	+	2	protein_coding	ENSG00000240563.1	1	62660503	6738	19719	1	62680222	1:62680222:GC:G	GC	G	AC=100;AN=6022	rs200350782	0.983301	0.0166991	0.956163	1.84515e-67	0.451081	0.000999001	1.97789e-28	2	1	1	62678119	TC	T	0.361911	2.10665e-94	0.30153	0.802142
L1TD1	+	2	protein_coding	ENSG00000240563.1	1	62660503	6738	15588	1	62676091	1:62676091:C:A	C	A	AC=872;AN=6058	rs11207933	0.856867	0.143133	1	2.4454e-29	-0.14083	0.000999001	1.52504e-11	3	2	1	62676091	C	A	-0.166349	3.09153e-20	0.460552	0.986182
L1TD1	+	2	protein_coding	ENSG00000240563.1	1	62660503	6738	-13341	1	62647162	1:62647162:C:T	C	T	AC=111;AN=5982	rs57178450	0.981397	0.0186031	0.929403	9.07909e-22	0.144136	0.001998	1.20269e-08	1	3	1	62647162	C	T	0.170917	2.73063e-21	0.453552	0.985829
L1TD1	+	2	protein_coding	ENSG00000240563.1	1	62660503	6738	83860	1	62744363	1:62744363:G:A	G	A	AC=65;AN=6056	rs75033759	0.989036	0.0109642	0.986578	1.26611e-13	0.184885	0.00899101	4.89425e-05	4	4	1	62744363	G	A	0.107486	3.02189e-09	0.189442	0.512051
L1TD1	+	2	protein_coding	ENSG00000240563.1	1	62660503	6738	64250	1	62724753	1:62724753:G:A	G	A	AC=1066;AN=6058	rs12062559	0.824468	0.175532	1	6.03656e-11	0.0404734	0.00599401	0.000318851	6	5	1	62724753	G	A	0.105453	5.97128e-09	0.130186	0.342029
L1TD1	+	2	protein_coding	ENSG00000240563.1	1	62660503	6738	-3348	1	62657155	1:62657155:C:G	C	G	AC=146;AN=5910	rs201638426	0.975678	0.0243216	0.919499	5.32272e-10	0.0794053	0.017982	0.0026582	5	6	1	62657155	C	G	0.105583	5.71796e-09	0.182966	0.493595
L1TD1	+	2	protein_coding	ENSG00000240563.1	1	62660503	6738	24905	1	62685408	1:62685408:CA:C	CA	C	AC=4461;AN=4914	rs370733546	0.091432	0.908568	0.804803	1.51163e-07	0.0396647	0.03996	0.0310542	11	7	1	62685408	CA	C	0.0838027	3.86677e-06	0.0908827	0.252381
L1TD1	+	2	protein_coding	ENSG00000240563.1	1	62660503	6738	-98699	1	62561804	1:62561804:T:C	T	C	AC=213;AN=5712	rs6670630	0.962748	0.0372522	0.861527	2.70428e-07	-0.0554168	0.044955	0.0391538	7	8	1	62561804	T	C	-0.0869324	1.65505e-06	0.10372	0.28669
L1TD1	+	2	protein_coding	ENSG00000240563.1	1	62660503	6738	-194631	1	62465872	1:62465872:GT:G	GT	G	AC=73;AN=5582	rs542299615	0.987054	0.0129461	0.651995	3.70054e-07	0.0782984	0.045954	0.0454208	9	9	1	62465872	GT	G	0.0885064	1.06824e-06	0.152619	0.404232
L1TD1	+	2	protein_coding	ENSG00000240563.1	1	62660503	6738	104104	1	62764607	1:62764607:T:TA	T	TA	AC=1903;AN=5814	rs60745398	0.673167	0.326833	0.978556	1.11842e-06	0.0237982	0.0619381	0.0712814	12	10	1	62764607	T	TA	0.0786382	1.4717e-05	0.0501001	0.185298
L1TD1	+	2	protein_coding	ENSG00000240563.1	1	62660503	6738	269670	1	62930173	1:62930173:C:G	C	G	AC=216;AN=5810	rs181265577	0.96287	0.0371304	0.900306	1.46015e-06	0.0481349	0.0669331	0.0798233	8	11	1	62930173	C	G	0.084569	3.14987e-06	0.100027	0.273503
L1TD1	+	2	protein_coding	ENSG00000240563.1	1	62660503	6738	571265	1	63231768	1:63231768:A:G	A	G	AC=226;AN=5930	rs72669541	0.961767	0.0382334	0.933593	1.51215e-06	0.0507948	0.0699301	0.0813089	10	12	1	63231768	A	G	0.0880658	1.20842e-06	0.112778	0.310433
IKZF5	-	2	protein_coding	ENSG00000095574.7	10	124768328	7996	9450	10	124758878	10:124758878:TA:T	TA	T	AC=5177;AN=6030	rs61093806	0.141561	0.858439	0.995896	1.54871e-05	0.0535277	0.043956	0.0365083	1	1	10	124767832	G	T	0.079559	1.16639e-05	0.0735536	0.221391
DTHD1	+	2	protein_coding	ENSG00000197057.4	4	36334363	9231	7540	4	36341903	4:36341903:G:T	G	T	AC=2807;AN=6012	rs11945546	0.534113	0.465887	0.99497	8.06465e-06	0.0589004	0.023976	0.0177714	3	1	4	36341903	G	T	0.0804596	9.26889e-06	0.0706282	0.216728
DTHD1	+	2	protein_coding	ENSG00000197057.4	4	36334363	9231	-89519	4	36244844	4:36244844:T:G	T	G	AC=2046;AN=5796	rs13145162	0.645819	0.354181	0.974698	1.25443e-05	0.0594927	0.032967	0.0256479	1	2	4	36244844	T	G	0.0792859	1.24997e-05	0.105745	0.294036
DTHD1	+	2	protein_coding	ENSG00000197057.4	4	36334363	9231	-672485	4	35661878	4:35661878:G:A	G	A	AC=141;AN=5736	rs73223326	0.975307	0.0246935	0.839515	2.29531e-05	-0.159578	0.048951	0.0402386	4	3	4	35661878	G	A	-0.0915795	4.44752e-07	0.133525	0.352378
DTHD1	+	2	protein_coding	ENSG00000197057.4	4	36334363	9231	-580677	4	35753686	4:35753686:T:A	T	A	AC=2722;AN=6020	rs6828386	0.547356	0.452644	0.99503	0.000216069	0.0494615	0.221778	0.238179	2	4	4	35753686	T	A	0.0656565	0.000299302	0.034626	0.176732
RAB3D	-	2	protein_coding	ENSG00000105514.3	19	11456946	6304	25045	19	11431901	19:11431901:G:A	G	A	AC=626;AN=4314	rs651774	0.854846	0.145154	0.775599	1.57331e-43	3.0185	0.000999001	2.41555e-36	1	1	19	11431901	G	A	0.17305	8.59139e-22	0.515821	0.988669
RAB3D	-	2	protein_coding	ENSG00000105514.3	19	11456946	6304	10393	19	11446553	19:11446553:C:T	C	T	AC=171;AN=5920	rs316505	0.971278	0.0287224	0.90105	3.71795e-22	-2.95249	0.000999001	5.68169e-17	3	2	19	11446553	C	T	-0.0968701	9.20566e-08	0.182748	0.492976
RAB3D	-	2	protein_coding	ENSG00000105514.3	19	11456946	6304	-2723	19	11459669	19:11459669:G:A	G	A	AC=426;AN=4958	rs111737410	0.914404	0.0855962	0.799677	2.19829e-16	-1.43462	0.000999001	4.64261e-12	2	3	19	11459669	G	A	-0.135231	7.78619e-14	0.269158	0.725692
RAB3D	-	2	protein_coding	ENSG00000105514.3	19	11456946	6304	52449	19	11404497	19:11404497:T:C	T	C	AC=72;AN=6056	rs191714993	0.988068	0.0119316	0.99413	7.68876e-10	-2.74696	0.000999001	4.26252e-06	6	4	19	11404497	T	C	-0.110454	1.0935e-09	0.338836	0.863699
RAB3D	-	2	protein_coding	ENSG00000105514.3	19	11456946	6304	115917	19	11341029	19:11341029:C:T	C	T	AC=439;AN=5946	rs1865063	0.926176	0.0738244	0.967223	2.73831e-09	-1.35126	0.000999001	1.27629e-05	5	5	19	11347657	C	T	-0.101594	2.09998e-08	0.197389	0.535198
RAB3D	-	2	protein_coding	ENSG00000105514.3	19	11456946	6304	-112370	19	11569316	19:11569316:G:A	G	A	AC=187;AN=5606	rs2242112	0.966574	0.0334262	0.801256	3.201e-08	-1.42119	0.000999001	0.000101525	7	6	19	11569316	G	A	-0.101956	1.86993e-08	0.185367	0.500422
RAB3D	-	2	protein_coding	ENSG00000105514.3	19	11456946	6304	58222	19	11398724	19:11398724:C:T	C	T	AC=1156;AN=6008	rs322126	0.808192	0.191808	0.994534	3.35224e-07	0.928661	0.000999001	0.000849946	4	7	19	11526182	G	A	-0.0788039	1.41166e-05	0.0906496	0.251944
RAB3D	-	2	protein_coding	ENSG00000105514.3	19	11456946	6304	165034	19	11291912	19:11291912:T:TTTA	T	TTTA	AC=176;AN=5746	rs371617997	0.969759	0.0302413	0.844918	4.38799e-06	-1.31753	0.00799201	0.00820754	9	8	19	11291912	T	TTTA	-0.113367	3.92702e-10	0.434136	0.982392
RAB3D	-	2	protein_coding	ENSG00000105514.3	19	11456946	6304	39746	19	11417200	19:11417200:C:T	C	T	AC=1536;AN=6058	rs322151	0.746454	0.253546	1	1.63348e-05	0.828602	0.021978	0.0257703	10	9	19	11583808	G	C	-0.0595676	0.00103828	0.0226828	0.161383
RAB3D	-	2	protein_coding	ENSG00000105514.3	19	11456946	6304	-433187	19	11890133	19:11890133:CAA:C	CAA	C	AC=2091;AN=5448	rs540757050	0.615729	0.384271	0.950909	0.000135227	-0.403122	0.158841	0.163931	8	10	19	11886443	C	CT	-0.0637662	0.000445444	0.0328082	0.175819
RAB3D	-	2	protein_coding	ENSG00000105514.3	19	11456946	6304	-263321	19	11720267	19:11720267:G:T	G	T	AC=2969;AN=6038	rs12985274	0.507931	0.492069	0.99716	0.000153726	-0.383342	0.175824	0.177437	11	11	19	11716099	A	G	-0.0715049	8.1894e-05	0.0455358	0.182153
SERINC3	-	2	protein_coding	ENSG00000132824.9	20	43150695	5875	386	20	43150309	20:43150309:G:A	G	A	AC=153;AN=5406	rs6103759	0.97163	0.0283701	0.73146	1.53322e-144	-3.72942	0.000999001	6.15931e-115	1	1	20	43150309	G	A	-0.414278	6.0094e-126	0.513415	0.988572
SERINC3	-	2	protein_coding	ENSG00000132824.9	20	43150695	5875	347843	20	42802852	20:42802852:C:A	C	A	AC=254;AN=5962	rs62204508	0.956778	0.043222	0.960945	3.20108e-07	-0.620008	0.004995	0.00163582	4	2	20	42802852	C	A	-0.0884167	1.09543e-06	0.128083	0.33555
SERINC3	-	2	protein_coding	ENSG00000132824.9	20	43150695	5875	-975068	20	44125763	20:44125763:C:T	C	T	AC=2619;AN=6036	rs2868301	0.565351	0.434649	0.997721	1.45182e-06	-0.233375	0.010989	0.00584025	5	3	20	44116882	T	TTTTG	-0.086075	2.09428e-06	0.0608118	0.199678
SERINC3	-	2	protein_coding	ENSG00000132824.9	20	43150695	5875	-334846	20	43485541	20:43485541:A:G	A	G	AC=67;AN=5792	rs182182352	0.988372	0.0116279	0.744419	2.09526e-06	-0.883416	0.010989	0.00738199	3	4	20	43485541	A	G	-0.0856223	2.36934e-06	0.205414	0.558782
SERINC3	-	2	protein_coding	ENSG00000132824.9	20	43150695	5875	-178312	20	43329007	20:43329007:T:C	T	C	AC=2328;AN=4368	rs2148041	0.46598	0.53402	0.86871	0.000128461	-0.221285	0.185814	0.186981	2	5	20	42770827	C	T	-0.0633585	0.000484677	0.040807	0.179973
SERINC3	-	2	protein_coding	ENSG00000132824.9	20	43150695	5875	-184333	20	43335028	20:43335028:T:C	T	C	AC=2245;AN=3102	rs6031753	0.277427	0.722573	0.72787	0.000154639	-0.250381	0.217782	0.217447	6	6	20	42959400	ATATATTTTTTTT	A	0.0661101	0.000271646	0.0477861	0.183429
ZNF507	+	2	protein_coding	ENSG00000168813.12	19	32872938	6926	-106536	19	32766402	19:32766402:G:A	G	A	AC=108;AN=5848	rs75428591	0.981766	0.0182335	0.823578	1.75322e-05	-0.0654239	0.027972	0.0273005	1	1	19	32766402	G	A	-0.0767841	2.33255e-05	0.0973177	0.265813
ZNF507	+	2	protein_coding	ENSG00000168813.12	19	32872938	6926	-46735	19	32826203	19:32826203:G:A	G	A	AC=639;AN=6040	rs145213057	0.893469	0.106531	0.991814	3.77831e-05	0.0307496	0.0559441	0.054155	2	2	19	32826203	G	A	0.0744525	4.10307e-05	0.0742915	0.222562
PSMA8	+	2	protein_coding	ENSG00000154611.10	18	23713841	6213	84837	18	23798678	18:23798678:A:G	A	G	AC=3058;AN=6004	rs57827881	0.488773	0.511227	0.991784	3.78106e-08	0.021362	0.003996	0.000631257	1	1	18	23798678	A	G	0.0996891	3.84211e-08	0.102156	0.280916
PSMA8	+	2	protein_coding	ENSG00000154611.10	18	23713841	6213	713462	18	24427303	18:24427303:G:A	G	A	AC=3754;AN=6014	rs6508459	0.375569	0.624431	0.990931	0.00012995	-0.015361	0.230769	0.228007	2	2	18	24427303	G	A	-0.0705187	0.000102615	0.0995632	0.272022
AMN	+	2	protein_coding	ENSG00000166126.6	14	103396444	6762	48852	14	103445296	14:103445296:G:A	G	A	AC=2603;AN=6030	rs2301124	0.568005	0.431995	0.996296	2.39207e-18	0.0415939	0.000999001	2.65966e-13	1	1	14	103445296	G	A	0.152325	3.48117e-17	0.292405	0.784636
AMN	+	2	protein_coding	ENSG00000166126.6	14	103396444	6762	56623	14	103453067	14:103453067:T:C	T	C	AC=419;AN=6014	rs35202201	0.930032	0.0699675	0.987393	2.42634e-07	-0.05185	0.001998	0.000711731	2	2	14	103453067	T	C	-0.0824014	5.60078e-06	0.115235	0.312553
AMN	+	2	protein_coding	ENSG00000166126.6	14	103396444	6762	213334	14	103609778	14:103609778:A:G	A	G	AC=247;AN=5816	rs12435506	0.957718	0.0422819	0.903829	4.59899e-07	-0.0546387	0.002997	0.00106912	3	3	14	103609778	A	G	-0.0888598	9.67236e-07	0.243817	0.653856
AMN	+	2	protein_coding	ENSG00000166126.6	14	103396444	6762	-25197	14	103371247	14:103371247:G:A	G	A	AC=888;AN=5608	rs141926895	0.84228	0.15772	0.93431	1.148e-05	0.0276098	0.012987	0.0176869	4	4	14	103371247	G	A	0.0776632	1.87734e-05	0.097952	0.267424
AMN	+	2	protein_coding	ENSG00000166126.6	14	103396444	6762	-53389	14	103343055	14:103343055:C:T	C	T	AC=104;AN=6022	rs145723527	0.982815	0.0171855	0.960154	0.000181862	-0.0700325	0.195804	0.187224	5	5	14	103335950	C	T	-0.062497	0.000578383	0.02841	0.172628
C1QTNF3	-	2	protein_coding	ENSG00000082196.16	5	34043317	7554	-256134	5	34299451	5:34299451:G:T	G	T	AC=3603;AN=5638	rs112949005	0.360582	0.639418	0.964907	6.227e-23	0.0454643	0.000999001	9.02641e-18	1	1	5	34299451	G	T	0.172839	9.6423e-22	0.164121	0.43886
C1QTNF3	-	2	protein_coding	ENSG00000082196.16	5	34043317	7554	-300427	5	34343744	5:34343744:G:A	G	A	AC=122;AN=5830	rs182052293	0.979076	0.020924	0.840545	9.02618e-13	0.115689	0.000999001	9.28428e-09	2	2	5	34343744	G	A	0.110659	1.01812e-09	0.314803	0.824539
C1QTNF3	-	2	protein_coding	ENSG00000082196.16	5	34043317	7554	-26389	5	34069706	5:34069706:T:C	T	C	AC=121;AN=5696	rs115323309	0.978745	0.0212547	0.78856	3.50029e-06	-0.0672619	0.00799201	0.00731126	3	3	5	34069706	T	C	-0.074438	4.11736e-05	0.0957893	0.262214
C1QTNF3	-	2	protein_coding	ENSG00000082196.16	5	34043317	7554	-358763	5	34402080	5:34402080:G:A	G	A	AC=1882;AN=5186	rs57231405	0.638816	0.361184	0.92562	6.05613e-05	0.0185525	0.0899101	0.0850871	4	4	5	34402080	G	A	0.0707341	9.77052e-05	0.0723692	0.219515
LINC00174	-	2	lincRNA	ENSG00000179406.6	7	65858716	7468	-267434	7	66126150	7:66126150:G:A	G	A	AC=95;AN=5990	rs148553781	0.984355	0.0156454	0.934671	9.03254e-22	0.354033	0.000999001	8.85545e-14	4	1	7	66126150	G	A	0.242437	9.10036e-42	0.317784	0.829317
LINC00174	-	2	lincRNA	ENSG00000179406.6	7	65858716	7468	-657521	7	66516237	7:66516237:C:T	C	T	AC=61;AN=5982	rs139483124	0.989716	0.010284	0.869801	4.41741e-21	-0.302588	0.000999001	1.50041e-13	2	2	7	66516237	C	T	-0.169234	6.72892e-21	0.426023	0.977367
LINC00174	-	2	lincRNA	ENSG00000179406.6	7	65858716	7468	-204782	7	66063498	7:66063498:G:A	G	A	AC=355;AN=6042	rs12539696	0.941661	0.0583387	0.993611	1.25387e-18	1.86666	0.000999001	1.23066e-11	3	3	7	66751352	C	T	-0.0575416	0.00153388	0.0447872	0.181798
LINC00174	-	2	lincRNA	ENSG00000179406.6	7	65858716	7468	-242462	7	66101178	7:66101178:G:A	G	A	AC=356;AN=6038	rs4718381	0.941462	0.0585382	0.983809	7.91828e-13	-1.50607	0.000999001	2.6606e-08	5	4	7	66751352	C	T	-0.0561438	0.00199407	0.0416788	0.180406
LINC00174	-	2	lincRNA	ENSG00000179406.6	7	65858716	7468	-600837	7	66459553	7:66459553:G:C	G	C	AC=2614;AN=3322	rs4308614	0.212228	0.787772	0.736266	1.2592e-08	-0.0585284	0.00599401	0.000161807	6	5	7	66459553	G	C	-0.0934787	2.55136e-07	0.205914	0.560234
LINC00174	-	2	lincRNA	ENSG00000179406.6	7	65858716	7468	-889078	7	66747794	7:66747794:CT:C	CT	C	AC=784;AN=2968	rs563162023;rs368570424	0.737533	0.262467	0.692827	5.68982e-05	-0.037879	0.0549451	0.0651984	7	6	7	66747794	CT	C	-0.0756058	3.10924e-05	0.157004	0.417189
PNPLA6	+	2	protein_coding	ENSG00000032444.11	19	7625477	9143	-8049	19	7617428	19:7617428:G:A	G	A	AC=2682;AN=5714	rs1645799	0.529191	0.470809	0.972161	1.37438e-45	0.378151	0.000999001	9.68177e-34	1	1	19	7617428	G	A	0.237338	4.72645e-40	0.371748	0.915142
PNPLA6	+	2	protein_coding	ENSG00000032444.11	19	7625477	9143	-23438	19	7602039	19:7602039:G:A	G	A	AC=1261;AN=6058	rs541271	0.790941	0.209059	1	5.17636e-17	-0.261809	0.000999001	5.00192e-11	2	2	19	7602039	G	A	-0.147746	3.01023e-16	0.441983	0.985037
PNPLA6	+	2	protein_coding	ENSG00000032444.11	19	7625477	9143	-14311	19	7611166	19:7611166:G:A	G	A	AC=416;AN=5882	rs7250686	0.929164	0.0708361	0.952509	4.97712e-11	-0.326173	0.001998	3.28404e-06	3	3	19	7611166	G	A	-0.116234	1.39713e-10	0.414261	0.966873
PNPLA6	+	2	protein_coding	ENSG00000032444.11	19	7625477	9143	71501	19	7696978	19:7696978:A:C	A	C	AC=123;AN=6054	rs77624433	0.979671	0.0203291	0.991854	2.58192e-10	-8.14414	0.000999001	5.45653e-06	5	4	19	7524131	T	G	-0.0629751	0.000524476	0.0186566	0.141706
PNPLA6	+	2	protein_coding	ENSG00000032444.11	19	7625477	9143	66945	19	7692422	19:7692422:C:T	C	T	AC=123;AN=6052	rs4134821	0.979671	0.0203291	0.994072	4.50679e-05	8.00944	0.138861	0.156005	6	5	19	7524131	T	G	-0.061989	0.000641289	0.0165912	0.128501
ADAM12	-	2	protein_coding	ENSG00000148848.10	10	127843874	6529	-11649	10	127855523	10:127855523:A:C	A	C	AC=4007;AN=4636	rs898325	0.134583	0.865417	0.812688	5.59364e-60	-0.0575658	0.000999001	6.56287e-42	1	1	10	127855523	A	C	-0.278866	3.17018e-55	0.516836	0.988711
ADAM12	-	2	protein_coding	ENSG00000148848.10	10	127843874	6529	182501	10	127661373	10:127661373:CGTGT:C	CGTGT	C	AC=2179;AN=5934	rs141138335	0.631951	0.368049	0.986198	9.09544e-22	-0.0246263	0.001998	7.80074e-14	2	2	10	127671485	C	CTT	-0.163627	1.27076e-19	0.153114	0.405664
ADAM12	-	2	protein_coding	ENSG00000148848.10	10	127843874	6529	19336	10	127824538	10:127824538:T:C	T	C	AC=1052;AN=5896	rs11819232	0.821961	0.178039	0.978499	1.12481e-16	0.0269709	0.000999001	2.85501e-11	3	3	10	127824538	T	C	0.143305	2.2874e-15	0.242719	0.651186
ADAM12	-	2	protein_coding	ENSG00000148848.10	10	127843874	6529	249616	10	127594258	10:127594258:C:G	C	G	AC=842;AN=2140	rs4997604	0.606947	0.393053	0.642626	1.7934e-05	0.0133791	0.0539461	0.061118	4	4	10	127594258	C	G	0.0725365	6.44867e-05	0.0464131	0.182605
ADAM12	-	2	protein_coding	ENSG00000148848.10	10	127843874	6529	-271829	10	128115703	10:128115703:C:T	C	T	AC=457;AN=3498	rs4578294	0.869141	0.130859	0.683247	0.000104492	-0.0142199	0.193806	0.218567	5	5	10	128115703	C	T	-0.0696912	0.000123721	0.0407036	0.179919
CGREF1	-	2	protein_coding	ENSG00000138028.10	2	27327227	4462	-7112	2	27334339	2:27334339:G:A	G	A	AC=3775;AN=5984	rs11691465	0.368103	0.631897	0.988556	1.91907e-131	-0.571711	0.000999001	1.44242e-114	1	1	2	27334339	G	A	-0.422381	2.33869e-131	0.208142	0.566652
CTD-2521M24.5	-	2	lincRNA	ENSG00000269720.1	19	17503093	7575	-10622	19	17513715	19:17513715:T:G	T	G	AC=5580;AN=6058	rs2303683	0.0783366	0.921663	0.999808	1.21131e-12	0.273153	0.000999001	2.35584e-08	1	1	19	17513149	A	T	0.111328	8.06258e-10	0.110558	0.307311
MPP2	-	1	protein_coding	ENSG00000108852.10	17	41984839	5094	5073	17	41979766	17:41979766:G:A	G	A	AC=2261;AN=6034	rs231491	0.626093	0.373907	0.996066	1.28237e-46	0.028837	0.000999001	2.27215e-36	1	1	17	41979766	G	A	0.216362	2.04033e-33	0.404208	0.955827
MPP2	-	1	protein_coding	ENSG00000108852.10	17	41984839	5094	-20354	17	42005193	17:42005193:G:A	G	A	AC=4927;AN=5938	rs231446	0.169023	0.830977	0.982561	1.43882e-36	0.028833	0.000999001	1.53227e-28	2	2	17	42005193	G	A	0.213238	1.7415e-32	0.487317	0.987451
MPP2	-	1	protein_coding	ENSG00000108852.10	17	41984839	5094	17493	17	41967346	17:41967346:A:T	A	T	AC=500;AN=5498	rs231509	0.909382	0.0906183	0.885927	5.46749e-13	0.0222307	0.000999001	1.34135e-08	3	3	17	41967346	A	T	0.116302	1.36305e-10	0.323635	0.838659
MPP2	-	1	protein_coding	ENSG00000108852.10	17	41984839	5094	-995350	17	42980189	17:42980189:G:A	G	A	AC=1775;AN=6000	rs8079308	0.703547	0.296453	0.99501	4.73968e-05	0.00732781	0.0589411	0.0669608	4	4	17	42960588	C	T	0.0728121	6.0467e-05	0.0674423	0.211358
CTNS	+	1	protein_coding	ENSG00000040531.10	17	3543441	8158	21247	17	3564688	17:3564688:A:G	A	G	AC=1518;AN=6040	rs1048674	0.747333	0.252667	0.998244	1.57706e-115	-0.321924	0.000999001	1.60382e-98	1	1	17	3564693	T	TGTC	-0.367166	2.58797e-97	0.193782	0.524602
CTNS	+	1	protein_coding	ENSG00000040531.10	17	3543441	8158	1874	17	3545315	17:3545315:G:A	G	A	AC=3415;AN=5954	rs595048	0.427634	0.572366	0.991065	7.61697e-12	-0.0822521	0.000999001	1.40164e-07	2	2	17	3545315	G	A	-0.11591	1.57189e-10	0.199283	0.540785
CTNS	+	1	protein_coding	ENSG00000040531.10	17	3543441	8158	296614	17	3840055	17:3840055:C:T	C	T	AC=165;AN=4556	rs12453022	0.963703	0.0362973	0.618122	8.43595e-05	0.101017	0.182817	0.182627	3	3	17	3840055	C	T	0.0709307	9.34195e-05	0.0443578	0.181604
KDM5B	-	1	protein_coding	ENSG00000117139.12	1	202776333	5852	-10495	1	202786828	1:202786828:A:AGGGGT	A	AGGGGT	AC=1737;AN=5896	rs570860110	0.704139	0.295861	0.985597	3.1648e-14	-0.0765957	0.000999001	5.3756e-10	1	1	1	202784533	C	T	-0.128858	1.09007e-12	0.0812217	0.234266
KDM5B	-	1	protein_coding	ENSG00000117139.12	1	202776333	5852	-31841	1	202808174	1:202808174:G:T	G	T	AC=5506;AN=5914	rs4245714	0.0691647	0.930835	0.955699	1.33282e-10	-0.103946	0.000999001	1.1051e-06	2	2	1	202808174	G	T	-0.158287	1.8975e-18	0.306672	0.811129
KDM5B	-	1	protein_coding	ENSG00000117139.12	1	202776333	5852	-60132	1	202836465	1:202836465:A:ATT	A	ATT	AC=3214;AN=5982	rs71142568	0.461941	0.538059	0.993472	1.16507e-07	-0.0468271	0.000999001	0.000456756	3	3	1	202836465	A	ATT	-0.102023	1.83006e-08	0.216978	0.590904
KDM5B	-	1	protein_coding	ENSG00000117139.12	1	202776333	5852	-69643	1	202845976	1:202845976:T:C	T	C	AC=72;AN=6030	rs182011618	0.98818	0.0118199	0.944406	1.05151e-05	0.166287	0.022977	0.0235221	4	4	1	202845976	T	C	0.0783336	1.58846e-05	0.126391	0.330586
HDC	-	2	protein_coding	ENSG00000140287.6	15	50555626	6792	7383	15	50548243	15:50548243:C:T	C	T	AC=1429;AN=6058	rs2853766	0.763862	0.236138	1	2.23431e-07	0.184862	0.000999001	0.000757097	1	1	15	50548243	C	T	0.0930219	2.91914e-07	0.143599	0.379721
HDC	-	2	protein_coding	ENSG00000140287.6	15	50555626	6792	-692215	15	51247841	15:51247841:C:T	C	T	AC=161;AN=5928	rs151192582	0.972817	0.0271829	0.927563	7.97397e-05	0.353833	0.0889111	0.0845014	2	2	15	51247841	C	T	0.071792	7.66485e-05	0.0613664	0.200594
PSMB10	-	2	protein_coding	ENSG00000205220.7	16	67970767	3909	210890	16	67759877	16:67759877:A:T	A	T	AC=102;AN=5846	rs6499138	0.982591	0.0174088	0.839844	5.72703e-13	-0.19635	0.000999001	8.68792e-09	1	1	16	67759877	A	T	-0.125952	3.48144e-12	0.231226	0.624721
AC011530.4	-	2	protein_coding	ENSG00000268434.1	19	46288971	7576	-3288	19	46292259	19:46292259:G:A	G	A	AC=2807;AN=6040	rs7246377	0.535899	0.464101	0.997515	7.38289e-64	0.296768	0.000999001	1.501e-55	1	1	19	46292259	G	A	0.299092	1.21906e-63	0.261364	0.702469
AC011530.4	-	2	protein_coding	ENSG00000268434.1	19	46288971	7576	-70582	19	46359553	19:46359553:A:G	A	G	AC=2178;AN=6044	rs12609371	0.639903	0.360097	0.997844	3.14046e-14	-0.136131	0.000999001	4.65237e-10	2	2	19	46359553	A	G	-0.137741	2.65807e-14	0.40474	0.956444
USP54	-	2	protein_coding	ENSG00000166348.13	10	75385686	3452	-301925	10	75687611	10:75687611:T:C	T	C	AC=1012;AN=5988	rs58823455	0.830558	0.169442	0.975181	4.85249e-05	0.014703	0.012987	0.0212027	1	1	10	75687611	T	C	0.0754688	3.21405e-05	0.0865837	0.244178
USP54	-	2	protein_coding	ENSG00000166348.13	10	75385686	3452	673140	10	74712546	10:74712546:T:C	T	C	AC=417;AN=5756	rs7898735	0.926221	0.0737788	0.9147	0.0004639	-0.0183328	0.14985	0.143806	2	2	10	74712546	T	C	-0.0616344	0.000688906	0.0672759	0.211064
USP54	-	2	protein_coding	ENSG00000166348.13	10	75385686	3452	32832	10	75352854	10:75352854:C:T	C	T	AC=97;AN=5806	rs149285728	0.983681	0.016319	0.701948	0.000941246	0.0343988	0.282717	0.26479	3	3	10	75352854	C	T	0.063699	0.000451696	0.0801946	0.232443
STPG1	-	2	protein_coding	ENSG00000001460.13	1	24743085	5440	26556	1	24716529	1:24716529:C:A	C	A	AC=1512;AN=6046	rs12140084	0.749677	0.250323	0.998794	9.70287e-47	-0.045446	0.000999001	7.0644e-39	1	1	1	24716529	C	A	-0.184922	1.04652e-24	0.213445	0.581492
STPG1	-	2	protein_coding	ENSG00000001460.13	1	24743085	5440	45056	1	24698029	1:24698029:C:T	C	T	AC=742;AN=6020	rs7533281	0.876217	0.123783	0.993284	4.08372e-12	0.0199852	0.000999001	4.74413e-08	2	2	1	24698029	C	T	0.118312	6.50117e-11	0.117737	0.314353
STPG1	-	2	protein_coding	ENSG00000001460.13	1	24743085	5440	8699	1	24734386	1:24734386:A:G	A	G	AC=1377;AN=6058	rs576096	0.772244	0.227756	1	7.17176e-05	-0.174816	0.104895	0.10632	3	3	1	24423268	C	CG	-0.0492063	0.00675554	0.0216908	0.157398
STPG1	-	2	protein_coding	ENSG00000001460.13	1	24743085	5440	14169	1	24728916	1:24728916:ATCT:A	ATCT	A	AC=1368;AN=6040	rs144796893	0.773036	0.226964	0.998228	0.000169222	0.165702	0.213786	0.220898	4	4	1	24423268	C	CG	-0.0492122	0.006749	0.0243059	0.166503
DDX42	+	2	protein_coding	ENSG00000198231.8	17	61894433	3960	17828	17	61912261	17:61912261:C:T	C	T	AC=3771;AN=6042	rs2665832	0.374758	0.625242	0.998131	9.38227e-59	-0.281231	0.000999001	6.63426e-51	1	1	17	61941284	T	C	-0.242423	9.20261e-42	0.229964	0.621872
DDX42	+	2	protein_coding	ENSG00000198231.8	17	61894433	3960	70163	17	61964596	17:61964596:A:G	A	G	AC=1946;AN=5656	rs59709331	0.655959	0.344041	0.962949	4.52907e-14	0.13018	0.000999001	2.85244e-10	2	2	17	61720434	GA	G	-0.117384	9.16259e-11	0.131462	0.346018
DDX42	+	2	protein_coding	ENSG00000198231.8	17	61894433	3960	302302	17	62196735	17:62196735:G:GGTT	G	GGTT	AC=429;AN=5494	rs200116698	0.922448	0.0775525	0.875082	0.000542731	-0.0825846	0.278721	0.295628	3	3	17	62196735	G	GGTT	-0.0595226	0.00104745	0.0613838	0.200623
XKR6	-	1	protein_coding	ENSG00000171044.6	8	11058848	9050	91108	8	10967740	8:10967740:C:A	C	A	AC=341;AN=6024	rs4841496	0.94295	0.0570502	0.986732	0.000171347	-0.0169507	0.266733	0.274836	2	1	8	10967740	C	A	-0.0722009	6.97238e-05	0.0600614	0.198478
PRPF3	+	2	protein_coding	ENSG00000117360.8	1	150321160	3337	65979	1	150387139	1:150387139:T:TA	T	TA	AC=2551;AN=5228	rs79343884	0.513069	0.486931	0.935336	1.60166e-05	-0.0663346	0.00899101	0.0103476	1	1	1	150387139	T	TA	-0.0790288	1.33387e-05	0.182801	0.493127
PRPF3	+	2	protein_coding	ENSG00000117360.8	1	150321160	3337	567359	1	150888519	1:150888519:C:T	C	T	AC=3508;AN=3692	rs7544441	0.0496021	0.950398	0.571341	0.000192172	-0.112466	0.0789211	0.0853235	2	2	1	150888519	C	T	-0.0664271	0.000253759	0.155376	0.412315
ADAMTS13	+	2	protein_coding	ENSG00000160323.14	9	136320770	8013	-93753	9	136227017	9:136227017:G:A	G	A	AC=268;AN=5586	rs2296809	0.952289	0.0477106	0.860003	2.355e-13	-0.0316924	0.000999001	2.22164e-09	2	1	9	136227017	G	A	-0.123289	9.85776e-12	0.401551	0.952705
ADAMTS13	+	2	protein_coding	ENSG00000160323.14	9	136320770	8013	-38804	9	136281966	9:136281966:A:G	A	G	AC=3104;AN=5854	rs3124779	0.470137	0.529863	0.982264	4.20343e-09	-0.0137156	0.000999001	1.80608e-05	3	2	9	136281966	A	G	-0.0855557	2.41261e-06	0.10077	0.275992
ADAMTS13	+	2	protein_coding	ENSG00000160323.14	9	136320770	8013	-27843	9	136292927	9:136292927:TA:T	TA	T	AC=3623;AN=6004	rs11340341	0.39626	0.60374	0.995303	3.38438e-06	0.0114205	0.00799201	0.00972819	1	3	9	136319068	T	C	0.0667816	0.000235065	0.0360961	0.177421
UPB1	+	2	protein_coding	ENSG00000100024.10	22	24916142	7640	-69751	22	24846391	22:24846391:T:C	T	C	AC=3618;AN=6058	rs1041749	0.403288	0.596712	1	1.06851e-239	-0.645526	0.000999001	1.18029e-221	1	1	22	24846391	T	C	-0.523959	3.06809e-213	0.380582	0.92711
PPP3CB	-	2	protein_coding	ENSG00000107758.11	10	75231335	3580	484889	10	74746446	10:74746446:C:T	C	T	AC=290;AN=5532	rs12264150	0.946662	0.053338	0.822306	5.53936e-06	0.138127	0.001998	0.00295223	1	1	10	74746446	C	T	0.0827815	5.0683e-06	0.161421	0.430621
PPP3CB	-	2	protein_coding	ENSG00000107758.11	10	75231335	3580	-477764	10	75709099	10:75709099:C:T	C	T	AC=269;AN=3306	rs11000822	0.918052	0.0819477	0.62051	0.000752243	0.0797743	0.228771	0.22178	2	2	10	75709099	C	T	0.0602868	0.000901412	0.0861085	0.243271
DDX50	+	2	protein_coding	ENSG00000107625.8	10	70679610	7956	126483	10	70806093	10:70806093:C:CA	C	CA	AC=476;AN=5698	rs56817540	0.91701	0.0829904	0.917534	3.83562e-09	0.238981	0.000999001	2.58103e-05	1	1	10	70806093	C	CA	0.0883965	1.10165e-06	0.207128	0.563742
DDX50	+	2	protein_coding	ENSG00000107625.8	10	70679610	7956	-349200	10	70330410	10:70330410:A:G	A	G	AC=1133;AN=5462	rs28564120	0.792338	0.207662	0.928188	1.2511e-05	0.106194	0.025974	0.0277966	2	2	10	70330410	A	G	0.0766535	2.40853e-05	0.0917249	0.253965
DDX50	+	2	protein_coding	ENSG00000107625.8	10	70679610	7956	123712	10	70803322	10:70803322:TA:T	TA	T	AC=1230;AN=4686	rs10707725	0.736842	0.263158	0.871147	0.000125322	-0.107346	0.197802	0.191286	3	3	10	70129254	C	A	-0.0596448	0.00102271	0.0359658	0.17736
FYCO1	-	2	protein_coding	ENSG00000163820.10	3	46037316	7093	74564	3	45962752	3:45962752:T:C	T	C	AC=3816;AN=6020	rs7652331	0.365229	0.634771	0.995723	4.96742e-57	-0.177421	0.000999001	4.08313e-46	1	1	3	45962752	T	C	-0.27456	1.5999e-53	0.464775	0.986391
FYCO1	-	2	protein_coding	ENSG00000163820.10	3	46037316	7093	-49992	3	46087308	3:46087308:T:A	T	A	AC=84;AN=6054	rs4683165	0.985968	0.0140323	0.993893	6.81906e-29	-0.488533	0.000999001	1.94711e-22	2	2	3	46087308	T	A	-0.201916	3.11194e-29	0.129888	0.341099
FYCO1	-	2	protein_coding	ENSG00000163820.10	3	46037316	7093	-48829	3	46086145	3:46086145:G:A	G	A	AC=297;AN=5952	rs114289482	0.950591	0.0494091	0.958156	2.2275e-05	0.0993577	0.032967	0.0328719	4	3	3	46086145	G	A	0.0754227	3.25005e-05	0.104544	0.289728
FYCO1	-	2	protein_coding	ENSG00000163820.10	3	46037316	7093	-851169	3	46888485	3:46888485:A:C	A	C	AC=1475;AN=4548	rs9877782	0.678479	0.321521	0.870957	0.00010063	0.0449229	0.120879	0.118238	5	4	3	46888485	A	C	0.0702919	0.000108034	0.108428	0.302504
FYCO1	-	2	protein_coding	ENSG00000163820.10	3	46037316	7093	14552	3	46022764	3:46022764:G:A	G	A	AC=72;AN=6058	rs6800394	0.988233	0.0117666	0.999137	0.000103384	0.183012	0.123876	0.118915	3	5	3	46022764	G	A	0.0698829	0.000118496	0.0301985	0.174163
PLEKHF2	+	2	protein_coding	ENSG00000175895.3	8	96146304	7630	79244	8	96225548	8:96225548:G:A	G	A	AC=1048;AN=5812	rs80086542	0.819388	0.180612	0.965662	1.64505e-199	1.20437	0.000999001	1.25284e-154	1	1	8	96225548	G	A	0.456944	3.62269e-156	0.504884	0.988217
PLEKHF2	+	2	protein_coding	ENSG00000175895.3	8	96146304	7630	48433	8	96194737	8:96194737:T:G	T	G	AC=1490;AN=5940	rs10956941	0.749918	0.250082	0.987289	6.92852e-24	-0.312344	0.000999001	1.95059e-16	3	2	8	96194737	T	G	-0.167986	1.30582e-20	0.39693	0.947158
PLEKHF2	+	2	protein_coding	ENSG00000175895.3	8	96146304	7630	-41893	8	96104411	8:96104411:A:ATT	A	ATT	AC=3324;AN=5610	rs35692063	0.405815	0.594185	0.96181	1.17058e-13	-0.304127	0.000999001	2.14498e-08	4	3	8	96101684	CTG	C	-0.270041	9.09132e-52	0.274379	0.740795
PLEKHF2	+	2	protein_coding	ENSG00000175895.3	8	96146304	7630	-35599	8	96110705	8:96110705:C:A	C	A	AC=971;AN=6038	rs111551537	0.840556	0.159444	0.99448	1.67883e-07	-0.236061	0.002997	0.00141069	2	4	8	96132104	A	G	-0.0777712	1.82765e-05	0.0436232	0.181279
PLEKHF2	+	2	protein_coding	ENSG00000175895.3	8	96146304	7630	71244	8	96217548	8:96217548:C:T	C	T	AC=94;AN=5996	rs117627458	0.984365	0.0156352	0.932748	4.76203e-06	-0.494569	0.026973	0.0188542	6	5	8	96217548	C	T	-0.0770938	2.16138e-05	0.0921366	0.254747
PLEKHF2	+	2	protein_coding	ENSG00000175895.3	8	96146304	7630	72010	8	96218314	8:96218314:T:C	T	C	AC=1572;AN=6040	rs2514566	0.740866	0.259134	0.997173	5.52017e-05	-0.123233	0.126873	0.121855	5	6	8	96517133	A	G	-0.0675815	0.000197524	0.0295764	0.173674
PLEKHF2	+	2	protein_coding	ENSG00000175895.3	8	96146304	7630	-236370	8	95909934	8:95909934:C:CT	C	CT	AC=3127;AN=4430	rs11432186	0.294804	0.705196	0.858331	7.99846e-05	0.129046	0.170829	0.170163	7	7	8	96519575	C	T	-0.0637549	0.000446489	0.0235892	0.164466
ZCCHC6	-	2	protein_coding	ENSG00000083223.13	9	88967621	6197	22483	9	88945138	9:88945138:A:C	A	C	AC=2224;AN=5960	rs791316	0.628277	0.371723	0.992202	1.5055e-50	-0.660828	0.000999001	3.88996e-45	1	1	9	88945138	A	C	-0.262747	5.24609e-49	0.210022	0.571993
ZCCHC6	-	2	protein_coding	ENSG00000083223.13	9	88967621	6197	-58298	9	89025919	9:89025919:T:C	T	C	AC=1061;AN=5052	rs10868434	0.790085	0.209915	0.886731	2.92454e-05	-0.224679	0.036963	0.0406256	2	2	9	89025919	T	C	-0.0753979	3.26963e-05	0.0776273	0.227992
ZCCHC6	-	2	protein_coding	ENSG00000083223.13	9	88967621	6197	-348189	9	89315810	9:89315810:A:G	A	G	AC=145;AN=5792	rs117141493	0.974899	0.0251011	0.84196	0.00010813	-0.506526	0.125874	0.126847	3	3	9	89315810	A	G	-0.0864591	1.88522e-06	0.194441	0.52653
PTPRH	-	2	protein_coding	ENSG00000080031.5	19	55720868	10910	998957	19	54721911	19:54721911:G:A	G	A	AC=76;AN=5566	rs528330063	0.986131	0.0138694	0.688578	2.25759e-08	0.0213193	0.178821	0.177932	2	1	19	54721911	G	A	0.102758	1.44397e-08	0.0886617	0.248195
LYSMD4	-	2	protein_coding	ENSG00000183060.11	15	100273642	9193	-830	15	100274472	15:100274472:A:T	A	T	AC=1458;AN=4922	rs12907407	0.704518	0.295482	0.898507	2.16126e-50	0.135344	0.000999001	4.5494e-41	1	1	15	100273422	C	G	-0.225368	3.49194e-36	0.249632	0.668778
LYSMD4	-	2	protein_coding	ENSG00000183060.11	15	100273642	9193	1821	15	100271821	15:100271821:G:A	G	A	AC=568;AN=5984	rs8032484	0.906005	0.0939948	0.982746	9.87917e-28	0.146769	0.000999001	1.91543e-21	2	2	15	100266779	G	A	-0.174761	3.36194e-22	0.318974	0.831217
[truncated: 58,429 more rows]
