# Supplementary material for: Genetic analysis of blood molecular phenotypes reveals common properties in the regulatory networks affecting complex traits
Source: Nat Commun. 2023 Aug 21;14:5062. doi: 10.1038/s41467-023-40569-3 (PMC10442420; doi:10.1038/s41467-023-40569-3)
Supplement: Supplementary file 6 — Supplementary Data 3 [file 41467_2023_40569_MOESM6_ESM.txt]

GeneName	Strand	GencodeLevel	GeneType	GeneID	PhenotypeID	PhenotypeStart	PehnotypeEnd	ClusterID	NumSNPsCis	DistanceWithBest	SNPid	REF	ALT	INFO	rsID	A1_FREQ	A2_FREQ	InfoScore	Nominal_Pval	EmpiricalAdjustedPval	BetaAdjustedPval	PvalueOrder
LINC00493	+	1	lincRNA	ENSG00000232388_20	ENSG00000232388_20:18548240:18549883:clu25052	18548240	18549883	clu25052	7380	-29820	20:18518243:G:A	G	A	AC=1566;AN=6058	rs138280535	0.742825	0.257175	0.99965	1.62594e-07	0.000999001	0.000581293	1
USP25	+	2	protein_coding	ENSG00000155313_21	ENSG00000155313_21:17214859:17222096:clu25969	17214859	17222096	clu25969	5054	569292	21:17671635:A:G	A	G	AC=63;AN=5904	rs182088640	0.989414	0.0105855	0.801735	6.12015e-14	0.000999001	4.04674e-09	1
CLIC3	-	2	protein_coding	ENSG00000169583_9	ENSG00000169583_9:139890209:139890963:clu48622	139890209	139890963	clu48622	6266	-926	9:139892180:C:G	C	G	AC=646;AN=5626	rs56020478	0.884842	0.115158	0.933303	4.54853e-50	0.000999001	1.03048e-41	1
CTBP2	-	2	protein_coding	ENSG00000175029_10	ENSG00000175029_10:126727724:126799559:clu9709	126727724	126799559	clu9709	7093	72875	10:126776863:A:C	A	C	AC=1055;AN=5900	rs73377258	0.821972	0.178028	0.976608	2.02803e-20	0.000999001	1.88163e-15	1
R3HDM2	-	1	protein_coding	ENSG00000179912_12	ENSG00000179912_12:57649857:57650197:clu3701	57649857	57650197	clu3701	4737	18695	12:57806092:A:AG	A	AG	AC=3285;AN=6042	rs36035875	0.456529	0.543471	0.999025	2.89866e-29	0.000999001	8.21296e-25	1
CALML4	-	1	protein_coding	ENSG00000129007_15	ENSG00000129007_15:68489966:68491879:clu16628	68489966	68491879	clu16628	5023	49349	15:68449067:G:A	G	A	AC=2616;AN=5756	rs12439325	0.544422	0.455578	0.971249	1.32109e-14	0.000999001	1.23644e-09	1
PRPSAP2	+	1	protein_coding	ENSG00000141127_17	ENSG00000141127_17:18769265:18775896:clu10738	18769265	18775896	clu10738	3774	-19989	17:18723408:C:T	C	T	AC=2481;AN=5896	rs11867570	0.578974	0.421026	0.987193	2.02963e-08	0.000999001	0.000315417	1
STAT2	-	1	protein_coding	ENSG00000170581_12	ENSG00000170581_12:56745234:56748203:clu3615	56745234	56748203	clu3615	4266	62165	12:56691773:AC:A	AC	A	AC=404;AN=6022	rs531690964;rs113382723	0.93369	0.06631	0.987397	3.04012e-07	0.003996	0.00357946	1
NUMB	-	2	protein_coding	ENSG00000133961_14	ENSG00000133961_14:73927970:73929235:clu18234	73927970	73929235	clu18234	6904	94155	14:73836192:C:T	C	T	AC=4493;AN=6056	rs8011974	0.259271	0.740729	0.999828	8.55436e-37	0.000999001	2.0743e-29	1
HTATIP2	+	2	protein_coding	ENSG00000109854_11	ENSG00000109854_11:20385295:20385783:clu5676	20385295	20385783	clu5676	7561	1531	11:20386761:T:A	T	A	AC=3156;AN=6010	rs10437583	0.473513	0.526487	0.994417	9.24249e-08	0.002997	0.00150813	1
SERINC1	-	2	protein_coding	ENSG00000111897_6	ENSG00000111897_6:122768410:122774915:clu30993	122768410	122774915	clu30993	6721	73335	6:122719631:G:T	G	T	AC=3968;AN=5964	rs516805	0.334589	0.665411	0.991723	1.15538e-35	0.000999001	1.35071e-28	1
SERINC1	-	2	protein_coding	ENSG00000111897_6	ENSG00000111897_6:122768410:122774915:clu30993	122768410	122774915	clu30993	6721	-108387	6:122901353:ATTC:A	ATTC	A	AC=626;AN=5954	rs10618260	0.894288	0.105712	0.978747	8.08091e-34	0.000999001	5.96175e-28	2
SERINC1	-	2	protein_coding	ENSG00000111897_6	ENSG00000111897_6:122768410:122774915:clu30993	122768410	122774915	clu30993	6721	255745	6:122537221:C:T	C	T	AC=535;AN=5854	rs11755187	0.908848	0.0911519	0.955513	6.53156e-12	0.000999001	1.14397e-07	3
SERINC1	-	2	protein_coding	ENSG00000111897_6	ENSG00000111897_6:122768410:122774915:clu30993	122768410	122774915	clu30993	6721	-78168	6:122871134:A:T	A	T	AC=104;AN=5894	rs76533835	0.982427	0.0175729	0.861472	7.82575e-10	0.000999001	8.26786e-06	4
LRRC37A	+	2	protein_coding	ENSG00000176681_17	ENSG00000176681_17:44414716:44414795:clu11664	44414716	44414795	clu11664	7117	-637318	17:43732780:CCCCTATGT:C	CCCCTATGT	C	AC=4851;AN=5904	rs11276875	0.178571	0.821429	0.976086	2.58535e-15	0.000999001	7.24364e-11	1
RMDN1	-	1	protein_coding	ENSG00000176623_8	ENSG00000176623_8:87486587:87487049:clu49691	87486587	87487049	clu49691	5600	41916	8:87484669:C:T	C	T	AC=1564;AN=6058	rs13282351	0.741779	0.258221	0.999483	5.06154e-248	0.000999001	1.85692e-225	1
ZNF738	+	1	protein_coding	ENSG00000172687_19	ENSG00000172687_19:21580069:21587931:clu20647	21580069	21587931	clu20647	9945	-757	19:21540974:C:T	C	T	AC=1625;AN=6046	rs2928210	0.732235	0.267765	0.9991	1.9848e-16	0.000999001	1.4657e-11	1
MAN2B2	+	2	protein_coding	ENSG00000013288_4	ENSG00000013288_4:6611025:6611525:clu33889	6611025	6611525	clu33889	9481	34337	4:6611238:TG:T	TG	T	AC=637;AN=4684	rs3214186	0.863788	0.136212	0.815285	2.33249e-118	0.000999001	1.27515e-107	1
SEC13	-	1	protein_coding	ENSG00000157020_3	ENSG00000157020_3:10342831:10345710:clu35581	10342831	10345710	clu35581	6657	-1932	3:10364793:G:T	G	T	AC=2111;AN=5774	rs154239	0.633717	0.366283	0.97998	1.36784e-23	0.000999001	5.89293e-18	1
IQGAP2	+	1	protein_coding	ENSG00000145703_5	ENSG00000145703_5:76012220:76028139:clu32296	76012220	76028139	clu32296	6589	3580	5:75702653:C:CTT	C	CTT	AC=2706;AN=5870	rs35434290	0.537808	0.462192	0.984696	1.06726e-19	0.000999001	4.06153e-15	1
ATG12	-	2	protein_coding	ENSG00000145782_5	ENSG00000145782_5:115173461:115176194:clu32667	115173461	115176194	clu32667	7884	1362	5:115176192:A:T	A	T	AC=109;AN=5876	rs147706083	0.981229	0.0187708	0.855082	1.31536e-29	0.000999001	6.41793e-24	1
ABCC5	-	1	protein_coding	ENSG00000114770_3	ENSG00000114770_3:183696439:183699515:clu37867	183696439	183699515	clu37867	6610	-6526	3:183742328:A:G	A	G	AC=1973;AN=5994	rs11926572	0.670358	0.329642	0.99536	1.19023e-10	0.000999001	6.19414e-06	1
PAPOLA	+	1	protein_coding	ENSG00000090060_14	ENSG00000090060_14:97022750:97031292:clu18664	97022750	97031292	clu18664	7279	58242	14:97026011:C:G	C	G	AC=591;AN=4838	rs4905504	0.877823	0.122177	0.814989	1.00374e-19	0.000999001	8.09076e-15	1
LSM14B	+	2	protein_coding	ENSG00000149657_20	ENSG00000149657_20:60706562:60708346:clu25774	60706562	60708346	clu25774	8394	14995	20:60712511:A:G	A	G	AC=4829;AN=6042	rs2281740	0.199741	0.800259	0.997308	2.56901e-154	0.000999001	8.00076e-138	1
PPP1R12A	-	1	protein_coding	ENSG00000058272_12	ENSG00000058272_12:80199548:80201006:clu3982	80199548	80201006	clu3982	4905	514052	12:79815187:G:A	G	A	AC=119;AN=5716	rs148937831	0.979124	0.0208761	0.749192	1.00407e-07	0.003996	0.00112937	1
RPAP1	-	1	protein_coding	ENSG00000103932_15	ENSG00000103932_15:41817346:41819096:clu15953	41817346	41819096	clu15953	5405	18804	15:41817662:A:G	A	G	AC=3154;AN=6034	rs7178957	0.477339	0.522661	0.997756	4.65175e-21	0.000999001	2.47535e-15	1
CSNK1E	-	1	protein_coding	ENSG00000213923_22	ENSG00000213923_22:38766050:38776375:clu24193	38766050	38776375	clu24193	6211	9054	22:38785472:G:GA	G	GA	AC=2073;AN=3968	rs34500534	0.475196	0.524804	0.83689	4.09611e-20	0.000999001	1.29478e-15	1
DDT	-	2	protein_coding	ENSG00000099977_22	ENSG00000099977_22:24316132:24316496:clu23736	24316132	24316496	clu23736	7619	-808366	22:25131025:A:T	A	T	AC=262;AN=5920	rs13055708	0.95612	0.0438799	0.941801	7.34686e-07	0.002997	0.00470454	1
GIT2	-	1	protein_coding	ENSG00000139436_12	ENSG00000139436_12:110377052:110385061:clu4384	110377052	110385061	clu4384	6184	-14009	12:110448202:G:T	G	T	AC=194;AN=6056	rs11064715	0.968075	0.0319252	0.997728	4.22629e-23	0.000999001	7.09945e-18	1
NPHP4	-	2	protein_coding	ENSG00000131697_1	ENSG00000131697_1:5935160:5937153:clu42046	5935160	5937153	clu42046	7211	117370	1:5935162:A:T	A	T	AC=5273;AN=6058	rs1287637	0.129594	0.870406	1	1.67715e-119	0.000999001	6.80156e-116	1
IFT57	-	1	protein_coding	ENSG00000114446_3	ENSG00000114446_3:107882576:107884278:clu36924	107882576	107884278	clu36924	6078	30371	3:107911045:G:A	G	A	AC=155;AN=5582	rs75978821	0.972504	0.0274956	0.825226	1.11448e-11	0.000999001	4.86147e-07	1
SELPLG	-	1	protein_coding	ENSG00000110876_12	ENSG00000110876_12:109017423:109017484:clu4318	109017423	109017484	clu4318	6809	10931	12:109016803:C:A	C	A	AC=176;AN=6056	rs7311687	0.971138	0.0288617	0.997928	3.56513e-177	0.000999001	7.17898e-165	1
SFI1	+	1	protein_coding	ENSG00000198089_22	ENSG00000198089_22:32007826:32007985:clu23989	32007826	32007985	clu23989	7609	119915	22:32004588:G:A	G	A	AC=1272;AN=6038	rs5994415	0.78881	0.21119	0.99833	2.1419e-83	0.000999001	6.12611e-73	1
SFI1	+	1	protein_coding	ENSG00000198089_22	ENSG00000198089_22:32007826:32007985:clu23989	32007826	32007985	clu23989	7609	30024	22:31914697:C:T	C	T	AC=551;AN=6026	rs2024747	0.907971	0.0920285	0.993538	3.71582e-17	0.000999001	1.17182e-11	2
SFI1	+	1	protein_coding	ENSG00000198089_22	ENSG00000198089_22:32007826:32007985:clu23989	32007826	32007985	clu23989	7609	-193999	22:31690674:C:CA	C	CA	AC=1012;AN=5826	rs34284847	0.826794	0.173206	0.967119	3.82532e-13	0.000999001	5.07713e-08	3
IKBKAP	-	2	protein_coding	ENSG00000070061_9	ENSG00000070061_9:111668765:111670585:clu47738	111668765	111670585	clu47738	8145	-18812	9:111715207:T:C	T	C	AC=878;AN=6000	rs838834	0.852702	0.147298	0.989744	1.18233e-37	0.000999001	2.42381e-32	1
C5orf56	+	1	protein_coding	ENSG00000197536_5	ENSG00000197536_5:131806746:131811359:clu32802	131806746	131811359	clu32802	4631	50595	5:131796922:G:A	G	A	AC=2280;AN=6058	rs11745587	0.62363	0.37637	1	3.16562e-24	0.000999001	1.62832e-17	1
C5orf56	+	1	protein_coding	ENSG00000197536_5	ENSG00000197536_5:131806746:131811359:clu32802	131806746	131811359	clu32802	4631	42461	5:131788788:GTTC:G	GTTC	G	AC=1959;AN=6040	rs10599248	0.674321	0.325679	0.998285	5.34836e-07	0.002997	0.00384794	2
PIKFYVE	+	1	protein_coding	ENSG00000115020_2	ENSG00000115020_2:209212747:209214748:clu41098	209212747	209214748	clu41098	6316	19988	2:209150978:A:G	A	G	AC=5142;AN=6016	rs2363465	0.144758	0.855242	0.993253	5.99853e-10	0.000999001	1.80087e-05	1
PRPF4B	+	2	protein_coding	ENSG00000112739_6	ENSG00000112739_6:4047482:4049250:clu29073	4047482	4049250	clu29073	7929	1094	6:4022594:G:A	G	A	AC=656;AN=5896	rs76948606	0.888282	0.111718	0.971951	3.58866e-16	0.000999001	3.09135e-11	1
RP11-399J13.3	+	2	protein_coding	ENSG00000273003_11	ENSG00000273003_11:64786205:64787891:clu6501	64786205	64787891	clu6501	4358	7345	11:64788998:A:T	A	T	AC=3072;AN=5104	rs660165	0.39698	0.60302	0.918212	1.31098e-08	0.000999001	9.10678e-05	1
MORN3	-	2	protein_coding	ENSG00000139714_12	ENSG00000139714_12:122090714:122090981:clu4724	122090714	122090981	clu4724	6371	38054	12:122072482:A:G	A	G	AC=992;AN=6006	rs6486790	0.835338	0.164662	0.989784	1.65976e-06	0.00999001	0.0105583	1
VAPA	+	2	protein_coding	ENSG00000101558_18	ENSG00000101558_18:9937063:9950392:clu22807	9937063	9950392	clu22807	8390	32213	18:9946211:T:C	T	C	AC=2840;AN=5916	rs515755	0.518824	0.481176	0.987581	1.00108e-18	0.000999001	1.63979e-13	1
LARP7	+	1	protein_coding	ENSG00000174720_4	ENSG00000174720_4:113558395:113565824:clu34816	113558395	113565824	clu34816	5937	-19839	4:113538280:A:G	A	G	AC=4164;AN=5792	rs10002557	0.28066	0.71934	0.975285	4.52289e-14	0.000999001	2.88093e-09	1
S100A8	-	2	protein_coding	ENSG00000143546_1	ENSG00000143546_1:153363033:153363517:clu44847	153363033	153363517	clu44847	5506	24349	1:153339314:A:C	A	C	AC=550;AN=5796	rs11580993	0.905797	0.0942029	0.921685	3.4385e-07	0.001998	0.00127997	1
GALK2	+	1	protein_coding	ENSG00000156958_15	ENSG00000156958_15:49612002:49620149:clu16266	49612002	49620149	clu16266	5428	145980	15:49593832:TA:T	TA	T	AC=1386;AN=5700	rs5812479	0.756849	0.243151	0.961866	2.47909e-08	0.000999001	0.000273992	1
CTD-2510F5.6	+	2	protein_coding	ENSG00000265303_17	ENSG00000265303_17:57289171:57289702:clu12040	57289171	57289702	clu12040	3960	123139	17:57398065:G:A	G	A	AC=289;AN=5954	rs35205300	0.951475	0.0485246	0.954904	2.62212e-06	0.004995	0.00594722	1
PTBP1	+	2	protein_coding	ENSG00000011304_19	ENSG00000011304_19:797505:803561:clu19038	797505	803561	clu19038	7277	2268	19:799342:G:C	G	C	AC=1508;AN=4822	rs8100561	0.686183	0.313817	0.886006	1.85085e-34	0.000999001	3.24189e-29	1
S100P	+	2	protein_coding	ENSG00000163993_4	ENSG00000163993_4:6695797:6698620:clu33897	6695797	6698620	clu33897	9542	2878	4:6697673:T:C	T	C	AC=4656;AN=5920	rs3822263	0.21372	0.78628	0.979272	2.54289e-08	0.000999001	0.000171471	1
POGLUT1	+	2	protein_coding	ENSG00000163389_3	ENSG00000163389_3:119210421:119211129:clu37060	119210421	119211129	clu37060	6607	23600	3:119211384:T:G	T	G	AC=972;AN=6000	rs11556604	0.838978	0.161022	0.993905	2.02527e-15	0.000999001	1.36721e-10	1
PARP15	+	2	protein_coding	ENSG00000173200_3	ENSG00000173200_3:122340458:122350933:clu37137	122340458	122350933	clu37137	6540	49422	3:122345870:C:T	C	T	AC=1265;AN=5960	rs17208928	0.787844	0.212156	0.972658	0	0.000999001	0	1
RPL27A	+	1	protein_coding	ENSG00000166441_11	ENSG00000166441_11:8705628:8706370:clu5472	8705628	8706370	clu5472	7629	5542	11:8709499:CTT:C	CTT	C	AC=963;AN=6050	rs34645163	0.840226	0.159774	0.996427	4.66273e-18	0.000999001	1.21216e-12	1
RPL27A	+	1	protein_coding	ENSG00000166441_11	ENSG00000166441_11:8705628:8706370:clu5472	8705628	8706370	clu5472	7629	-3631	11:8700326:T:C	T	C	AC=375;AN=5900	rs118169339	0.937065	0.0629347	0.948349	1.22642e-12	0.000999001	5.5833e-08	2
ARG1	+	2	protein_coding	ENSG00000118520_6	ENSG00000118520_6:131904304:131904495:clu31070	131904304	131904495	clu31070	6508	40699	6:131934982:A:T	A	T	AC=939;AN=5806	rs200064766	0.838655	0.161345	0.965696	5.13176e-12	0.000999001	5.06615e-08	1
R3HDM4	-	2	protein_coding	ENSG00000198858_19	ENSG00000198858_19:900952:901422:clu19060	900952	901422	clu19060	7602	12288	19:900951:A:G	A	G	AC=114;AN=6058	rs78580402	0.981625	0.0183752	1	5.62133e-12	0.000999001	3.19153e-07	1
STARD3NL	+	2	protein_coding	ENSG00000010270_7	ENSG00000010270_7:38218022:38247048:clu27084	38218022	38247048	clu27084	7998	2774	7:38220597:A:G	A	G	AC=1263;AN=6026	rs9639788	0.790762	0.209238	0.995956	1.50651e-12	0.000999001	5.50382e-08	1
STK17B	-	2	protein_coding	ENSG00000081320_2	ENSG00000081320_2:197010779:197021163:clu40887	197010779	197021163	clu40887	6139	77987	2:196963239:C:A	C	A	AC=730;AN=5998	rs77788240	0.878092	0.121908	0.988666	2.65498e-52	0.000999001	1.16616e-42	1
CNOT3	+	1	protein_coding	ENSG00000088038_19	ENSG00000088038_19:54653493:54655963:clu22244	54653493	54655963	clu22244	11483	2527	19:54643970:G:A	G	A	AC=2223;AN=5802	rs36640	0.617974	0.382026	0.97696	6.18294e-08	0.003996	0.00300678	1
RABEPK	+	2	protein_coding	ENSG00000136933_9	ENSG00000136933_9:127970000:127975649:clu47991	127970000	127975649	clu47991	4935	-54014	9:127908806:C:CA	C	CA	AC=742;AN=4976	rs57363947	0.851845	0.148155	0.862828	1.9891e-07	0.001998	0.0009834	1
C2orf47	+	2	protein_coding	ENSG00000162972_2	ENSG00000162972_2:200820971:200823991:clu40930	200820971	200823991	clu40930	4733	284474	2:201104513:C:T	C	T	AC=896;AN=6054	rs1992883	0.852742	0.147258	0.99735	1.30566e-08	0.000999001	0.000110539	1
SRRM2	+	1	protein_coding	ENSG00000167978_16	ENSG00000167978_16:2819285:2820353:clu13462	2819285	2820353	clu13462	6440	18117	16:2820446:C:G	C	G	AC=514;AN=5714	rs35899615	0.910861	0.0891393	0.924974	2.23307e-08	0.001998	0.000676715	1
DNAJC10	+	2	protein_coding	ENSG00000077232_2	ENSG00000077232_2:183622552:183623564:clu40796	183622552	183623564	clu40796	6768	-10012	2:183570986:A:T	A	T	AC=3582;AN=5628	rs288267	0.36441	0.63559	0.962065	6.37221e-14	0.000999001	1.07718e-08	1
PLEKHM2	+	2	protein_coding	ENSG00000116786_1	ENSG00000116786_1:16046415:16051812:clu42363	16046415	16051812	clu42363	7894	8895	1:16019721:G:A	G	A	AC=1699;AN=6042	rs12084518	0.720103	0.279897	0.998523	6.20806e-31	0.000999001	1.37634e-24	1
CD4	+	1	protein_coding	ENSG00000010610_12	ENSG00000010610_12:6908789:6909238:clu2557	6908789	6909238	clu2557	7031	12500	12:6908523:G:A	G	A	AC=3441;AN=5350	rs1894290	0.356595	0.643405	0.936497	1.42357e-137	0.000999001	2.20038e-130	1
C1orf227	-	2	protein_coding	ENSG00000185523_1	ENSG00000185523_1:213030514:213031108:clu46172	213030514	213031108	clu46172	6886	5667	1:213015323:G:A	G	A	AC=3424;AN=6010	rs61832056	0.429175	0.570825	0.99585	1.26136e-82	0.000999001	1.3269e-68	1
PNPLA2	+	2	protein_coding	ENSG00000177666_11	ENSG00000177666_11:824130:824314:clu5231	824130	824314	clu5231	7690	4908	11:823809:C:G	C	G	AC=1315;AN=5688	rs1135628	0.768439	0.231561	0.961691	1.13994e-14	0.000999001	1.56483e-09	1
ZNF775	+	1	protein_coding	ENSG00000196456_7	ENSG00000196456_7:150066030:150068317:clu28807	150066030	150068317	clu28807	7299	2727	7:150068605:G:A	G	A	AC=1769;AN=5840	rs17173702	0.698296	0.301704	0.981953	5.86824e-18	0.000999001	5.87143e-13	1
ZFP91-CNTF	+	2	protein_coding	ENSG00000255073_11	ENSG00000255073_11:58377807:58378423:clu6015	58377807	58378423	clu6015	6190	31778	11:58378422:G:A	G	A	AC=215;AN=6058	rs79135825	0.9647	0.0352998	1	7.7335e-277	0.000999001	2.55432e-83	1
ZFP91-CNTF	+	2	protein_coding	ENSG00000255073_11	ENSG00000255073_11:58377807:58378423:clu6015	58377807	58378423	clu6015	6190	48983	11:58395627:G:A	G	A	AC=1556;AN=6032	rs61889537	0.740855	0.259145	0.996886	2.90775e-40	0.000999001	2.29954e-13	2
NSMF	-	2	protein_coding	ENSG00000165802_9	ENSG00000165802_9:140344477:140344628:clu48733	140344477	140344628	clu48733	4920	-374337	9:140728122:A:T	A	T	AC=170;AN=5232	rs118137059	0.967127	0.0328726	0.737772	3.60092e-09	0.000999001	0.000127997	1
BAZ2B	-	1	protein_coding	ENSG00000123636_2	ENSG00000123636_2:160182429:160189051:clu40481	160182429	160189051	clu40481	7436	286301	2:160186901:T:C	T	C	AC=4560;AN=6048	rs11675128	0.24556	0.75444	0.99764	4.56998e-27	0.000999001	3.18198e-22	1
CEP104	-	2	protein_coding	ENSG00000116198_1	ENSG00000116198_1:3751656:3753059:clu42027	3751656	3753059	clu42027	8916	36719	1:3737058:C:CG	C	CG	AC=967;AN=3066	rs563477492	0.68515	0.31485	0.735955	1.08715e-09	0.000999001	4.93959e-05	1
CHKB-CPT1B	-	2	protein_coding	ENSG00000254413_22	ENSG00000254413_22:51012848:51012922:clu24722	51012848	51012922	clu24722	5182	16892	22:51004501:TGTGAGCCACCGC:T	TGTGAGCCACCGC	T	AC=176;AN=5992	rs72398845	0.970483	0.0295173	0.951348	8.95384e-20	0.000999001	4.4369e-14	1
ZNF480	+	1	protein_coding	ENSG00000198464_19	ENSG00000198464_19:52803737:52817406:clu22050	52803737	52817406	clu22050	10277	39024	19:52839453:C:G	C	G	AC=1077;AN=5890	rs11670801	0.816208	0.183792	0.978348	7.66095e-08	0.000999001	0.00218967	1
BRK1	+	2	protein_coding	ENSG00000254999_3	ENSG00000254999_3:10157503:10167310:clu35569	10157503	10167310	clu35569	6654	4608	3:10161883:C:CT	C	CT	AC=510;AN=5606	rs546079992	0.908711	0.0912892	0.909267	1.26135e-70	0.000999001	4.30023e-62	1
CACTIN	-	1	protein_coding	ENSG00000105298_19	ENSG00000105298_19:3620270:3620705:clu19361	3620270	3620705	clu19361	8004	264936	19:3361876:G:A	G	A	AC=74;AN=5278	rs117523564	0.98591	0.0140897	0.599451	3.97382e-07	0.00599401	0.00698964	1
PQLC3	+	1	protein_coding	ENSG00000162976_2	ENSG00000162976_2:11304387:11315094:clu38333	11304387	11315094	clu38333	8447	15332	2:11310655:AGTTT:A	AGTTT	A	AC=2572;AN=5802	rs67336363	0.556416	0.443584	0.980962	3.79095e-20	0.000999001	6.96849e-15	1
C14orf182	-	2	protein_coding	ENSG00000214900_14	ENSG00000214900_14:50474137:50477652:clu17816	50474137	50477652	clu17816	5821	-1938	14:50476175:C:A	C	A	AC=1618;AN=5806	rs7143157	0.72039	0.27961	0.974773	7.11067e-08	0.001998	0.000245766	1
NBN	-	1	protein_coding	ENSG00000104320_8	ENSG00000104320_8:90990551:90992962:clu49715	90990551	90992962	clu49715	5758	-43792	8:91059247:A:G	A	G	AC=2329;AN=5988	rs2189619	0.61122	0.38878	0.994097	1.75196e-62	0.000999001	5.80362e-52	1
GPATCH1	+	2	protein_coding	ENSG00000076650_19	ENSG00000076650_19:33605325:33608731:clu20748	33605325	33608731	clu20748	7709	52335	19:33624120:A:G	A	G	AC=3843;AN=5404	rs1267938	0.289094	0.710906	0.947446	2.05525e-36	0.000999001	2.74724e-30	1
MAX	-	1	protein_coding	ENSG00000125952_14	ENSG00000125952_14:65544146:65544281:clu18100	65544146	65544281	clu18100	6694	25045	14:65544367:C:A	C	A	AC=2203;AN=5858	rs762810	0.625083	0.374917	0.984846	0	0.000999001	0	1
LAIR1	-	2	protein_coding	ENSG00000167613_19	ENSG00000167613_19:54871679:54872523:clu22271	54871679	54872523	clu22271	11093	9812	19:54872352:A:G	A	G	AC=186;AN=5904	rs189644453	0.968057	0.0319431	0.900429	2.17022e-28	0.000999001	1.51582e-21	1
NCR1	+	2	protein_coding	ENSG00000189430_19	ENSG00000189430_19:55417692:55417881:clu22410	55417692	55417881	clu22410	10466	-4272	19:55413235:G:A	G	A	AC=134;AN=5928	rs112866339	0.977258	0.0227423	0.886765	1.80155e-07	0.00699301	0.00529841	1
SMN2	+	2	protein_coding	ENSG00000205571_5	ENSG00000205571_5:69366578:69372348:clu32166	69366578	69372348	clu32166	1471	-864067	5:68481282:T:C	T	C	AC=5286;AN=5552	rs350117	0.0471002	0.9529	0.829956	4.37342e-23	0.000999001	1.36119e-17	1
LSMD1	-	1	protein_coding	ENSG00000183011_17	ENSG00000183011_17:7760516:7786553:clu10400	7760516	7786553	clu10400	6642	20824	17:7767731:C:T	C	T	AC=1177;AN=6048	rs4290529	0.805941	0.194059	0.99872	4.07014e-24	0.000999001	1.97586e-18	1
GABARAPL1	+	2	protein_coding	ENSG00000139112_12	ENSG00000139112_12:10367378:10370662:clu2732	10367378	10370662	clu2732	8692	2184	12:10367240:CT:C	CT	C	AC=958;AN=5682	rs34092881	0.831271	0.168729	0.9391	1.11701e-29	0.000999001	2.13492e-23	1
GABARAPL1	+	2	protein_coding	ENSG00000139112_12	ENSG00000139112_12:10367378:10370662:clu2732	10367378	10370662	clu2732	8692	3787	12:10368843:G:A	G	A	AC=255;AN=5780	rs73058093	0.955574	0.0444257	0.900032	2.9614e-18	0.000999001	5.96471e-13	2
POLD2	-	1	protein_coding	ENSG00000106628_7	ENSG00000106628_7:44161708:44163110:clu27232	44161708	44163110	clu27232	6260	-5616	7:44169572:A:C	A	C	AC=1286;AN=5912	rs17769566	0.781962	0.218038	0.980982	8.59984e-22	0.000999001	3.57568e-16	1
NUDT3	-	2	protein_coding	ENSG00000272325_6	ENSG00000272325_6:34256708:34261228:clu29979	34256708	34261228	clu29979	7462	35966	6:34324484:GA:G	GA	G	AC=695;AN=5838	rs534231878;rs55841266	0.881271	0.118729	0.95212	1.22023e-09	0.000999001	8.71738e-06	1
GGT7	-	1	protein_coding	ENSG00000131067_20	ENSG00000131067_20:33449365:33450617:clu25255	33449365	33450617	clu25255	4371	-907111	20:34367773:G:A	G	A	AC=92;AN=5970	rs73095503	0.984298	0.0157017	0.920038	1.81718e-07	0.000999001	0.00179328	1
POLK	+	2	protein_coding	ENSG00000122008_5	ENSG00000122008_5:74877273:74879118:clu32279	74877273	74879118	clu32279	6310	-178418	5:74629162:CAT:C	CAT	C	AC=1566;AN=5788	rs201435918	0.729666	0.270334	0.973777	8.41845e-14	0.000999001	3.40401e-09	1
KIAA1430	-	1	protein_coding	ENSG00000164323_4	ENSG00000164323_4:186112366:186125052:clu35369	186112366	186125052	clu35369	8852	-5682	4:186136339:T:C	T	C	AC=2939;AN=5948	rs12642107	0.506566	0.493434	0.992774	1.18161e-07	0.003996	0.00137879	1
MKRN2	+	1	protein_coding	ENSG00000075975_3	ENSG00000075975_3:12611751:12613568:clu35610	12611751	12613568	clu35610	7397	-995303	3:11603209:C:A	C	A	AC=60;AN=5900	rs2164426	0.989728	0.0102717	0.771988	3.1722e-08	0.003996	0.000393049	1
ELK4	-	2	protein_coding	ENSG00000158711_1	ENSG00000158711_1:205593019:205600760:clu45991	205593019	205600760	clu45991	5012	4762	1:205596327:T:C	T	C	AC=586;AN=6048	rs34193126	0.902648	0.0973523	0.996266	2.69898e-09	0.000999001	4.07433e-05	1
WBP2	-	1	protein_coding	ENSG00000132471_17	ENSG00000132471_17:73845820:73851320:clu12565	73845820	73851320	clu12565	6708	-3337	17:73855924:T:A	T	A	AC=977;AN=5992	rs59875761	0.835614	0.164386	0.988826	2.25394e-07	0.003996	0.00158408	1
ISL2	+	2	protein_coding	ENSG00000159556_15	ENSG00000159556_15:76632900:76633475:clu16822	76632900	76633475	clu16822	4440	71525	15:76700589:C:T	C	T	AC=604;AN=6048	rs2957613	0.900872	0.0991282	0.979053	6.82292e-13	0.000999001	2.31771e-08	1
CCT7	+	2	protein_coding	ENSG00000135624_2	ENSG00000135624_2:73471843:73474890:clu39339	73471843	73474890	clu39339	4572	14159	2:73474706:T:A	T	A	AC=1788;AN=6042	rs57500214	0.704428	0.295572	0.998104	2.99389e-12	0.000999001	5.54401e-08	1
RNF111	+	1	protein_coding	ENSG00000157450_15	ENSG00000157450_15:59359282:59368153:clu16445	59359282	59368153	clu16445	7181	210794	15:59368167:G:A	G	A	AC=1559;AN=6058	rs7178935	0.742908	0.257092	1	4.41725e-58	0.000999001	8.56305e-50	1
GALC	-	2	protein_coding	ENSG00000054983_14	ENSG00000054983_14:88417092:88429728:clu18444	88417092	88429728	clu18444	6615	21560	14:88438448:G:C	G	C	AC=3095;AN=6058	rs4904408	0.487589	0.512411	0.999901	4.88418e-12	0.000999001	1.02753e-07	1
FAH	+	2	protein_coding	ENSG00000103876_15	ENSG00000103876_15:80445247:80445368:clu16907	80445247	80445368	clu16907	7515	461	15:80445292:G:C	G	C	AC=1568;AN=5184	rs112474268	0.696947	0.303053	0.921396	3.24082e-76	0.000999001	1.18646e-66	1
HMHA1	+	1	protein_coding	ENSG00000180448_19	ENSG00000180448_19:1068743:1073148:clu19084	1068743	1073148	clu19084	8208	2813	19:1068734:T:C	T	C	AC=2190;AN=6018	rs3764653	0.63514	0.36486	0.996297	2.95584e-63	0.000999001	1.59723e-53	1
TMEM70	+	2	protein_coding	ENSG00000175606_8	ENSG00000175606_8:74891096:74893390:clu49626	74891096	74893390	clu49626	6326	27843	8:74912514:A:T	A	T	AC=857;AN=5858	rs573051213;rs10096996	0.853167	0.146833	0.959374	2.26451e-15	0.000999001	5.6813e-11	1
EXD3	-	2	protein_coding	ENSG00000187609_9	ENSG00000187609_9:140261084:140262388:clu48718	140261084	140262388	clu48718	5055	75149	9:140242564:G:A	G	A	AC=205;AN=6058	rs28671254	0.966312	0.0336879	1	4.24931e-53	0.000999001	2.36302e-28	1
EXD3	-	2	protein_coding	ENSG00000187609_9	ENSG00000187609_9:140261084:140262388:clu48718	140261084	140262388	clu48718	5055	54511	9:140263202:C:T	C	T	AC=297;AN=5896	rs60076894	0.94899	0.0510103	0.944079	3.55477e-19	0.000999001	3.32559e-10	2
EXD3	-	2	protein_coding	ENSG00000187609_9	ENSG00000187609_9:140261084:140262388:clu48718	140261084	140262388	clu48718	5055	75010	9:140242703:C:T	C	T	AC=70;AN=6036	rs117681406	0.988515	0.011485	0.960043	4.78063e-12	0.001998	7.66838e-05	3
RIF1	+	2	protein_coding	ENSG00000080345_2	ENSG00000080345_2:152324660:152325155:clu40418	152324660	152325155	clu40418	6183	65603	2:152331999:G:T	G	T	AC=4099;AN=6030	rs2432955	0.319786	0.680214	0.997048	1.03111e-12	0.000999001	5.44388e-08	1
MLYCD	+	2	protein_coding	ENSG00000103150_16	ENSG00000103150_16:83986975:83991245:clu15260	83986975	83991245	clu15260	12457	59354	16:83992084:C:T	C	T	AC=3559;AN=4850	rs2665302	0.267203	0.732797	0.874437	2.58811e-09	0.000999001	0.000135149	1
TPCN2	+	1	protein_coding	ENSG00000162341_11	ENSG00000162341_11:68821565:68825046:clu6890	68821565	68825046	clu6890	5805	6467	11:68822831:C:T	C	T	AC=1335;AN=5978	rs72917389	0.777596	0.222404	0.978848	1.59643e-18	0.000999001	4.93776e-14	1
TMEM176B	-	1	protein_coding	ENSG00000106565_7	ENSG00000106565_7:150493662:150498081:clu28826	150493662	150498081	clu28826	7407	-4421	7:150502868:G:A	G	A	AC=1085;AN=6050	rs13223879	0.819722	0.180278	0.99912	1.29927e-166	0.000999001	1.76137e-154	1
HPS3	+	1	protein_coding	ENSG00000163755_3	ENSG00000163755_3:148875318:148876453:clu37573	148875318	148876453	clu37573	7096	37101	3:148884471:G:A	G	A	AC=2632;AN=5768	rs2177392	0.542896	0.457104	0.968764	7.14306e-17	0.000999001	9.66701e-12	1
AUH	-	2	protein_coding	ENSG00000148090_9	ENSG00000148090_9:94087686:94118165:clu47433	94087686	94118165	clu47433	7871	-10843	9:94135037:C:G	C	G	AC=1029;AN=5972	rs7856351	0.827062	0.172938	0.987742	2.71844e-07	0.003996	0.00284668	1
CDC42EP2	+	2	protein_coding	ENSG00000149798_11	ENSG00000149798_11:65063461:65064591:clu6541	65063461	65064591	clu6541	4294	13513	11:65095801:G:A	G	A	AC=644;AN=6018	rs603286	0.892764	0.107236	0.991269	2.24096e-11	0.000999001	8.96746e-08	1
MACF1	+	1	protein_coding	ENSG00000127603_1	ENSG00000127603_1:39929358:39934287:clu43154	39929358	39934287	clu43154	6236	538596	1:40085583:G:T	G	T	AC=106;AN=5950	rs145852647	0.982278	0.0177223	0.904362	2.07542e-13	0.000999001	3.91835e-08	1
DNAJC18	-	1	protein_coding	ENSG00000170464_5	ENSG00000170464_5:138755914:138758397:clu32946	138755914	138758397	clu32946	3412	-366326	5:139146505:C:T	C	T	AC=1432;AN=2344	rs202149356	0.387874	0.612126	0.662157	4.34721e-06	0.010989	0.00942495	1
ZFYVE27	+	2	protein_coding	ENSG00000155256_10	ENSG00000155256_10:99512939:99517022:clu9212	99512939	99517022	clu9212	6104	17768	10:99514645:A:G	A	G	AC=4785;AN=5994	rs7922907	0.201694	0.798306	0.991512	2.35352e-40	0.000999001	1.16334e-34	1
CERK	-	2	protein_coding	ENSG00000100422_22	ENSG00000100422_22:47116912:47133904:clu24560	47116912	47133904	clu24560	7825	4079	22:47130078:T:A	T	A	AC=3393;AN=5918	rs2080581	0.427981	0.572019	0.981821	3.1317e-13	0.000999001	4.7296e-09	1
CINP	-	2	protein_coding	ENSG00000100865_14	ENSG00000100865_14:102810726:102814616:clu18733	102810726	102814616	clu18733	6762	-21771	14:102851023:T:A	T	A	AC=2260;AN=5478	rs112913211	0.58684	0.41316	0.9492	2.56454e-09	0.000999001	3.33595e-05	1
CINP	-	2	protein_coding	ENSG00000100865_14	ENSG00000100865_14:102810726:102814616:clu18733	102810726	102814616	clu18733	6762	225809	14:102603443:C:T	C	T	AC=73;AN=5840	rs184790086	0.987634	0.0123663	0.81857	5.8834e-08	0.000999001	0.000649005	2
CTC-559E9.4	-	2	lincRNA	ENSG00000267581_19	ENSG00000267581_19:19906469:19916840:clu20609	19906469	19916840	clu20609	7117	11557	19:19920967:C:A	C	A	AC=1142;AN=5996	rs4808993	0.808531	0.191469	0.992781	4.66958e-28	0.000999001	2.69022e-22	1
ITGA6	+	2	protein_coding	ENSG00000091409_2	ENSG00000091409_2:173354386:173355752:clu40668	173354386	173355752	clu40668	7648	37591	2:173329672:GAA:G	GAA	G	AC=965;AN=5810	rs542491230;rs66475010	0.834565	0.165435	0.963381	6.25528e-09	0.000999001	0.000155171	1
FCN1	-	2	protein_coding	ENSG00000085265_9	ENSG00000085265_9:137801846:137802979:clu48465	137801846	137802979	clu48465	8325	8008	9:137801800:T:C	T	C	AC=3859;AN=5796	rs1071583	0.333109	0.666891	0.977791	3.27429e-15	0.000999001	1.14114e-10	1
CNPY4	+	2	protein_coding	ENSG00000166997_7	ENSG00000166997_7:99717485:99719882:clu27976	99717485	99719882	clu27976	4774	139920	7:99857155:G:T	G	T	AC=807;AN=5936	rs138852276	0.863816	0.136184	0.97712	4.24715e-07	0.001998	0.00237566	1
TCEB1	-	1	protein_coding	ENSG00000154582_8	ENSG00000154582_8:74872053:74884480:clu49625	74872053	74884480	clu49625	6326	-24422	8:74908943:T:G	T	G	AC=2111;AN=6020	rs7388563	0.647956	0.352044	0.991604	8.30768e-11	0.000999001	2.60699e-06	1
CHD1L	+	2	protein_coding	ENSG00000131778_1	ENSG00000131778_1:146731572:146736081:clu44614	146731572	146736081	clu44614	4311	55836	1:146770126:CA:C	CA	C	AC=1444;AN=6048	rs587722350;rs373831103	0.760736	0.239264	0.997099	4.06492e-08	0.000999001	0.000669247	1
FAM198B	-	1	protein_coding	ENSG00000164125_4	ENSG00000164125_4:159092751:159094020:clu35197	159092751	159094020	clu35197	5931	25707	4:159068762:CA:C	CA	C	AC=4702;AN=5576	rs11337957	0.156907	0.843093	0.928758	2.14525e-09	0.000999001	1.71743e-05	1
FLI1	+	1	protein_coding	ENSG00000151702_11	ENSG00000151702_11:128651918:128679052:clu7869	128651918	128679052	clu7869	6669	107396	11:128663825:G:T	G	T	AC=581;AN=6058	rs56259986	0.903933	0.0960671	0.99902	5.70401e-21	0.000999001	5.01013e-15	1
TEPP	+	2	protein_coding	ENSG00000159648_16	ENSG00000159648_16:58035485:58036383:clu14722	58035485	58036383	clu14722	8325	13714	16:58024052:T:A	T	A	AC=4394;AN=5938	rs8057512	0.258309	0.741691	0.987473	1.32971e-19	0.000999001	3.14748e-14	1
MGEA5	-	2	protein_coding	ENSG00000198408_10	ENSG00000198408_10:103563203:103563492:clu9339	103563203	103563492	clu9339	4702	-239243	10:103817938:C:T	C	T	AC=412;AN=6046	rs61873648	0.931341	0.0686591	0.992602	5.33697e-14	0.000999001	4.64379e-09	1
EEF1G	-	2	protein_coding	ENSG00000254772_11	ENSG00000254772_11:62338580:62339096:clu6230	62338580	62339096	clu6230	5863	-27484	11:62369884:C:G	C	G	AC=1841;AN=6000	rs35880596	0.69515	0.30485	0.993941	1.03106e-21	0.000999001	1.02793e-15	1
SULT1A2	-	1	protein_coding	ENSG00000197165_16	ENSG00000197165_16:28619924:28620029:clu14165	28619924	28620029	clu14165	4331	-8628	16:28617057:G:A	G	A	AC=2685;AN=6058	rs1042157	0.557221	0.442779	1	0	0.000999001	0	1
METTL9	+	1	protein_coding	ENSG00000197006_16	ENSG00000197006_16:21611219:21629186:clu13977	21611219	21629186	clu13977	3653	833574	16:22442112:A:G	A	G	AC=195;AN=6024	rs58796204	0.967412	0.0325875	0.973308	1.70214e-08	0.001998	0.000180079	1
LMAN2	-	1	protein_coding	ENSG00000169223_5	ENSG00000169223_5:176744789:176761285:clu33424	176744789	176761285	clu33424	6208	36346	5:176742506:T:C	T	C	AC=4817;AN=5938	rs12659737	0.189207	0.810793	0.982705	1.32552e-11	0.000999001	4.536e-07	1
CTA-211A9.5	+	1	lincRNA	ENSG00000244625_22	ENSG00000244625_22:27068950:27113216:clu23822	27068950	27113216	clu23822	8501	17239	22:27085968:C:CCAGGAG	C	CCAGGAG	AC=3202;AN=5748	rs71311584	0.443784	0.556216	0.972298	1.48648e-87	0.000999001	4.88328e-84	1
CTA-211A9.5	+	1	lincRNA	ENSG00000244625_22	ENSG00000244625_22:27068950:27113216:clu23822	27068950	27113216	clu23822	8501	45929	22:27114658:T:C	T	C	AC=5160;AN=5878	rs4820703	0.121096	0.878904	0.960086	7.56704e-07	0.011988	0.00831885	2
PEAR1	+	2	protein_coding	ENSG00000187800_1	ENSG00000187800_1:156874790:156875116:clu45179	156874790	156875116	clu45179	6021	18470	1:156881959:C:T	C	T	AC=737;AN=6004	rs41273215	0.876911	0.123089	0.991316	7.56793e-07	0.00799201	0.0067573	1
ARPC3	-	2	protein_coding	ENSG00000111229_12	ENSG00000111229_12:110874009:110874470:clu4404	110874009	110874470	clu4404	5152	-20591	12:110908817:G:A	G	A	AC=4512;AN=6026	rs9652060	0.250486	0.749514	0.993742	3.18792e-27	0.000999001	8.41495e-20	1
VAMP4	-	2	protein_coding	ENSG00000117533_1	ENSG00000117533_1:171671224:171673527:clu45517	171671224	171673527	clu45517	6720	46533	1:171664853:G:A	G	A	AC=992;AN=5854	rs75355797	0.829887	0.170113	0.975032	2.58292e-08	0.000999001	0.000332616	1
NGLY1	-	1	protein_coding	ENSG00000151092_3	ENSG00000151092_3:25770809:25775363:clu35788	25770809	25775363	clu35788	7290	21616	3:25809913:TA:T	TA	T	AC=4907;AN=5968	rs71087723	0.176268	0.823732	0.982948	3.18101e-11	0.000999001	5.65136e-07	1
RP11-81H14.2	-	1	lincRNA	ENSG00000251301_12	ENSG00000251301_12:68825911:68827064:clu3874	68825911	68827064	clu3874	6566	-824	12:68846266:T:C	T	C	AC=3939;AN=6006	rs4913450	0.342978	0.657022	0.993849	2.87495e-32	0.000999001	1.51647e-26	1
RP11-81H14.2	-	1	lincRNA	ENSG00000251301_12	ENSG00000251301_12:68825911:68827064:clu3874	68825911	68827064	clu3874	6566	21081	12:68824361:TTTTTG:T	TTTTTG	T	AC=2357;AN=4568	rs149303649	0.483305	0.516695	0.883749	8.87878e-15	0.000999001	2.2146e-10	2
C8orf59	-	2	protein_coding	ENSG00000176731_8	ENSG00000176731_8:86129731:86132535:clu49675	86129731	86132535	clu49675	4065	11338	8:86121311:G:T	G	T	AC=4787;AN=6002	rs3808538	0.20192	0.79808	0.994004	2.49224e-157	0.000999001	6.47096e-132	1
RAB24	-	2	protein_coding	ENSG00000169228_5	ENSG00000169228_5:176730321:176734782:clu33420	176730321	176734782	clu33420	6040	-4443	5:176735187:G:T	G	T	AC=4597;AN=5788	rs10051822	0.205773	0.794227	0.96476	4.8869e-73	0.000999001	4.06989e-61	1
ZNF587	+	1	protein_coding	ENSG00000198466_19	ENSG00000198466_19:58372841:58373162:clu22603	58372841	58373162	clu22603	6252	-3104	19:58358120:G:C	G	C	AC=2346;AN=6032	rs1806959	0.610877	0.389123	0.997011	3.28996e-21	0.000999001	2.991e-16	1
RASGRP3	+	2	protein_coding	ENSG00000152689_2	ENSG00000152689_2:33764277:33768579:clu38762	33764277	33768579	clu38762	8896	123411	2:33784801:G:A	G	A	AC=558;AN=6044	rs12478742	0.907916	0.092084	0.99099	4.29645e-12	0.000999001	2.59671e-07	1
REPIN1	+	1	protein_coding	ENSG00000214022_7	ENSG00000214022_7:150066030:150068317:clu28807	150066030	150068317	clu28807	7303	3328	7:150068605:G:A	G	A	AC=1769;AN=5840	rs17173702	0.698296	0.301704	0.981953	5.86824e-18	0.000999001	7.47195e-13	1
NECAB2	+	2	protein_coding	ENSG00000103154_16	ENSG00000103154_16:84035521:84035923:clu15265	84035521	84035923	clu15265	12590	33358	16:84035594:A:G	A	G	AC=465;AN=5328	rs2271302	0.913306	0.0866935	0.852533	3.17965e-08	0.000999001	0.000896778	1
VPS9D1	-	2	protein_coding	ENSG00000075399_16	ENSG00000075399_16:89783230:89785435:clu15503	89783230	89785435	clu15503	6584	1573	16:89785820:T:C	T	C	AC=1283;AN=6004	rs56112321	0.785528	0.214472	0.992797	5.0598e-16	0.000999001	7.74988e-11	1
SLCO3A1	+	1	protein_coding	ENSG00000176463_15	ENSG00000176463_15:92706228:92715010:clu17171	92706228	92715010	clu17171	7939	325799	15:92722723:A:C	A	C	AC=2933;AN=5844	rs55713251	0.497995	0.502005	0.980601	2.01697e-13	0.000999001	1.9127e-06	1
SLCO3A1	+	1	protein_coding	ENSG00000176463_15	ENSG00000176463_15:92706228:92715010:clu17171	92706228	92715010	clu17171	7939	304387	15:92701311:G:A	G	A	AC=3800;AN=6038	rs879548	0.37221	0.62779	0.997987	3.31634e-09	0.00699301	0.00133661	2
DDX11	+	2	protein_coding	ENSG00000013573_12	ENSG00000013573_12:31245826:31246179:clu2982	31245826	31246179	clu2982	9988	35091	12:31261869:G:T	G	T	AC=2390;AN=5676	rs58511602	0.578694	0.421306	0.971795	6.95753e-47	0.000999001	1.27434e-38	1
STK24	-	1	protein_coding	ENSG00000102572_13	ENSG00000102572_13:99171727:99228999:clu2159	99171727	99228999	clu2159	7608	33373	13:99196820:G:A	G	A	AC=1260;AN=6052	rs61971220	0.790416	0.209584	0.998523	1.06077e-46	0.000999001	4.49198e-41	1
TMEM219	+	1	protein_coding	ENSG00000149932_16	ENSG00000149932_16:29973453:29974428:clu14274	29973453	29974428	clu14274	3344	550353	16:30502558:T:C	T	C	AC=619;AN=5464	rs35069260	0.886964	0.113036	0.903261	1.4797e-06	0.00799201	0.00816833	1
DIS3L	+	1	protein_coding	ENSG00000166938_15	ENSG00000166938_15:66621737:66624213:clu16598	66621737	66624213	clu16598	6743	32788	15:66618342:A:G	A	G	AC=1810;AN=6058	rs3803412	0.699871	0.300129	1	5.10256e-22	0.000999001	1.89615e-16	1
DDX56	-	1	protein_coding	ENSG00000136271_7	ENSG00000136271_7:44606123:44607717:clu27245	44606123	44607717	clu27245	6408	-95072	7:44709721:C:T	C	T	AC=186;AN=5852	rs116926396	0.968437	0.0315631	0.897415	2.69301e-08	0.000999001	0.000478086	1
SYT17	+	1	protein_coding	ENSG00000103528_16	ENSG00000103528_16:19195469:19234367:clu13916	19195469	19234367	clu13916	5435	38852	16:19218144:G:A	G	A	AC=1724;AN=6058	rs229015	0.71599	0.28401	1	4.45487e-07	0.000999001	0.00106293	1
RAP2A	+	2	protein_coding	ENSG00000125249_13	ENSG00000125249_13:98087038:98116459:clu2147	98087038	98116459	clu2147	5741	670624	13:98757099:T:A	T	A	AC=74;AN=5990	rs61968634	0.987773	0.0122269	0.902361	1.12845e-08	0.000999001	5.19664e-05	1
MCM9	-	1	protein_coding	ENSG00000111877_6	ENSG00000111877_6:119150413:119215191:clu30976	119150413	119215191	clu30976	6916	142855	6:119113471:C:G	C	G	AC=1065;AN=6036	rs12194458	0.822654	0.177346	0.99747	5.49003e-07	0.00899101	0.00810949	1
CFL1	-	1	protein_coding	ENSG00000172757_11	ENSG00000172757_11:65623713:65624356:clu6624	65623713	65624356	clu6624	4090	5757	11:65623739:A:G	A	G	AC=1033;AN=5922	rs11227332	0.825585	0.174415	0.982634	6.51067e-16	0.000999001	5.32527e-11	1
NFAM1	-	2	protein_coding	ENSG00000235568_22	ENSG00000235568_22:42781226:42782995:clu24435	42781226	42782995	clu24435	7201	44570	22:42783830:C:T	C	T	AC=1097;AN=6020	rs742157	0.819494	0.180506	0.992339	1.18215e-60	0.000999001	1.19043e-49	1
PRKAR1B	-	1	protein_coding	ENSG00000188191_7	ENSG00000188191_7:647089:716866:clu26559	647089	716866	clu26559	8237	92012	7:675274:C:A	C	A	AC=506;AN=2618	rs9969233	0.805306	0.194694	0.65088	3.73187e-12	0.000999001	3.13972e-07	1
GSDMD	+	1	protein_coding	ENSG00000104518_8	ENSG00000104518_8:144642139:144642773:clu50232	144642139	144642773	clu50232	6465	11311	8:144646687:G:A	G	A	AC=1260;AN=5964	rs28600201	0.787492	0.212508	0.989141	1.04855e-13	0.000999001	3.92071e-09	1
P2RX7	+	2	protein_coding	ENSG00000089041_12	ENSG00000089041_12:121603240:121603861:clu4694	121603240	121603861	clu4694	6673	33693	12:121604314:A:G	A	G	AC=1858;AN=6058	rs208311	0.691812	0.308188	1	9.82329e-13	0.000999001	8.27973e-08	1
GIMAP5	+	2	protein_coding	ENSG00000196329_7	ENSG00000196329_7:150437591:150437967:clu28822	150437591	150437967	clu28822	7440	16103	7:150435443:C:T	C	T	AC=2155;AN=6054	rs9657890	0.644032	0.355968	0.999227	2.7179e-22	0.000999001	2.74928e-17	1
RP11-1212A22.4	-	2	protein_coding	ENSG00000233024_16	ENSG00000233024_16:18471020:18471115:clu13878	18471020	18471115	clu13878	5658	-103070	16:18576257:C:A	C	A	AC=2388;AN=3474	rs55936346	0.313061	0.686939	0.767248	1.72391e-48	0.000999001	3.03014e-40	1
MRPS36	+	2	protein_coding	ENSG00000134056_5	ENSG00000134056_5:68522228:68524027:clu32139	68522228	68524027	clu32139	3626	23554	5:68537140:TC:T	TC	T	AC=3039;AN=5696	rs561981867	0.465559	0.534441	0.973509	1.5007e-11	0.000999001	1.36722e-07	1
TRIM21	-	1	protein_coding	ENSG00000132109_11	ENSG00000132109_11:4411688:4414863:clu5367	4411688	4414863	clu5367	10676	-37954	11:4452879:G:A	G	A	AC=196;AN=5908	rs142387743	0.967416	0.0325835	0.917042	1.13176e-06	0.011988	0.0103195	1
C1orf86	-	2	protein_coding	ENSG00000162585_1	ENSG00000162585_1:2121220:2124284:clu41934	2121220	2124284	clu41934	7150	92930	1:2051228:C:CT	C	CT	AC=1619;AN=4442	rs536946000	0.635944	0.364056	0.863474	3.71704e-07	0.00699301	0.00491524	1
ZNF778	+	2	protein_coding	ENSG00000170100_16	ENSG00000170100_16:89292039:89293102:clu15445	89292039	89293102	clu15445	8926	7922	16:89292039:G:A	G	A	AC=149;AN=6058	rs117884871	0.975177	0.0248227	1	3.07213e-09	0.001998	4.41389e-05	1
MYO18A	-	1	protein_coding	ENSG00000196535_17	ENSG00000196535_17:27443473:27445063:clu10922	27443473	27445063	clu10922	3621	-27150	17:27534579:C:T	C	T	AC=259;AN=6004	rs9906574	0.957222	0.0427781	0.974635	1.07303e-44	0.000999001	1.5426e-34	1
MYO18A	-	1	protein_coding	ENSG00000196535_17	ENSG00000196535_17:27443473:27445063:clu10922	27443473	27445063	clu10922	3621	62585	17:27444844:C:T	C	T	AC=170;AN=5648	rs55869091	0.97009	0.0299101	0.803306	2.94158e-10	0.000999001	3.45297e-05	2
NLRP1	-	2	protein_coding	ENSG00000091592_17	ENSG00000091592_17:5436704:5440171:clu10229	5436704	5440171	clu10229	8361	85294	17:5437449:G:A	G	A	AC=278;AN=6056	rs11654180	0.954208	0.0457917	0.998961	4.48946e-290	0.000999001	3.51294e-282	1
NLRP1	-	2	protein_coding	ENSG00000091592_17	ENSG00000091592_17:5436704:5440171:clu10229	5436704	5440171	clu10229	8361	85447	17:5437296:C:T	C	T	AC=70;AN=5996	rs11654427	0.988599	0.0114007	0.908892	5.82452e-258	0.000999001	1.15842e-247	2
LRRN3	+	1	protein_coding	ENSG00000173114_7	ENSG00000173114_7:110731560:110739937:clu28285	110731560	110739937	clu28285	5049	6088	7:110737149:T:C	T	C	AC=3116;AN=5368	rs2301733	0.42067	0.57933	0.945033	1.14666e-42	0.000999001	2.65434e-34	1
NME8	+	2	protein_coding	ENSG00000086288_7	ENSG00000086288_7:37924854:37927879:clu27081	37924854	37927879	clu27081	8045	-14723	7:37873475:CAG:TAG	CAG	TAG	AC=1690;AN=6040	rs9692387;rs200402879	0.721468	0.278532	0.997294	1.45295e-22	0.000999001	1.44574e-16	1
ZNHIT1	+	2	protein_coding	ENSG00000106400_7	ENSG00000106400_7:100861498:100865885:clu28100	100861498	100865885	clu28100	6888	46303	7:100907251:T:G	T	G	AC=253;AN=5954	rs112796423	0.957691	0.042309	0.952443	8.8272e-15	0.000999001	2.65985e-10	1
ATP6V0A1	+	1	protein_coding	ENSG00000033627_17	ENSG00000033627_17:40632767:40635056:clu11405	40632767	40635056	clu11405	4795	81659	17:40692520:C:G	C	G	AC=2144;AN=5972	rs8073150	0.639143	0.360857	0.990723	1.57243e-29	0.000999001	3.68193e-23	1
FAAH	+	2	protein_coding	ENSG00000117480_1	ENSG00000117480_1:46876526:46877284:clu43455	46876526	46877284	clu43455	5681	-18829	1:46841107:CA:C	CA	C	AC=1748;AN=5818	rs540489140	0.699463	0.300537	0.976008	4.38216e-14	0.000999001	9.11375e-10	1
MX2	+	1	protein_coding	ENSG00000183486_21	ENSG00000183486_21:42742572:42748763:clu26228	42742572	42748763	clu26228	8808	8167	21:42742036:C:A	C	A	AC=3478;AN=5676	rs398206	0.390206	0.609794	0.96541	3.92876e-75	0.000999001	4.42413e-68	1
PI16	+	2	protein_coding	ENSG00000164530_6	ENSG00000164530_6:36930809:36931599:clu30076	36930809	36931599	clu30076	6902	-10934	6:36911274:G:A	G	A	AC=676;AN=5810	rs72846863	0.883272	0.116728	0.961309	3.82012e-25	0.000999001	2.56037e-20	1
IK	+	1	protein_coding	ENSG00000113141_5	ENSG00000113141_5:140027509:140028056:clu32993	140027509	140028056	clu32993	4673	61020	5:140087662:GTTTTTTTTTTT:G	GTTTTTTTTTTT	G	AC=1647;AN=5366	rs374379718	0.693695	0.306305	0.940042	7.52922e-07	0.002997	0.00540654	1
CPSF3L	-	1	protein_coding	ENSG00000127054_1	ENSG00000127054_1:1254813:1255836:clu41821	1254813	1255836	clu41821	5507	-43357	1:1303427:ACT:A	ACT	A	AC=5519;AN=6028	rs34703950	0.0840894	0.915911	0.990889	7.2457e-10	0.000999001	2.37944e-05	1
ALPK1	+	2	protein_coding	ENSG00000073331_4	ENSG00000073331_4:113237008:113264168:clu34803	113237008	113264168	clu34803	6117	57860	4:113264524:G:A	G	A	AC=2720;AN=6058	rs2240033	0.549645	0.450355	1	1.0867e-32	0.000999001	2.26352e-25	1
RP11-47L3.1	+	2	lincRNA	ENSG00000267364_17	ENSG00000267364_17:33648884:33650167:clu11087	33648884	33650167	clu11087	6220	20222	17:33660742:G:A	G	A	AC=1257;AN=6046	rs71381430	0.791182	0.208818	0.998871	2.16946e-12	0.000999001	4.49013e-08	1
FFAR2	+	2	protein_coding	ENSG00000126262_19	ENSG00000126262_19:35939281:35940616:clu20824	35939281	35940616	clu20824	6895	-1673	19:35933135:C:T	C	T	AC=915;AN=5706	rs8103651	0.840123	0.159877	0.943743	1.61767e-30	0.000999001	4.95979e-24	1
RP11-295P9.3	+	2	protein_coding	ENSG00000239665_10	ENSG00000239665_10:13680923:13686917:clu8147	13680923	13686917	clu8147	8872	32797	10:13684843:T:C	T	C	AC=3581;AN=6058	rs10508463	0.408124	0.591876	1	1.23181e-46	0.000999001	3.60422e-39	1
PCNXL3	+	1	protein_coding	ENSG00000197136_11	ENSG00000197136_11:65403502:65403645:clu6586	65403502	65403645	clu6586	4239	20408	11:65403651:C:A	C	A	AC=288;AN=6058	rs7114037	0.95245	0.04755	1	1.05298e-13	0.000999001	1.47645e-08	1
SPINT2	+	1	protein_coding	ENSG00000167642_19	ENSG00000167642_19:38781215:38782480:clu21030	38781215	38782480	clu21030	6401	57167	19:38791841:A:G	A	G	AC=1955;AN=6002	rs71354995	0.673878	0.326122	0.994749	4.55669e-95	0.000999001	1.51066e-79	1
FAM118B	+	1	protein_coding	ENSG00000197798_11	ENSG00000197798_11:126081725:126099120:clu7840	126081725	126099120	clu7840	7332	-20482	11:126060826:A:T	A	T	AC=1465;AN=5980	rs562361	0.754822	0.245178	0.99096	9.58097e-12	0.000999001	6.11905e-07	1
LINC00861	-	2	lincRNA	ENSG00000245164_8	ENSG00000245164_8:126958426:126963430:clu50052	126958426	126963430	clu50052	6471	886	8:126962606:T:C	T	C	AC=2176;AN=5940	rs10505463	0.634122	0.365878	0.99081	1.85796e-129	0.000999001	1.20226e-116	1
LILRA4	-	2	protein_coding	ENSG00000239961_19	ENSG00000239961_19:54800104:54801927:clu22269	54800104	54801927	clu22269	11196	51337	19:54799083:A:G	A	G	AC=1505;AN=6036	rs380267	0.752022	0.247978	0.987994	0	0.000999001	0	1
LILRA4	-	2	protein_coding	ENSG00000239961_19	ENSG00000239961_19:54800104:54801927:clu22269	54800104	54801927	clu22269	11196	36658	19:54813762:T:C	T	C	AC=2273;AN=6058	rs651279	0.626209	0.373791	1	5.21789e-97	0.000999001	3.34513e-91	2
EHBP1L1	+	2	protein_coding	ENSG00000173442_11	ENSG00000173442_11:65349436:65351712:clu6577	65349436	65351712	clu6577	4276	7856	11:65351364:G:A	G	A	AC=1149;AN=5706	rs10160596	0.798939	0.201061	0.964596	6.72468e-107	0.000999001	5.28706e-98	1
DBNL	+	1	protein_coding	ENSG00000136279_7	ENSG00000136279_7:44097458:44097572:clu27211	44097458	44097572	clu27211	6134	13458	7:44097696:T:C	T	C	AC=3829;AN=6032	rs6968228	0.363946	0.636054	0.996417	3.01983e-61	0.000999001	4.44041e-54	1
ABI1	-	2	protein_coding	ENSG00000136754_10	ENSG00000136754_10:27040712:27054147:clu8280	27040712	27054147	clu8280	9416	26162	10:27123853:G:A	G	A	AC=407;AN=6026	rs143715215	0.933063	0.0669368	0.990564	3.54563e-131	0.000999001	1.33761e-117	1
ABI1	-	2	protein_coding	ENSG00000136754_10	ENSG00000136754_10:27040712:27054147:clu8280	27040712	27054147	clu8280	9416	118863	10:27031152:TA:T	TA	T	AC=1823;AN=5820	rs34169760	0.688255	0.311745	0.97858	6.61635e-26	0.000999001	3.05867e-20	2
PLEKHF1	+	2	protein_coding	ENSG00000166289_19	ENSG00000166289_19:30156702:30164731:clu20697	30156702	30164731	clu20697	7750	8612	19:30164574:G:A	G	A	AC=1429;AN=6058	rs1864222	0.763056	0.236944	1	3.47288e-08	0.000999001	0.000302943	1
ITGB2	-	1	protein_coding	ENSG00000160255_21	ENSG00000160255_21:46327010:46330199:clu26396	46327010	46330199	clu26396	7831	23804	21:46328099:T:C	T	C	AC=4432;AN=5280	rs760462	0.160377	0.839623	0.894867	1.83761e-182	0.000999001	1.10878e-160	1
ITGB2	-	1	protein_coding	ENSG00000160255_21	ENSG00000160255_21:46327010:46330199:clu26396	46327010	46330199	clu26396	7831	16323	21:46335580:T:C	T	C	AC=4967;AN=6058	rs2838737	0.180045	0.819955	1	1.2627e-72	0.000999001	7.86694e-62	2
ITGB2	-	1	protein_coding	ENSG00000160255_21	ENSG00000160255_21:46327010:46330199:clu26396	46327010	46330199	clu26396	7831	78863	21:46273040:G:C	G	C	AC=849;AN=6042	rs17004710	0.860213	0.139787	0.996474	1.41638e-12	0.000999001	2.81504e-08	3
ITGB2	-	1	protein_coding	ENSG00000160255_21	ENSG00000160255_21:46327010:46330199:clu26396	46327010	46330199	clu26396	7831	-98886	21:46450789:C:T	C	T	AC=145;AN=5936	rs78600278	0.975493	0.0245066	0.91434	6.76643e-07	0.002997	0.00422606	4
PFKL	+	2	protein_coding	ENSG00000141959_21	ENSG00000141959_21:45720073:45726564:clu26361	45720073	45726564	clu26361	7616	5571	21:45725504:A:G	A	G	AC=1897;AN=5998	rs1972267	0.682307	0.317693	0.991618	8.21023e-68	0.000999001	8.12371e-60	1
ZC2HC1A	+	1	protein_coding	ENSG00000104427_8	ENSG00000104427_8:79609741:79610649:clu49638	79609741	79610649	clu49638	6584	36157	8:79614438:G:A	G	A	AC=4525;AN=6058	rs10089216	0.253707	0.746293	0.999913	3.47904e-16	0.000999001	5.70476e-11	1
FNTA	+	2	protein_coding	ENSG00000168522_8	ENSG00000168522_8:42932507:42938261:clu49405	42932507	42938261	clu49405	4522	128548	8:43017884:T:C	T	C	AC=470;AN=6034	rs35444991	0.921845	0.0781553	0.980472	8.58629e-07	0.00699301	0.00537576	1
TRPV2	+	1	protein_coding	ENSG00000187688_17	ENSG00000187688_17:16337012:16338204:clu10591	16337012	16338204	clu10591	6018	20284	17:16339139:C:T	C	T	AC=2317;AN=6042	rs7208718	0.616392	0.383608	0.996916	6.0906e-21	0.000999001	2.31261e-15	1
CHURC1-FNTB	+	2	protein_coding	ENSG00000125954_14	ENSG00000125954_14:65392798:65410017:clu18096	65392798	65410017	clu18096	6519	-12382	14:65368820:GCTTGA:G	GCTTGA	G	AC=4357;AN=6014	rs6145374	0.276299	0.723701	0.994937	9.48171e-102	0.000999001	9.57451e-93	1
DNAJB4	+	2	protein_coding	ENSG00000162616_1	ENSG00000162616_1:78471005:78478735:clu43856	78471005	78478735	clu43856	6494	40676	1:78485534:G:GA	G	GA	AC=1086;AN=5634	rs544739022	0.807652	0.192348	0.94763	3.40344e-14	0.000999001	1.13863e-09	1
DNAJB4	+	2	protein_coding	ENSG00000162616_1	ENSG00000162616_1:78471005:78478735:clu43856	78471005	78478735	clu43856	6494	-157407	1:78287451:T:G	T	G	AC=213;AN=5900	rs75352530	0.964428	0.0355725	0.918944	1.95783e-06	0.00599401	0.00411028	2
GPX1	-	2	protein_coding	ENSG00000233276_3	ENSG00000233276_3:49395180:49395460:clu36319	49395180	49395460	clu36319	3007	28428	3:49367604:A:AAAAC	A	AAAAC	AC=3549;AN=4704	rs112008342	0.245338	0.754662	0.875447	5.8627e-14	0.000999001	2.04724e-09	1
MBNL1	+	1	protein_coding	ENSG00000152601_3	ENSG00000152601_3:151986881:152052900:clu37608	151986881	152052900	clu37608	6653	600	3:151962216:A:T	A	T	AC=3852;AN=5994	rs62272722	0.356584	0.643416	0.992763	1.22278e-09	0.000999001	5.30122e-05	1
RPL27	+	2	protein_coding	ENSG00000131469_17	ENSG00000131469_17:41150488:41150766:clu11482	41150488	41150766	clu11482	4612	-115135	17:41035154:C:T	C	T	AC=64;AN=5930	rs141812038	0.988805	0.0111953	0.813987	1.03815e-58	0.000999001	1.22856e-47	1
CMC2	-	1	protein_coding	ENSG00000103121_16	ENSG00000103121_16:81031034:81040339:clu15222	81031034	81040339	clu15222	10626	-113164	16:81167038:A:C	A	C	AC=80;AN=5984	rs183286161	0.986786	0.0132137	0.912228	1.96184e-24	0.000999001	1.2484e-18	1
C17orf89	+	1	protein_coding	ENSG00000224877_17	ENSG00000224877_17:79213743:79214787:clu12860	79213743	79214787	clu12860	8265	524	17:79213562:T:C	T	C	AC=2654;AN=5382	rs2255166	0.506531	0.493469	0.944543	5.29749e-245	0.000999001	1.26191e-209	1
CCL4	+	1	protein_coding	ENSG00000129277_17	ENSG00000129277_17:34431374:34431921:clu11125	34431374	34431921	clu11125	5811	-3503	17:34427479:C:G	C	G	AC=1189;AN=5910	rs1634509	0.799174	0.200826	0.979039	1.16907e-10	0.000999001	1.67683e-06	1
PPP2R5E	-	1	protein_coding	ENSG00000154001_14	ENSG00000154001_14:64006410:64009497:clu18046	64006410	64009497	clu18046	6508	-6220	14:64016311:T:C	T	C	AC=1572;AN=5996	rs1255731	0.73787	0.26213	0.994169	6.55792e-24	0.000999001	6.40924e-18	1
C1orf63	-	2	protein_coding	ENSG00000117616_1	ENSG00000117616_1:25573520:25573800:clu42691	25573520	25573800	clu42691	5279	94622	1:25570081:T:C	T	C	AC=1518;AN=6058	rs1043879	0.748388	0.251612	1	3.0382e-19	0.000999001	8.79277e-14	1
C1orf63	-	2	protein_coding	ENSG00000117616_1	ENSG00000117616_1:25573520:25573800:clu42691	25573520	25573800	clu42691	5279	146801	1:25517902:T:A	T	A	AC=66;AN=5836	rs6600270	0.988629	0.0113712	0.749469	1.36001e-14	0.000999001	1.15219e-09	2
C1orf63	-	2	protein_coding	ENSG00000117616_1	ENSG00000117616_1:25573520:25573800:clu42691	25573520	25573800	clu42691	5279	-48630	1:25713333:AACACAC:A	AACACAC	A	AC=2159;AN=5898	rs35992941	0.634768	0.365232	0.982462	1.09916e-12	0.000999001	7.06243e-08	3
COMT	+	1	protein_coding	ENSG00000093010_22	ENSG00000093010_22:19948812:19950050:clu23477	19948812	19950050	clu23477	6565	22078	22:19951207:C:G	C	G	AC=2075;AN=5998	rs4818	0.652769	0.347231	0.993593	4.5617e-17	0.000999001	3.54821e-12	1
ACSL3	+	1	protein_coding	ENSG00000123983_2	ENSG00000123983_2:223752606:223773451:clu41317	223752606	223773451	clu41317	6878	40476	2:223766127:A:G	A	G	AC=1765;AN=5902	rs6718830	0.701389	0.298611	0.978858	1.02003e-41	0.000999001	3.33157e-25	1
ACSL3	+	1	protein_coding	ENSG00000123983_2	ENSG00000123983_2:223752606:223773451:clu41317	223752606	223773451	clu41317	6878	43009	2:223768660:TA:T	TA	T	AC=4710;AN=6014	rs11315051	0.217441	0.782559	0.98758	3.39844e-08	0.014985	0.00584304	2
GSTT1	-	1	protein_coding	ENSG00000184674_22	ENSG00000184674_22:24376998:24379361:clu23742	24376998	24379361	clu23742	7572	49451	22:24335228:A:C	A	C	AC=1559;AN=4982	rs7289655	0.688554	0.311446	0.900724	6.7756e-17	0.000999001	3.16731e-12	1
SERPINB8	+	1	protein_coding	ENSG00000166401_18	ENSG00000166401_18:61637404:61647035:clu23250	61637404	61647035	clu23250	7533	9911	18:61647069:G:A	G	A	AC=1448;AN=5032	rs1944270	0.712456	0.287544	0.896837	2.17539e-10	0.000999001	3.95897e-06	1
RP11-213H15.4	-	2	lincRNA	ENSG00000271762_5	ENSG00000271762_5:90609594:90609897:clu32455	90609594	90609897	clu32455	5146	350	5:90609868:T:G	T	G	AC=5687;AN=5944	rs7732832	0.0428571	0.957143	0.947059	1.03143e-07	0.001998	0.000926128	1
HIP1R	+	2	protein_coding	ENSG00000130787_12	ENSG00000130787_12:123339952:123340098:clu4795	123339952	123340098	clu4795	5723	-845377	12:122473622:G:T	G	T	AC=267;AN=5882	rs80184629	0.953701	0.0462994	0.916745	9.82902e-07	0.00899101	0.00994132	1
NBPF14	-	2	protein_coding	ENSG00000122497_1	ENSG00000122497_1:148007972:148010113:clu44645	148007972	148010113	clu44645	1700	-625616	1:148651478:T:C	T	C	AC=46;AN=342	rs669249	0.864943	0.135057	0.420459	2.31042e-11	0.000999001	5.9785e-07	1
BSG	+	1	protein_coding	ENSG00000172270_19	ENSG00000172270_19:572701:579500:clu19006	572701	579500	clu19006	6585	9637	19:580933:C:T	C	T	AC=570;AN=5684	rs12461605	0.900618	0.0993821	0.939019	1.2301e-26	0.000999001	1.73088e-20	1
SYNE3	-	2	protein_coding	ENSG00000176438_14	ENSG00000176438_14:95903303:95905370:clu18629	95903303	95905370	clu18629	8577	43565	14:95898607:A:G	A	G	AC=1036;AN=4654	rs17092197	0.77943	0.22057	0.849827	5.94717e-38	0.000999001	2.95827e-30	1
PPAN	+	2	protein_coding	ENSG00000130810_19	ENSG00000130810_19:10218530:10218640:clu19801	10218530	10218640	clu19801	7052	1560	19:10218524:C:G	C	G	AC=1598;AN=5056	rs2305791	0.684892	0.315108	0.913403	2.04048e-20	0.000999001	8.40433e-14	1
USP15	+	1	protein_coding	ENSG00000135655_12	ENSG00000135655_12:62719714:62728947:clu3792	62719714	62728947	clu3792	6921	169207	12:62823325:T:C	T	C	AC=3533;AN=6020	rs7962354	0.413234	0.586766	0.99468	5.9349e-24	0.000999001	4.99218e-18	1
USP15	+	1	protein_coding	ENSG00000135655_12	ENSG00000135655_12:62719714:62728947:clu3792	62719714	62728947	clu3792	6921	95488	12:62749606:C:CT	C	CT	AC=1150;AN=4862	rs564426095	0.762661	0.237339	0.879781	3.58738e-07	0.010989	0.00870519	2
ZSCAN21	+	2	protein_coding	ENSG00000166529_7	ENSG00000166529_7:99647464:99654534:clu27953	99647464	99654534	clu27953	4654	3978	7:99651367:C:G	C	G	AC=1630;AN=6006	rs68038211	0.728544	0.271456	0.994282	2.24329e-37	0.000999001	1.10144e-30	1
ZSCAN21	+	2	protein_coding	ENSG00000166529_7	ENSG00000166529_7:99647464:99654534:clu27953	99647464	99654534	clu27953	4654	34637	7:99682026:T:C	T	C	AC=1829;AN=6044	rs12705071	0.698061	0.301939	0.998202	1.00591e-09	0.000999001	5.46218e-06	2
SGSH	-	2	protein_coding	ENSG00000181523_17	ENSG00000181523_17:78184810:78185870:clu12789	78184810	78185870	clu12789	8640	13589	17:78181132:T:C	T	C	AC=4038;AN=5992	rs6565646	0.327901	0.672099	0.992388	1.82589e-144	0.000999001	1.69493e-130	1
HBP1	+	2	protein_coding	ENSG00000105856_7	ENSG00000105856_7:106809472:106820324:clu28254	106809472	106820324	clu28254	5795	244	7:106809649:A:C	A	C	AC=3102;AN=6000	rs4730221	0.482573	0.517427	0.994924	2.31185e-98	0.000999001	5.86705e-86	1
FCRL3	-	2	protein_coding	ENSG00000160856_1	ENSG00000160856_1:157670375:157670452:clu45209	157670375	157670452	clu45209	7324	-11659	1:157682305:CT:C	CT	C	AC=2125;AN=5428	rs11304466	0.608492	0.391508	0.951414	1.97521e-07	0.001998	0.0025207	1
HKR1	+	1	protein_coding	ENSG00000181666_19	ENSG00000181666_19:37815167:37815698:clu20986	37815167	37815698	clu20986	5601	33601	19:37837339:G:A	G	A	AC=2271;AN=6054	rs73025481	0.626613	0.373387	0.999611	9.72517e-13	0.000999001	6.60174e-08	1
SPSB3	-	2	protein_coding	ENSG00000162032_16	ENSG00000162032_16:1827444:1827748:clu13334	1827444	1827748	clu13334	7480	-98705	16:1942405:C:T	C	T	AC=543;AN=5912	rs17135666	0.907725	0.0922747	0.965318	6.03391e-09	0.000999001	6.45643e-05	1
FCGR2B	+	2	protein_coding	ENSG00000072694_1	ENSG00000072694_1:161561188:161643750:clu45354	161561188	161643750	clu45354	7222	69332	1:161620432:C:T	C	T	AC=524;AN=5188	rs377720202	0.898534	0.101466	0.855602	3.81121e-124	0.000999001	1.06988e-115	1
FCGR2B	+	2	protein_coding	ENSG00000072694_1	ENSG00000072694_1:161561188:161643750:clu45354	161561188	161643750	clu45354	7222	49492	1:161600592:G:A	G	A	AC=1698;AN=3356	rs72704050	0.493294	0.506706	0.782183	1.84369e-64	0.000999001	3.43847e-57	2
KDM5B	-	1	protein_coding	ENSG00000117139_1	ENSG00000117139_1:202711633:202711783:clu45878	202711633	202711783	clu45878	5860	75189	1:202703408:C:T	C	T	AC=346;AN=6058	rs114566381	0.943424	0.0565764	0.999779	1.93059e-26	0.000999001	1.45396e-20	1
WLS	-	2	protein_coding	ENSG00000116729_1	ENSG00000116729_1:68592018:68603463:clu43766	68592018	68603463	clu43766	6251	104242	1:68594560:G:A	G	A	AC=1666;AN=5956	rs56149204	0.718689	0.281311	0.989191	4.87881e-12	0.000999001	3.6557e-08	1
WDR70	+	1	protein_coding	ENSG00000082068_5	ENSG00000082068_5:37516692:37605166:clu31883	37516692	37605166	clu31883	5811	709771	5:38089084:T:C	T	C	AC=76;AN=5982	rs56110045	0.987104	0.0128959	0.913438	1.58157e-08	0.000999001	0.000489731	1
NDUFV3	+	2	protein_coding	ENSG00000160194_21	ENSG00000160194_21:44324386:44328974:clu26297	44324386	44328974	clu26297	8691	27260	21:44327013:A:G	A	G	AC=570;AN=6058	rs73905782	0.90619	0.0938104	1	1.39834e-74	0.000999001	4.00968e-63	1
TTLL12	-	2	protein_coding	ENSG00000100304_22	ENSG00000100304_22:43564165:43564780:clu24475	43564165	43564780	clu24475	8163	146346	22:43436792:C:A	C	A	AC=63;AN=5930	rs62231637	0.989299	0.0107014	0.846181	1.51365e-07	0.001998	0.00365536	1
RNASEL	-	2	protein_coding	ENSG00000135828_1	ENSG00000135828_1:182545524:182550360:clu45657	182545524	182550360	clu45657	6094	9218	1:182549172:T:C	T	C	AC=132;AN=5904	rs75324484	0.977844	0.0221561	0.880659	8.26449e-07	0.00699301	0.00693637	1
PKN2	+	2	protein_coding	ENSG00000065243_1	ENSG00000065243_1:89250507:89251787:clu43928	89250507	89251787	clu43928	5756	100577	1:89250481:ATCT:A	ATCT	A	AC=128;AN=5924	rs201679232	0.978913	0.0210873	0.906274	5.57704e-07	0.00799201	0.0101256	1
PRRC1	+	2	protein_coding	ENSG00000164244_5	ENSG00000164244_5:126853468:126859152:clu32740	126853468	126859152	clu32740	6152	31548	5:126884848:TA:T	TA	T	AC=1855;AN=5478	rs67733490	0.661325	0.338675	0.948933	1.52362e-08	0.000999001	3.72877e-05	1
CTD-2583A14.9	-	2	protein_coding	ENSG00000269476_19	ENSG00000269476_19:58421482:58423428:clu22610	58421482	58423428	clu22610	6032	84878	19:58343080:T:A	T	A	AC=406;AN=5844	rs10408695	0.931461	0.068539	0.932689	2.28981e-08	0.002997	0.000653581	1
HNRNPH1	-	1	protein_coding	ENSG00000169045_5	ENSG00000169045_5:179041960:179043127:clu33523	179041960	179043127	clu33523	9126	19384	5:179042400:C:T	C	T	AC=1818;AN=5498	rs61408162	0.668027	0.331973	0.95388	1.00644e-30	0.000999001	2.16029e-24	1
FCGRT	+	2	protein_coding	ENSG00000104870_19	ENSG00000104870_19:50016007:50017139:clu21794	50016007	50017139	clu21794	6953	6687	19:50016759:C:T	C	T	AC=841;AN=5644	rs142385484	0.851627	0.148373	0.939013	3.27435e-117	0.000999001	8.06813e-107	1
FCGRT	+	2	protein_coding	ENSG00000104870_19	ENSG00000104870_19:50016007:50017139:clu21794	50016007	50017139	clu21794	6953	7652	19:50017724:C:T	C	T	AC=304;AN=5936	rs2878342	0.948537	0.0514633	0.944555	4.20236e-09	0.000999001	0.000142745	2
VEGFB	+	2	protein_coding	ENSG00000173511_11	ENSG00000173511_11:64003799:64004659:clu6364	64003799	64004659	clu6364	4456	4898	11:64006907:G:T	G	T	AC=1664;AN=5882	rs7125217	0.718792	0.281208	0.982704	1.37236e-34	0.000999001	9.54019e-27	1
ENTPD6	+	2	protein_coding	ENSG00000197586_20	ENSG00000197586_20:25190561:25193899:clu25101	25190561	25193899	clu25101	6470	10174	20:25186502:C:G	C	G	AC=2049;AN=6056	rs3787075	0.662045	0.337955	0.999747	8.95095e-09	0.001998	0.000268502	1
SEC22C	-	1	protein_coding	ENSG00000093183_3	ENSG00000093183_3:42605178:42610357:clu36005	42605178	42610357	clu36005	5830	-61047	3:42703618:C:T	C	T	AC=1344;AN=5778	rs339720	0.76767	0.23233	0.967281	1.67984e-27	0.000999001	6.43133e-22	1
CPED1	+	1	protein_coding	ENSG00000106034_7	ENSG00000106034_7:120911484:120935494:clu28336	120911484	120935494	clu28336	5501	25892	7:120654622:T:A	T	A	AC=2854;AN=5780	rs78876538	0.505747	0.494253	0.970969	7.32508e-08	0.000999001	0.000638425	1
NKG2-E	-	2	protein_coding	ENSG00000255641_12	ENSG00000255641_12:10560388:10560928:clu2742	10560388	10560928	clu2742	8360	14598	12:10574001:T:C	T	C	AC=4020;AN=6044	rs17513937	0.335218	0.664782	0.998659	1.78658e-134	0.000999001	3.50918e-118	1
RAB8B	+	2	protein_coding	ENSG00000166128_15	ENSG00000166128_15:63481947:63536955:clu16496	63481947	63536955	clu16496	6678	18528	15:63500195:G:A	G	A	AC=1430;AN=6004	rs2588862	0.76285	0.23715	0.993868	9.15373e-16	0.000999001	4.1836e-11	1
CPQ	+	1	protein_coding	ENSG00000104324_8	ENSG00000104324_8:98041722:98078237:clu49798	98041722	98078237	clu49798	5565	269789	8:97927243:A:T	A	T	AC=148;AN=6008	rs11991731	0.975618	0.0243823	0.960284	2.78855e-20	0.000999001	3.06958e-16	1
TRIM66	-	1	protein_coding	ENSG00000166436_11	ENSG00000166436_11:8669633:8669963:clu5469	8669633	8669963	clu5469	7659	-8424	11:8701836:C:T	C	T	AC=2546;AN=6058	rs10840106	0.58156	0.41844	1	1.63008e-09	0.000999001	5.45898e-05	1
PTPLAD2	-	2	protein_coding	ENSG00000188921_9	ENSG00000188921_9:21029397:21031552:clu46890	21029397	21031552	clu46890	6820	163	9:21031471:C:A	C	A	AC=1686;AN=5864	rs10964804	0.711788	0.288212	0.979829	6.306e-118	0.000999001	1.81692e-110	1
CCL4L1	+	2	protein_coding	ENSG00000205020_17	ENSG00000205020_17:34539292:34539884:clu11132	34539292	34539884	clu11132	5704	454134	17:34992443:G:A	G	A	AC=5682;AN=5742	rs211997	0.0103741	0.989626	0.718904	1.91e-11	0.000999001	2.60579e-07	1
MYOM1	-	2	protein_coding	ENSG00000101605_18	ENSG00000101605_18:3067553:3071832:clu22744	3067553	3071832	clu22744	8238	-27151	18:3247256:A:C	A	C	AC=4893;AN=6058	rs4798075	0.192779	0.807221	1	3.20138e-12	0.000999001	1.19208e-07	1
TP53I13	+	1	protein_coding	ENSG00000167543_17	ENSG00000167543_17:27895566:27896036:clu10938	27895566	27896036	clu10938	3679	4062	17:27897131:C:T	C	T	AC=4122;AN=6038	rs62070807	0.317594	0.682406	0.996443	1.72362e-190	0.000999001	7.67384e-172	1
ADAM28	+	1	protein_coding	ENSG00000042980_8	ENSG00000042980_8:24199270:24200614:clu49123	24199270	24200614	clu49123	7506	-247	8:24151305:A:G	A	G	AC=1075;AN=6018	rs7004152	0.822298	0.177702	0.994272	2.54967e-19	0.000999001	1.70941e-14	1
SUPT5H	+	2	protein_coding	ENSG00000196235_19	ENSG00000196235_19:39936277:39936522:clu21118	39936277	39936522	clu21118	7117	19361	19:39946156:T:C	T	C	AC=3400;AN=6010	rs73549933	0.434211	0.565789	0.997415	1.36762e-173	0.000999001	2.75372e-154	1
GALNT1	+	2	protein_coding	ENSG00000141429_18	ENSG00000141429_18:33243766:33257555:clu23009	33243766	33257555	clu23009	5612	-450063	18:32711017:C:T	C	T	AC=65;AN=5636	rs77878499	0.98875	0.0112496	0.682662	1.31714e-06	0.010989	0.00814596	1
SNUPN	-	2	protein_coding	ENSG00000169371_15	ENSG00000169371_15:75891022:75893479:clu16808	75891022	75893479	clu16808	4538	3672	15:75915137:A:C	A	C	AC=2968;AN=5994	rs4886718	0.503421	0.496579	0.995675	1.35989e-66	0.000999001	3.42167e-55	1
ATP5J2-PTCD1	-	1	protein_coding	ENSG00000248919_7	ENSG00000248919_7:99057816:99063734:clu27928	99057816	99063734	clu27928	4954	-56952	7:99120771:T:C	T	C	AC=146;AN=6002	rs78450194	0.975268	0.0247315	0.965088	6.61998e-14	0.000999001	1.0077e-09	1
MPND	+	2	protein_coding	ENSG00000008382_19	ENSG00000008382_19:4354417:4357250:clu19417	4354417	4357250	clu19417	7571	10318	19:4353841:T:C	T	C	AC=3154;AN=6024	rs7246177	0.476013	0.523987	0.995702	3.37935e-16	0.000999001	6.88681e-11	1
HELZ2	-	2	protein_coding	ENSG00000130589_20	ENSG00000130589_20:62197806:62198197:clu25852	62197806	62198197	clu25852	7192	7355	20:62198236:G:A	G	A	AC=3169;AN=5712	rs415304	0.444767	0.555233	0.968649	4.68214e-08	0.000999001	0.00126393	1
DCAF5	-	1	protein_coding	ENSG00000139990_14	ENSG00000139990_14:69542128:69558391:clu18154	69542128	69558391	clu18154	6268	10014	14:69609852:A:C	A	C	AC=1979;AN=6058	rs10149232	0.672792	0.327208	1	3.79112e-08	0.000999001	0.000883499	1
DDX27	+	2	protein_coding	ENSG00000124228_20	ENSG00000124228_20:47846886:47849843:clu25621	47846886	47849843	clu25621	6927	80180	20:47916063:ACTGTG:A	ACTGTG	A	AC=301;AN=6050	rs200256059	0.950936	0.0490639	0.993949	2.76069e-21	0.000999001	6.54281e-16	1
NBPF9	+	2	protein_coding	ENSG00000168614_1	ENSG00000168614_1:144822084:144823128:clu44506	144822084	144823128	clu44506	565	-332186	1:144479557:G:T	G	T	AC=1628;AN=6058	rs147706200	0.729852	0.270148	1	2.15077e-08	0.000999001	2.94963e-05	1
HNRNPUL2-BSCL2	-	2	protein_coding	ENSG00000234857_11	ENSG00000234857_11:62473089:62474581:clu6265	62473089	62474581	clu6265	5790	21104	11:62473751:G:T	G	T	AC=126;AN=6050	rs117597269	0.979019	0.0209813	0.987628	1.31112e-71	0.000999001	4.75608e-61	1
NCLN	+	2	protein_coding	ENSG00000125912_19	ENSG00000125912_19:3186212:3192468:clu19312	3186212	3192468	clu19312	8426	-930	19:3184630:G:A	G	A	AC=2967;AN=6008	rs525761	0.507152	0.492848	0.993756	3.25644e-11	0.000999001	2.47676e-06	1
ZNF717	-	2	protein_coding	ENSG00000227124_3	ENSG00000227124_3:75781272:75790427:clu36804	75781272	75790427	clu36804	6948	12696	3:75822037:G:A	G	A	AC=3548;AN=5400	rs6796345	0.342201	0.657799	0.942314	1.44943e-08	0.000999001	0.000124727	1
SPATA13	+	1	protein_coding	ENSG00000182957_13	ENSG00000182957_13:24826000:24858273:clu1607	24826000	24858273	clu1607	10384	274394	13:24828337:A:T	A	T	AC=668;AN=6016	rs527426926	0.889773	0.110227	0.988464	1.08708e-08	0.000999001	0.000200941	1
ATP5J	-	1	protein_coding	ENSG00000154723_21	ENSG00000154723_21:27106686:27107164:clu25985	27106686	27107164	clu25985	6999	1327	21:27106656:A:G	A	G	AC=548;AN=6036	rs17001334	0.909414	0.0905856	0.994485	1.24375e-85	0.000999001	1.25554e-75	1
LYRM5	+	1	protein_coding	ENSG00000205707_12	ENSG00000205707_12:25348271:25356854:clu2885	25348271	25356854	clu2885	8017	523	12:25348672:A:C	A	C	AC=3094;AN=5992	rs11047887	0.482731	0.517269	0.9948	3.54525e-08	0.000999001	0.000214095	1
IKBKE	+	2	protein_coding	ENSG00000143466_1	ENSG00000143466_1:206667324:206669445:clu46024	206667324	206669445	clu46024	4140	23651	1:206667441:G:A	G	A	AC=2457;AN=5822	rs2184030	0.577349	0.422651	0.970784	1.47703e-09	0.000999001	3.48745e-05	1
LYZ	+	1	protein_coding	ENSG00000090382_12	ENSG00000090382_12:69746078:69746933:clu3892	69746078	69746933	clu3892	7169	-30191	12:69711929:C:T	C	T	AC=304;AN=5982	rs113638533	0.948433	0.0515666	0.960399	8.52153e-41	0.000999001	4.15018e-32	1
FBXO38	+	2	protein_coding	ENSG00000145868_5	ENSG00000145868_5:147790328:147793699:clu33112	147790328	147793699	clu33112	5884	27363	5:147790860:C:G	C	G	AC=2527;AN=4070	rs7730971	0.378599	0.621401	0.842072	8.36354e-08	0.004995	0.00146008	1
MARCH7	+	1	protein_coding	ENSG00000136536_2	ENSG00000136536_2:160569172:160585520:clu40496	160569172	160585520	clu40496	7338	2784	2:160571783:ATCT:A	ATCT	A	AC=272;AN=6056	rs34885929	0.955498	0.0445018	0.998484	2.0866e-08	0.000999001	0.000454009	1
GPX4	+	1	protein_coding	ENSG00000167468_19	ENSG00000167468_19:1106458:1106539:clu19114	1106458	1106539	clu19114	8289	91027	19:1194962:G:T	G	T	AC=76;AN=5400	rs151198570	0.986091	0.013909	0.598162	4.17299e-07	0.011988	0.010884	1
PPIL2	+	2	protein_coding	ENSG00000100023_22	ENSG00000100023_22:22049785:22051036:clu23612	22049785	22051036	clu23612	6139	45954	22:22052512:C:CA	C	CA	AC=2308;AN=6026	rs537338958	0.615721	0.384279	0.994456	4.24265e-73	0.000999001	9.23576e-68	1
BIN3	-	2	protein_coding	ENSG00000147439_8	ENSG00000147439_8:22488091:22494038:clu49079	22488091	22494038	clu49079	7131	34733	8:22491927:C:T	C	T	AC=99;AN=5766	rs150457043	0.983203	0.0167967	0.769262	1.82416e-08	0.000999001	0.000249014	1
SLC22A15	+	2	protein_coding	ENSG00000163393_1	ENSG00000163393_1:116574202:116577808:clu44396	116574202	116577808	clu44396	6087	125481	1:116644599:T:G	T	G	AC=870;AN=5982	rs1146352	0.855091	0.144909	0.988225	7.68583e-22	0.000999001	1.75743e-16	1
BIRC6	+	1	protein_coding	ENSG00000115760_2	ENSG00000115760_2:32800433:32818982:clu38749	32800433	32818982	clu38749	6159	-592736	2:31989359:GGAGTATGTTCTTGCTGAT:AGAGTATGTTCTTGCTGAT	GGAGTATGTTCTTGCTGAT	AGAGTATGTTCTTGCTGAT	AC=161;AN=6024	rs113017476;rs554497657	0.973744	0.0262561	0.960387	1.77861e-07	0.00699301	0.0067979	1
CXCR2	+	2	protein_coding	ENSG00000180871_2	ENSG00000180871_2:218991076:218994037:clu41162	218991076	218994037	clu41162	5087	30903	2:219020914:T:C	T	C	AC=2759;AN=5862	rs13027120	0.529333	0.470667	0.983405	1.2289e-26	0.000999001	1.65327e-21	1
SLC25A29	-	1	protein_coding	ENSG00000197119_14	ENSG00000197119_14:100759714:100765179:clu18695	100759714	100765179	clu18695	6485	-67713	14:100840596:G:C	G	C	AC=4804;AN=6038	rs941928	0.20359	0.79641	0.99764	1.03197e-22	0.000999001	2.18909e-17	1
COX19	-	2	protein_coding	ENSG00000240230_7	ENSG00000240230_7:973990:975011:clu26579	973990	975011	clu26579	9596	31456	7:983778:T:C	T	C	AC=3446;AN=5252	rs4722824	0.342555	0.657445	0.926901	3.71611e-102	0.000999001	6.47494e-82	1
COX19	-	2	protein_coding	ENSG00000240230_7	ENSG00000240230_7:973990:975011:clu26579	973990	975011	clu26579	9596	28276	7:986958:G:A	G	A	AC=1157;AN=4666	rs62433090	0.750209	0.249791	0.86113	3.29488e-31	0.000999001	1.55923e-22	2
POLR2J	-	2	protein_coding	ENSG00000005075_7	ENSG00000005075_7:102210371:102212170:clu28140	102210371	102212170	clu28140	5700	-224614	7:102343967:A:G	A	G	AC=5458;AN=6052	rs4729850	0.0985802	0.90142	0.998524	1.75181e-177	0.000999001	2.37054e-160	1
DSE	+	2	protein_coding	ENSG00000111817_6	ENSG00000111817_6:116752356:116754506:clu30949	116752356	116754506	clu30949	6495	178660	6:116753995:G:A	G	A	AC=2391;AN=6058	rs549262	0.604932	0.395068	1	1.40029e-06	0.013986	0.00916698	1
ZNF514	-	2	protein_coding	ENSG00000144026_2	ENSG00000144026_2:95818514:95818878:clu39666	95818514	95818878	clu39666	1378	86037	2:95745120:G:A	G	A	AC=3634;AN=6042	rs3112989	0.39819	0.60181	0.984005	2.6212e-05	0.003996	0.00673919	1
USP24	-	2	protein_coding	ENSG00000162402_1	ENSG00000162402_1:55538534:55539501:clu43629	55538534	55539501	clu43629	7593	-592275	1:56273060:C:T	C	T	AC=63;AN=6056	rs75541096	0.989681	0.0103193	0.991634	1.11424e-09	0.000999001	7.34548e-05	1
RUSC2	+	2	protein_coding	ENSG00000198853_9	ENSG00000198853_9:35560848:35560957:clu47026	35560848	35560957	clu47026	5352	810075	9:36300198:G:C	G	C	AC=77;AN=5890	rs576163065	0.987065	0.0129353	0.837142	1.69345e-06	0.00599401	0.00677291	1
SWT1	+	2	protein_coding	ENSG00000116668_1	ENSG00000116668_1:185200840:185240455:clu45711	185200840	185240455	clu45711	4701	114263	1:185240474:A:G	A	G	AC=2618;AN=6058	rs12041704	0.567537	0.432463	1	1.82131e-07	0.001998	0.0018993	1
ZNF773	+	2	protein_coding	ENSG00000152439_19	ENSG00000152439_19:57999351:58001515:clu22574	57999351	58001515	clu22574	7311	-9770	19:58001512:T:A	T	A	AC=2224;AN=6014	rs11672136	0.631331	0.368669	0.996697	4.00528e-161	0.000999001	4.51265e-147	1
ZBTB11	-	2	protein_coding	ENSG00000066422_3	ENSG00000066422_3:101370527:101371340:clu36887	101370527	101371340	clu36887	5894	-35921	3:101432259:TA:TAA	TA	TAA	AC=500;AN=5370	rs202000181;rs59755191	0.907407	0.0925926	0.874196	1.38081e-06	0.004995	0.0037153	1
NUDT2	+	2	protein_coding	ENSG00000164978_9	ENSG00000164978_9:34336339:34338711:clu46983	34336339	34338711	clu46983	6259	6839	9:34336342:A:G	A	G	AC=1049;AN=6054	rs10972063	0.826774	0.173226	0.999433	1.17601e-176	0.000999001	2.49569e-161	1
NUDT2	+	2	protein_coding	ENSG00000164978_9	ENSG00000164978_9:34336339:34338711:clu46983	34336339	34338711	clu46983	6259	4512	9:34334015:C:T	C	T	AC=3640;AN=6054	rs1337593	0.39871	0.60129	0.99974	6.34581e-30	0.000999001	1.78267e-23	2
GARS	+	2	protein_coding	ENSG00000106105_7	ENSG00000106105_7:30634759:30638412:clu27005	30634759	30638412	clu27005	6658	5545	7:30639841:C:G	C	G	AC=393;AN=6032	rs2074779	0.935416	0.064584	0.991538	1.88754e-07	0.000999001	0.00197089	1
GLUL	-	2	protein_coding	ENSG00000135821_1	ENSG00000135821_1:182357885:182360310:clu45655	182357885	182360310	clu45655	6333	12359	1:182348981:C:CT	C	CT	AC=1351;AN=4278	rs61272996	0.682109	0.317891	0.854815	7.43792e-08	0.000999001	0.000269143	1
RP11-45M22.4	-	2	protein_coding	ENSG00000264187_17	ENSG00000264187_17:17131475:17136102:clu10636	17131475	17136102	clu10636	5575	2339	17:17138159:C:T	C	T	AC=1043;AN=6046	rs8065774	0.827681	0.172319	0.997873	8.43488e-16	0.000999001	7.30661e-11	1
CD300C	-	2	protein_coding	ENSG00000167850_17	ENSG00000167850_17:72534062:72539000:clu12384	72534062	72539000	clu12384	7198	4138	17:72538143:C:G	C	G	AC=688;AN=6024	rs4007737	0.885339	0.114661	0.993716	6.64195e-151	0.000999001	3.02622e-137	1
PAXIP1-AS2	+	2	protein_coding	ENSG00000214106_7	ENSG00000214106_7:154736330:154738070:clu28939	154736330	154738070	clu28939	8730	75025	7:154795232:G:A	G	A	AC=3605;AN=5888	rs413354	0.388354	0.611646	0.985187	2.16961e-09	0.000999001	5.01612e-05	1
TMEM170A	-	1	protein_coding	ENSG00000166822_16	ENSG00000166822_16:75485737:75498366:clu15192	75485737	75498366	clu15192	8137	571	16:75498823:G:A	G	A	AC=139;AN=6026	rs8055106	0.976669	0.0233312	0.97032	1.72859e-06	0.00899101	0.00994201	1
CTD-2561J22.3	+	2	protein_coding	ENSG00000269237_19	ENSG00000269237_19:21580069:21587931:clu20647	21580069	21587931	clu20647	10089	-46986	19:21540974:C:T	C	T	AC=1625;AN=6046	rs2928210	0.732235	0.267765	0.9991	1.9848e-16	0.000999001	1.50061e-11	1
C6orf25	+	2	protein_coding	ENSG00000204420_6	ENSG00000204420_6:31691221:31691416:clu29659	31691221	31691416	clu29659	33349	365812	6:32052182:T:C	T	C	AC=70;AN=6054	rs201624002	0.988548	0.0114516	0.987555	4.67464e-08	0.001998	0.00227688	1
DSTN	+	2	protein_coding	ENSG00000125868_20	ENSG00000125868_20:17550856:17581383:clu25017	17550856	17581383	clu25017	8180	21479	20:17571986:GT:G	GT	G	AC=3544;AN=5364	rs11478262	0.339344	0.660656	0.938472	6.64788e-09	0.000999001	4.49948e-05	1
TXNL4A	-	1	protein_coding	ENSG00000141759_18	ENSG00000141759_18:77737701:77746602:clu23355	77737701	77746602	clu23355	4970	69222	18:77724726:A:C	A	C	AC=793;AN=5694	rs8095764	0.861407	0.138593	0.938357	2.2503e-10	0.000999001	4.50317e-06	1
LY96	+	1	protein_coding	ENSG00000154589_8	ENSG00000154589_8:74903789:74922236:clu49627	74903789	74922236	clu49627	6361	13498	8:74917084:A:G	A	G	AC=5871;AN=6058	rs6472812	0.0309478	0.969052	1	9.24895e-170	0.000999001	3.58586e-158	1
LY96	+	1	protein_coding	ENSG00000154589_8	ENSG00000154589_8:74903789:74922236:clu49627	74903789	74922236	clu49627	6361	8928	8:74912514:A:AGT	A	AGT	AC=1765;AN=5854	rs573051213;rs10096996	0.698066	0.301934	0.974633	4.82916e-08	0.000999001	0.00045143	2
CDK10	+	1	protein_coding	ENSG00000185324_16	ENSG00000185324_16:89760640:89761073:clu15488	89760640	89761073	clu15488	6788	10581	16:89757725:A:G	A	G	AC=3316;AN=5816	rs164742	0.431116	0.568884	0.976911	8.97791e-20	0.000999001	2.06406e-14	1
PTPLB	-	1	protein_coding	ENSG00000206527_3	ENSG00000206527_3:123301176:123303720:clu37159	123301176	123303720	clu37159	6049	-22218	3:123326249:TTA:ATA	TTA	ATA	AC=93;AN=5898	rs554238452;rs538791513	0.984111	0.0158888	0.894692	6.24854e-08	0.001998	0.000685951	1
ORAI2	+	2	protein_coding	ENSG00000160991_7	ENSG00000160991_7:102074108:102079391:clu28121	102074108	102079391	clu28121	5812	443	7:102073995:G:A	G	A	AC=2940;AN=6018	rs183815472	0.512009	0.487991	0.998514	1.41396e-112	0.000999001	1.97439e-96	1
ORAI2	+	2	protein_coding	ENSG00000160991_7	ENSG00000160991_7:102074108:102079391:clu28121	102074108	102079391	clu28121	5812	12199	7:102085751:T:G	T	G	AC=508;AN=5862	rs545346432	0.913029	0.086971	0.949373	1.083e-08	0.000999001	0.000138854	2
MAEA	+	1	protein_coding	ENSG00000090316_4	ENSG00000090316_4:1323791:1326545:clu33709	1323791	1326545	clu33709	7261	41155	4:1324793:G:A	G	A	AC=1011;AN=6042	rs5019560	0.830963	0.169037	0.997425	2.27845e-51	0.000999001	1.96401e-38	1
MAEA	+	1	protein_coding	ENSG00000090316_4	ENSG00000090316_4:1323791:1326545:clu33709	1323791	1326545	clu33709	7261	40679	4:1324317:C:A	C	A	AC=2836;AN=5032	rs11721372	0.437791	0.562209	0.915088	6.85239e-31	0.000999001	6.34217e-22	2
MAEA	+	1	protein_coding	ENSG00000090316_4	ENSG00000090316_4:1323791:1326545:clu33709	1323791	1326545	clu33709	7261	40722	4:1324360:C:T	C	T	AC=1086;AN=5940	rs9990527	0.81515	0.18485	0.981473	4.3898e-10	0.000999001	5.2159e-05	3
MGAM	+	2	protein_coding	ENSG00000257335_7	ENSG00000257335_7:141792408:141793212:clu28620	141792408	141793212	clu28620	5544	210128	7:141817740:T:C	T	C	AC=1185;AN=6034	rs28526387	0.803496	0.196504	0.995891	0	0.000999001	0	1
UBALD2	+	2	protein_coding	ENSG00000185262_17	ENSG00000185262_17:74261484:74261988:clu12610	74261484	74261988	clu12610	7672	-20050	17:74241232:C:A	C	A	AC=2746;AN=5776	rs4788917	0.526049	0.473951	0.974156	3.7653e-08	0.000999001	0.000258559	1
SLC23A3	-	1	protein_coding	ENSG00000213901_2	ENSG00000213901_2:220023084:220025442:clu41228	220023084	220025442	clu41228	5263	-11292	2:220046840:G:A	G	A	AC=974;AN=6058	rs3210652	0.839942	0.160058	1	2.54863e-10	0.000999001	4.27022e-06	1
ACAD9	+	2	protein_coding	ENSG00000177646_3	ENSG00000177646_3:128628264:128628864:clu37260	128628264	128628864	clu37260	5345	18873	3:128617311:C:CGATCTTGGCTCACTGCAGCCAGTGGCAA	C	CGATCTTGGCTCACTGCAGCCAGTGGCAA	AC=62;AN=5978	rs536380846	0.989706	0.0102941	0.909273	2.34527e-25	0.000999001	2.077e-19	1
PI4KA	-	1	protein_coding	ENSG00000241973_22	ENSG00000241973_22:21073110:21087259:clu23555	21073110	21087259	clu23555	4759	-611377	22:21825081:G:A	G	A	AC=1621;AN=2056	rs1210241	0.211703	0.788297	0.580051	1.76958e-13	0.000999001	2.84646e-08	1
IFNGR1	-	2	protein_coding	ENSG00000027697_6	ENSG00000027697_6:137524822:137525469:clu31150	137524822	137525469	clu31150	5521	1080	6:137539505:C:G	C	G	AC=1370;AN=6004	rs9376269	0.770894	0.229106	0.98347	3.32752e-22	0.000999001	1.51935e-16	1
XXbac-BPG181M17.5	-	2	protein_coding	ENSG00000248993_6	ENSG00000248993_6:32918580:32920726:clu29876	32918580	32920726	clu29876	27652	-12595	6:32933493:G:C	G	C	AC=468;AN=6056	rs75380668	0.922283	0.0777169	0.99934	1.16035e-29	0.000999001	2.41839e-21	1
RAPGEF1	-	2	protein_coding	ENSG00000107263_9	ENSG00000107263_9:134467570:134471685:clu48319	134467570	134471685	clu48319	6360	-16596	9:134632056:TAA:T	TAA	T	AC=3303;AN=5900	rs61127851	0.441614	0.558386	0.985969	1.94625e-21	0.000999001	4.61103e-16	1
RP11-407N17.3	+	2	protein_coding	ENSG00000258941_14	ENSG00000258941_14:39788495:39796068:clu17751	39788495	39796068	clu17751	7250	92138	14:39795243:A:G	A	G	AC=2675;AN=5992	rs6571921	0.552966	0.447034	0.99514	5.49716e-32	0.000999001	1.25934e-24	1
TSPAN2	-	2	protein_coding	ENSG00000134198_1	ENSG00000134198_1:115604853:115615526:clu44391	115604853	115615526	clu44391	7043	26474	1:115605646:T:C	T	C	AC=1584;AN=6058	rs4839407	0.740168	0.259832	1	7.77242e-10	0.000999001	1.75385e-05	1
CREB5	+	2	protein_coding	ENSG00000146592_7	ENSG00000146592_7:28763949:28843816:clu26964	28763949	28843816	clu26964	7113	453621	7:28792560:CAT:C	CAT	C	AC=329;AN=5926	rs140077498	0.944628	0.0553724	0.950747	3.49664e-28	0.000999001	7.91013e-23	1
MED30	+	2	protein_coding	ENSG00000164758_8	ENSG00000164758_8:118533292:118540890:clu49937	118533292	118540890	clu49937	5682	-604827	8:117928124:A:T	A	T	AC=2095;AN=5594	rs3020166	0.625611	0.374389	0.955613	9.67284e-07	0.00599401	0.00487722	1
TNRC18	-	1	protein_coding	ENSG00000182095_7	ENSG00000182095_7:5364879:5372253:clu26712	5364879	5372253	clu26712	9473	95522	7:5369522:G:C	G	C	AC=870;AN=5258	rs73051980	0.834758	0.165242	0.898264	3.8272e-15	0.000999001	5.33244e-10	1
TSPO	+	2	protein_coding	ENSG00000100300_22	ENSG00000100300_22:43547610:43557058:clu24474	43547610	43557058	clu24474	8060	8402	22:43555921:G:A	G	A	AC=2271;AN=5952	rs138914	0.618641	0.381359	0.98979	1.04991e-91	0.000999001	1.31247e-78	1
TSPO	+	2	protein_coding	ENSG00000100300_22	ENSG00000100300_22:43547610:43557058:clu24474	43547610	43557058	clu24474	8060	7507	22:43555026:A:G	A	G	AC=4058;AN=5864	rs551330816;rs138913	0.307731	0.692269	0.981	5.06136e-12	0.000999001	1.60428e-07	2
HAGH	-	1	protein_coding	ENSG00000063854_16	ENSG00000063854_16:1859383:1859755:clu13336	1859383	1859755	clu13336	7338	17762	16:1859432:G:C	G	C	AC=4379;AN=6050	rs1628812	0.275662	0.724338	0.99803	3.38818e-136	0.000999001	1.59562e-117	1
FCRL5	-	2	protein_coding	ENSG00000143297_1	ENSG00000143297_1:157512927:157514052:clu45204	157512927	157514052	clu45204	7285	-3712	1:157526021:G:A	G	A	AC=1134;AN=5904	rs12760587	0.808303	0.191697	0.979649	5.07811e-37	0.000999001	5.3993e-30	1
CALCOCO2	+	1	protein_coding	ENSG00000136436_17	ENSG00000136436_17:46919249:46925426:clu11799	46919249	46925426	clu11799	5720	-9237	17:46899112:T:C	T	C	AC=324;AN=6026	rs12451147	0.945723	0.0542774	0.982142	3.91351e-18	0.000999001	9.41255e-13	1
NPLOC4	-	1	protein_coding	ENSG00000182446_17	ENSG00000182446_17:79526442:79532531:clu12878	79526442	79532531	clu12878	8320	76653	17:79538841:A:T	A	T	AC=2760;AN=5692	rs9911460	0.513898	0.486102	0.971271	3.98169e-33	0.000999001	5.88138e-27	1
ITGAE	-	1	protein_coding	ENSG00000083457_17	ENSG00000083457_17:3626677:3626982:clu10036	3626677	3626982	clu10036	8259	87568	17:3616968:C:T	C	T	AC=2846;AN=6010	rs2976226	0.525837	0.474163	0.99572	6.70899e-07	0.016983	0.00953187	1
ZFP62	-	2	protein_coding	ENSG00000196670_5	ENSG00000196670_5:180275082:180278381:clu33578	180275082	180278381	clu33578	6065	-12452	5:180300737:G:A	G	A	AC=182;AN=5372	rs137858608	0.965711	0.0342888	0.757035	1.58058e-07	0.003996	0.00202002	1
MT2A	+	2	protein_coding	ENSG00000125148_16	ENSG00000125148_16:56717142:56717870:clu14634	56717142	56717870	clu14634	7585	2540	16:56644650:C:A	C	A	AC=1295;AN=4946	rs1580833	0.736385	0.263615	0.898192	7.09972e-52	0.000999001	3.19045e-42	1
MT2A	+	2	protein_coding	ENSG00000125148_16	ENSG00000125148_16:56717142:56717870:clu14634	56717142	56717870	clu14634	7585	73752	16:56715862:C:A	C	A	AC=3583;AN=6058	rs1599933	0.407801	0.592199	1	7.47682e-19	0.000999001	2.07611e-13	2
PPP4R1L	-	2	protein_coding	ENSG00000124224_20	ENSG00000124224_20:56807978:56810296:clu25703	56807978	56810296	clu25703	6825	76525	20:56807969:A:G	A	G	AC=3603;AN=5734	rs3818744	0.371424	0.628576	0.970634	4.34174e-16	0.000999001	4.30743e-11	1
RYK	-	2	protein_coding	ENSG00000163785_3	ENSG00000163785_3:133894883:133901846:clu37402	133894883	133901846	clu37402	6633	127378	3:133842310:G:A	G	A	AC=511;AN=6028	rs4546144	0.915749	0.0842515	0.99153	1.57835e-09	0.000999001	3.90966e-05	1
NAGPA	-	1	protein_coding	ENSG00000103174_16	ENSG00000103174_16:5078186:5078881:clu13652	5078186	5078881	clu13652	8978	8508	16:5075633:G:A	G	A	AC=2422;AN=6058	rs7188856	0.599291	0.400709	1	1.48984e-10	0.000999001	1.03726e-05	1
FASTK	-	2	protein_coding	ENSG00000164896_7	ENSG00000164896_7:150777009:150777524:clu28869	150777009	150777524	clu28869	7517	498	7:150777454:G:A	G	A	AC=958;AN=5876	rs34104727	0.837375	0.162625	0.972371	1.007e-19	0.000999001	2.75185e-14	1
RP11-831H9.11	-	1	protein_coding	ENSG00000255432_11	ENSG00000255432_11:62432445:62432603:clu6256	62432445	62432603	clu6256	5838	6229	11:62426420:T:TG	T	TG	AC=1086;AN=5344	rs199699050	0.797149	0.202851	0.926753	7.62059e-09	0.000999001	4.36239e-05	1
ZNF69	+	2	protein_coding	ENSG00000198429_19	ENSG00000198429_19:12058122:12058329:clu19986	12058122	12058329	clu19986	6046	69340	19:12067938:G:A	G	A	AC=64;AN=6028	rs147542795	0.989307	0.0106935	0.939393	2.04936e-21	0.000999001	5.74713e-16	1
ZNF766	+	2	protein_coding	ENSG00000196214_19	ENSG00000196214_19:52803737:52817406:clu22050	52803737	52817406	clu22050	10188	66630	19:52839453:C:G	C	G	AC=1077;AN=5890	rs11670801	0.816208	0.183792	0.978348	7.66095e-08	0.001998	0.00129612	1
DNAJA1	+	2	protein_coding	ENSG00000086061_9	ENSG00000086061_9:33026614:33026811:clu46946	33026614	33026811	clu46946	7874	-3208	9:33022000:C:G	C	G	AC=2823;AN=6006	rs7864363	0.530884	0.469116	0.994417	4.43708e-10	0.000999001	3.73805e-06	1
XCL1	+	2	protein_coding	ENSG00000143184_1	ENSG00000143184_1:168545936:168549301:clu45446	168545936	168549301	clu45446	7473	-20463	1:168525247:A:G	A	G	AC=2513;AN=6056	rs10918925	0.586585	0.413415	0.999172	5.59374e-38	0.000999001	7.38017e-30	1
PHTF1	-	2	protein_coding	ENSG00000116793_1	ENSG00000116793_1:114242421:114243416:clu44344	114242421	114243416	clu44344	5593	70487	1:114231623:TA:T	TA	T	AC=820;AN=5436	rs200636978	0.849478	0.150522	0.912112	3.05974e-27	0.000999001	3.76508e-23	1
ZSWIM3	+	2	protein_coding	ENSG00000132801_20	ENSG00000132801_20:44486619:44505353:clu25510	44486619	44505353	clu25510	6505	1822	20:44488077:A:AG	A	AG	AC=3798;AN=5980	rs141947687	0.365447	0.634553	0.994262	3.86811e-08	0.000999001	9.24017e-05	1
MDS2	+	2	protein_coding	ENSG00000197880_1	ENSG00000197880_1:23956047:23966170:clu42639	23956047	23966170	clu42639	5482	57131	1:23965115:A:G	A	G	AC=1488;AN=6048	rs60379440	0.754278	0.245722	0.998017	5.22802e-29	0.000999001	1.55607e-23	1
ZNF451	+	2	protein_coding	ENSG00000112200_6	ENSG00000112200_6:56955072:56955609:clu30453	56955072	56955609	clu30453	6158	627	6:56952268:G:A	G	A	AC=1702;AN=6050	rs6913707	0.718689	0.281311	0.999231	1.75146e-12	0.000999001	4.58895e-08	1
CPVL	-	1	protein_coding	ENSG00000106066_7	ENSG00000106066_7:29103850:29105639:clu26967	29103850	29105639	clu26967	7725	174857	7:29060209:A:G	A	G	AC=1217;AN=6056	rs6977794	0.800064	0.199936	0.999632	7.10059e-18	0.000999001	4.41501e-13	1
CYB5A	-	1	protein_coding	ENSG00000166347_18	ENSG00000166347_18:71923010:71928150:clu23295	71923010	71928150	clu23295	7184	29985	18:71929265:G:T	G	T	AC=4383;AN=6058	rs12965502	0.276112	0.723888	1	1.2402e-10	0.000999001	1.44261e-06	1
MAGOH	-	2	protein_coding	ENSG00000162385_1	ENSG00000162385_1:53694626:53701249:clu43565	53694626	53701249	clu43565	5671	43508	1:53660773:A:G	A	G	AC=2271;AN=6034	rs11206124	0.623786	0.376214	0.991741	7.30603e-08	0.000999001	0.000462926	1
RP11-447L10.1	-	2	protein_coding	ENSG00000272741_3	ENSG00000272741_3:195997412:196014403:clu38107	195997412	196014403	clu38107	8328	29669	3:196015423:A:T	A	T	AC=2401;AN=6000	rs7616433	0.600619	0.399381	0.994108	2.69113e-73	0.000999001	2.81167e-61	1
CHCHD5	+	2	protein_coding	ENSG00000125611_2	ENSG00000125611_2:113343942:113346443:clu40075	113343942	113346443	clu40075	6052	1283	2:113343099:C:A	C	A	AC=4596;AN=6040	rs768069	0.240382	0.759618	0.993641	4.92886e-37	0.000999001	1.10388e-32	1
ATP11A	+	2	protein_coding	ENSG00000068650_13	ENSG00000068650_13:113530255:113536130:clu2263	113530255	113536130	clu2263	7169	202604	13:113547246:C:T	C	T	AC=1651;AN=5590	rs9577176	0.704267	0.295733	0.949036	8.03584e-12	0.000999001	4.81785e-07	1
RCAN1	-	1	protein_coding	ENSG00000159200_21	ENSG00000159200_21:35896008:35987059:clu26132	35896008	35987059	clu26132	6190	-400847	21:36388287:C:T	C	T	AC=2768;AN=5882	rs882776	0.530731	0.469269	0.985464	3.52665e-06	0.010989	0.00836824	1
GALT	+	1	protein_coding	ENSG00000258728_9	ENSG00000258728_9:34647958:34648045:clu46996	34647958	34648045	clu46996	5724	1447	9:34648088:G:A	G	A	AC=398;AN=6058	rs41274867	0.934397	0.0656028	1	2.04361e-129	0.000999001	2.53219e-110	1
LIPA	-	2	protein_coding	ENSG00000107798_10	ENSG00000107798_10:91007406:91011494:clu9016	91007406	91011494	clu9016	7242	169397	10:91004916:C:A	C	A	AC=2129;AN=6058	rs2246941	0.647485	0.352515	0.998919	1.24256e-80	0.000999001	2.21661e-67	1
RAB11FIP1	-	2	protein_coding	ENSG00000156675_8	ENSG00000156675_8:37730697:37732033:clu49281	37730697	37732033	clu49281	4333	29703	8:37727281:G:A	G	A	AC=4504;AN=6058	rs6468443	0.25548	0.74452	1	5.18788e-23	0.000999001	4.64801e-18	1
PARVG	+	2	protein_coding	ENSG00000138964_22	ENSG00000138964_22:44581752:44583656:clu24488	44581752	44583656	clu24488	9454	17106	22:44585941:A:G	A	G	AC=1544;AN=5952	rs139140	0.739751	0.260249	0.992209	2.89166e-22	0.000999001	1.28561e-16	1
GNPDA1	-	1	protein_coding	ENSG00000113552_5	ENSG00000113552_5:141391606:141392560:clu33051	141391606	141392560	clu33051	6602	-16861	5:141409466:G:A	G	A	AC=185;AN=5422	rs188295111	0.965238	0.0347622	0.757817	4.79671e-09	0.000999001	8.91021e-05	1
CD1D	+	2	protein_coding	ENSG00000158473_1	ENSG00000158473_1:158226854:158227211:clu45226	158226854	158227211	clu45226	7689	71355	1:158221091:G:A	G	A	AC=598;AN=6056	rs34250639	0.901806	0.0981941	0.995764	6.60334e-09	0.000999001	8.83859e-05	1
TTC12	+	2	protein_coding	ENSG00000149292_11	ENSG00000149292_11:113185340:113186965:clu7495	113185340	113186965	clu7495	6116	1526	11:113186776:G:A	G	A	AC=4326;AN=5780	rs2236709	0.251098	0.748902	0.970298	5.75263e-93	0.000999001	1.94921e-81	1
CNNM4	+	2	protein_coding	ENSG00000158158_2	ENSG00000158158_2:97428138:97462749:clu39748	97428138	97462749	clu39748	2849	-74798	2:97351840:A:G	A	G	AC=3015;AN=6058	rs7599598	0.501934	0.498066	1	9.52971e-08	0.000999001	0.000487829	1
MEFV	-	1	protein_coding	ENSG00000103313_16	ENSG00000103313_16:3299780:3304158:clu13538	3299780	3304158	clu13538	5851	3843	16:3302783:CA:C	CA	C	AC=2676;AN=5198	rs376447807	0.485355	0.514645	0.930995	6.79771e-32	0.000999001	3.58013e-27	1
MFSD9	-	1	protein_coding	ENSG00000135953_2	ENSG00000135953_2:103335666:103340159:clu39944	103335666	103340159	clu39944	5246	38686	2:103314660:G:A	G	A	AC=4691;AN=5936	rs887957	0.208786	0.791214	0.984238	4.12575e-08	0.000999001	0.000385686	1
HNRNPUL1	+	2	protein_coding	ENSG00000105323_19	ENSG00000105323_19:41771026:41774128:clu21243	41771026	41774128	clu21243	5774	24737	19:41793137:C:T	C	T	AC=1065;AN=5596	rs12975920	0.809815	0.190185	0.944341	4.06772e-09	0.000999001	6.15906e-05	1
COMMD2	-	2	protein_coding	ENSG00000114744_3	ENSG00000114744_3:149459505:149468465:clu37579	149459505	149468465	clu37579	7162	2144	3:149468141:G:A	G	A	AC=422;AN=5638	rs74697246	0.925502	0.0744976	0.900454	2.00839e-35	0.000999001	2.09112e-28	1
NPIPA8	-	2	protein_coding	ENSG00000214940_16	ENSG00000214940_16:18437496:18437590:clu13881	18437496	18437590	clu13881	5574	-160136	16:18601266:A:G	A	G	AC=4675;AN=6058	rs9939825	0.228401	0.771599	1	2.00957e-49	0.000999001	2.0799e-42	1
RALY	+	2	protein_coding	ENSG00000125970_20	ENSG00000125970_20:32652966:32659872:clu25220	32652966	32659872	clu25220	3731	71365	20:32652816:C:T	C	T	AC=305;AN=5354	rs45610033	0.942946	0.0570543	0.813388	5.48359e-20	0.000999001	8.20932e-15	1
WDFY4	+	2	protein_coding	ENSG00000128815_10	ENSG00000128815_10:50030582:50034716:clu8560	50030582	50034716	clu8560	5334	138552	10:50031472:C:T	C	T	AC=792;AN=6040	rs11101516	0.868736	0.131264	0.996105	7.43744e-44	0.000999001	1.13143e-35	1
CTC-523E23.11	-	2	lincRNA	ENSG00000271109_19	ENSG00000271109_19:35340453:35351078:clu20785	35340453	35351078	clu20785	7051	5323	19:35346156:A:G	A	G	AC=355;AN=6012	rs34518067	0.941196	0.0588044	0.978363	2.73804e-39	0.000999001	4.59384e-32	1
ACO2	+	1	protein_coding	ENSG00000100412_22	ENSG00000100412_22:41911921:41913531:clu24377	41911921	41913531	clu24377	4928	48349	22:41913477:T:C	T	C	AC=1334;AN=6008	rs203320	0.777163	0.222837	0.993587	2.36136e-94	0.000999001	1.84654e-78	1
NUCB1	+	2	protein_coding	ENSG00000104805_19	ENSG00000104805_19:49416821:49421983:clu21734	49416821	49421983	clu21734	7541	18660	19:49421966:T:C	T	C	AC=4743;AN=6058	rs2287836	0.216473	0.783527	1	1.19988e-11	0.000999001	9.33067e-08	1
CR1	+	2	protein_coding	ENSG00000203710_1	ENSG00000203710_1:207811193:207812742:clu46074	207811193	207812742	clu46074	5720	133061	1:207802552:A:C	A	C	AC=4836;AN=5992	rs4844610	0.19296	0.80704	0.991586	5.71418e-113	0.000999001	8.08959e-104	1
RPL3	-	1	protein_coding	ENSG00000100316_22	ENSG00000100316_22:39709315:39710112:clu24279	39709315	39710112	clu24279	5247	1253	22:39715140:C:T	C	T	AC=2714;AN=5894	rs470082	0.539404	0.460596	0.987033	7.01913e-48	0.000999001	1.82986e-39	1
BLOC1S1	+	2	protein_coding	ENSG00000135441_12	ENSG00000135441_12:56113007:56113283:clu3526	56113007	56113283	clu3526	5351	5766	12:56115585:C:T	C	T	AC=574;AN=4030	rs3138142	0.858043	0.141957	0.74665	4.293e-10	0.000999001	5.49008e-06	1
BLOC1S1	+	2	protein_coding	ENSG00000135441_12	ENSG00000135441_12:56113007:56113283:clu3526	56113007	56113283	clu3526	5351	68336	12:56178155:C:T	C	T	AC=64;AN=6016	rs772259	0.989451	0.0105485	0.899307	1.8919e-06	0.012987	0.00977111	2
GPR56	+	2	protein_coding	ENSG00000205336_16	ENSG00000205336_16:57681912:57684165:clu14693	57681912	57684165	clu14693	7845	37291	16:57681854:A:G	A	G	AC=3335;AN=6058	rs935746	0.447614	0.552386	1	7.72533e-181	0.000999001	3.44085e-168	1
MFN1	+	1	protein_coding	ENSG00000171109_3	ENSG00000171109_3:179076790:179080146:clu37786	179076790	179080146	clu37786	6004	72777	3:179138256:A:T	A	T	AC=2614;AN=5792	rs374211124	0.548382	0.451618	0.978069	1.46987e-09	0.000999001	4.691e-05	1
IDI1	-	2	protein_coding	ENSG00000067064_10	ENSG00000067064_10:1089333:1094804:clu7975	1089333	1094804	clu7975	8257	13227	10:1081882:T:C	T	C	AC=1197;AN=5972	rs7075695	0.798888	0.201112	0.989101	5.0259e-08	0.000999001	0.000489836	1
VPS13D	+	2	protein_coding	ENSG00000048707_1	ENSG00000048707_1:12395884:12401840:clu42310	12395884	12401840	clu42310	6256	116541	1:12406664:T:C	T	C	AC=141;AN=5866	rs41279460	0.976365	0.0236352	0.859854	1.2751e-07	0.004995	0.00547099	1
CD5	+	2	protein_coding	ENSG00000110448_11	ENSG00000110448_11:60882566:60885647:clu6092	60882566	60885647	clu6092	5378	953857	11:61823723:C:T	C	T	AC=890;AN=6036	rs12224554	0.852427	0.147573	0.994467	1.42733e-06	0.00799201	0.00766486	1
PMPCA	+	2	protein_coding	ENSG00000165688_9	ENSG00000165688_9:139313558:139316284:clu48523	139313558	139316284	clu48523	7123	-85	9:139305024:G:A	G	A	AC=1387;AN=5864	rs4418446	0.762238	0.237762	0.978502	2.09233e-25	0.000999001	3.96892e-19	1
YIF1B	-	2	protein_coding	ENSG00000167645_19	ENSG00000167645_19:38796147:38798068:clu21032	38796147	38798068	clu21032	6487	11529	19:38796383:A:G	A	G	AC=1201;AN=5616	rs74619703	0.784669	0.215331	0.946033	1.85502e-08	0.000999001	0.000384795	1
FRS2	+	1	protein_coding	ENSG00000166225_12	ENSG00000166225_12:69864310:69924645:clu3896	69864310	69924645	clu3896	7264	103734	12:69967862:G:A	G	A	AC=2723;AN=5952	rs547497	0.541653	0.458347	0.990669	1.43858e-11	0.000999001	6.34057e-07	1
SNRPN	+	1	protein_coding	ENSG00000128739_15	ENSG00000128739_15:25213229:25219534:clu15625	25213229	25219534	clu15625	11395	148818	15:25217611:G:A	G	A	AC=2413;AN=6002	rs12050838	0.598926	0.401074	0.993963	8.06281e-20	0.000999001	4.1376e-15	1
NOXA1	+	2	protein_coding	ENSG00000188747_9	ENSG00000188747_9:140325793:140327481:clu48730	140325793	140327481	clu48730	5054	-717	9:140317084:C:A	C	A	AC=1729;AN=5580	rs13288824	0.688484	0.311516	0.961168	1.29872e-10	0.000999001	3.52988e-06	1
OGG1	+	1	protein_coding	ENSG00000114026_3	ENSG00000114026_3:9798500:9807493:clu35512	9798500	9807493	clu35512	7076	56046	3:9847673:A:C	A	C	AC=1265;AN=6000	rs7637785	0.7889	0.2111	0.992159	8.25489e-12	0.000999001	7.85165e-08	1
SFXN3	+	2	protein_coding	ENSG00000107819_10	ENSG00000107819_10:102797188:102798400:clu9324	102797188	102798400	clu9324	5115	6269	10:102797259:C:T	C	T	AC=1323;AN=5524	rs2275382	0.761146	0.238854	0.94027	8.52009e-103	0.000999001	1.19975e-87	1
HIGD1A	-	2	protein_coding	ENSG00000181061_3	ENSG00000181061_3:42826812:42827520:clu36024	42826812	42827520	clu36024	5829	-4549	3:42850571:C:T	C	T	AC=1067;AN=6054	rs35919797	0.824516	0.175484	0.995468	3.27565e-07	0.002997	0.00208737	1
CPNE2	+	2	protein_coding	ENSG00000140848_16	ENSG00000140848_16:57161815:57168687:clu14661	57161815	57168687	clu14661	7431	36208	16:57162656:G:A	G	A	AC=3458;AN=5756	rs1895515	0.399355	0.600645	0.97034	1.8661e-07	0.003996	0.0015009	1
MLH3	-	2	protein_coding	ENSG00000119684_14	ENSG00000119684_14:75489721:75497246:clu18324	75489721	75497246	clu18324	5098	73523	14:75444711:TC:T	TC	T	AC=2616;AN=5894	rs79107045	0.555979	0.444021	0.98781	1.77822e-22	0.000999001	5.13633e-18	1
CD81	+	1	protein_coding	ENSG00000110651_11	ENSG00000110651_11:2405912:2411642:clu5298	2405912	2411642	clu5298	8368	-26016	11:2371390:C:T	C	T	AC=4344;AN=5818	rs800152	0.252098	0.747902	0.975031	4.40201e-08	0.000999001	0.000718623	1
PYHIN1	+	2	protein_coding	ENSG00000163564_1	ENSG00000163564_1:158914832:158946491:clu45239	158914832	158946491	clu45239	7393	43155	1:158943740:C:T	C	T	AC=560;AN=5862	rs12071289	0.903532	0.0964678	0.954789	2.88059e-27	0.000999001	4.05519e-21	1
PYHIN1	+	2	protein_coding	ENSG00000163564_1	ENSG00000163564_1:158914832:158946491:clu45239	158914832	158946491	clu45239	7393	42884	1:158943469:G:A	G	A	AC=87;AN=5996	rs12734669	0.985342	0.014658	0.93149	3.43837e-27	0.000999001	4.94455e-21	2
ACP5	-	2	protein_coding	ENSG00000102575_19	ENSG00000102575_19:11688494:11689400:clu19979	11688494	11689400	clu19979	6366	-201	19:11690023:G:T	G	T	AC=721;AN=6006	rs74747135	0.880364	0.119636	0.990514	3.41272e-68	0.000999001	9.5371e-63	1
TESPA1	-	1	protein_coding	ENSG00000135426_12	ENSG00000135426_12:55368391:55378369:clu3519	55368391	55378369	clu3519	5921	16373	12:55362156:C:T	C	T	AC=1123;AN=6048	rs10876674	0.813852	0.186148	0.99804	4.40977e-69	0.000999001	1.66121e-60	1
CCDC124	+	2	protein_coding	ENSG00000007080_19	ENSG00000007080_19:18047388:18053465:clu20445	18047388	18053465	clu20445	7553	8488	19:18052312:C:CTT	C	CTT	AC=1523;AN=5048	rs35827475	0.69849	0.30151	0.905005	7.12866e-09	0.000999001	7.22848e-05	1
NUDT18	-	2	protein_coding	ENSG00000173566_8	ENSG00000173566_8:21965406:21965644:clu49030	21965406	21965644	clu49030	6852	19952	8:21946979:T:A	T	A	AC=1572;AN=5814	rs12547987	0.729684	0.270316	0.969575	1.10459e-06	0.002997	0.00325999	1
CCDC9	+	2	protein_coding	ENSG00000105321_19	ENSG00000105321_19:47759866:47761587:clu21624	47759866	47761587	clu21624	7279	8892	19:47768128:G:C	G	C	AC=2583;AN=5902	rs2032811	0.562355	0.437645	0.986358	6.0575e-17	0.000999001	1.14258e-12	1
DCP1B	-	1	protein_coding	ENSG00000151065_12	ENSG00000151065_12:2077076:2102430:clu2421	2077076	2102430	clu2421	7071	-7670	12:2121370:G:C	G	C	AC=936;AN=6044	rs2159096	0.844538	0.155462	0.988434	6.57121e-15	0.000999001	2.98887e-10	1
SUMF2	+	1	protein_coding	ENSG00000129103_7	ENSG00000129103_7:56146201:56147221:clu27357	56146201	56147221	clu27357	8183	8924	7:56140618:T:G	T	G	AC=496;AN=6030	rs13238899	0.91807	0.0819301	0.993551	5.799e-37	0.000999001	7.67251e-29	1
GGACT	-	2	protein_coding	ENSG00000134864_13	ENSG00000134864_13:101236251:101240995:clu2193	101236251	101240995	clu2193	7146	-1227	13:101243008:C:T	C	T	AC=123;AN=6056	rs12873649	0.979523	0.0204773	0.995423	2.72472e-10	0.000999001	2.49305e-06	1
RBMXL1	-	2	protein_coding	ENSG00000213516_1	ENSG00000213516_1:89449749:89453935:clu43940	89449749	89453935	clu43940	5467	17838	1:89440804:G:A	G	A	AC=2811;AN=6016	rs12065833	0.532457	0.467543	0.988349	3.19064e-08	0.000999001	0.000264857	1
VAV3	-	2	protein_coding	ENSG00000134215_1	ENSG00000134215_1:108293824:108298049:clu44148	108293824	108298049	clu44148	5879	210556	1:108297209:T:A	T	A	AC=720;AN=5918	rs12566129	0.879453	0.120547	0.977509	3.86342e-30	0.000999001	4.11414e-23	1
ISOC1	+	1	protein_coding	ENSG00000066583_5	ENSG00000066583_5:128430768:128440649:clu32756	128430768	128440649	clu32756	7017	575425	5:129005868:G:A	G	A	AC=74;AN=6006	rs144152761	0.987805	0.0121951	0.913742	6.554e-06	0.00599401	0.00877116	1
YME1L1	-	2	protein_coding	ENSG00000136758_10	ENSG00000136758_10:27437969:27443107:clu8295	27437969	27443107	clu8295	8729	-293197	10:27737391:G:A	G	A	AC=80;AN=6052	rs11015789	0.986931	0.0130687	0.990164	2.72016e-10	0.000999001	5.71419e-06	1
CYP20A1	+	1	protein_coding	ENSG00000119004_2	ENSG00000119004_2:204111644:204116690:clu41031	204111644	204116690	clu41031	4629	-12198	2:204091464:T:G	T	G	AC=5720;AN=5952	rs1865314	0.039042	0.960958	0.941957	3.94135e-08	0.000999001	0.000589118	1
PARP9	-	1	protein_coding	ENSG00000138496_3	ENSG00000138496_3:122274968:122277176:clu37129	122274968	122277176	clu37129	6561	30995	3:122252428:T:C	T	C	AC=962;AN=6002	rs78429050	0.839135	0.160865	0.985305	1.31306e-167	0.000999001	4.89671e-147	1
GTF2H4	+	2	protein_coding	ENSG00000213780_6	ENSG00000213780_6:30879923:30880105:clu29577	30879923	30880105	clu29577	22342	-5961	6:30869999:A:AT	A	AT	AC=508;AN=6028	rs200144755	0.915559	0.0844408	0.991699	1.00988e-107	0.000999001	1.39784e-56	1
GTF2H4	+	2	protein_coding	ENSG00000213780_6	ENSG00000213780_6:30879923:30880105:clu29577	30879923	30880105	clu29577	22342	-70514	6:30805446:G:A	G	A	AC=341;AN=5976	rs62400982	0.942792	0.0572082	0.971248	8.64677e-86	0.000999001	3.59777e-41	2
GTF2H4	+	2	protein_coding	ENSG00000213780_6	ENSG00000213780_6:30879923:30880105:clu29577	30879923	30880105	clu29577	22342	-29019	6:30846941:C:T	C	T	AC=81;AN=6026	rs183697542	0.98639	0.0136099	0.954769	3.93713e-72	0.000999001	1.14599e-34	3
GTF2H4	+	2	protein_coding	ENSG00000213780_6	ENSG00000213780_6:30879923:30880105:clu29577	30879923	30880105	clu29577	22342	-56524	6:30819436:C:T	C	T	AC=511;AN=6044	rs41266860	0.915158	0.0848416	0.995594	2.36183e-14	0.000999001	1.08142e-05	4
ZNF548	+	2	protein_coding	ENSG00000188785_19	ENSG00000188785_19:57904316:57905556:clu22569	57904316	57905556	clu22569	7315	38609	19:57939826:G:A	G	A	AC=627;AN=5860	rs66747416	0.893404	0.106596	0.938918	1.44397e-16	0.000999001	1.95331e-11	1
MORF4L1	+	1	protein_coding	ENSG00000185787_15	ENSG00000185787_15:79186572:79187162:clu16890	79186572	79187162	clu16890	8208	99236	15:79202064:G:GAT	G	GAT	AC=1272;AN=6006	rs77025588	0.787154	0.212846	0.987978	1.08405e-08	0.000999001	0.000286498	1
NUP43	-	1	protein_coding	ENSG00000120253_6	ENSG00000120253_6:150048334:150052749:clu31281	150048334	150052749	clu31281	7713	-50893	6:150121693:C:T	C	T	AC=2206;AN=5992	rs12176034	0.631965	0.368035	0.993709	1.15426e-12	0.000999001	1.75558e-08	1
RRNAD1	+	1	protein_coding	ENSG00000143303_1	ENSG00000143303_1:156705701:156706424:clu45160	156705701	156706424	clu45160	5888	57155	1:156755388:GA:G	GA	G	AC=1246;AN=6034	rs67207827	0.793689	0.206311	0.996642	6.51603e-07	0.00699301	0.00615859	1
GATM	-	2	protein_coding	ENSG00000171766_15	ENSG00000171766_15:45661719:45668799:clu16214	45661719	45668799	clu16214	5081	44164	15:45650360:CT:C	CT	C	AC=1701;AN=5660	rs56738434	0.698862	0.301138	0.963863	5.14773e-10	0.000999001	2.14177e-06	1
VPS8	+	1	protein_coding	ENSG00000156931_3	ENSG00000156931_3:184530013:184533572:clu37923	184530013	184533572	clu37923	6367	60	3:184529990:C:G	C	G	AC=1756;AN=5994	rs7640976	0.707329	0.292671	0.986078	4.394e-08	0.003996	0.00153252	1
BACE2	+	2	protein_coding	ENSG00000182240_21	ENSG00000182240_21:42602150:42609440:clu26222	42602150	42609440	clu26222	8591	-22243	21:42517484:C:T	C	T	AC=3909;AN=5860	rs11088544	0.332223	0.667777	0.982509	1.91695e-10	0.000999001	6.84839e-06	1
ENPP5	-	2	protein_coding	ENSG00000112796_6	ENSG00000112796_6:46129490:46133124:clu30379	46129490	46133124	clu30379	6264	27770	6:46110937:T:A	T	A	AC=566;AN=6014	rs79426264	0.906138	0.0938616	0.989344	2.56111e-08	0.000999001	6.06529e-05	1
AP5Z1	+	2	protein_coding	ENSG00000242802_7	ENSG00000242802_7:4820943:4821199:clu26687	4820943	4821199	clu26687	9541	24525	7:4839777:G:A	G	A	AC=66;AN=6036	rs148833448	0.988839	0.0111614	0.966871	2.47977e-07	0.002997	0.00481706	1
MED15	+	2	protein_coding	ENSG00000099917_22	ENSG00000099917_22:20922918:20936898:clu23542	20922918	20936898	clu23542	5408	79087	22:20929286:C:G	C	G	AC=2735;AN=5948	rs165842	0.539055	0.460945	0.98998	3.73876e-13	0.000999001	2.48266e-08	1
P2RX5-TAX1BP3	-	2	protein_coding	ENSG00000257950_17	ENSG00000257950_17:3581430:3582884:clu10029	3581430	3582884	clu10029	8182	22214	17:3577273:A:G	A	G	AC=2085;AN=5780	rs160587	0.63842	0.36158	0.979665	3.02985e-20	0.000999001	2.31441e-15	1
TMEM106C	+	1	protein_coding	ENSG00000134291_12	ENSG00000134291_12:48360012:48360466:clu3137	48360012	48360466	clu3137	7812	368	12:48357719:G:A	G	A	AC=746;AN=6042	rs1859448	0.877182	0.122818	0.995888	4.46038e-15	0.000999001	1.50194e-10	1
KIAA1468	+	2	protein_coding	ENSG00000134444_18	ENSG00000134444_18:59949677:59954584:clu23230	59949677	59954584	clu23230	6871	129804	18:59984294:T:A	T	A	AC=1423;AN=6004	rs62098338	0.761789	0.238211	0.991928	4.05961e-21	0.000999001	2.10296e-15	1
LINC00667	+	2	lincRNA	ENSG00000263753_18	ENSG00000263753_18:5241888:5243593:clu22764	5241888	5243593	clu22764	7263	7755	18:5240629:A:AT	A	AT	AC=972;AN=6016	rs111513058	0.838851	0.161149	0.989743	3.09183e-29	0.000999001	4.69256e-22	1
LINC00667	+	2	lincRNA	ENSG00000263753_18	ENSG00000263753_18:5241888:5243593:clu22764	5241888	5243593	clu22764	7263	-19623	18:5213251:C:T	C	T	AC=1020;AN=6042	rs7228464	0.831232	0.168768	0.996771	6.53973e-11	0.000999001	2.45203e-06	2
SFXN2	+	2	protein_coding	ENSG00000156398_10	ENSG00000156398_10:104486914:104488188:clu9414	104486914	104488188	clu9414	4638	13088	10:104487382:C:T	C	T	AC=890;AN=5128	rs2902548	0.827033	0.172967	0.904478	4.54298e-65	0.000999001	4.58015e-54	1
HPR	+	2	protein_coding	ENSG00000261701_16	ENSG00000261701_16:72091365:72092153:clu15126	72091365	72092153	clu15126	5680	-8864	16:72079657:C:T	C	T	AC=1044;AN=5876	rs77303550	0.822591	0.177409	0.971357	1.4235e-174	0.000999001	5.25258e-140	1
HPR	+	2	protein_coding	ENSG00000261701_16	ENSG00000261701_16:72091365:72092153:clu15126	72091365	72092153	clu15126	5680	55653	16:72144174:T:C	T	C	AC=1070;AN=6058	rs9302635	0.821728	0.178272	1	1.13722e-59	0.000999001	4.95371e-47	2
MED16	-	1	protein_coding	ENSG00000175221_19	ENSG00000175221_19:871253:871926:clu19054	871253	871926	clu19054	7528	29036	19:864181:G:A	G	A	AC=97;AN=5408	rs72984026	0.982117	0.0178829	0.684393	1.20577e-32	0.000999001	3.55358e-25	1
MXD4	-	2	protein_coding	ENSG00000123933_4	ENSG00000123933_4:2257021:2259709:clu33766	2257021	2259709	clu33766	6473	11396	4:2252624:A:G	A	G	AC=801;AN=6018	rs2071659	0.866807	0.133193	0.992024	2.76164e-14	0.000999001	2.20469e-09	1
CTA-217C2.1	-	1	lincRNA	ENSG00000226328_22	ENSG00000226328_22:45534797:45548286:clu24494	45534797	45548286	clu24494	9028	31846	22:45527815:C:T	C	T	AC=1245;AN=4790	rs7290824	0.74166	0.25834	0.880595	3.87558e-12	0.000999001	4.10405e-08	1
ZDHHC4	+	2	protein_coding	ENSG00000136247_7	ENSG00000136247_7:6617129:6618197:clu26761	6617129	6618197	clu26761	9309	183	7:6617247:C:G	C	G	AC=3699;AN=5564	rs11559147	0.334853	0.665147	0.955231	1.5789e-140	0.000999001	1.39403e-119	1
RNF4	+	1	protein_coding	ENSG00000063978_4	ENSG00000063978_4:2470985:2492064:clu33778	2470985	2492064	clu33778	6206	77933	4:2541879:C:T	C	T	AC=69;AN=5868	rs114615031	0.988186	0.0118136	0.795852	6.76135e-13	0.000999001	2.86976e-08	1
INTS1	-	1	protein_coding	ENSG00000164880_7	ENSG00000164880_7:1533547:1534452:clu26613	1533547	1534452	clu26613	9187	14228	7:1531260:G:A	G	A	AC=2713;AN=5904	rs4436031	0.540867	0.459133	0.9883	3.71274e-12	0.000999001	3.32402e-07	1
CAPN10	+	1	protein_coding	ENSG00000142330_2	ENSG00000142330_2:241534126:241534441:clu41587	241534126	241534441	clu41587	8809	95971	2:241622103:A:C	A	C	AC=235;AN=5922	rs116505219	0.960422	0.0395778	0.936845	5.65468e-19	0.000999001	8.67656e-13	1
CAPN10	+	1	protein_coding	ENSG00000142330_2	ENSG00000142330_2:241534126:241534441:clu41587	241534126	241534441	clu41587	8809	95994	2:241622126:G:A	G	A	AC=203;AN=5950	rs192451353	0.966021	0.033979	0.939957	3.71625e-14	0.000999001	1.00256e-08	2
CASD1	+	2	protein_coding	ENSG00000127995_7	ENSG00000127995_7:94183887:94184804:clu27845	94183887	94184804	clu27845	4821	115087	7:94253617:A:G	A	G	AC=2461;AN=6018	rs7778237	0.590201	0.409799	0.997362	9.04329e-07	0.010989	0.00970306	1
DDX55	+	2	protein_coding	ENSG00000111364_12	ENSG00000111364_12:124097799:124099732:clu4857	124097799	124099732	clu4857	6366	11201	12:124097824:A:G	A	G	AC=920;AN=6054	rs3748268	0.848065	0.151935	0.999226	7.56583e-07	0.00599401	0.00842278	1
SERGEF	-	1	protein_coding	ENSG00000129158_11	ENSG00000129158_11:18029623:18034398:clu5640	18029623	18034398	clu5640	6758	-18837	11:18053545:C:T	C	T	AC=3281;AN=5948	rs10488683	0.447109	0.552891	0.991523	3.93869e-16	0.000999001	6.54754e-11	1
ANXA2R	-	2	protein_coding	ENSG00000177721_5	ENSG00000177721_5:43015252:43017176:clu31917	43015252	43017176	clu31917	5932	67305	5:42975966:C:T	C	T	AC=3876;AN=5914	rs2603620	0.344566	0.655434	0.986924	1.10407e-34	0.000999001	8.21356e-27	1
STK38	-	2	protein_coding	ENSG00000112079_6	ENSG00000112079_6:36507984:36509546:clu30056	36507984	36509546	clu30056	6522	90891	6:36424355:CTTTTTTT:C	CTTTTTTT	C	AC=1957;AN=5996	rs565623054	0.674438	0.325562	0.992499	1.53733e-35	0.000999001	3.10743e-28	1
RABEP1	+	1	protein_coding	ENSG00000029725_17	ENSG00000029725_17:5257785:5264503:clu10214	5257785	5264503	clu10214	8237	18639	17:5204196:A:G	A	G	AC=1133;AN=6058	rs12602829	0.813024	0.186976	0.99994	1.61794e-62	0.000999001	2.95239e-51	1
ELOF1	-	1	protein_coding	ENSG00000130165_19	ENSG00000130165_19:11665180:11670006:clu19974	11665180	11670006	clu19974	6417	10038	19:11660012:T:A	T	A	AC=4449;AN=5862	rs8100751	0.242253	0.757747	0.974512	2.77594e-15	0.000999001	8.11906e-11	1
GBGT1	-	2	protein_coding	ENSG00000148288_9	ENSG00000148288_9:136031489:136036854:clu48396	136031489	136036854	clu48396	8117	1	9:136039330:G:A	G	A	AC=152;AN=5838	rs535015446	0.974423	0.0255767	0.859799	2.7507e-07	0.002997	0.00332636	1
LINC00926	+	2	lincRNA	ENSG00000247982_15	ENSG00000247982_15:57593122:57598945:clu16415	57593122	57598945	clu16415	6645	2371	15:57594933:A:T	A	T	AC=3371;AN=5354	rs2248886	0.370445	0.629555	0.935351	6.56643e-17	0.000999001	5.64094e-12	1
U2AF1L4	-	2	protein_coding	ENSG00000161265_19	ENSG00000161265_19:36235322:36235527:clu20875	36235322	36235527	clu20875	6482	-10073	19:36246418:C:G	C	G	AC=743;AN=5944	rs11549030	0.876438	0.123562	0.980412	0	0.000999001	4.06003e-303	1
ITGA1	+	2	protein_coding	ENSG00000213949_5	ENSG00000213949_5:52096954:52097243:clu31953	52096954	52097243	clu31953	7619	-66034	5:52017695:T:C	T	C	AC=5793;AN=5954	rs9763680	0.0272131	0.972787	0.931403	5.58526e-07	0.000999001	0.00124053	1
DYNC1I2	+	1	protein_coding	ENSG00000077380_2	ENSG00000077380_2:172586363:172600559:clu40649	172586363	172600559	clu40649	7054	87697	2:172631615:T:G	T	G	AC=1433;AN=5904	rs75100948	0.757691	0.242309	0.984282	1.61336e-14	0.000999001	8.25628e-10	1
AP2S1	-	2	protein_coding	ENSG00000042753_19	ENSG00000042753_19:47342877:47349250:clu21609	47342877	47349250	clu21609	6930	11381	19:47342867:A:C	A	C	AC=1222;AN=3446	rs312185	0.642615	0.357385	0.777094	6.40968e-15	0.000999001	1.32404e-10	1
ARSA	-	2	protein_coding	ENSG00000100299_22	ENSG00000100299_22:51066220:51066374:clu24737	51066220	51066374	clu24737	4978	-55469	22:51122075:C:G	C	G	AC=180;AN=5922	rs13054275	0.968812	0.0311881	0.907307	2.68245e-22	0.000999001	4.70356e-17	1
ACLY	-	2	protein_coding	ENSG00000131473_17	ENSG00000131473_17:40049427:40054002:clu11358	40049427	40054002	clu11358	5976	13854	17:40072940:C:CT	C	CT	AC=1292;AN=6034	rs138963206	0.786731	0.213269	0.99804	5.72106e-11	0.000999001	1.33835e-06	1
ZNF623	+	2	protein_coding	ENSG00000183309_8	ENSG00000183309_8:144718315:144732068:clu50257	144718315	144732068	clu50257	6357	33406	8:144751588:A:G	A	G	AC=1567;AN=5836	rs4874439	0.73001	0.26999	0.976602	6.40448e-12	0.000999001	1.82585e-07	1
SLC16A6	-	2	protein_coding	ENSG00000108932_17	ENSG00000108932_17:66274468:66287227:clu12303	66274468	66287227	clu12303	6523	8730	17:66278677:C:T	C	T	AC=1102;AN=5998	rs150924972	0.817323	0.182677	0.986351	3.79466e-11	0.000999001	2.55426e-07	1
ARHGAP1	-	2	protein_coding	ENSG00000175220_11	ENSG00000175220_11:46717706:46722101:clu5873	46717706	46722101	clu5873	3860	-173962	11:46896126:G:T	G	T	AC=474;AN=6058	rs72897640	0.921663	0.0783366	0.999406	6.4346e-08	0.000999001	0.00071881	1
PDCD5	+	2	protein_coding	ENSG00000105185_19	ENSG00000105185_19:33072606:33073101:clu20720	33072606	33073101	clu20720	7130	18298	19:33090271:T:C	T	C	AC=168;AN=6020	rs34540877	0.972267	0.0277327	0.974533	7.03812e-16	0.000999001	1.396e-11	1
CSGALNACT2	+	2	protein_coding	ENSG00000169826_10	ENSG00000169826_10:43656043:43657648:clu8461	43656043	43657648	clu8461	8186	88907	10:43722840:A:AC	A	AC	AC=981;AN=5980	rs59141258	0.835292	0.164708	0.988254	6.49291e-51	0.000999001	2.1339e-42	1
STARD3	+	1	protein_coding	ENSG00000131748_17	ENSG00000131748_17:37814092:37814226:clu11275	37814092	37814226	clu11275	5000	28118	17:37821435:G:T	G	T	AC=4071;AN=6034	rs931992	0.325024	0.674976	0.99738	1.08374e-20	0.000999001	2.05718e-15	1
COL6A2	+	2	protein_coding	ENSG00000142173_21	ENSG00000142173_21:47539764:47540429:clu26472	47539764	47540429	clu26472	6881	21874	21:47539884:A:C	A	C	AC=55;AN=5392	rs114994097	0.989859	0.0101413	0.640089	9.3903e-08	0.000999001	0.00189393	1
MFN2	+	2	protein_coding	ENSG00000116688_1	ENSG00000116688_1:12040541:12042031:clu42295	12040541	12042031	clu42295	6658	2269	1:12042506:T:C	T	C	AC=2965;AN=5688	rs4845891	0.479231	0.520769	0.969154	1.22746e-20	0.000999001	4.96005e-16	1
GDPD5	-	1	protein_coding	ENSG00000158555_11	ENSG00000158555_11:75161028:75167802:clu7101	75161028	75167802	clu7101	5436	67723	11:75169224:C:A	C	A	AC=3595;AN=6058	rs1793411	0.407157	0.592843	1	1.5368e-18	0.000999001	8.36459e-13	1
DPP9	-	2	protein_coding	ENSG00000142002_19	ENSG00000142002_19:4714349:4719863:clu19457	4714349	4719863	clu19457	7903	9556	19:4715128:A:T	A	T	AC=3844;AN=5458	rs12979566	0.296774	0.703226	0.939946	6.29633e-33	0.000999001	5.07378e-27	1
SMPD1	+	1	protein_coding	ENSG00000166311_11	ENSG00000166311_11:6415271:6415428:clu5397	6415271	6415428	clu5397	9249	1277	11:6412931:T:C	T	C	AC=702;AN=6058	rs7951904	0.884752	0.115248	1	5.12961e-18	0.000999001	8.95589e-13	1
FPGT-TNNI3K	+	1	protein_coding	ENSG00000259030_1	ENSG00000259030_1:74667094:74670075:clu43796	74667094	74670075	clu43796	5340	43676	1:74707594:C:T	C	T	AC=843;AN=5954	rs792323	0.858033	0.141967	0.97631	3.29538e-07	0.001998	0.00149423	1
NAA60	+	1	protein_coding	ENSG00000122390_16	ENSG00000122390_16:3535061:3535467:clu13546	3535061	3535467	clu13546	5929	47429	16:3541039:A:G	A	G	AC=5045;AN=5752	rs1003330	0.122581	0.877419	0.946204	9.2634e-09	0.000999001	0.000190133	1
POLRMT	-	2	protein_coding	ENSG00000099821_19	ENSG00000099821_19:617849:618488:clu19012	617849	618488	clu19012	6677	-366	19:633962:CT:C	CT	C	AC=381;AN=3294	rs551670835	0.884501	0.115499	0.639719	1.50228e-07	0.00799201	0.00531558	1
GCN1L1	-	2	protein_coding	ENSG00000089154_12	ENSG00000089154_12:120589195:120591017:clu4638	120589195	120591017	clu4638	6889	-8053	12:120640565:CT:C	CT	C	AC=3251;AN=5324	rs35438247	0.390906	0.609094	0.940731	3.20655e-09	0.000999001	0.000182299	1
MKKS	-	2	protein_coding	ENSG00000125863_20	ENSG00000125863_20:10401406:10414756:clu24982	10401406	10414756	clu24982	7095	5383	20:10409486:C:T	C	T	AC=2175;AN=4586	rs3827971	0.524583	0.475417	0.882099	1.77426e-08	0.000999001	0.000194876	1
B4GALT7	+	1	protein_coding	ENSG00000027847_5	ENSG00000027847_5:177031542:177034303:clu33465	177031542	177034303	clu33465	6482	4950	5:177032050:C:G	C	G	AC=1223;AN=3972	rs28473516	0.692081	0.307919	0.822622	2.42584e-162	0.000999001	8.57947e-149	1
CCNL1	-	2	protein_coding	ENSG00000163660_3	ENSG00000163660_3:156864396:156867076:clu37637	156864396	156867076	clu37637	6427	-140555	3:157019103:G:T	G	T	AC=1297;AN=6022	rs6799567	0.785274	0.214726	0.995571	8.43552e-22	0.000999001	5.83326e-17	1
SNURF	+	2	protein_coding	ENSG00000273173_15	ENSG00000273173_15:25213229:25219534:clu15625	25213229	25219534	clu15625	11477	17479	15:25217611:G:A	G	A	AC=2413;AN=6002	rs12050838	0.598926	0.401074	0.993963	8.06281e-20	0.000999001	1.13652e-14	1
IL21R	+	2	protein_coding	ENSG00000103522_16	ENSG00000103522_16:27413939:27441377:clu14111	27413939	27441377	clu14111	6325	-2653	16:27410829:A:G	A	G	AC=5203;AN=5808	rs2107357	0.104741	0.895259	0.942019	6.84441e-54	0.000999001	3.21071e-45	1
RNF181	+	1	protein_coding	ENSG00000168894_2	ENSG00000168894_2:85823772:85823945:clu39517	85823772	85823945	clu39517	6752	785	2:85823632:C:T	C	T	AC=222;AN=6048	rs2232745	0.963352	0.0366484	0.99416	6.25718e-16	0.000999001	2.14534e-11	1
CR2	+	1	protein_coding	ENSG00000117322_1	ENSG00000117322_1:207646524:207647146:clu46064	207646524	207647146	clu46064	5733	4048	1:207631622:AT:A	AT	A	AC=4042;AN=5664	rs35162505	0.285837	0.714163	0.960943	1.73128e-14	0.000999001	6.50714e-10	1
CSRNP1	-	2	protein_coding	ENSG00000144655_3	ENSG00000144655_3:39185942:39186488:clu35956	39185942	39186488	clu35956	6720	-653330	3:39849382:G:T	G	T	AC=907;AN=5872	rs9864768	0.845693	0.154307	0.974157	4.45644e-07	0.000999001	0.00173502	1
IL17RA	+	1	protein_coding	ENSG00000177663_22	ENSG00000177663_22:17579777:17581245:clu23379	17579777	17581245	clu23379	7349	-8797	22:17557046:G:A	G	A	AC=147;AN=5878	rs117861234	0.974568	0.0254322	0.884209	9.47229e-44	0.000999001	1.66255e-37	1
STYXL1	-	1	protein_coding	ENSG00000127952_7	ENSG00000127952_7:75630320:75633076:clu27627	75630320	75633076	clu27627	5669	41081	7:75636240:T:C	T	C	AC=4011;AN=6058	rs6978677	0.338652	0.661348	1	4.08561e-37	0.000999001	1.24741e-30	1
CCDC50	+	2	protein_coding	ENSG00000152492_3	ENSG00000152492_3:191087825:191097948:clu38005	191087825	191097948	clu38005	9080	46519	3:191093384:A:G	A	G	AC=2353;AN=6054	rs4677729	0.610323	0.389677	0.999218	2.29779e-28	0.000999001	5.75198e-23	1
INTS8	+	1	protein_coding	ENSG00000164941_8	ENSG00000164941_8:95885705:95886780:clu49768	95885705	95886780	clu49768	7677	62769	8:95888307:C:T	C	T	AC=2433;AN=6058	rs1129152	0.598485	0.401515	1	5.14213e-44	0.000999001	1.93285e-37	1
SLC8B1	-	2	protein_coding	ENSG00000089060_12	ENSG00000089060_12:113737779:113742126:clu4530	113737779	113742126	clu4530	6628	88390	12:113708907:C:A	C	A	AC=680;AN=6044	rs73192832	0.888458	0.111542	0.99185	2.41274e-13	0.000999001	6.85039e-09	1
MPZL1	+	1	protein_coding	ENSG00000197965_1	ENSG00000197965_1:167742605:167745301:clu45436	167742605	167745301	clu45436	6572	67688	1:167758116:CT:C	CT	C	AC=3853;AN=5464	rs34678493	0.294065	0.705935	0.943397	1.01833e-15	0.000999001	6.51332e-11	1
STX16-NPEPL1	+	2	protein_coding	ENSG00000254995_20	ENSG00000254995_20:57280625:57282179:clu25718	57280625	57282179	clu25718	6594	54086	20:57280575:T:C	T	C	AC=3419;AN=5920	rs6100174	0.423153	0.576847	0.988146	2.31624e-228	0.000999001	1.15389e-208	1
MS4A4A	+	2	protein_coding	ENSG00000110079_11	ENSG00000110079_11:60048189:60059698:clu6063	60048189	60059698	clu6063	5465	2112	11:60050125:A:G	A	G	AC=4540;AN=6058	rs10792260	0.250967	0.749033	1	1.78824e-12	0.000999001	2.66464e-08	1
ZBTB40	+	2	protein_coding	ENSG00000184677_1	ENSG00000184677_1:22850937:22852695:clu42609	22850937	22852695	clu42609	7077	-40081	1:22738262:AATGGATGGATGG:A	AATGGATGGATGG	A	AC=1560;AN=4012	rs71690605	0.612982	0.387018	0.845426	6.91842e-09	0.000999001	0.000250936	1
TNFRSF1A	-	1	protein_coding	ENSG00000067182_12	ENSG00000067182_12:6439877:6442235:clu2488	6439877	6442235	clu2488	6730	11270	12:6440009:T:C	T	C	AC=2466;AN=6058	rs1800693	0.5951	0.4049	1	0	0.000999001	0	1
RUNDC3A	+	2	protein_coding	ENSG00000108309_17	ENSG00000108309_17:42392977:42393753:clu11565	42392977	42393753	clu11565	5604	20780	17:42406560:C:T	C	T	AC=2492;AN=5860	rs12601548	0.572594	0.427406	0.985186	3.26865e-19	0.000999001	7.78135e-14	1
ERMAP	+	2	protein_coding	ENSG00000164010_1	ENSG00000164010_1:43296786:43300709:clu43268	43296786	43300709	clu43268	5355	13324	1:43296118:G:A	G	A	AC=984;AN=5914	rs12124733	0.833993	0.166007	0.982583	1.27147e-27	0.000999001	8.35212e-22	1
CDKAL1	+	2	protein_coding	ENSG00000145996_6	ENSG00000145996_6:20534805:20535582:clu29263	20534805	20535582	clu29263	6968	66333	6:20601020:C:T	C	T	AC=2219;AN=5474	rs75351993	0.594797	0.405203	0.955062	5.56034e-13	0.000999001	8.19482e-08	1
MAP7D1	+	1	protein_coding	ENSG00000116871_1	ENSG00000116871_1:36639079:36641800:clu43068	36639079	36641800	clu43068	4274	29513	1:36650692:T:A	T	A	AC=3257;AN=5976	rs114480320	0.455378	0.544622	0.98684	4.58499e-14	0.000999001	7.84701e-10	1
ZNF234	+	2	protein_coding	ENSG00000263002_19	ENSG00000263002_19:44645768:44646467:clu21432	44645768	44646467	clu21432	7815	-1827	19:44643882:A:ATG	A	ATG	AC=2458;AN=6048	rs143694888	0.592993	0.407007	0.999051	1.25535e-21	0.000999001	4.19227e-16	1
NR3C1	-	2	protein_coding	ENSG00000113580_5	ENSG00000113580_5:142780417:142783941:clu33064	142780417	142783941	clu33064	6027	190176	5:142624900:C:G	C	G	AC=5200;AN=5368	rs244467	0.0312727	0.968727	0.733091	2.66192e-16	0.000999001	2.53548e-11	1
CERS2	-	1	protein_coding	ENSG00000143418_1	ENSG00000143418_1:150941567:150947095:clu44753	150941567	150947095	clu44753	4609	107780	1:150839698:C:CA	C	CA	AC=1504;AN=5372	rs58175144	0.720909	0.279091	0.936848	5.33815e-06	0.00899101	0.00971607	1
NUCB2	+	2	protein_coding	ENSG00000070081_11	ENSG00000070081_11:17298642:17304336:clu5628	17298642	17304336	clu5628	5823	64015	11:17293714:A:G	A	G	AC=3352;AN=6014	rs214094	0.441721	0.558279	0.99551	9.10813e-26	0.000999001	2.06787e-20	1
RSG1	-	2	protein_coding	ENSG00000132881_1	ENSG00000132881_1:16559141:16559388:clu42384	16559141	16559388	clu42384	7251	-18176	1:16581832:CT:C	CT	C	AC=1472;AN=3690	rs35405854	0.600423	0.399577	0.812119	8.86433e-08	0.000999001	0.00085492	1
DIDO1	-	2	protein_coding	ENSG00000101191_20	ENSG00000101191_20:61545758:61557784:clu25822	61545758	61557784	clu25822	8545	11397	20:61557906:C:T	C	T	AC=1187;AN=6042	rs62200158	0.804137	0.195863	0.997276	0	0.000999001	0	1
ACBD5	-	2	protein_coding	ENSG00000107897_10	ENSG00000107897_10:27508786:27512267:clu8297	27508786	27512267	clu8297	8935	22300	10:27508758:T:C	T	C	AC=2814;AN=5324	rs10764690	0.473008	0.526992	0.948007	2.26343e-11	0.000999001	1.73041e-06	1
MUM1	+	1	protein_coding	ENSG00000160953_19	ENSG00000160953_19:1356448:1357008:clu19152	1356448	1357008	clu19152	8820	69094	19:1354983:AGCG:A	AGCG	A	AC=3166;AN=5040	rs371221738	0.371711	0.628289	0.912388	1.91639e-08	0.000999001	0.000460515	1
SAMD3	-	1	protein_coding	ENSG00000164483_6	ENSG00000164483_6:130467326:130475970:clu31052	130467326	130475970	clu31052	7849	-116276	6:130802845:C:T	C	T	AC=71;AN=5996	rs190802617	0.98844	0.0115598	0.907853	1.85391e-27	0.000999001	2.05593e-21	1
PPP1R18	-	2	protein_coding	ENSG00000146112_6	ENSG00000146112_6:30647166:30654891:clu29549	30647166	30654891	clu29549	25860	1140	6:30654531:G:C	G	C	AC=4134;AN=5970	rs540377339	0.307491	0.692509	0.993007	1.53218e-12	0.000999001	1.77695e-07	1
ITIH4	-	2	protein_coding	ENSG00000055955_3	ENSG00000055955_3:52864686:52867130:clu36614	52864686	52867130	clu36614	4563	4283	3:52861211:A:T	A	T	AC=1478;AN=6058	rs13072536	0.756286	0.243714	1	3.65516e-36	0.000999001	5.07283e-29	1
GPATCH2L	+	1	protein_coding	ENSG00000089916_14	ENSG00000089916_14:76643033:76644331:clu18362	76643033	76644331	clu18362	6432	134866	14:76753124:C:T	C	T	AC=71;AN=6046	rs74692349	0.988049	0.0119509	0.975544	1.42829e-08	0.000999001	0.000344553	1
RAD51L3-RFFL	-	2	protein_coding	ENSG00000267618_17	ENSG00000267618_17:33344625:33353393:clu11065	33344625	33353393	clu11065	6736	91971	17:33356540:CT:C	CT	C	AC=3110;AN=5826	rs34986105	0.466812	0.533188	0.980938	5.64003e-09	0.000999001	0.000176119	1
TBC1D1	+	1	protein_coding	ENSG00000065882_4	ENSG00000065882_4:38055959:38091553:clu34094	38055959	38091553	clu34094	9095	169526	4:38062233:T:A	T	A	AC=1146;AN=6030	rs1364953	0.809585	0.190415	0.995667	3.77533e-23	0.000999001	1.77165e-16	1
TBC1D1	+	1	protein_coding	ENSG00000065882_4	ENSG00000065882_4:38055959:38091553:clu34094	38055959	38091553	clu34094	9095	159942	4:38052649:A:G	A	G	AC=597;AN=5944	rs62299976	0.899015	0.100985	0.977374	1.82154e-11	0.000999001	1.66422e-06	2
TBC1D1	+	1	protein_coding	ENSG00000065882_4	ENSG00000065882_4:38055959:38091553:clu34094	38055959	38091553	clu34094	9095	161118	4:38053825:T:C	T	C	AC=1244;AN=6006	rs73810093	0.793075	0.206925	0.99319	1.26244e-07	0.002997	0.00290186	3
ATP5L	+	1	protein_coding	ENSG00000167283_11	ENSG00000167283_11:118272432:118277652:clu7624	118272432	118277652	clu7624	6380	-33907	11:118237961:T:TA	T	TA	AC=1103;AN=5896	rs543806827	0.811734	0.188266	0.976287	8.48402e-09	0.000999001	4.81327e-05	1
MTCH1	-	2	protein_coding	ENSG00000137409_6	ENSG00000137409_6:36938470:36940428:clu30080	36938470	36940428	clu30080	6936	11327	6:36942746:C:T	C	T	AC=1295;AN=6058	rs748408	0.785783	0.214217	1	1.21116e-13	0.000999001	7.23637e-09	1
MIER3	-	1	protein_coding	ENSG00000155545_5	ENSG00000155545_5:56224685:56226491:clu32015	56224685	56226491	clu32015	6960	26753	5:56240748:T:TCC	T	TCC	AC=1491;AN=6038	rs562182635	0.753234	0.246766	0.99638	3.86579e-07	0.00699301	0.0050894	1
AATK	-	1	protein_coding	ENSG00000181409_17	ENSG00000181409_17:79101710:79102270:clu12836	79101710	79102270	clu12836	8356	40317	17:79099559:C:T	C	T	AC=208;AN=5778	rs80116652	0.963345	0.0366554	0.878888	9.2611e-18	0.000999001	2.69551e-12	1
TLR4	+	2	protein_coding	ENSG00000136869_9	ENSG00000136869_9:120466843:120470477:clu47853	120466843	120470477	clu47853	6830	3223	9:120469832:A:G	A	G	AC=151;AN=5996	rs11536869	0.975081	0.0249186	0.956097	4.51472e-19	0.000999001	1.89647e-13	1
TLR4	+	2	protein_coding	ENSG00000136869_9	ENSG00000136869_9:120466843:120470477:clu47853	120466843	120470477	clu47853	6830	8693	9:120475302:A:G	A	G	AC=468;AN=6058	rs4986790	0.923114	0.0768859	1	5.09228e-16	0.000999001	1.09953e-10	2
DNAJA4	+	1	protein_coding	ENSG00000140403_15	ENSG00000140403_15:78557237:78562839:clu16873	78557237	78562839	clu16873	7170	-14682	15:78541745:G:A	G	A	AC=3780;AN=5992	rs1519818	0.370437	0.629563	0.994652	6.24536e-09	0.000999001	5.69014e-05	1
PAQR8	+	2	protein_coding	ENSG00000170915_6	ENSG00000170915_6:52227047:52267960:clu30409	52227047	52267960	clu30409	7651	-29987	6:52196231:A:C	A	C	AC=3840;AN=5948	rs536824	0.354892	0.645108	0.975499	6.18879e-07	0.002997	0.00352274	1
NARF	+	1	protein_coding	ENSG00000141562_17	ENSG00000141562_17:80416384:80417868:clu13014	80416384	80417868	clu13014	6955	-1160	17:80414895:C:A	C	A	AC=1803;AN=5886	rs8182288	0.692601	0.307399	0.985091	6.53901e-20	0.000999001	6.12678e-14	1
PPCDC	+	1	protein_coding	ENSG00000138621_15	ENSG00000138621_15:75320794:75335782:clu16776	75320794	75335782	clu16776	4482	-1545	15:75314350:C:CAA	C	CAA	AC=486;AN=5978	rs71434248	0.918327	0.0816727	0.982339	4.25919e-11	0.000999001	5.45536e-07	1
TMEM127	-	1	protein_coding	ENSG00000135956_2	ENSG00000135956_2:96920735:96930876:clu39717	96920735	96930876	clu39717	2494	731607	2:96200124:T:A	T	A	AC=125;AN=5428	rs13031190	0.976995	0.023005	0.670477	7.5154e-10	0.000999001	3.52626e-06	1
PIGX	+	2	protein_coding	ENSG00000163964_3	ENSG00000163964_3:196449427:196454794:clu38129	196449427	196454794	clu38129	8532	73882	3:196440527:G:A	G	A	AC=2174;AN=6020	rs9863311	0.638105	0.361895	0.996021	2.13609e-17	0.000999001	1.58515e-12	1
NBPF11	-	2	protein_coding	ENSG00000152042_1	ENSG00000152042_1:146049219:146050998:clu44587	146049219	146050998	clu44587	3593	-294550	1:146377314:G:A	G	A	AC=368;AN=3582	rs376057776	0.897212	0.102788	0.644868	2.66674e-09	0.000999001	4.01987e-05	1
PSMC1	+	2	protein_coding	ENSG00000100764_14	ENSG00000100764_14:90722944:90725504:clu18487	90722944	90725504	clu18487	6807	-664927	14:90057911:T:C	T	C	AC=94;AN=5974	rs76728732	0.984472	0.015528	0.907005	1.36786e-06	0.00999001	0.00720672	1
ZNF225	+	2	protein_coding	ENSG00000256294_19	ENSG00000256294_19:44495826:44495994:clu21409	44495826	44495994	clu21409	7886	-127981	19:44488352:G:A	G	A	AC=482;AN=5892	rs62116613	0.918959	0.0810408	0.963351	6.17355e-41	0.000999001	5.57433e-34	1
DTX3L	+	1	protein_coding	ENSG00000163840_3	ENSG00000163840_3:122284917:122287336:clu37132	122284917	122287336	clu37132	6562	-716586	3:121566498:G:T	G	T	AC=1349;AN=5964	rs11923248	0.774558	0.225442	0.989356	2.41128e-06	0.002997	0.00576585	1
SLC31A2	+	2	protein_coding	ENSG00000136867_9	ENSG00000136867_9:115923978:115925029:clu47797	115923978	115925029	clu47797	6804	11167	9:115924388:C:T	C	T	AC=1378;AN=6054	rs4073133	0.772097	0.227903	0.999463	8.86755e-27	0.000999001	1.11128e-20	1
RABGEF1	+	2	protein_coding	ENSG00000154710_7	ENSG00000154710_7:66205779:66236870:clu27435	66205779	66236870	clu27435	8022	-161748	7:65985402:C:T	C	T	AC=297;AN=5962	rs62465427	0.950393	0.0496071	0.95779	5.69054e-08	0.000999001	0.00113932	1
RPTOR	+	1	protein_coding	ENSG00000141564_17	ENSG00000141564_17:78681799:78704360:clu12813	78681799	78704360	clu12813	8331	149617	17:78668235:A:G	A	G	AC=909;AN=6038	rs9889315	0.849935	0.150065	0.996985	6.99546e-18	0.000999001	2.77594e-12	1
GNPTAB	-	2	protein_coding	ENSG00000111670_12	ENSG00000111670_12:102150344:102150990:clu4185	102150344	102150990	clu4185	6821	74492	12:102150223:C:T	C	T	AC=591;AN=6056	rs11111000	0.902612	0.0973879	0.998831	7.90898e-17	0.000999001	1.88172e-12	1
ZNF141	+	2	protein_coding	ENSG00000131127_4	ENSG00000131127_4:331775:337571:clu33607	331775	337571	clu33607	5255	160959	4:492561:A:T	A	T	AC=2015;AN=5878	rs28697064	0.656697	0.343303	0.98234	2.10306e-07	0.000999001	0.00093753	1
SLC25A24	-	2	protein_coding	ENSG00000085491_1	ENSG00000085491_1:108728576:108742578:clu44155	108728576	108742578	clu44155	6235	10182	1:108733288:C:<CN0>:108737237	C	<CN0>	AC=1505;AN=5882	esv3587125;esv3587126	0.744356	0.255644	0.982579	2.89695e-10	0.000999001	5.81136e-06	1
TRMT1	-	2	protein_coding	ENSG00000104907_19	ENSG00000104907_19:13220652:13220972:clu20124	13220652	13220972	clu20124	5555	7677	19:13220703:C:G	C	G	AC=531;AN=2672	rs35601737	0.801249	0.198751	0.645062	2.73599e-68	0.000999001	4.50344e-54	1
TRMT1	-	2	protein_coding	ENSG00000104907_19	ENSG00000104907_19:13220652:13220972:clu20124	13220652	13220972	clu20124	5555	147291	19:13081089:G:A	G	A	AC=710;AN=4300	rs11670895	0.833106	0.166894	0.79567	1.03146e-09	0.001998	0.000112788	2
CLEC17A	+	2	protein_coding	ENSG00000187912_19	ENSG00000187912_19:14705494:14705571:clu20221	14705494	14705571	clu20221	7120	3516	19:14697411:A:AT	A	AT	AC=575;AN=5828	rs34892433	0.90134	0.09866	0.951203	9.24e-19	0.000999001	3.19757e-13	1
TRIM38	+	2	protein_coding	ENSG00000112343_6	ENSG00000112343_6:25963510:25966563:clu29311	25963510	25966563	clu29311	7768	77293	6:26040322:C:T	C	T	AC=333;AN=6058	rs60892124	0.944713	0.0552869	0.998956	2.83905e-11	0.000999001	5.67182e-07	1
C7orf49	-	2	protein_coding	ENSG00000122783_7	ENSG00000122783_7:134852559:134853721:clu28499	134852559	134853721	clu28499	7150	97283	7:134758263:T:C	T	C	AC=2295;AN=5278	rs28864977	0.563979	0.436021	0.941464	3.77633e-13	0.000999001	3.02691e-08	1
RILPL1	-	1	protein_coding	ENSG00000188026_12	ENSG00000188026_12:123984083:124008042:clu4854	123984083	124008042	clu4854	6255	2602	12:124015662:GAA:GA	GAA	GA	AC=844;AN=3718	rs527606977;rs541635385	0.773038	0.226962	0.752339	3.98349e-07	0.001998	0.00395112	1
SEPT9	+	1	protein_coding	ENSG00000184640_17	ENSG00000184640_17:75398785:75478226:clu12681	75398785	75478226	clu12681	8505	109144	17:75385794:C:A	C	A	AC=994;AN=5754	rs80082290	0.827171	0.172829	0.962389	5.53879e-21	0.000999001	3.77519e-16	1
CFLAR	+	1	protein_coding	ENSG00000003402_2	ENSG00000003402_2:202005162:202006097:clu40965	202005162	202006097	clu40965	5624	40921	2:202021747:T:C	T	C	AC=1098;AN=6052	rs4482462	0.819297	0.180703	0.997849	0	0.000999001	0	1
RP11-505K9.4	+	2	protein_coding	ENSG00000260300_16	ENSG00000260300_16:83986975:83991245:clu15260	83986975	83991245	clu15260	12459	50347	16:83992084:C:T	C	T	AC=3559;AN=4850	rs2665302	0.267203	0.732797	0.874437	2.58811e-09	0.000999001	7.80395e-05	1
RP11-468E2.2	-	2	protein_coding	ENSG00000259522_14	ENSG00000259522_14:24651609:24651998:clu17557	24651609	24651998	clu17557	7050	23218	14:24636403:G:C	G	C	AC=475;AN=5728	rs10131832	0.917007	0.0829925	0.921967	1.73845e-31	0.000999001	2.29448e-23	1
VPS11	+	2	protein_coding	ENSG00000160695_11	ENSG00000160695_11:118944661:118947607:clu7690	118944661	118947607	clu7690	6020	6273	11:118944675:C:T	C	T	AC=2049;AN=6030	rs3825061	0.661108	0.338892	0.997714	1.3471e-21	0.000999001	1.84966e-16	1
ARID5A	+	1	protein_coding	ENSG00000196843_2	ENSG00000196843_2:97202567:97213139:clu39734	97202567	97213139	clu39734	2566	-94505	2:97107974:C:T	C	T	AC=1251;AN=5724	rs146974660	0.781741	0.218259	0.962022	2.65019e-06	0.00599401	0.00624002	1
SMCO4	-	2	protein_coding	ENSG00000166002_11	ENSG00000166002_11:93212450:93232442:clu7277	93212450	93232442	clu7277	6315	64216	11:93212457:T:C	T	C	AC=499;AN=5616	rs80217712	0.911428	0.0885724	0.909016	3.55115e-51	0.000999001	2.04049e-42	1
NEAT1	+	1	lincRNA	ENSG00000245532_11	ENSG00000245532_11:65190854:65191098:clu6557	65190854	65191098	clu6557	4254	964	11:65191208:C:G	C	G	AC=4728;AN=5976	rs512715	0.208919	0.791081	0.991177	7.00417e-77	0.000999001	1.53325e-57	1
NEAT1	+	1	lincRNA	ENSG00000245532_11	ENSG00000245532_11:65190854:65191098:clu6557	65190854	65191098	clu6557	4254	135	11:65190379:G:T	G	T	AC=5821;AN=6058	rs680413	0.0391683	0.960832	1	1.50736e-21	0.000999001	1.88668e-14	2
ANAPC2	-	2	protein_coding	ENSG00000176248_9	ENSG00000176248_9:140070289:140074633:clu48680	140070289	140074633	clu48680	5753	10415	9:140072573:T:C	T	C	AC=1356;AN=5916	rs28664164	0.770641	0.229359	0.980209	1.03965e-09	0.000999001	6.52105e-05	1
TSHZ3	-	2	protein_coding	ENSG00000121297_19	ENSG00000121297_19:31770658:31840086:clu20704	31770658	31840086	clu20704	5302	-88728	19:31929180:T:C	T	C	AC=3292;AN=5956	rs7248006	0.446557	0.553443	0.992734	4.02488e-06	0.00999001	0.00774064	1
GGNBP2	+	2	protein_coding	ENSG00000005955_17	ENSG00000005955_17:34901666:34910661:clu11159	34901666	34910661	clu11159	5149	-51862	17:34848874:T:C	T	C	AC=3230;AN=6058	rs2306589	0.466634	0.533366	1	6.0043e-49	0.000999001	8.92375e-40	1
LRRFIP2	-	1	protein_coding	ENSG00000093167_3	ENSG00000093167_3:37216096:37217551:clu35873	37216096	37217551	clu35873	5784	36861	3:37188318:T:A	T	A	AC=2758;AN=6048	rs6550458	0.543913	0.456087	0.999071	6.66305e-55	0.000999001	2.11933e-49	1
GPR114	+	2	protein_coding	ENSG00000159618_16	ENSG00000159618_16:57576613:57595968:clu14686	57576613	57595968	clu14686	7930	-1389	16:57574943:T:A	T	A	AC=676;AN=6020	rs8044642	0.887934	0.112066	0.99233	3.46815e-07	0.011988	0.00952696	1
TRPM6	-	2	protein_coding	ENSG00000119121_9	ENSG00000119121_9:77457259:77470443:clu47273	77457259	77470443	clu47273	6855	59328	9:77443681:T:A	T	A	AC=3390;AN=6052	rs7866051	0.439174	0.560826	0.998633	1.60381e-07	0.003996	0.00445547	1
KIAA0141	+	1	protein_coding	ENSG00000081791_5	ENSG00000081791_5:141309839:141312824:clu33043	141309839	141312824	clu33043	6594	7277	5:141310649:T:C	T	C	AC=2032;AN=6048	rs351259	0.6629	0.3371	0.998531	2.43384e-81	0.000999001	2.36901e-70	1
GSDMB	-	2	protein_coding	ENSG00000073605_17	ENSG00000073605_17:38064467:38065211:clu11296	38064467	38065211	clu11296	4998	11701	17:38064405:C:T	C	T	AC=2937;AN=6058	rs11078927	0.51225	0.48775	1	4.02192e-172	0.000999001	6.75564e-159	1
GSDMB	-	2	protein_coding	ENSG00000073605_17	ENSG00000073605_17:38064467:38065211:clu11296	38064467	38065211	clu11296	4998	11135	17:38064971:G:A	G	A	AC=365;AN=5472	rs117097909	0.934178	0.0658223	0.857812	5.17335e-13	0.000999001	9.65654e-09	2
TRIM14	-	2	protein_coding	ENSG00000106785_9	ENSG00000106785_9:100872266:100872351:clu47618	100872266	100872351	clu47618	6744	31993	9:100849500:G:T	G	T	AC=1177;AN=5962	rs1059273	0.804127	0.195873	0.985609	5.26753e-07	0.003996	0.00404829	1
BIVM-ERCC5	+	2	protein_coding	ENSG00000270181_13	ENSG00000270181_13:103491089:103491922:clu2212	103491089	103491922	clu2212	7237	33477	13:103493180:A:G	A	G	AC=3988;AN=5930	rs2018836	0.327791	0.672209	0.990686	2.2292e-15	0.000999001	2.65198e-10	1
ZNF335	-	2	protein_coding	ENSG00000198026_20	ENSG00000198026_20:44579234:44580786:clu25530	44579234	44580786	clu25530	6676	20044	20:44580788:G:T	G	T	AC=96;AN=5914	rs11905235	0.983818	0.0161823	0.864185	7.50938e-13	0.000999001	8.43812e-08	1
RPS16	-	2	protein_coding	ENSG00000105193_19	ENSG00000105193_19:39924401:39926298:clu21116	39924401	39926298	clu21116	7116	1170	19:39925417:T:C	T	C	AC=2165;AN=6056	rs481421	0.641567	0.358433	0.999414	6.06752e-94	0.000999001	1.78662e-78	1
GPD1L	+	2	protein_coding	ENSG00000152642_3	ENSG00000152642_3:32188226:32200368:clu35817	32188226	32200368	clu35817	8018	47169	3:32194349:AAGAC:A	AAGAC	A	AC=2288;AN=5956	rs111674061	0.615536	0.384464	0.992826	4.78382e-09	0.000999001	0.000120406	1
ABHD3	-	1	protein_coding	ENSG00000158201_18	ENSG00000158201_18:19231724:19236822:clu22893	19231724	19236822	clu22893	3329	185871	18:19098894:A:C	A	C	AC=5080;AN=5990	rs11083186	0.152429	0.847571	0.991507	2.30876e-66	0.000999001	1.54929e-47	1
ABHD3	-	1	protein_coding	ENSG00000158201_18	ENSG00000158201_18:19231724:19236822:clu22893	19231724	19236822	clu22893	3329	37706	18:19247059:A:AG	A	AG	AC=2140;AN=5940	rs56952041	0.639757	0.360243	0.989984	9.34885e-14	0.000999001	9.17561e-09	2
TMEM256-PLSCR3	-	1	protein_coding	ENSG00000187838_17	ENSG00000187838_17:7296828:7297423:clu10350	7296828	7297423	clu10350	7223	-4834	17:7312249:G:A	G	A	AC=125;AN=5720	rs72842813	0.978164	0.0218356	0.787143	5.5495e-17	0.000999001	3.25016e-12	1
CHKB	-	2	protein_coding	ENSG00000100288_22	ENSG00000100288_22:51019982:51020178:clu24730	51019982	51020178	clu24730	5106	18619	22:51021264:GGCTCGGTTCCTTCCGGCCGC:G	GGCTCGGTTCCTTCCGGCCGC	G	AC=306;AN=6048	rs144647670	0.948337	0.0516629	0.995696	3.28263e-10	0.000999001	6.94313e-06	1
PPM1A	+	1	protein_coding	ENSG00000100614_14	ENSG00000100614_14:60743809:60749402:clu18024	60743809	60749402	clu18024	4954	-24103	14:60688366:C:CA	C	CA	AC=864;AN=5796	rs550643388	0.851752	0.148248	0.951084	2.76278e-11	0.000999001	5.79528e-07	1
RP11-65J3.1	+	2	lincRNA	ENSG00000233901_9	ENSG00000233901_9:132099267:132101071:clu48232	132099267	132101071	clu48232	6346	18395	9:132112973:C:G	C	G	AC=475;AN=5716	rs10988340	0.917179	0.082821	0.91267	1.75516e-09	0.000999001	2.25097e-05	1
PTMA	+	1	protein_coding	ENSG00000187514_2	ENSG00000187514_2:232575386:232576058:clu41429	232575386	232576058	clu41429	6685	9163	2:232580767:T:C	T	C	AC=192;AN=5996	rs73086836	0.9676	0.0323999	0.963816	8.6209e-28	0.000999001	2.0887e-21	1
SLC27A3	+	1	protein_coding	ENSG00000143554_1	ENSG00000143554_1:153750831:153750939:clu44870	153750831	153750939	clu44870	5366	43225	1:153790054:G:A	G	A	AC=87;AN=5894	rs115795066	0.98508	0.0149204	0.870276	2.12795e-08	0.000999001	0.000357403	1
TTC19	+	1	protein_coding	ENSG00000011295_17	ENSG00000011295_17:15903696:15905229:clu10557	15903696	15905229	clu10557	6475	-18132	17:15884561:C:T	C	T	AC=3283;AN=6004	rs10491104	0.452993	0.547007	0.991712	3.98653e-62	0.000999001	8.03695e-54	1
XRCC6	+	2	protein_coding	ENSG00000196419_22	ENSG00000196419_22:42024234:42032117:clu24387	42024234	42032117	clu24387	5280	-312979	22:41704143:G:T	G	T	AC=1877;AN=5958	rs9611548	0.685574	0.314426	0.989774	1.94687e-06	0.00699301	0.00649039	1
FHL3	-	2	protein_coding	ENSG00000183386_1	ENSG00000183386_1:38463542:38464646:clu43129	38463542	38464646	clu43129	6400	14833	1:38456444:CAA:C	CAA	C	AC=2464;AN=5968	rs150361750	0.588736	0.411264	0.98319	6.18382e-31	0.000999001	3.49787e-26	1
MTMR12	-	2	protein_coding	ENSG00000150712_5	ENSG00000150712_5:32255874:32263219:clu31782	32255874	32263219	clu31782	7552	67100	5:32246014:C:CA	C	CA	AC=62;AN=6050	rs111479000	0.989509	0.0104906	0.970098	1.36792e-25	0.000999001	9.9496e-22	1
ADORA3	-	1	protein_coding	ENSG00000121933_1	ENSG00000121933_1:112043178:112045627:clu44298	112043178	112045627	clu44298	7169	66604	1:112039979:A:G	A	G	AC=5010;AN=6044	rs2800888	0.169952	0.830048	0.997132	1.50264e-21	0.000999001	2.43455e-17	1
TMTC4	-	1	protein_coding	ENSG00000125247_13	ENSG00000125247_13:101287449:101288786:clu2199	101287449	101288786	clu2199	7131	43251	13:101284095:A:G	A	G	AC=1158;AN=5958	rs9518114	0.805701	0.194299	0.983886	3.24245e-22	0.000999001	4.06241e-16	1
LGALS3	+	1	protein_coding	ENSG00000131981_14	ENSG00000131981_14:55596018:55604763:clu17924	55596018	55604763	clu17924	6548	39744	14:55630571:T:C	T	C	AC=2320;AN=6014	rs66842809	0.612374	0.387626	0.997316	1.24157e-40	0.000999001	3.39547e-32	1
LGALS3	+	1	protein_coding	ENSG00000131981_14	ENSG00000131981_14:55596018:55604763:clu17924	55596018	55604763	clu17924	6548	133395	14:55724222:A:G	A	G	AC=76;AN=5922	rs77131506	0.986647	0.0133531	0.848113	9.06878e-07	0.003996	0.00622127	2
SLC12A6	-	1	protein_coding	ENSG00000140199_15	ENSG00000140199_15:34567590:34610762:clu15789	34567590	34610762	clu15789	8137	-2630	15:34632890:C:T	C	T	AC=1570;AN=5738	rs347837	0.726174	0.273826	0.959195	1.05673e-17	0.000999001	1.12015e-12	1
SHROOM1	-	2	protein_coding	ENSG00000164403_5	ENSG00000164403_5:132159214:132159315:clu32825	132159214	132159315	clu32825	5488	-119244	5:132285833:C:T	C	T	AC=345;AN=4516	rs12514058	0.923777	0.0762235	0.731723	1.30749e-19	0.000999001	2.88164e-15	1
WFDC3	-	1	protein_coding	ENSG00000124116_20	ENSG00000124116_20:44452018:44452630:clu25499	44452018	44452630	clu25499	6330	35217	20:44385353:T:G	T	G	AC=3949;AN=6028	rs12151910	0.343861	0.656139	0.997573	1.52425e-10	0.000999001	8.89109e-07	1
DYSF	+	2	protein_coding	ENSG00000135636_2	ENSG00000135636_2:71766369:71778171:clu39316	71766369	71778171	clu39316	7331	95798	2:71776649:T:G	T	G	AC=170;AN=6032	rs114007258	0.971674	0.0283263	0.978028	4.39557e-67	0.000999001	5.9624e-47	1
DYSF	+	2	protein_coding	ENSG00000135636_2	ENSG00000135636_2:71766369:71778171:clu39316	71766369	71778171	clu39316	7331	93655	2:71774506:T:A	T	A	AC=4632;AN=6006	rs1814332	0.229681	0.770319	0.99353	2.52358e-17	0.000999001	2.75831e-08	2
LPA	-	2	protein_coding	ENSG00000198670_6	ENSG00000198670_6:160888049:160898161:clu31453	160888049	160898161	clu31453	7582	173209	6:160914197:CT:C	CT	C	AC=1214;AN=6030	rs10710535	0.79851	0.20149	0.996294	2.18534e-13	0.000999001	5.20857e-09	1
PACS1	+	1	protein_coding	ENSG00000175115_11	ENSG00000175115_11:65984246:65987217:clu6663	65984246	65987217	clu6663	3917	143446	11:65981279:C:T	C	T	AC=1070;AN=6024	rs10791860	0.823281	0.176719	0.994793	1.01658e-68	0.000999001	4.89656e-56	1
SERPINB6	-	2	protein_coding	ENSG00000124570_6	ENSG00000124570_6:2959576:2969013:clu29044	2959576	2969013	clu29044	7585	26591	6:2945498:A:C	A	C	AC=115;AN=6032	rs147910528	0.98138	0.0186205	0.963074	9.64334e-47	0.000999001	1.56603e-40	1
FCGR3A	-	2	protein_coding	ENSG00000203747_1	ENSG00000203747_1:161518468:161600158:clu45358	161518468	161600158	clu45358	7190	7036	1:161593880:T:TC	T	TC	AC=2772;AN=4132	rs79636887;rs67373090	0.328686	0.671314	0.833721	1.07647e-248	0.000999001	3.17322e-236	1
WAC	+	1	protein_coding	ENSG00000095787_10	ENSG00000095787_10:28903614:28905102:clu8316	28903614	28905102	clu8316	8773	83658	10:28905079:A:G	A	G	AC=1451;AN=6058	rs332176	0.761444	0.238556	0.999851	9.75361e-67	0.000999001	4.59264e-56	1
IRF5	+	2	protein_coding	ENSG00000128604_7	ENSG00000128604_7:128587110:128587284:clu28414	128587110	128587284	clu28414	6697	20139	7:128597804:C:T	C	T	AC=2944;AN=6058	rs17166351	0.512734	0.487266	1	4.61647e-104	0.000999001	6.10279e-90	1
TRIM13	+	2	protein_coding	ENSG00000204977_13	ENSG00000204977_13:50571352:50571803:clu1949	50571352	50571803	clu1949	6067	-46899	13:50523124:G:GAA	G	GAA	AC=912;AN=6012	rs377102103	0.84849	0.15151	0.9955	4.8604e-46	0.000999001	1.02469e-39	1
COX7A2L	-	1	protein_coding	ENSG00000115944_2	ENSG00000115944_2:42578499:42580352:clu38893	42578499	42580352	clu38893	7880	-183945	2:42836172:A:AT	A	AT	AC=2399;AN=4400	rs11460512	0.457556	0.542444	0.866478	2.03842e-07	0.000999001	0.000994055	1
NBPF8	+	2	protein_coding	ENSG00000162825_1	ENSG00000162825_1:144195516:144196231:clu44487	144195516	144196231	clu44487	20	380597	1:144527404:T:C	T	C	AC=5;AN=54	rs10907362	0.907407	0.0925926	0.412687	5.40462e-54	0.000999001	1.57294e-48	1
AIFM3	+	2	protein_coding	ENSG00000183773_22	ENSG00000183773_22:21322263:21327596:clu23571	21322263	21327596	clu23571	4803	7296	22:21326691:CA:C	CA	C	AC=1565;AN=2318	rs58947717	0.324301	0.675699	0.666085	1.73938e-07	0.000999001	0.00139127	1
AC037459.4	+	1	protein_coding	ENSG00000248235_8	ENSG00000248235_8:22442675:22442834:clu49068	22442675	22442834	clu49068	6974	-4125	8:22442661:A:G	A	G	AC=3697;AN=6058	rs2294047	0.387492	0.612508	1	5.28388e-11	0.000999001	2.28721e-06	1
LMTK2	+	2	protein_coding	ENSG00000164715_7	ENSG00000164715_7:97766754:97770709:clu27874	97766754	97770709	clu27874	6903	51846	7:97788042:A:G	A	G	AC=262;AN=6052	rs10243993	0.956599	0.0434011	0.995163	7.48579e-07	0.00999001	0.00925387	1
MRS2	+	2	protein_coding	ENSG00000124532_6	ENSG00000124532_6:24418806:24423165:clu29276	24418806	24423165	clu29276	9394	59294	6:24462446:G:A	G	A	AC=1174;AN=6026	rs3846834	0.805835	0.194165	0.99535	2.47052e-10	0.000999001	1.54568e-05	1
CERS5	-	1	protein_coding	ENSG00000139624_12	ENSG00000139624_12:50527851:50528329:clu3279	50527851	50528329	clu3279	5081	26297	12:50534990:C:T	C	T	AC=1964;AN=6050	rs12369104	0.67479	0.32521	0.999412	3.22877e-117	0.000999001	2.74885e-103	1
CERS5	-	1	protein_coding	ENSG00000139624_12	ENSG00000139624_12:50527851:50528329:clu3279	50527851	50528329	clu3279	5081	81025	12:50480262:T:TTGGTGG	T	TTGGTGG	AC=261;AN=5942	rs143955263	0.956114	0.0438856	0.945852	1.52617e-32	0.000999001	1.38676e-25	2
PPP6C	-	2	protein_coding	ENSG00000119414_9	ENSG00000119414_9:127933459:127951923:clu47990	127933459	127951923	clu47990	4972	8879	9:127943338:T:C	T	C	AC=841;AN=6020	rs16927927	0.861039	0.138961	0.992307	1.75378e-07	0.001998	0.00161347	1
PABPC1L	+	2	protein_coding	ENSG00000101104_20	ENSG00000101104_20:43566832:43586978:clu25483	43566832	43586978	clu25483	6463	28085	20:43566787:A:G	A	G	AC=2283;AN=6058	rs11780	0.622502	0.377498	1	7.7115e-11	0.000999001	9.6072e-07	1
RPS5	+	2	protein_coding	ENSG00000083845_19	ENSG00000083845_19:58904854:58905864:clu22665	58904854	58905864	clu22665	3997	-21398	19:58876368:A:G	A	G	AC=609;AN=5998	rs72629170	0.898208	0.101792	0.976074	3.43144e-11	0.000999001	3.37888e-07	1
TIMM50	+	2	protein_coding	ENSG00000105197_19	ENSG00000105197_19:39976447:39976827:clu21129	39976447	39976827	clu21129	7133	37709	19:40008760:A:T	A	T	AC=132;AN=5948	rs117932891	0.978175	0.0218247	0.913944	3.95566e-09	0.000999001	4.14334e-05	1
FGFR1	-	1	protein_coding	ENSG00000077782_8	ENSG00000077782_8:38277253:38279315:clu49318	38277253	38279315	clu49318	4398	8014	8:38318337:G:C	G	C	AC=2710;AN=5486	rs13275043	0.50551	0.49449	0.954235	2.78196e-11	0.000999001	7.08341e-07	1
CTSB	-	1	protein_coding	ENSG00000164733_8	ENSG00000164733_8:11710988:11725510:clu48913	11710988	11725510	clu48913	7639	15897	8:11711059:C:T	C	T	AC=2342;AN=6058	rs2272767	0.614765	0.385235	1	4.43911e-182	0.000999001	5.63554e-160	1
UQCRQ	+	2	protein_coding	ENSG00000164405_5	ENSG00000164405_5:132202383:132202561:clu32828	132202383	132202561	clu32828	5593	160	5:132202411:C:G	C	G	AC=3897;AN=6044	rs30177	0.355089	0.644911	0.998287	3.24357e-81	0.000999001	3.62906e-67	1
CD200	+	2	protein_coding	ENSG00000091972_3	ENSG00000091972_3:112052071:112063809:clu36962	112052071	112063809	clu36962	7907	4600	3:112055793:A:G	A	G	AC=3225;AN=5950	rs4682103	0.45832	0.54168	0.991777	6.97409e-08	0.001998	0.000524967	1
TCTN3	-	2	protein_coding	ENSG00000119977_10	ENSG00000119977_10:97440366:97442408:clu9123	97440366	97442408	clu9123	7213	13505	10:97440394:T:C	T	C	AC=1507;AN=6058	rs12784530	0.751451	0.248549	1	5.31083e-22	0.000999001	1.6747e-17	1
STK4	+	2	protein_coding	ENSG00000101109_20	ENSG00000101109_20:43600799:43607084:clu25484	43600799	43607084	clu25484	6452	113183	20:43708297:T:G	T	G	AC=3288;AN=6058	rs8000	0.456963	0.543037	1	5.95731e-282	0.000999001	3.70075e-240	1
BTN3A1	+	2	protein_coding	ENSG00000026950_6	ENSG00000026950_6:26369140:26370550:clu29346	26369140	26370550	clu29346	7071	-60153	6:26342311:AAGG:A	AAGG	A	AC=730;AN=5984	rs34268143	0.87814	0.12186	0.97923	6.02688e-204	0.000999001	1.61724e-172	1
DLG5	-	2	protein_coding	ENSG00000151208_10	ENSG00000151208_10:79572135:79576309:clu8906	79572135	79576309	clu8906	6164	5386	10:79680991:C:T	C	T	AC=3240;AN=6038	rs1248897	0.462646	0.537354	0.996586	7.75567e-15	0.000999001	2.3857e-10	1
NUP210	-	2	protein_coding	ENSG00000132182_3	ENSG00000132182_3:13395160:13395415:clu35629	13395160	13395415	clu35629	7371	234863	3:13226945:C:T	C	T	AC=489;AN=6058	rs17037831	0.920052	0.0799484	1	1.7968e-07	0.00599401	0.00595733	1
ZNF614	-	2	protein_coding	ENSG00000142556_19	ENSG00000142556_19:52520612:52521261:clu22021	52520612	52521261	clu22021	9784	-54415	19:52587907:G:A	G	A	AC=1147;AN=6048	rs11084141	0.809816	0.190184	0.998924	1.19585e-06	0.00599401	0.00483313	1
ASCC3	-	2	protein_coding	ENSG00000112249_6	ENSG00000112249_6:101073210:101075466:clu30761	101073210	101075466	clu30761	6472	241740	6:101087507:G:C	G	C	AC=2701;AN=6024	rs4329121	0.552512	0.447488	0.99666	7.00495e-16	0.000999001	4.30177e-11	1
MKNK2	-	1	protein_coding	ENSG00000099875_19	ENSG00000099875_19:2037828:2040133:clu19215	2037828	2040133	clu19215	7945	20673	19:2030569:G:T	G	T	AC=1747;AN=5964	rs58575400	0.706614	0.293386	0.987507	1.47669e-63	0.000999001	1.21423e-55	1
TRMT10B	+	2	protein_coding	ENSG00000165275_9	ENSG00000165275_9:37770736:37776279:clu47126	37770736	37776279	clu47126	6455	33214	9:37787017:G:A	G	A	AC=2285;AN=6054	rs3761670	0.622581	0.377419	0.999357	1.25333e-07	0.002997	0.00321716	1
TM2D3	-	1	protein_coding	ENSG00000184277_15	ENSG00000184277_15:102190364:102191899:clu17275	102190364	102191899	clu17275	4777	-2922	15:102195515:G:T	G	T	AC=4270;AN=5042	rs578894	0.153921	0.846079	0.885792	1.23618e-12	0.000999001	1.43094e-08	1
SCFD1	+	1	protein_coding	ENSG00000092108_14	ENSG00000092108_14:31091605:31099683:clu17642	31091605	31099683	clu17642	5227	805688	14:31897005:CA:C	CA	C	AC=149;AN=4664	rs553818456	0.968161	0.0318391	0.609326	5.93053e-07	0.00799201	0.0074314	1
GPBP1L1	-	2	protein_coding	ENSG00000159592_1	ENSG00000159592_1:46126897:46151248:clu43430	46126897	46151248	clu43430	5001	136133	1:46017651:T:TTGTA	T	TTGTA	AC=240;AN=3150	rs151130624	0.92172	0.0782797	0.623217	4.62641e-07	0.002997	0.00318391	1
SPTAN1	+	2	protein_coding	ENSG00000197694_9	ENSG00000197694_9:131389777:131390204:clu48156	131389777	131390204	clu48156	4989	-401227	9:130913638:A:T	A	T	AC=394;AN=6024	rs73672429	0.933874	0.0661264	0.987565	4.87591e-07	0.00699301	0.00962684	1
HDGFRP2	+	2	protein_coding	ENSG00000167674_19	ENSG00000167674_19:4491832:4493700:clu19431	4491832	4493700	clu19431	7726	5779	19:4478062:A:G	A	G	AC=3595;AN=6008	rs34054295	0.40104	0.59896	0.995853	2.54203e-20	0.000999001	5.01202e-15	1
C9orf16	+	2	protein_coding	ENSG00000171159_9	ENSG00000171159_9:130922765:130925722:clu48108	130922765	130925722	clu48108	4416	-14494	9:130908044:G:A	G	A	AC=3285;AN=5712	rs878400	0.425546	0.574454	0.9676	2.0562e-06	0.001998	0.00270503	1
ETV7	-	2	protein_coding	ENSG00000010030_6	ENSG00000010030_6:36353446:36355313:clu30053	36353446	36355313	clu30053	6556	8826	6:36347337:AAAG:A	AAAG	A	AC=2941;AN=5966	rs145420270	0.507692	0.492308	0.988293	3.64426e-18	0.000999001	6.11403e-13	1
FGD3	+	2	protein_coding	ENSG00000127084_9	ENSG00000127084_9:95778111:95780418:clu47467	95778111	95780418	clu47467	7264	67862	9:95777594:T:C	T	C	AC=3210;AN=5756	rs4743880	0.442164	0.557836	0.981083	1.9116e-34	0.000999001	1.97814e-27	1
PSTPIP1	+	2	protein_coding	ENSG00000140368_15	ENSG00000140368_15:77323619:77327849:clu16845	77323619	77327849	clu16845	5551	39181	15:77324880:A:G	A	G	AC=3921;AN=6058	rs4078354	0.35187	0.64813	1	1.78035e-16	0.000999001	3.26051e-11	1
MANBA	-	2	protein_coding	ENSG00000109323_4	ENSG00000109323_4:103647840:103681875:clu34702	103647840	103681875	clu34702	5828	7042	4:103675108:G:C	G	C	AC=2226;AN=5860	rs223492	0.619873	0.380127	0.982649	9.52784e-238	0.000999001	1.84725e-207	1
MRPL43	-	2	protein_coding	ENSG00000055950_10	ENSG00000055950_10:102746329:102746444:clu9313	102746329	102746444	clu9313	5257	-14530	10:102761801:C:T	C	T	AC=1018;AN=5548	rs701834	0.815493	0.184507	0.936536	1.36915e-104	0.000999001	8.80615e-99	1
NRGN	+	2	protein_coding	ENSG00000154146_11	ENSG00000154146_11:124609995:124615399:clu7792	124609995	124615399	clu7792	7592	4718	11:124614459:T:C	T	C	AC=552;AN=5962	rs35643618	0.907141	0.0928595	0.979411	9.63021e-09	0.000999001	0.000102364	1
IL4R	+	1	protein_coding	ENSG00000077238_16	ENSG00000077238_16:27353580:27356190:clu14107	27353580	27356190	clu14107	6627	-37442	16:27287546:T:C	T	C	AC=219;AN=6038	rs150796231	0.964263	0.0357374	0.986806	1.82427e-26	0.000999001	1.85605e-21	1
ORC2	-	2	protein_coding	ENSG00000115942_2	ENSG00000115942_2:201802689:201805971:clu40955	201802689	201805971	clu40955	5462	67701	2:201760701:C:CT	C	CT	AC=997;AN=5470	rs557018734	0.818864	0.181136	0.927769	5.5617e-08	0.001998	0.00115459	1
WDR27	-	2	protein_coding	ENSG00000184465_6	ENSG00000184465_6:170062520:170063659:clu31516	170062520	170063659	clu31516	8177	69072	6:170033086:G:A	G	A	AC=333;AN=6058	rs9396946	0.945035	0.0549645	1	2.31958e-19	0.000999001	3.2672e-14	1
MRPL3	-	1	protein_coding	ENSG00000114686_3	ENSG00000114686_3:131220559:131221574:clu37356	131220559	131221574	clu37356	6805	33252	3:131188574:A:G	A	G	AC=87;AN=6058	rs2291381	0.985493	0.0145068	1	1.01263e-76	0.000999001	3.08282e-62	1
RP11-20D14.6	+	2	lincRNA	ENSG00000249790_12	ENSG00000249790_12:8941382:8946901:clu2656	8941382	8946901	clu2656	7737	33652	12:8974504:A:ATT	A	ATT	AC=4095;AN=4942	ss1388086592	0.171021	0.828979	0.866534	2.08258e-10	0.000999001	4.60368e-06	1
DRAM2	-	2	protein_coding	ENSG00000156171_1	ENSG00000156171_1:111680208:111682660:clu44278	111680208	111682660	clu44278	7130	719	1:111682118:C:T	C	T	AC=1804;AN=6000	rs3762374	0.696452	0.303548	0.994096	0	0.000999001	0	1
MAP3K8	+	2	protein_coding	ENSG00000107968_10	ENSG00000107968_10:30723307:30726105:clu8341	30723307	30726105	clu8341	7416	17514	10:30740379:G:A	G	A	AC=3596;AN=5692	rs303426	0.369468	0.630532	0.967032	2.14296e-12	0.000999001	1.29359e-07	1
IL1RAP	+	1	protein_coding	ENSG00000196083_3	ENSG00000196083_3:190232008:190282078:clu38000	190232008	190282078	clu38000	9120	42057	3:190273896:A:G	A	G	AC=515;AN=5784	rs16865595	0.910642	0.0893581	0.937839	5.49581e-26	0.000999001	3.84784e-21	1
SNAP23	+	1	protein_coding	ENSG00000092531_15	ENSG00000092531_15:42820618:42821873:clu16035	42820618	42821873	clu16035	4372	62247	15:42845677:C:CT	C	CT	AC=1297;AN=6008	rs11434263	0.783648	0.216352	0.994312	2.27204e-23	0.000999001	1.37621e-16	1
KANSL2	-	1	protein_coding	ENSG00000139620_12	ENSG00000139620_12:49075424:49075970:clu3158	49075424	49075970	clu3158	6268	-19026	12:49095046:T:TCAC	T	TCAC	AC=1752;AN=5948	rs149152239	0.704665	0.295335	0.988687	1.76573e-263	0.000999001	4.27577e-254	1
SLC35A3	+	1	protein_coding	ENSG00000117620_1	ENSG00000117620_1:100435718:100459093:clu44074	100435718	100459093	clu44074	6154	102220	1:100537564:C:G	C	G	AC=341;AN=6020	rs17121827	0.942551	0.0574489	0.983685	1.663e-37	0.000999001	9.71716e-31	1
FOXK2	+	1	protein_coding	ENSG00000141568_17	ENSG00000141568_17:80545148:80559179:clu13024	80545148	80559179	clu13024	6691	74783	17:80552371:CAAA:C	CAAA	C	AC=857;AN=5574	rs572341160	0.84672	0.15328	0.932676	1.72887e-10	0.000999001	3.94632e-06	1
TGIF2-C20orf24	+	1	protein_coding	ENSG00000259399_20	ENSG00000259399_20:35236403:35238004:clu25346	35236403	35238004	clu25346	4036	56831	20:35259786:G:A	G	A	AC=5191;AN=5876	rs6071709	0.117442	0.882558	0.968898	5.48993e-17	0.000999001	2.84112e-12	1
TRAP1	-	2	protein_coding	ENSG00000126602_16	ENSG00000126602_16:3724495:3725325:clu13574	3724495	3725325	clu13574	6506	24551	16:3743046:T:C	T	C	AC=4158;AN=5580	rs8050794	0.253319	0.746681	0.951738	1.19809e-08	0.000999001	0.000284819	1
FAM35A	+	2	protein_coding	ENSG00000122376_10	ENSG00000122376_10:88930731:88939832:clu8980	88930731	88939832	clu8980	6147	109121	10:88963038:G:A	G	A	AC=4138;AN=5944	rs10887704	0.302562	0.697438	0.980347	4.6027e-09	0.000999001	6.90316e-05	1
MKRN1	-	1	protein_coding	ENSG00000133606_7	ENSG00000133606_7:140159033:140159507:clu28583	140159033	140159507	clu28583	5576	-914	7:140180282:C:T	C	T	AC=547;AN=5524	rs10952680	0.900177	0.0998233	0.89821	4.95247e-29	0.000999001	1.47575e-22	1
RPL30	-	2	protein_coding	ENSG00000156482_8	ENSG00000156482_8:99054946:99057171:clu49803	99054946	99057171	clu49803	5413	-16891	8:99075587:T:A	T	A	AC=1653;AN=4538	rs28791206	0.634972	0.365028	0.878362	4.71946e-07	0.001998	0.00096439	1
IRF3	-	2	protein_coding	ENSG00000126456_19	ENSG00000126456_19:50168103:50168929:clu21816	50168103	50168929	clu21816	6870	260	19:50168871:G:A	G	A	AC=1487;AN=6058	rs2304206	0.754513	0.245487	1	1.05002e-102	0.000999001	3.29508e-89	1
S100B	-	1	protein_coding	ENSG00000160307_21	ENSG00000160307_21:48022329:48024926:clu26539	48022329	48024926	clu26539	4734	64283	21:47960837:C:A	C	A	AC=1799;AN=6054	rs8132725	0.702903	0.297097	0.999396	1.09407e-28	0.000999001	7.52933e-23	1
PEA15	+	2	protein_coding	ENSG00000162734_1	ENSG00000162734_1:160181440:160182900:clu45273	160181440	160182900	clu45273	6129	178663	1:160353789:A:G	A	G	AC=142;AN=5986	rs143032729	0.97602	0.0239804	0.932094	2.16631e-10	0.000999001	3.55991e-06	1
LINC00211	-	2	lincRNA	ENSG00000237803_2	ENSG00000237803_2:38055021:38056076:clu38820	38055021	38056076	clu38820	7746	40218	2:38063198:ATTTTT:A	ATTTTT	A	AC=2073;AN=6012	rs75997552	0.655245	0.344755	0.99666	2.32611e-07	0.000999001	0.000787173	1
ZNF805	+	2	protein_coding	ENSG00000204524_19	ENSG00000204524_19:57760068:57764441:clu22553	57760068	57764441	clu22553	7343	9270	19:57761242:G:A	G	A	AC=3044;AN=5816	rs11671223	0.477349	0.522651	0.981768	2.30548e-43	0.000999001	9.52623e-37	1
NOTCH2	-	2	protein_coding	ENSG00000134250_1	ENSG00000134250_1:120539369:120539620:clu44448	120539369	120539620	clu44448	3121	-200760	1:120812999:TC:T	TC	T	AC=3001;AN=3556	rs199936658	0.156663	0.843337	0.707648	8.29692e-09	0.000999001	0.000123958	1
DHPS	-	2	protein_coding	ENSG00000095059_19	ENSG00000095059_19:12786956:12788105:clu20075	12786956	12788105	clu20075	5927	5713	19:12787002:G:GAGAC	G	GAGAC	AC=2056;AN=5696	rs34820996	0.639032	0.360968	0.967128	3.52075e-08	0.001998	0.000641874	1
KAT6A	-	1	protein_coding	ENSG00000083168_8	ENSG00000083168_8:41812929:41832222:clu49365	41812929	41832222	clu49365	6048	31416	8:41878091:T:C	T	C	AC=4041;AN=6038	rs13257590	0.332147	0.667853	0.997892	1.36406e-36	0.000999001	4.18464e-31	1
KIF16B	-	2	protein_coding	ENSG00000089177_20	ENSG00000089177_20:16493568:16496193:clu25012	16493568	16496193	clu25012	8383	-5583	20:16559660:T:A	T	A	AC=853;AN=6006	rs926772	0.858003	0.141997	0.991874	1.25202e-15	0.000999001	1.52197e-10	1
TTC7A	+	1	protein_coding	ENSG00000068724_2	ENSG00000068724_2:47185691:47202112:clu38965	47185691	47202112	clu38965	7991	60890	2:47204185:G:GGA	G	GGA	AC=350;AN=6038	rs148330017	0.942594	0.0574062	0.993117	9.6128e-11	0.000999001	4.2888e-06	1
DGKA	+	2	protein_coding	ENSG00000065357_12	ENSG00000065357_12:56335368:56335782:clu3548	56335368	56335782	clu3548	4941	-3059	12:56318043:C:T	C	T	AC=4788;AN=6058	rs10876862	0.210026	0.789974	1	6.13222e-252	0.000999001	4.084e-222	1
C7orf50	-	2	protein_coding	ENSG00000146540_7	ENSG00000146540_7:1040187:1049586:clu26582	1040187	1049586	clu26582	9415	111598	7:1066297:A:G	A	G	AC=2394;AN=5726	rs3735687	0.581146	0.418854	0.974877	3.25052e-09	0.000999001	4.11558e-05	1
RELL2	+	2	protein_coding	ENSG00000164620_5	ENSG00000164620_5:141018427:141019031:clu33021	141018427	141019031	clu33021	6713	2808	5:141019324:G:A	G	A	AC=1340;AN=6004	rs73285814	0.776675	0.223325	0.991953	1.67101e-12	0.000999001	1.1385e-07	1
XXYLT1	-	1	protein_coding	ENSG00000173950_3	ENSG00000173950_3:194790840:194877178:clu38042	194790840	194877178	clu38042	9526	-134294	3:195126189:G:A	G	A	AC=69;AN=5948	rs145348261	0.988021	0.011979	0.85883	1.20818e-08	0.000999001	7.32946e-05	1
PGM2	+	2	protein_coding	ENSG00000169299_4	ENSG00000169299_4:37851994:37857229:clu34092	37851994	37857229	clu34092	9022	17579	4:37845833:A:AAT	A	AAT	AC=3665;AN=6006	rs3836691	0.390605	0.609395	0.996045	2.87093e-144	0.000999001	2.46585e-134	1
BRAT1	-	2	protein_coding	ENSG00000106009_7	ENSG00000106009_7:2583596:2586958:clu26655	2583596	2586958	clu26655	9532	3714	7:2591646:CA:C	CA	C	AC=1069;AN=5198	rs11307617	0.792935	0.207065	0.908183	3.57059e-08	0.000999001	0.0012694	1
ITGB7	-	1	protein_coding	ENSG00000139626_12	ENSG00000139626_12:53594230:53594902:clu3428	53594230	53594902	clu3428	7131	6830	12:53594260:G:A	G	A	AC=632;AN=5936	rs3741435	0.893914	0.106086	0.959054	3.64712e-65	0.000999001	9.67588e-56	1
PRKD3	-	2	protein_coding	ENSG00000115825_2	ENSG00000115825_2:37518142:37520276:clu38812	37518142	37520276	clu38812	8101	71960	2:37479990:T:TTATA	T	TTATA	AC=2626;AN=5770	rs143440093	0.54367	0.45633	0.979052	1.59583e-52	0.000999001	5.533e-45	1
PRKD3	-	2	protein_coding	ENSG00000115825_2	ENSG00000115825_2:37518142:37520276:clu38812	37518142	37520276	clu38812	8101	10124	2:37541826:TAG:T	TAG	T	AC=775;AN=6046	rs3836068	0.871447	0.128553	0.996516	1.36327e-15	0.000999001	1.88388e-10	2
CXCL16	-	2	protein_coding	ENSG00000161921_17	ENSG00000161921_17:4638803:4641703:clu10125	4638803	4641703	clu10125	7723	15757	17:4627459:A:C	A	C	AC=2473;AN=4432	rs12942779	0.442096	0.557904	0.874823	1.01105e-07	0.000999001	0.000892164	1
ADCK3	+	2	protein_coding	ENSG00000163050_1	ENSG00000163050_1:227127292:227149078:clu46344	227127292	227149078	clu46344	6818	90926	1:227176162:C:G	C	G	AC=2753;AN=6044	rs34267809	0.545557	0.454443	0.998223	7.14166e-12	0.000999001	6.17348e-07	1
RASA3	-	2	protein_coding	ENSG00000185989_13	ENSG00000185989_13:114817630:114821931:clu2324	114817630	114821931	clu2324	4216	77487	13:114820598:G:T	G	T	AC=2448;AN=6052	rs9525359	0.595515	0.404485	0.999303	5.17233e-55	0.000999001	8.9452e-46	1
CAST	+	1	protein_coding	ENSG00000153113_5	ENSG00000153113_5:96075822:96076970:clu32530	96075822	96076970	clu32530	6862	215517	5:96076487:G:A	G	A	AC=1797;AN=6058	rs7724759	0.703095	0.296905	1	0	0.000999001	0	1
RPS6KB2	+	1	protein_coding	ENSG00000175634_11	ENSG00000175634_11:67200687:67200811:clu6792	67200687	67200811	clu6792	4865	11496	11:67207426:G:A	G	A	AC=2387;AN=6012	rs2302264	0.603151	0.396849	0.994571	5.35135e-39	0.000999001	1.28909e-30	1
GNA11	+	2	protein_coding	ENSG00000088256_19	ENSG00000088256_19:3115070:3118922:clu19309	3115070	3118922	clu19309	8504	4622	19:3099029:A:G	A	G	AC=4433;AN=5996	rs308036	0.260339	0.739661	0.987812	3.95973e-09	0.000999001	1.85908e-05	1
RASA4	-	2	protein_coding	ENSG00000105808_7	ENSG00000105808_7:102210371:102212170:clu28140	102210371	102212170	clu28140	5498	-86764	7:102343967:A:G	A	G	AC=5458;AN=6052	rs4729850	0.0985802	0.90142	0.998524	1.75181e-177	0.000999001	2.53359e-156	1
NDUFAF4	-	2	protein_coding	ENSG00000123545_6	ENSG00000123545_6:97339267:97344620:clu30725	97339267	97344620	clu30725	6404	43977	6:97301779:C:T	C	T	AC=1699;AN=6048	rs35713831	0.720123	0.279877	0.998225	2.64405e-17	0.000999001	1.01045e-12	1
NNT	+	1	protein_coding	ENSG00000112992_5	ENSG00000112992_5:43645612:43649249:clu31943	43645612	43649249	clu31943	6082	121659	5:43724452:G:C	G	C	AC=424;AN=6056	rs10077102	0.929055	0.0709449	0.999071	2.312e-09	0.000999001	2.19944e-05	1
SLC37A3	-	1	protein_coding	ENSG00000157800_7	ENSG00000157800_7:140051769:140051862:clu28577	140051769	140051862	clu28577	5759	4513	7:140099719:T:C	T	C	AC=230;AN=5798	rs9791872	0.96058	0.0394205	0.901919	1.97166e-09	0.001998	5.4897e-05	1
HLA-DOA	-	2	protein_coding	ENSG00000204252_6	ENSG00000204252_6:32976038:32977232:clu29882	32976038	32977232	clu29882	27710	73	6:32977315:A:G	A	G	AC=1291;AN=6058	rs403414	0.788201	0.211799	1	1.26442e-08	0.000999001	0.000299478	1
CECR5	-	1	protein_coding	ENSG00000069998_22	ENSG00000069998_22:17630635:17639347:clu23383	17630635	17639347	clu23383	7647	12126	22:17634050:A:G	A	G	AC=252;AN=6058	rs5994180	0.95793	0.0420696	1	1.20241e-29	0.000999001	4.26317e-23	1
SRA1	-	2	protein_coding	ENSG00000213523_5	ENSG00000213523_5:139931769:139936732:clu32973	139931769	139936732	clu32973	4584	-60671	5:139998565:T:A	T	A	AC=3329;AN=5884	rs778604	0.434119	0.565881	0.987814	2.82542e-13	0.000999001	2.98824e-09	1
RAP1A	+	2	protein_coding	ENSG00000116473_1	ENSG00000116473_1:112240119:112245958:clu44305	112240119	112245958	clu44305	7204	67000	1:112151839:C:T	C	T	AC=1137;AN=6046	rs41282528	0.812823	0.187177	0.99863	8.43527e-36	0.000999001	4.08423e-30	1
HERPUD2	-	1	protein_coding	ENSG00000122557_7	ENSG00000122557_7:35734237:35734411:clu27054	35734237	35734411	clu27054	7104	651	7:35734529:C:G	C	G	AC=2367;AN=6042	rs78381277	0.608436	0.391564	0.999189	1.97267e-113	0.000999001	1.66204e-104	1
SLC18B1	-	2	protein_coding	ENSG00000146409_6	ENSG00000146409_6:133118260:133119553:clu31100	133118260	133119553	clu31100	6463	-59012	6:133178712:G:T	G	T	AC=506;AN=6036	rs12209781	0.916667	0.0833333	0.994923	4.05527e-07	0.004995	0.00628061	1
CASP1	-	1	protein_coding	ENSG00000137752_11	ENSG00000137752_11:104902007:104904935:clu7379	104902007	104904935	clu7379	5828	59164	11:104912993:G:A	G	A	AC=1250;AN=6058	rs692897	0.793198	0.206802	0.999812	1.5816e-98	0.000999001	1.82518e-83	1
ZNF506	-	1	protein_coding	ENSG00000081665_19	ENSG00000081665_19:19906469:19916840:clu20609	19906469	19916840	clu20609	7118	11592	19:19920967:C:A	C	A	AC=1142;AN=5996	rs4808993	0.808531	0.191469	0.992781	4.66958e-28	0.000999001	3.14436e-22	1
DCK	+	2	protein_coding	ENSG00000156136_4	ENSG00000156136_4:71859643:71863784:clu34375	71859643	71863784	clu34375	6682	-123903	4:71734351:C:T	C	T	AC=112;AN=6030	rs6845129	0.981056	0.0189443	0.971372	3.31799e-33	0.000999001	3.27881e-27	1
CBS	-	2	protein_coding	ENSG00000160200_21	ENSG00000160200_21:44474093:44476913:clu26305	44474093	44476913	clu26305	8355	23627	21:44473425:G:A	G	A	AC=2712;AN=6008	rs706209	0.549561	0.450439	0.996789	1.78013e-14	0.000999001	6.51355e-11	1
KANSL1	-	1	protein_coding	ENSG00000120071_17	ENSG00000120071_17:44172067:44248221:clu11656	44172067	44248221	clu11656	6979	85712	17:44217020:T:C	T	C	AC=782;AN=5902	rs541927337	0.867472	0.132528	0.964265	4.80462e-177	0.000999001	5.73746e-163	1
SPTY2D1	-	2	protein_coding	ENSG00000179119_11	ENSG00000179119_11:18638536:18655745:clu5662	18638536	18655745	clu5662	6946	977794	11:17678543:C:T	C	T	AC=299;AN=5912	rs117377115	0.949455	0.0505451	0.938165	4.78967e-06	0.010989	0.00930526	1
GNPTG	+	2	protein_coding	ENSG00000090581_16	ENSG00000090581_16:1402307:1411744:clu13259	1402307	1411744	clu13259	8458	5886	16:1407809:T:C	T	C	AC=5586;AN=6016	rs4984820	0.0719156	0.928084	0.98815	1.66267e-08	0.001998	0.000172467	1
TES	+	2	protein_coding	ENSG00000135269_7	ENSG00000135269_7:115850788:115889074:clu28309	115850788	115889074	clu28309	5071	22064	7:115872610:A:AAC	A	AAC	AC=1750;AN=5978	rs3840632	0.707285	0.292715	0.992467	1.30265e-71	0.000999001	4.14418e-67	1
KIAA0226L	-	1	protein_coding	ENSG00000102445_13	ENSG00000102445_13:46942384:46942868:clu1885	46942384	46942868	clu1885	6693	-28573	13:47040897:G:T	G	T	AC=1174;AN=5946	rs79329496	0.802791	0.197209	0.983238	1.14581e-22	0.000999001	2.42065e-17	1
TMEM175	+	1	protein_coding	ENSG00000127419_4	ENSG00000127419_4:946327:946978:clu33668	946327	946978	clu33668	7209	20052	4:946226:T:C	T	C	AC=3270;AN=5778	rs11552301	0.433063	0.566937	0.975999	0	0.000999001	0	1
AFF4	-	2	protein_coding	ENSG00000072364_5	ENSG00000072364_5:132238179:132240060:clu32832	132238179	132240060	clu32832	5668	45746	5:132253579:A:AT	A	AT	AC=1134;AN=5918	rs112472979	0.807591	0.192409	0.980159	7.10115e-91	0.000999001	1.2832e-73	1
HEATR1	-	2	protein_coding	ENSG00000119285_1	ENSG00000119285_1:236718052:236718596:clu46559	236718052	236718596	clu46559	8163	66113	1:236701690:C:T	C	T	AC=4075;AN=5770	rs35718982	0.29364	0.70636	0.973455	1.31454e-16	0.000999001	1.05338e-11	1
PHB	-	2	protein_coding	ENSG00000167085_17	ENSG00000167085_17:47490653:47492197:clu11817	47490653	47492197	clu11817	5893	250668	17:47241577:C:T	C	T	AC=93;AN=6004	rs139177834	0.984873	0.0151269	0.936199	1.26147e-06	0.004995	0.00270824	1
SIGLEC8	-	2	protein_coding	ENSG00000105366_19	ENSG00000105366_19:51955887:51957473:clu21971	51955887	51957473	clu21971	8822	-44642	19:52006351:T:C	T	C	AC=4996;AN=6058	rs3810114	0.175532	0.824468	1	1.07135e-79	0.000999001	6.47162e-45	1
SIGLEC8	-	2	protein_coding	ENSG00000105366_19	ENSG00000105366_19:51955887:51957473:clu21971	51955887	51957473	clu21971	8822	-43194	19:52004903:G:A	G	A	AC=1120;AN=6034	rs16982743	0.813694	0.186306	0.996539	7.79193e-12	0.001998	0.000125233	2
HSPA1B	+	2	protein_coding	ENSG00000204388_6	ENSG00000204388_6:31783869:31796064:clu29701	31783869	31796064	clu29701	34637	210493	6:32006004:T:C	T	C	AC=66;AN=5852	rs11449852	0.988492	0.0115077	0.895702	2.2446e-12	0.000999001	1.64254e-07	1
TSEN54	+	2	protein_coding	ENSG00000182173_17	ENSG00000182173_17:73518414:73519356:clu12474	73518414	73519356	clu12474	6447	2804	17:73514944:A:G	A	G	AC=1110;AN=6004	rs62088466	0.814839	0.185161	0.992226	8.33938e-41	0.000999001	4.87228e-33	1
CEA	+	2	protein_coding	ENSG00000267881_19	ENSG00000267881_19:42301880:42312851:clu21272	42301880	42312851	clu21272	4997	107310	19:42319840:GT:G	GT	G	AC=2310;AN=6044	rs56322137	0.61797	0.38203	0.9984	1.66847e-48	0.000999001	2.24215e-40	1
PCYT1A	-	1	protein_coding	ENSG00000161217_3	ENSG00000161217_3:195997412:196014403:clu38107	195997412	196014403	clu38107	8259	-596	3:196015423:A:T	A	T	AC=2401;AN=6000	rs7616433	0.600619	0.399381	0.994108	2.69113e-73	0.000999001	1.01021e-64	1
ZNF589	+	1	protein_coding	ENSG00000164048_3	ENSG00000164048_3:48289167:48302303:clu36204	48289167	48302303	clu36204	2676	29640	3:48312229:A:G	A	G	AC=1722;AN=6058	rs1045482	0.715023	0.284977	1	9.63639e-218	0.000999001	3.33646e-184	1
LINC00886	-	2	lincRNA	ENSG00000240875_3	ENSG00000240875_3:156389919:156391996:clu37629	156389919	156391996	clu37629	6585	10812	3:156524038:C:T	C	T	AC=364;AN=5978	rs75036304	0.939399	0.0606011	0.973614	7.76103e-13	0.000999001	2.10201e-08	1
LINC00886	-	2	lincRNA	ENSG00000240875_3	ENSG00000240875_3:156389919:156391996:clu37629	156389919	156391996	clu37629	6585	194356	3:156340494:C:T	C	T	AC=1348;AN=5772	rs28848187	0.768268	0.231732	0.969532	2.38752e-06	0.004995	0.00502665	2
TMEM109	+	2	protein_coding	ENSG00000110108_11	ENSG00000110108_11:60681740:60687158:clu6077	60681740	60687158	clu6077	5182	-41118	11:60640227:T:C	T	C	AC=2376;AN=6058	rs7946859	0.610896	0.389104	1	1.05107e-18	0.000999001	5.52881e-14	1
PHC2	-	2	protein_coding	ENSG00000134686_1	ENSG00000134686_1:33799893:33815198:clu43001	33799893	33815198	clu43001	5516	71850	1:33824802:CTGAA:C	CTGAA	C	AC=2007;AN=6052	rs5773408	0.667957	0.332043	0.999525	4.75476e-09	0.000999001	0.000101278	1
ZNF552	-	2	protein_coding	ENSG00000178935_19	ENSG00000178935_19:58421482:58423428:clu22610	58421482	58423428	clu22610	6305	-16800	19:58343080:T:A	T	A	AC=406;AN=5844	rs10408695	0.931461	0.068539	0.932689	2.28981e-08	0.001998	0.000703609	1
ACAT1	+	1	protein_coding	ENSG00000075239_11	ENSG00000075239_11:108005969:108009625:clu7412	108005969	108009625	clu7412	6630	24258	11:108016500:G:A	G	A	AC=1008;AN=5968	rs75085583	0.830988	0.169012	0.988298	2.08969e-11	0.000999001	4.59559e-07	1
IDUA	+	1	protein_coding	ENSG00000127415_4	ENSG00000127415_4:981737:994400:clu33669	981737	994400	clu33669	7241	6607	4:987391:C:G	C	G	AC=3756;AN=5288	rs3806756	0.289299	0.710701	0.927967	5.85791e-27	0.000999001	1.62488e-20	1
CHCHD7	+	2	protein_coding	ENSG00000170791_8	ENSG00000170791_8:57124396:57127157:clu49470	57124396	57127157	clu49470	7311	1026	8:57125270:T:C	T	C	AC=3892;AN=4824	rs6474051	0.193288	0.806712	0.860212	1.37015e-11	0.000999001	4.52364e-07	1
FAM173A	+	2	protein_coding	ENSG00000103254_16	ENSG00000103254_16:771941:772309:clu13188	771941	772309	clu13188	7046	3940	16:774520:C:T	C	T	AC=3221;AN=6024	rs4984921	0.466451	0.533549	0.997432	4.88476e-51	0.000999001	6.76376e-41	1
RASSF5	+	2	protein_coding	ENSG00000136653_1	ENSG00000136653_1:206731021:206756601:clu46025	206731021	206756601	clu46025	4153	-10063	1:206670815:A:G	A	G	AC=227;AN=6020	rs41258544	0.962861	0.0371392	0.97824	1.38429e-06	0.00799201	0.0079489	1
MZT2B	+	1	protein_coding	ENSG00000152082_2	ENSG00000152082_2:130940025:130948042:clu40258	130940025	130948042	clu40258	4767	-13208	2:130926101:A:AT	A	AT	AC=2215;AN=5926	rs34973029	0.625453	0.374547	0.985731	1.01916e-24	0.000999001	2.83476e-18	1
POLR2M	+	2	protein_coding	ENSG00000255529_15	ENSG00000255529_15:57953731:57967166:clu16417	57953731	57967166	clu16417	7019	-26985	15:57857245:T:C	T	C	AC=1787;AN=5968	rs7162622	0.70036	0.29964	0.991816	1.38603e-35	0.000999001	2.24683e-30	1
HLA-DOB	-	2	protein_coding	ENSG00000241106_6	ENSG00000241106_6:32783090:32784638:clu29859	32783090	32784638	clu29859	27319	-12033	6:32796857:ACAC:A	ACAC	A	AC=519;AN=6052	rs4148875	0.914811	0.0851888	0.998743	1.55978e-26	0.000999001	1.8313e-19	1
HINFP	+	1	protein_coding	ENSG00000172273_11	ENSG00000172273_11:118992349:118997645:clu7707	118992349	118997645	clu7707	6016	-21614	11:118970682:C:T	C	T	AC=184;AN=6040	rs79524875	0.969285	0.0307145	0.98466	1.56405e-08	0.001998	0.000318189	1
VCL	+	2	protein_coding	ENSG00000035403_10	ENSG00000035403_10:75868914:75873942:clu8873	75868914	75873942	clu8873	3723	109762	10:75867633:T:C	T	C	AC=4212;AN=6058	rs1874150	0.303514	0.696486	0.999834	2.66502e-38	0.000999001	2.10213e-31	1
ABLIM1	-	2	protein_coding	ENSG00000099204_10	ENSG00000099204_10:116207785:116211383:clu9562	116207785	116211383	clu9562	5678	234374	10:116210387:GA:G	GA	G	AC=835;AN=6010	rs112940158	0.859649	0.140351	0.990428	5.5604e-22	0.000999001	2.70535e-16	1
GPR171	-	2	protein_coding	ENSG00000174946_3	ENSG00000174946_3:150932128:150937323:clu37601	150932128	150937323	clu37601	6768	-171657	3:151092644:C:A	C	A	AC=869;AN=6020	rs9865547	0.855174	0.144826	0.99419	1.59508e-09	0.000999001	3.0304e-05	1
MMP17	+	2	protein_coding	ENSG00000198598_12	ENSG00000198598_12:132328626:132329663:clu4966	132328626	132329663	clu4966	8767	16270	12:132329207:C:T	C	T	AC=3066;AN=5740	rs4964930	0.465816	0.534184	0.971741	1.06717e-07	0.001998	0.00110653	1
DNTTIP2	-	2	protein_coding	ENSG00000067334_1	ENSG00000067334_1:94338770:94341201:clu44027	94338770	94341201	clu44027	5809	-67446	1:94412919:A:G	A	G	AC=171;AN=6000	rs138000362	0.971689	0.0283111	0.941411	2.71114e-07	0.000999001	0.00128263	1
SLC29A3	+	2	protein_coding	ENSG00000198246_10	ENSG00000198246_10:73079067:73082513:clu8741	73079067	73082513	clu8741	7735	2778	10:73081792:A:T	A	T	AC=2554;AN=5910	rs884681	0.568715	0.431285	0.988202	3.60705e-14	0.000999001	1.77825e-09	1
PKN1	+	1	protein_coding	ENSG00000123143_19	ENSG00000123143_19:14580626:14580724:clu20203	14580626	14580724	clu20203	7207	36798	19:14580662:G:A	G	A	AC=449;AN=5926	rs74564226	0.923723	0.0762768	0.966061	1.01208e-31	0.000999001	7.25081e-27	1
ACCS	+	2	protein_coding	ENSG00000110455_11	ENSG00000110455_11:44102870:44104719:clu5799	44102870	44104719	clu5799	7061	17411	11:44104885:T:G	T	G	AC=1887;AN=6002	rs3107274	0.684125	0.315875	0.995094	2.55776e-44	0.000999001	1.6928e-37	1
ACCS	+	2	protein_coding	ENSG00000110455_11	ENSG00000110455_11:44102870:44104719:clu5799	44102870	44104719	clu5799	7061	14085	11:44101559:C:A	C	A	AC=1872;AN=6050	rs178528	0.690445	0.309555	0.99852	3.43294e-11	0.000999001	1.31653e-06	2
C6orf48	+	2	protein_coding	ENSG00000204387_6	ENSG00000204387_6:31803228:31805013:clu29704	31803228	31805013	clu29704	34653	-162069	6:31640315:G:T	G	T	AC=1239;AN=6002	rs41267070	0.793266	0.206734	0.989955	6.59285e-10	0.000999001	4.1782e-05	1
C6orf48	+	2	protein_coding	ENSG00000204387_6	ENSG00000204387_6:31803228:31805013:clu29704	31803228	31805013	clu29704	34653	19526	6:31821910:C:T	C	T	AC=137;AN=6042	rs542608643	0.97786	0.0221396	0.985427	3.61104e-08	0.001998	0.00138827	2
TNFAIP6	+	2	protein_coding	ENSG00000123610_2	ENSG00000123610_2:152226762:152230063:clu40407	152226762	152230063	clu40407	6098	12662	2:152226767:G:A	G	A	AC=238;AN=6058	rs78557188	0.960993	0.0390071	1	2.52788e-105	0.000999001	2.09003e-85	1
EIF2AK1	-	1	protein_coding	ENSG00000086232_7	ENSG00000086232_7:6085782:6086623:clu26741	6085782	6086623	clu26741	9806	9029	7:6089831:T:C	T	C	AC=505;AN=6042	rs10249956	0.916613	0.0833872	0.996185	1.21724e-16	0.000999001	1.54044e-11	1
STX4	+	1	protein_coding	ENSG00000103496_16	ENSG00000103496_16:31046361:31049247:clu14393	31046361	31049247	clu14393	3180	35633	16:31079842:CT:C	CT	C	AC=2055;AN=5210	rs571657173	0.606112	0.393888	0.929116	1.45895e-12	0.000999001	1.93855e-08	1
P2RY14	-	2	protein_coding	ENSG00000174944_3	ENSG00000174944_3:150932128:150937323:clu37601	150932128	150937323	clu37601	6691	-96390	3:151092644:C:A	C	A	AC=869;AN=6020	rs9865547	0.855174	0.144826	0.99419	1.59508e-09	0.000999001	1.73649e-05	1
AMN1	-	1	protein_coding	ENSG00000151743_12	ENSG00000151743_12:31862359:31881905:clu3002	31862359	31881905	clu3002	9697	55663	12:31826444:A:G	A	G	AC=3984;AN=6052	rs10743763	0.342156	0.657844	0.999527	6.07964e-07	0.010989	0.00839943	1
SUB1	+	2	protein_coding	ENSG00000113387_5	ENSG00000113387_5:32571280:32588618:clu31788	32571280	32588618	clu31788	7432	-20787	5:32510951:G:A	G	A	AC=1298;AN=6058	rs10520997	0.784655	0.215345	1	8.29736e-08	0.000999001	0.00109081	1
PLD2	+	1	protein_coding	ENSG00000129219_17	ENSG00000129219_17:4722844:4725088:clu10141	4722844	4725088	clu10141	7738	12486	17:4722876:G:A	G	A	AC=837;AN=6058	rs3764897	0.861219	0.138781	1	4.31608e-78	0.000999001	7.06185e-68	1
NOTCH2NL	+	2	protein_coding	ENSG00000213240_1	ENSG00000213240_1:145281704:145281955:clu44528	145281704	145281955	clu44528	574	-729561	1:144479557:G:T	G	T	AC=1628;AN=6058	rs147706200	0.729852	0.270148	1	1.85567e-40	0.000999001	1.51411e-34	1
NCOA6	-	2	protein_coding	ENSG00000198646_20	ENSG00000198646_20:33380366:33413275:clu25247	33380366	33413275	clu25247	4302	216145	20:33197306:C:T	C	T	AC=5159;AN=6040	rs6088538	0.145651	0.854349	0.997696	4.26476e-23	0.000999001	1.51289e-17	1
CEPT1	+	2	protein_coding	ENSG00000134255_1	ENSG00000134255_1:111682929:111690264:clu44279	111682929	111690264	clu44279	7130	-34803	1:111647445:A:AC	A	AC	AC=1316;AN=6050	rs568066284	0.783731	0.216269	0.996084	7.0548e-08	0.001998	0.00108397	1
KLHL22	-	1	protein_coding	ENSG00000099910_22	ENSG00000099910_22:20800963:20812095:clu23533	20800963	20812095	clu23533	5409	-14432	22:20864601:A:C	A	C	AC=95;AN=6006	rs57046550	0.98406	0.0159401	0.943193	1.04342e-08	0.000999001	0.000152174	1
TNFSF12-TNFSF13	+	2	protein_coding	ENSG00000248871_17	ENSG00000248871_17:7462614:7462941:clu10374	7462614	7462941	clu10374	6851	10554	17:7462969:A:G	A	G	AC=4704;AN=6058	rs3803800	0.224049	0.775951	1	1.5831e-52	0.000999001	4.44902e-47	1
CCDC107	+	2	protein_coding	ENSG00000159884_9	ENSG00000159884_9:35658724:35660398:clu47039	35658724	35660398	clu47039	5318	2690	9:35660990:A:G	A	G	AC=4953;AN=6058	rs1339374	0.182785	0.817215	1	1.64783e-24	0.000999001	9.89368e-16	1
CCDC107	+	2	protein_coding	ENSG00000159884_9	ENSG00000159884_9:35658724:35660398:clu47039	35658724	35660398	clu47039	5318	1602	9:35659902:C:T	C	T	AC=1528;AN=5828	rs10972553	0.737688	0.262312	0.978891	8.03188e-08	0.00599401	0.00288471	2
GPR97	+	2	protein_coding	ENSG00000182885_16	ENSG00000182885_16:57707380:57712082:clu14698	57707380	57712082	clu14698	7794	7995	16:57710093:C:G	C	G	AC=3291;AN=5712	rs12596635	0.423932	0.576068	0.968483	8.84199e-192	0.000999001	8.02439e-186	1
IL4I1	-	2	protein_coding	ENSG00000104951_19	ENSG00000104951_19:50413141:50432583:clu21871	50413141	50432583	clu21871	7083	-6924	19:50439719:G:A	G	A	AC=2436;AN=5786	rs12610975	0.579676	0.420324	0.978322	7.09251e-09	0.000999001	0.000176836	1
MARCH2	+	2	protein_coding	ENSG00000099785_19	ENSG00000099785_19:8491688:8503272:clu19703	8491688	8503272	clu19703	8589	17612	19:8495765:G:A	G	A	AC=2061;AN=6058	rs2303180	0.659897	0.340103	1	2.11174e-45	0.000999001	2.22575e-38	1
CASP5	-	2	protein_coding	ENSG00000137757_11	ENSG00000137757_11:104869755:104870988:clu7376	104869755	104870988	clu7376	5950	-170547	11:105064441:G:A	G	A	AC=488;AN=5922	rs34687244	0.917765	0.0822347	0.972011	5.82933e-18	0.000999001	2.64954e-13	1
CASP5	-	2	protein_coding	ENSG00000137757_11	ENSG00000137757_11:104869755:104870988:clu7376	104869755	104870988	clu7376	5950	-729452	11:105623346:T:TA	T	TA	AC=204;AN=6000	rs201983120	0.966645	0.033355	0.964382	7.33282e-11	0.000999001	6.96984e-07	2
ZNF354A	-	2	protein_coding	ENSG00000169131_5	ENSG00000169131_5:178154126:178155991:clu33508	178154126	178155991	clu33508	8837	1270	5:178156432:G:C	G	C	AC=1761;AN=5456	rs4604206	0.676134	0.323866	0.943923	8.43626e-11	0.000999001	1.7218e-06	1
BST1	+	1	protein_coding	ENSG00000109743_4	ENSG00000109743_4:15724557:15739410:clu33983	15724557	15739410	clu33983	7598	34818	4:15739390:T:G	T	G	AC=1513;AN=6008	rs4263397	0.746586	0.253414	0.994721	0	0.000999001	0	1
TESK2	-	2	protein_coding	ENSG00000070759_1	ENSG00000070759_1:45923543:45956524:clu43414	45923543	45956524	clu43414	4939	154201	1:45802670:A:C	A	C	AC=4110;AN=5720	rs3219476	0.282883	0.717117	0.966404	6.92726e-07	0.004995	0.00434063	1
RPL9	-	2	protein_coding	ENSG00000163682_4	ENSG00000163682_4:39460218:39460511:clu34130	39460218	39460511	clu34130	7750	1802	4:39458765:G:T	G	T	AC=4088;AN=6048	rs1012352	0.323055	0.676945	0.999226	7.05807e-17	0.000999001	3.51329e-12	1
AC084018.1	-	2	lincRNA	ENSG00000212694_12	ENSG00000212694_12:122237862:122239613:clu4735	122237862	122239613	clu4735	6288	4696	12:122237115:A:G	A	G	AC=4868;AN=6058	rs895951	0.195841	0.804159	1	6.55825e-29	0.000999001	3.04828e-23	1
OSTF1	+	2	protein_coding	ENSG00000134996_9	ENSG00000134996_9:77752532:77761599:clu47285	77752532	77761599	clu47285	7003	40958	9:77744416:A:G	A	G	AC=2059;AN=6058	rs6560421	0.66038	0.33962	1	1.08013e-36	0.000999001	1.90029e-30	1
FCGR3B	-	2	protein_coding	ENSG00000162747_1	ENSG00000162747_1:161518468:161600158:clu45358	161518468	161600158	clu45358	7188	7872	1:161593880:T:TC	T	TC	AC=2772;AN=4132	rs79636887;rs67373090	0.328686	0.671314	0.833721	1.07647e-248	0.000999001	8.90909e-222	1
CSNK1G1	-	2	protein_coding	ENSG00000169118_15	ENSG00000169118_15:64592922:64648187:clu16535	64592922	64648187	clu16535	5448	-105524	15:64753965:C:T	C	T	AC=196;AN=5208	rs35620672	0.962289	0.0377111	0.753021	2.38603e-46	0.000999001	4.04609e-37	1
CSNK1G1	-	2	protein_coding	ENSG00000169118_15	ENSG00000169118_15:64592922:64648187:clu16535	64592922	64648187	clu16535	5448	-5567	15:64654008:C:G	C	G	AC=470;AN=4488	rs62022693	0.894828	0.105172	0.776438	3.33943e-08	0.001998	0.000385712	2
POLR2E	-	2	protein_coding	ENSG00000099817_19	ENSG00000099817_19:1088719:1089471:clu19109	1088719	1089471	clu19109	8264	6191	19:1089406:C:T	C	T	AC=75;AN=5716	rs41563717	0.986353	0.0136472	0.728302	1.85471e-10	0.000999001	8.63053e-06	1
TBC1D5	-	2	protein_coding	ENSG00000131374_3	ENSG00000131374_3:17664257:17665341:clu35743	17664257	17665341	clu35743	5002	974026	3:17512282:C:T	C	T	AC=806;AN=5332	rs13058774	0.849046	0.150954	0.901199	1.96319e-26	0.000999001	8.33922e-22	1
EBAG9	+	1	protein_coding	ENSG00000147654_8	ENSG00000147654_8:110569271:110573067:clu49927	110569271	110573067	clu49927	4878	15835	8:110567774:G:A	G	A	AC=2297;AN=6046	rs2022934	0.619832	0.380168	0.997576	1.64499e-06	0.012987	0.00825955	1
NMT1	+	1	protein_coding	ENSG00000136448_17	ENSG00000136448_17:43159120:43163876:clu11596	43159120	43163876	clu11596	6803	22496	17:43151473:G:T	G	T	AC=2575;AN=6054	rs2157840	0.576452	0.423548	0.99946	6.11806e-13	0.000999001	1.07958e-08	1
RP11-384K6.6	+	2	lincRNA	ENSG00000260404_4	ENSG00000260404_4:119517177:119518249:clu34832	119517177	119518249	clu34832	7717	-29512	4:119483415:G:A	G	A	AC=2490;AN=5834	rs11728902	0.571954	0.428046	0.983072	9.95549e-24	0.000999001	6.0379e-18	1
NDUFS5	+	2	protein_coding	ENSG00000168653_1	ENSG00000168653_1:39492074:39494395:clu43139	39492074	39494395	clu43139	6183	15455	1:39507444:A:G	A	G	AC=5145;AN=6044	rs7519707	0.149435	0.850565	0.997209	0	0.000999001	0	1
EFCAB2	+	1	protein_coding	ENSG00000203666_1	ENSG00000203666_1:245222760:245245385:clu46637	245222760	245245385	clu46637	7770	102327	1:245235333:C:T	C	T	AC=3221;AN=6010	rs7536388	0.463938	0.536062	0.989332	2.66881e-14	0.000999001	3.81989e-10	1
SLC10A7	-	2	protein_coding	ENSG00000120519_4	ENSG00000120519_4:147177672:147179844:clu35086	147177672	147179844	clu35086	5761	265254	4:147177868:T:TC	T	TC	AC=3037;AN=5204	rs34063596	0.415884	0.584116	0.930312	3.16087e-09	0.000999001	4.74021e-05	1
MDH2	+	1	protein_coding	ENSG00000146701_7	ENSG00000146701_7:75677544:75677894:clu27630	75677544	75677894	clu27630	5669	-48101	7:75629267:G:C	G	C	AC=1537;AN=6052	rs59170362	0.745079	0.254921	0.999283	2.56299e-66	0.000999001	8.1331e-54	1
UBP1	-	2	protein_coding	ENSG00000153560_3	ENSG00000153560_3:33454319:33458250:clu35835	33454319	33458250	clu35835	6749	25369	3:33457493:C:A	C	A	AC=459;AN=5002	rs11928797	0.908967	0.0910331	0.811111	5.74719e-21	0.000999001	7.09506e-16	1
ZHX2	+	2	protein_coding	ENSG00000178764_8	ENSG00000178764_8:123875778:123963532:clu49980	123875778	123963532	clu49980	5675	92068	8:123885700:G:A	G	A	AC=1570;AN=3884	rs10089605	0.595766	0.404234	0.838961	2.08196e-14	0.000999001	3.83591e-10	1
SERPINA1	-	1	protein_coding	ENSG00000197249_14	ENSG00000197249_14:94849578:94856794:clu18608	94849578	94856794	clu18608	7912	2156	14:94854873:T:C	T	C	AC=2625;AN=4344	rs60947266	0.395317	0.604683	0.860812	0	0.000999001	0	1
SERPINA1	-	1	protein_coding	ENSG00000197249_14	ENSG00000197249_14:94849578:94856794:clu18608	94849578	94856794	clu18608	7912	2127	14:94854902:A:G	A	G	AC=123;AN=5716	rs11558258	0.978498	0.0215017	0.796905	8.0501e-248	0.000999001	2.45957e-230	2
TREM1	-	1	protein_coding	ENSG00000124731_6	ENSG00000124731_6:41235826:41242822:clu30171	41235826	41242822	clu30171	7255	11484	6:41242972:T:C	T	C	AC=2776;AN=6024	rs6914090	0.5381	0.4619	0.991242	4.13968e-232	0.000999001	2.36018e-214	1
RASSF4	+	2	protein_coding	ENSG00000107551_10	ENSG00000107551_10:45478111:45479389:clu8479	45478111	45479389	clu8479	7379	25018	10:45479872:A:G	A	G	AC=1056;AN=5982	rs914703	0.823376	0.176624	0.98553	1.71445e-26	0.000999001	3.91035e-20	1
RP11-57H12.6	+	2	protein_coding	ENSG00000271092_1	ENSG00000271092_1:95699871:95709767:clu44041	95699871	95709767	clu44041	6200	146171	1:95729649:A:G	A	G	AC=5552;AN=6044	rs259345	0.0835218	0.916478	0.990977	6.77025e-30	0.000999001	5.47426e-24	1
RP11-57H12.6	+	2	protein_coding	ENSG00000271092_1	ENSG00000271092_1:95699871:95709767:clu44041	95699871	95709767	clu44041	6200	126280	1:95709758:G:T	G	T	AC=104;AN=5970	rs41292701	0.982668	0.0173316	0.904959	6.88458e-10	0.000999001	9.81688e-06	2
GHITM	+	2	protein_coding	ENSG00000165678_10	ENSG00000165678_10:85899349:85901218:clu8961	85899349	85901218	clu8961	8935	4483	10:85903678:C:T	C	T	AC=185;AN=6058	rs17103143	0.969536	0.0304642	1	4.32884e-63	0.000999001	1.5676e-54	1
GUF1	+	2	protein_coding	ENSG00000151806_4	ENSG00000151806_4:44682569:44682711:clu34188	44682569	44682711	clu34188	7362	-5641	4:44674802:TAG:T	TAG	T	AC=3871;AN=6040	rs33938068	0.358344	0.641656	0.997521	2.60999e-29	0.000999001	4.54881e-23	1
HLA-E	+	2	protein_coding	ENSG00000204592_6	ENSG00000204592_6:30457772:30458091:clu29522	30457772	30458091	clu29522	25575	821	6:30458064:G:A	G	A	AC=3058;AN=5796	rs1264457	0.470856	0.529144	0.974681	2.02927e-34	0.000999001	8.49281e-25	1
HLA-E	+	2	protein_coding	ENSG00000204592_6	ENSG00000204592_6:30457772:30458091:clu29522	30457772	30458091	clu29522	25575	867264	6:31324507:T:C	T	C	AC=434;AN=6018	rs1131217	0.928131	0.0718689	0.98521	2.1756e-08	0.000999001	0.000339598	2
OSGIN1	+	1	protein_coding	ENSG00000140961_16	ENSG00000140961_16:83986975:83991245:clu15260	83986975	83991245	clu15260	12575	10198	16:83992084:C:T	C	T	AC=3559;AN=4850	rs2665302	0.267203	0.732797	0.874437	2.58811e-09	0.000999001	4.79964e-05	1
PMM2	+	1	protein_coding	ENSG00000140650_16	ENSG00000140650_16:8906963:8941581:clu13672	8906963	8941581	clu13672	11215	55729	16:8938408:C:A	C	A	AC=5832;AN=5956	rs111999122	0.0208333	0.979167	0.918161	1.32933e-31	0.000999001	2.75975e-25	1
PMM2	+	1	protein_coding	ENSG00000140650_16	ENSG00000140650_16:8906963:8941581:clu13672	8906963	8941581	clu13672	11215	46432	16:8929111:T:G	T	G	AC=3605;AN=5370	rs4465607	0.328244	0.671756	0.939788	6.08881e-23	0.000999001	2.76028e-17	2
NOB1	-	2	protein_coding	ENSG00000141101_16	ENSG00000141101_16:69782232:69782821:clu15009	69782232	69782821	clu15009	4873	5987	16:69782855:C:T	C	T	AC=3528;AN=5900	rs3811348	0.402023	0.597977	0.98798	2.4777e-65	0.000999001	7.02699e-54	1
ARHGEF19	-	2	protein_coding	ENSG00000142632_1	ENSG00000142632_1:16528356:16528911:clu42381	16528356	16528911	clu42381	7341	10503	1:16528600:G:A	G	A	AC=3223;AN=6036	rs3818162	0.465707	0.534293	0.997776	7.52909e-14	0.000999001	2.55088e-09	1
PLEKHB2	+	1	protein_coding	ENSG00000115762_2	ENSG00000115762_2:131862971:131878507:clu40280	131862971	131878507	clu40280	5416	4990	2:131867409:T:C	T	C	AC=705;AN=5972	rs12612273	0.882276	0.117724	0.978179	8.66874e-29	0.000999001	9.72223e-24	1
TPRKB	-	2	protein_coding	ENSG00000144034_2	ENSG00000144034_2:73957156:73957687:clu39362	73957156	73957687	clu39362	4445	-105	2:73964631:C:T	C	T	AC=4115;AN=6030	rs11894953	0.3159	0.6841	0.995963	3.84831e-14	0.000999001	6.00559e-10	1
STRADB	+	2	protein_coding	ENSG00000082146_2	ENSG00000082146_2:202323587:202334676:clu40983	202323587	202334676	clu40983	5470	71342	2:202323922:G:A	G	A	AC=3924;AN=6058	rs10931948	0.351064	0.648936	1	1.39731e-30	0.000999001	1.34665e-26	1
MIR3654	-	2	protein_coding	ENSG00000255508_11	ENSG00000255508_11:62338580:62339096:clu6230	62338580	62339096	clu6230	5861	-10882	11:62369884:C:G	C	G	AC=1841;AN=6000	rs35880596	0.69515	0.30485	0.993941	1.03106e-21	0.000999001	2.53838e-16	1
INPP5B	-	2	protein_coding	ENSG00000204084_1	ENSG00000204084_1:38334286:38338602:clu43116	38334286	38338602	clu43116	6362	83832	1:38328896:A:T	A	T	AC=1868;AN=6024	rs72661861	0.690113	0.309887	0.996567	4.95641e-54	0.000999001	1.62829e-49	1
CAPN3	+	1	protein_coding	ENSG00000092529_15	ENSG00000092529_15:42703198:42703485:clu16031	42703198	42703485	clu16031	4323	-91118	15:42549182:C:T	C	T	AC=295;AN=5672	rs12438900	0.947504	0.0524957	0.898253	2.48346e-31	0.000999001	1.23586e-24	1
SLC25A39	-	1	protein_coding	ENSG00000013306_17	ENSG00000013306_17:42399920:42400176:clu11562	42399920	42400176	clu11562	5542	3435	17:42398802:G:A	G	A	AC=642;AN=6058	rs34365655	0.895229	0.104771	1	2.17059e-18	0.000999001	1.68575e-13	1
MAPKAPK5-AS1	-	2	lincRNA	ENSG00000234608_12	ENSG00000234608_12:112277807:112278137:clu4452	112277807	112278137	clu4452	3171	-659148	12:112939853:C:T	C	T	AC=1017;AN=6030	rs3741983	0.83112	0.16888	0.993313	8.69134e-16	0.000999001	1.3327e-11	1
TTC3	+	1	protein_coding	ENSG00000182670_21	ENSG00000182670_21:38456631:38459547:clu26169	38456631	38459547	clu26169	7497	6854	21:38452379:T:C	T	C	AC=2950;AN=6056	rs2187101	0.512415	0.487585	0.999672	3.85688e-27	0.000999001	1.01861e-21	1
LTBR	+	1	protein_coding	ENSG00000111321_12	ENSG00000111321_12:6495610:6496964:clu2494	6495610	6496964	clu2494	6687	19576	12:6503786:T:C	T	C	AC=4441;AN=6058	rs9669611	0.266602	0.733398	1	8.95166e-21	0.000999001	1.49205e-16	1
TAL1	-	2	protein_coding	ENSG00000162367_1	ENSG00000162367_1:47691561:47694868:clu43480	47691561	47694868	clu43480	6345	-4477	1:47702368:T:C	T	C	AC=3667;AN=5990	rs2008713	0.386897	0.613103	0.99332	1.71645e-56	0.000999001	6.5671e-51	1
D2HGDH	+	1	protein_coding	ENSG00000180902_2	ENSG00000180902_2:242695429:242707125:clu41671	242695429	242707125	clu41671	5742	27422	2:242701415:T:G	T	G	AC=2622;AN=5442	rs34762429	0.517594	0.482406	0.94572	3.20565e-23	0.000999001	7.17932e-17	1
SNCA	-	2	protein_coding	ENSG00000145335_4	ENSG00000145335_4:90756843:90758113:clu34617	90756843	90758113	clu34617	6984	51518	4:90707947:T:C	T	C	AC=1598;AN=5974	rs2737033	0.731687	0.268313	0.990533	8.97863e-25	0.000999001	9.76736e-19	1
LSM1	-	1	protein_coding	ENSG00000175324_8	ENSG00000175324_8:38021358:38029483:clu49286	38021358	38029483	clu49286	4363	-144671	8:38178918:C:T	C	T	AC=582;AN=5194	rs74302890	0.888032	0.111968	0.853778	6.59584e-10	0.000999001	1.08209e-05	1
TOMM6	+	2	protein_coding	ENSG00000214736_6	ENSG00000214736_6:41755563:41756970:clu30194	41755563	41756970	clu30194	6522	713461	6:42468860:G:GTTTGT	G	GTTTGT	AC=90;AN=5806	rs148969097	0.98469	0.0153096	0.801687	2.72904e-08	0.000999001	0.000186267	1
PSMB8	-	2	protein_coding	ENSG00000204264_6	ENSG00000204264_6:32810866:32812056:clu29866	32810866	32812056	clu29866	27428	834	6:32811645:A:G	A	G	AC=297;AN=6058	rs2071542	0.951161	0.0488395	1	1.29259e-08	0.000999001	0.000284367	1
DXO	-	2	protein_coding	ENSG00000204348_6	ENSG00000204348_6:31938255:31938383:clu29731	31938255	31938383	clu29731	35043	1948	6:31938120:C:T	C	T	AC=189;AN=6058	rs45531831	0.968085	0.0319149	1	2.67027e-51	0.000999001	5.45116e-41	1
POLA2	+	1	protein_coding	ENSG00000014138_11	ENSG00000014138_11:65063461:65064591:clu6541	65063461	65064591	clu6541	4258	66569	11:65095801:G:A	G	A	AC=644;AN=6018	rs603286	0.892764	0.107236	0.991269	2.24096e-11	0.000999001	5.43074e-07	1
TRIM39	+	2	protein_coding	ENSG00000204599_6	ENSG00000204599_6:30294772:30296666:clu29514	30294772	30296666	clu29514	21488	-150764	6:30143491:C:T	C	T	AC=5475;AN=6034	rs9261538	0.0932039	0.906796	0.994998	3.00668e-13	0.000999001	1.52353e-08	1
ZNF22	+	2	protein_coding	ENSG00000165512_10	ENSG00000165512_10:45496426:45498728:clu8483	45496426	45498728	clu8483	7170	-29196	10:45466726:G:A	G	A	AC=4177;AN=5714	rs4948938	0.268863	0.731137	0.963747	1.55184e-10	0.000999001	2.72223e-06	1
PICALM	-	1	protein_coding	ENSG00000073921_11	ENSG00000073921_11:85687725:85692172:clu7239	85687725	85692172	clu7239	7065	50911	11:85730012:A:G	A	G	AC=291;AN=5968	rs11234514	0.950932	0.0490677	0.967479	8.78011e-28	0.000999001	5.74752e-21	1
PHF20L1	+	1	protein_coding	ENSG00000129292_8	ENSG00000129292_8:133811106:133816064:clu50095	133811106	133816064	clu50095	7491	77638	8:133865255:G:A	G	A	AC=2640;AN=6048	rs28795374	0.561995	0.438005	0.999201	3.15542e-10	0.000999001	1.49324e-05	1
MLKL	-	1	protein_coding	ENSG00000168404_16	ENSG00000168404_16:74709662:74710199:clu15173	74709662	74710199	clu15173	7420	21952	16:74712905:A:T	A	T	AC=3405;AN=5608	rs6564158	0.394187	0.605813	0.957565	8.28774e-27	0.000999001	2.10658e-20	1
MUS81	+	1	protein_coding	ENSG00000172732_11	ENSG00000172732_11:65629750:65629915:clu6627	65629750	65629915	clu6627	4102	5502	11:65630098:T:TG	T	TG	AC=1816;AN=5952	rs551294829	0.693533	0.306467	0.989397	7.60279e-18	0.000999001	1.28427e-13	1
SH3BP5	-	2	protein_coding	ENSG00000131370_3	ENSG00000131370_3:15297810:15298360:clu35677	15297810	15298360	clu35677	6618	68814	3:15314060:T:C	T	C	AC=75;AN=5822	rs149827010	0.987416	0.0125839	0.726929	1.12603e-21	0.000999001	4.30838e-16	1
MRPL49	+	1	protein_coding	ENSG00000149792_11	ENSG00000149792_11:64893084:64893198:clu6520	64893084	64893198	clu6520	4323	11487	11:64901141:C:G	C	G	AC=159;AN=5974	rs117352691	0.973529	0.0264706	0.944413	1.31145e-06	0.00699301	0.00555872	1
DHRS1	-	2	protein_coding	ENSG00000157379_14	ENSG00000157379_14:24760425:24760762:clu17590	24760425	24760762	clu17590	7142	21107	14:24747931:A:G	A	G	AC=338;AN=6024	rs55841854	0.944084	0.0559157	0.986161	4.03462e-24	0.000999001	8.77691e-18	1
PNRC1	+	1	protein_coding	ENSG00000146278_6	ENSG00000146278_6:89856328:89858984:clu30660	89856328	89858984	clu30660	6455	-17286	6:89773183:G:A	G	A	AC=1773;AN=6058	rs10447339	0.707286	0.292714	0.999818	2.9887e-11	0.000999001	4.95814e-07	1
ZDHHC20	-	2	protein_coding	ENSG00000180776_13	ENSG00000180776_13:21950794:21955573:clu1592	21950794	21955573	clu1592	7581	84241	13:21949267:T:C	T	C	AC=1946;AN=6018	rs3759473	0.676347	0.323653	0.997012	2.5769e-17	0.000999001	1.14325e-11	1
TPRA1	-	2	protein_coding	ENSG00000163870_3	ENSG00000163870_3:127294893:127295460:clu37227	127294893	127295460	clu37227	5969	22009	3:127295084:C:T	C	T	AC=1427;AN=6058	rs920233	0.765796	0.234204	1	9.82021e-18	0.000999001	3.32065e-13	1
TEP1	-	1	protein_coding	ENSG00000129566_14	ENSG00000129566_14:20876622:20881530:clu17320	20876622	20881530	clu17320	7792	60	14:20881527:T:C	T	C	AC=1893;AN=4994	rs1713434	0.618926	0.381074	0.903733	8.23198e-202	0.000999001	4.09891e-184	1
APOBEC3F	+	1	protein_coding	ENSG00000128394_22	ENSG00000128394_22:39439095:39440946:clu24228	39439095	39440946	clu24228	5607	48030	22:39484638:AAC:A	AAC	A	AC=517;AN=6006	rs145240787	0.913333	0.0866667	0.987338	8.08708e-10	0.000999001	2.45153e-05	1
AHNAK	-	1	protein_coding	ENSG00000124942_11	ENSG00000124942_11:62303570:62303941:clu6225	62303570	62303941	clu6225	5869	-334277	11:62657983:G:C	G	C	AC=378;AN=5916	rs147513159	0.93583	0.0641702	0.955441	2.69809e-08	0.000999001	0.000341835	1
ASCC1	-	1	protein_coding	ENSG00000138303_10	ENSG00000138303_10:73973089:73975965:clu8777	73973089	73975965	clu8777	5340	-14343	10:73991234:ACT:A	ACT	A	AC=205;AN=5988	rs138923119	0.964949	0.0350505	0.947029	3.35029e-13	0.000999001	4.75091e-09	1
GRWD1	+	2	protein_coding	ENSG00000105447_19	ENSG00000105447_19:48949449:48949642:clu21695	48949449	48949642	clu21695	7912	-427820	19:48521209:A:G	A	G	AC=60;AN=5866	rs113553001	0.989677	0.010323	0.792549	5.56133e-08	0.000999001	0.000487634	1
MGST3	+	2	protein_coding	ENSG00000143198_1	ENSG00000143198_1:165600530:165619078:clu45404	165600530	165619078	clu45404	7201	1369	1:165601466:G:A	G	A	AC=3600;AN=5880	rs9333378	0.388833	0.611167	0.985142	9.69607e-75	0.000999001	2.38667e-63	1
KRI1	-	2	protein_coding	ENSG00000129347_19	ENSG00000129347_19:10670612:10670988:clu19873	10670612	10670988	clu19873	6875	27324	19:10649388:A:C	A	C	AC=2725;AN=6032	rs10412516	0.548559	0.451441	0.995747	6.71708e-08	0.000999001	0.000737156	1
FOXN2	+	2	protein_coding	ENSG00000170802_2	ENSG00000170802_2:48573890:48586186:clu38983	48573890	48586186	clu38983	7364	13180	2:48554955:G:A	G	A	AC=545;AN=5908	rs79247094	0.907407	0.0925926	0.967336	3.5881e-13	0.000999001	2.82393e-08	1
F11R	-	2	protein_coding	ENSG00000270149_1	ENSG00000270149_1:160971143:160990800:clu45312	160971143	160990800	clu45312	6566	20605	1:160988146:C:G	C	G	AC=1760;AN=5898	rs34339899	0.70169	0.29831	0.982427	1.61992e-08	0.000999001	0.000196534	1
GNG5	-	2	protein_coding	ENSG00000174021_1	ENSG00000174021_1:85020882:85028940:clu43872	85020882	85028940	clu43872	6750	-65326	1:85037573:A:G	A	G	AC=1135;AN=5900	rs12131448	0.80745	0.19255	0.978629	2.2475e-08	0.000999001	0.000347577	1
GPCPD1	-	2	protein_coding	ENSG00000125772_20	ENSG00000125772_20:5585086:5591488:clu24951	5585086	5591488	clu24951	8026	1614	20:5590057:G:A	G	A	AC=3081;AN=5162	rs238292	0.401664	0.598336	0.924543	9.48495e-40	0.000999001	6.68414e-30	1
GPCPD1	-	2	protein_coding	ENSG00000125772_20	ENSG00000125772_20:5585086:5591488:clu24951	5585086	5591488	clu24951	8026	76769	20:5514902:G:A	G	A	AC=132;AN=6030	rs79109114	0.978141	0.0218588	0.97208	1.4856e-36	0.000999001	7.92022e-28	2
CBR4	-	2	protein_coding	ENSG00000145439_4	ENSG00000145439_4:169923356:169927906:clu35269	169923356	169927906	clu35269	6885	4316	4:169927109:C:T	C	T	AC=100;AN=5860	rs17543549	0.982667	0.0173333	0.858364	2.96548e-24	0.000999001	4.19043e-19	1
ACSL5	+	2	protein_coding	ENSG00000197142_10	ENSG00000197142_10:114186117:114186546:clu9527	114186117	114186546	clu9527	5799	47908	10:114181683:A:G	A	G	AC=5260;AN=5988	rs2255740	0.121168	0.878832	0.977446	1.80892e-45	0.000999001	7.61861e-40	1
ACTN4	+	1	protein_coding	ENSG00000130402_19	ENSG00000130402_19:39200116:39200897:clu21055	39200116	39200897	clu21055	6874	58457	19:39196745:C:T	C	T	AC=2940;AN=6032	rs3745859	0.513435	0.486565	0.997832	9.2698e-116	0.000999001	2.13245e-98	1
ACTN4	+	1	protein_coding	ENSG00000130402_19	ENSG00000130402_19:39200116:39200897:clu21055	39200116	39200897	clu21055	6874	72385	19:39210673:C:T	C	T	AC=294;AN=6038	rs62119116	0.951811	0.0481889	0.993226	3.34735e-13	0.000999001	2.58594e-08	2
C12orf23	+	1	protein_coding	ENSG00000151135_12	ENSG00000151135_12:107349843:107360889:clu4281	107349843	107360889	clu4281	6281	-31583	12:107317913:GTTTTGT:G	GTTTTGT	G	AC=3087;AN=6036	rs149643059	0.487217	0.512783	0.997867	6.82567e-69	0.000999001	1.30964e-61	1
DMPK	-	1	protein_coding	ENSG00000104936_19	ENSG00000104936_19:46273898:46274826:clu21552	46273898	46274826	clu21552	7575	59857	19:46225952:G:A	G	A	AC=2675;AN=5838	rs34388571	0.541987	0.458013	0.982866	4.42154e-17	0.000999001	1.94424e-11	1
MMD	-	1	protein_coding	ENSG00000108960_17	ENSG00000108960_17:53497894:53499031:clu11930	53497894	53499031	clu11930	6575	4638	17:53494714:C:T	C	T	AC=2566;AN=5850	rs11653692	0.562771	0.437229	0.985013	2.84576e-104	0.000999001	2.94886e-92	1
TTC39C	+	1	protein_coding	ENSG00000168234_18	ENSG00000168234_18:21595002:21644104:clu22936	21595002	21644104	clu22936	5747	4276	18:21577012:A:G	A	G	AC=4424;AN=5862	rs4800527	0.246003	0.753997	0.978896	2.29338e-08	0.000999001	0.000322152	1
CTNNB1	+	1	protein_coding	ENSG00000168036_3	ENSG00000168036_3:41280845:41281310:clu35980	41280845	41281310	clu35980	5682	6536	3:41242863:A:G	A	G	AC=2892;AN=6056	rs2371452	0.522735	0.477265	0.999684	6.23791e-36	0.000999001	1.72355e-28	1
YEATS2	+	1	protein_coding	ENSG00000163872_3	ENSG00000163872_3:183508768:183515711:clu37852	183508768	183515711	clu37852	6690	78386	3:183493991:G:A	G	A	AC=3441;AN=6022	rs2606220	0.430101	0.569899	0.997004	7.74728e-21	0.000999001	1.2206e-15	1
RAB27A	-	2	protein_coding	ENSG00000069974_15	ENSG00000069974_15:55610065:55611129:clu16376	55610065	55611129	clu16376	8988	184	15:55611126:T:C	T	C	AC=1977;AN=6058	rs12902710	0.673598	0.326402	1	7.87921e-221	0.000999001	6.05181e-201	1
EIF4E2	+	1	protein_coding	ENSG00000135930_2	ENSG00000135930_2:233421240:233428957:clu41445	233421240	233428957	clu41445	6926	13332	2:233428093:C:CT	C	CT	AC=1350;AN=5942	rs535320892	0.773101	0.226899	0.984841	1.7775e-21	0.000999001	1.14777e-15	1
MIEF1	+	1	protein_coding	ENSG00000100335_22	ENSG00000100335_22:39900539:39907293:clu24293	39900539	39907293	clu24293	5128	10113	22:39905549:C:T	C	T	AC=269;AN=5712	rs75911208	0.953365	0.0466348	0.881805	5.85128e-27	0.000999001	4.71527e-22	1
TMEM63A	-	2	protein_coding	ENSG00000196187_1	ENSG00000196187_1:226044439:226044611:clu46313	226044439	226044611	clu46313	6223	25677	1:226044391:G:A	G	A	AC=201;AN=6058	rs140423726	0.966473	0.0335268	1	1.1593e-57	0.000999001	1.13221e-49	1
CIITA	+	2	protein_coding	ENSG00000179583_16	ENSG00000179583_16:11017182:11017735:clu13695	11017182	11017735	clu13695	9142	46674	16:11017728:G:C	G	C	AC=211;AN=5708	rs4780336	0.963552	0.0364476	0.839509	5.10722e-35	0.000999001	1.26205e-28	1
AHCTF1	-	1	protein_coding	ENSG00000153207_1	ENSG00000153207_1:247006078:247007097:clu46660	247006078	247007097	clu46660	9984	77742	1:247017537:CTTGCAGTGAGCCGAGA:C	CTTGCAGTGAGCCGAGA	C	AC=1768;AN=6018	rs146724760	0.7074	0.2926	0.99473	1.60782e-169	0.000999001	1.98922e-162	1
EMR1	+	2	protein_coding	ENSG00000174837_19	ENSG00000174837_19:6921894:6926377:clu19586	6921894	6926377	clu19586	8648	35396	19:6922972:A:C	A	C	AC=2423;AN=6046	rs3890541	0.598999	0.401001	0.998116	4.21583e-76	0.000999001	2.40116e-66	1
C1RL	-	1	protein_coding	ENSG00000139178_12	ENSG00000139178_12:7254683:7260847:clu2603	7254683	7260847	clu2603	7085	7199	12:7254669:A:C	A	C	AC=370;AN=6024	ss1388032015	0.938412	0.0615883	0.988811	5.08563e-11	0.000999001	3.42235e-06	1
LST1	+	1	protein_coding	ENSG00000204482_6	ENSG00000204482_6:31555095:31555418:clu29629	31555095	31555418	clu29629	25073	1492	6:31555392:C:A	C	A	AC=1012;AN=5940	rs2256974	0.82928	0.17072	0.98338	0	0.000999001	0	1
GLCE	+	2	protein_coding	ENSG00000138604_15	ENSG00000138604_15:69553668:69560559:clu16640	69553668	69560559	clu16640	5577	64589	15:69517511:CT:C	CT	C	AC=3685;AN=5704	rs35793132	0.353354	0.646646	0.973635	2.67461e-33	0.000999001	3.09197e-26	1
SIGLEC12	-	2	protein_coding	ENSG00000254521_19	ENSG00000254521_19:51955887:51957473:clu21971	51955887	51957473	clu21971	8970	-1309	19:52006351:T:C	T	C	AC=4996;AN=6058	rs3810114	0.175532	0.824468	1	1.07135e-79	0.000999001	1.53616e-70	1
SIGLEC12	-	2	protein_coding	ENSG00000254521_19	ENSG00000254521_19:51955887:51957473:clu21971	51955887	51957473	clu21971	8970	139	19:52004903:G:A	G	A	AC=1120;AN=6034	rs16982743	0.813694	0.186306	0.996539	7.79193e-12	0.000999001	6.44951e-08	2
ZNF211	+	2	protein_coding	ENSG00000121417_19	ENSG00000121417_19:58146123:58152072:clu22599	58146123	58152072	clu22599	7023	9578	19:58151338:TG:T	TG	T	AC=1878;AN=5252	rs34418076	0.643203	0.356797	0.930493	2.39731e-46	0.000999001	1.32142e-37	1
ZNF211	+	2	protein_coding	ENSG00000121417_19	ENSG00000121417_19:58146123:58152072:clu22599	58146123	58152072	clu22599	7023	6229	19:58147989:A:C	A	C	AC=558;AN=5952	rs74960156	0.905871	0.0941292	0.979299	5.44655e-14	0.000999001	9.32733e-09	2
ZNF211	+	2	protein_coding	ENSG00000121417_19	ENSG00000121417_19:58146123:58152072:clu22599	58146123	58152072	clu22599	7023	8267	19:58150027:T:C	T	C	AC=852;AN=6034	rs12609093	0.858207	0.141793	0.995577	1.04543e-10	0.000999001	5.91373e-06	3
TMEM71	-	1	protein_coding	ENSG00000165071_8	ENSG00000165071_8:133699901:133734286:clu50089	133699901	133734286	clu50089	7468	55308	8:133717649:C:T	C	T	AC=2727;AN=6058	rs11988034	0.549807	0.450193	1	1.96458e-90	0.000999001	3.56529e-77	1
TMEM71	-	1	protein_coding	ENSG00000165071_8	ENSG00000165071_8:133699901:133734286:clu50089	133699901	133734286	clu50089	7468	56813	8:133716144:C:T	C	T	AC=2729;AN=6024	rs4736601	0.547002	0.452998	0.995151	4.45504e-84	0.000999001	5.7462e-69	2
PPP3R1	-	2	protein_coding	ENSG00000221823_2	ENSG00000221823_2:68444263:68479257:clu39222	68444263	68479257	clu39222	7861	5420	2:68477948:T:C	T	C	AC=2727;AN=6058	rs2029091	0.549968	0.450032	1	9.76206e-10	0.000999001	1.66736e-05	1
ATP6V0A2	+	2	protein_coding	ENSG00000185344_12	ENSG00000185344_12:124220171:124221606:clu4875	124220171	124221606	clu4875	6616	17830	12:124214694:T:C	T	C	AC=3825;AN=6044	rs7974462	0.367205	0.632795	0.997873	1.48013e-63	0.000999001	9.73574e-57	1
LIMD1	+	1	protein_coding	ENSG00000144791_3	ENSG00000144791_3:45637779:45677642:clu36087	45637779	45677642	clu36087	6446	44921	3:45641806:T:A	T	A	AC=2194;AN=5870	rs4377517	0.627497	0.372503	0.987094	3.55501e-19	0.000999001	6.77531e-14	1
ZNF578	+	2	protein_coding	ENSG00000258405_19	ENSG00000258405_19:53005161:53007908:clu22073	53005161	53007908	clu22073	10848	332045	19:53288873:T:C	T	C	AC=2218;AN=4004	rs12973596	0.445557	0.554443	0.836553	6.60548e-08	0.001998	0.000622112	1
ZNF749	+	1	protein_coding	ENSG00000186230_19	ENSG00000186230_19:57922774:57924964:clu22573	57922774	57924964	clu22573	7361	2840	19:57949536:T:C	T	C	AC=2568;AN=5176	rs3746224	0.504145	0.495855	0.920291	2.23021e-11	0.000999001	4.13062e-07	1
HPCAL1	+	2	protein_coding	ENSG00000115756_2	ENSG00000115756_2:10537046:10559860:clu38317	10537046	10559860	clu38317	8567	105812	2:10548826:T:C	T	C	AC=3084;AN=5900	rs3771130	0.477325	0.522675	0.987093	3.53435e-137	0.000999001	4.79287e-125	1
SNX16	-	2	protein_coding	ENSG00000104497_8	ENSG00000104497_8:82736175:82741665:clu49663	82736175	82741665	clu49663	6741	-22839	8:82777939:T:C	T	C	AC=1970;AN=6000	rs1597755	0.671168	0.328832	0.994246	1.05943e-11	0.000999001	5.49016e-07	1
TAMM41	-	2	protein_coding	ENSG00000144559_3	ENSG00000144559_3:11885685:11887976:clu35600	11885685	11887976	clu35600	6900	1641	3:11886751:G:A	G	A	AC=2749;AN=6058	rs420537	0.546583	0.453417	1	6.15913e-279	0.000999001	1.02801e-252	1
VAMP3	+	1	protein_coding	ENSG00000049245_1	ENSG00000049245_1:7833258:7833502:clu42117	7833258	7833502	clu42117	6036	47240	1:7878568:C:T	C	T	AC=1184;AN=6002	rs35123409	0.803513	0.196487	0.991975	6.41597e-11	0.000999001	1.27609e-06	1
ADH5	-	2	protein_coding	ENSG00000197894_4	ENSG00000197894_4:99993592:99993724:clu34656	99993592	99993724	clu34656	7276	22875	4:99987076:C:A	C	A	AC=252;AN=6058	rs7699232	0.958575	0.0414249	0.998239	1.57532e-56	0.000999001	2.01279e-50	1
GGCT	-	1	protein_coding	ENSG00000006625_7	ENSG00000006625_7:30538554:30544185:clu26995	30538554	30544185	clu26995	6719	47845	7:30543249:T:C	T	C	AC=4398;AN=6010	rs38413	0.270407	0.729593	0.993499	3.2008e-17	0.000999001	2.29615e-12	1
HIPK3	+	2	protein_coding	ENSG00000110422_11	ENSG00000110422_11:33369559:33369712:clu5736	33369559	33369712	clu5736	6717	-122912	11:33155305:G:A	G	A	AC=124;AN=6012	rs58206114	0.978876	0.0211245	0.951953	3.04428e-08	0.000999001	0.000508441	1
PDCD4	+	2	protein_coding	ENSG00000150593_10	ENSG00000150593_10:112635828:112641033:clu9512	112635828	112641033	clu9512	6348	9489	10:112641053:A:G	A	G	AC=5803;AN=6058	rs7081726	0.0420696	0.95793	1	4.2624e-08	0.000999001	0.000664169	1
LZIC	-	2	protein_coding	ENSG00000162441_1	ENSG00000162441_1:9996685:10002682:clu42182	9996685	10002682	clu42182	6092	19053	1:9984411:A:AT	A	AT	AC=4589;AN=6038	rs34155447	0.238842	0.761158	0.996582	8.92445e-08	0.000999001	0.00117124	1
SVIL	-	2	protein_coding	ENSG00000197321_10	ENSG00000197321_10:29752564:29754524:clu8320	29752564	29754524	clu8320	8931	252400	10:29773309:T:G	T	G	AC=2489;AN=6052	rs1810783	0.589384	0.410616	0.999547	3.83232e-34	0.000999001	2.62063e-26	1
SURF1	-	2	protein_coding	ENSG00000148290_9	ENSG00000148290_9:136223175:136223276:clu48404	136223175	136223276	clu48404	7993	-18088	9:136241639:C:T	C	T	AC=2653;AN=5952	rs1179040	0.555282	0.444718	0.987228	1.11282e-13	0.000999001	1.99329e-09	1
PANX2	+	2	protein_coding	ENSG00000073150_22	ENSG00000073150_22:50613911:50615368:clu24601	50613911	50615368	clu24601	7502	-95528	22:50513631:C:A	C	A	AC=2025;AN=5898	rs6010258	0.656684	0.343316	0.98376	1.00164e-09	0.000999001	1.73755e-05	1
ZNF484	-	2	protein_coding	ENSG00000127081_9	ENSG00000127081_9:95637341:95640172:clu47465	95637341	95640172	clu47465	7221	-74842	9:95715145:T:C	T	C	AC=5297;AN=5382	rs4297085	0.015608	0.984392	0.636194	1.83423e-09	0.000999001	2.14736e-05	1
SHISA5	-	1	protein_coding	ENSG00000164054_3	ENSG00000164054_3:48511242:48514419:clu36219	48511242	48514419	clu36219	2830	-306878	3:48849136:GAA:G	GAA	G	AC=368;AN=5842	rs144295854	0.936309	0.0636911	0.924845	6.79314e-07	0.002997	0.0030933	1
LGALSL	+	1	protein_coding	ENSG00000119862_2	ENSG00000119862_2:64681715:64682478:clu39183	64681715	64682478	clu39183	6087	-187680	2:64493422:C:G	C	G	AC=902;AN=5836	rs869738	0.845832	0.154168	0.96653	1.95427e-15	0.000999001	7.48772e-11	1
MUC20	+	1	protein_coding	ENSG00000176945_3	ENSG00000176945_3:195435712:195438437:clu38062	195435712	195438437	clu38062	9067	29655	3:195477407:G:A	G	A	AC=3719;AN=5232	rs7627446	0.288806	0.711194	0.912475	1.14141e-26	0.000999001	1.04176e-18	1
MUC20	+	1	protein_coding	ENSG00000176945_3	ENSG00000176945_3:195435712:195438437:clu38062	195435712	195438437	clu38062	9067	57665	3:195505417:G:A	G	A	AC=3676;AN=6058	rs2259419	0.393133	0.606867	1	5.95303e-10	0.000999001	3.78148e-05	2
MUC20	+	1	protein_coding	ENSG00000176945_3	ENSG00000176945_3:195435712:195438437:clu38062	195435712	195438437	clu38062	9067	391306	3:195839058:C:G	C	G	AC=942;AN=5254	rs73210026	0.820751	0.179249	0.904667	2.45767e-08	0.002997	0.000774899	3
TMEM25	+	1	protein_coding	ENSG00000149582_11	ENSG00000149582_11:118402586:118402865:clu7641	118402586	118402865	clu7641	6111	-214338	11:118187417:G:GGGCT	G	GGGCT	AC=121;AN=5990	rs201869000	0.979628	0.0203716	0.935792	2.11638e-08	0.000999001	0.00028324	1
FBXO7	+	1	protein_coding	ENSG00000100225_22	ENSG00000100225_22:32889268:32894131:clu24021	32889268	32894131	clu24021	8227	23258	22:32893920:C:T	C	T	AC=1962;AN=6014	rs5754116	0.67289	0.32711	0.995004	7.09175e-40	0.000999001	4.10074e-34	1
FPR2	+	2	protein_coding	ENSG00000171049_19	ENSG00000171049_19:52265788:52271898:clu21998	52265788	52271898	clu21998	9639	10498	19:52265776:T:G	T	G	AC=2763;AN=5446	rs12611186	0.493006	0.506994	0.951673	1.83993e-57	0.000999001	1.06564e-48	1
C18orf32	-	2	protein_coding	ENSG00000177576_18	ENSG00000177576_18:47010141:47015729:clu23114	47010141	47015729	clu23114	7565	-12347	18:47025968:T:C	T	C	AC=2565;AN=6048	rs28449238	0.57496	0.42504	0.998846	8.54297e-81	0.000999001	1.3886e-71	1
OXNAD1	+	2	protein_coding	ENSG00000154814_3	ENSG00000154814_3:16345099:16378619:clu35728	16345099	16378619	clu35728	7021	58214	3:16364919:A:C	A	C	AC=3410;AN=5870	rs690216	0.419355	0.580645	0.98408	1.08592e-53	0.000999001	1.56549e-46	1
CRHR1	+	2	protein_coding	ENSG00000120088_17	ENSG00000120088_17:43707524:43713649:clu11648	43707524	43713649	clu11648	7342	597580	17:44296846:G:A	G	A	AC=891;AN=5950	rs534205707	0.850181	0.149819	0.975372	6.11002e-22	0.000999001	3.86397e-17	1
NDUFB8	-	2	protein_coding	ENSG00000255339_10	ENSG00000255339_10:102276717:102286156:clu9295	102276717	102286156	clu9295	5947	-9770	10:102299407:A:G	A	G	AC=1321;AN=5986	rs10883511	0.77863	0.22137	0.991111	3.9645e-16	0.000999001	6.4536e-11	1
ITPRIPL1	+	2	protein_coding	ENSG00000198885_2	ENSG00000198885_2:96991587:96992380:clu39728	96991587	96992380	clu39728	2453	85574	2:97076642:A:G	A	G	AC=4168;AN=6050	rs596069	0.310362	0.689638	0.998599	1.46827e-15	0.000999001	4.95334e-11	1
CMC1	+	2	protein_coding	ENSG00000187118_3	ENSG00000187118_3:28333445:28357824:clu35803	28333445	28357824	clu35803	6590	38073	3:28321147:G:GA	G	GA	AC=1707;AN=5472	rs542242111	0.688592	0.311408	0.949922	1.4585e-19	0.000999001	3.19618e-14	1
PRKCD	+	2	protein_coding	ENSG00000163932_3	ENSG00000163932_3:53207624:53212420:clu36628	53207624	53212420	clu36628	5084	18758	3:53208782:G:A	G	A	AC=4143;AN=6058	rs6778964	0.316409	0.683591	1	0	0.000999001	0	1
TECPR1	-	2	protein_coding	ENSG00000205356_7	ENSG00000205356_7:97874005:97874197:clu27882	97874005	97874197	clu27882	7147	-4163	7:97885725:A:G	A	G	AC=1961;AN=6012	rs12536125	0.671971	0.328029	0.996244	1.71255e-11	0.000999001	1.01161e-06	1
RGPD8	-	1	protein_coding	ENSG00000169629_2	ENSG00000169629_2:113170203:113175261:clu40068	113170203	113175261	clu40068	6084	74613	2:113117451:T:G	T	G	AC=926;AN=5684	rs145713961	0.83774	0.16226	0.948736	8.80332e-09	0.000999001	3.40837e-05	1
SPP1	+	2	protein_coding	ENSG00000118785_4	ENSG00000118785_4:88898249:88901198:clu34569	88898249	88901198	clu34569	6772	996	4:88897814:C:T	C	T	AC=1909;AN=5932	rs2853749	0.677042	0.322958	0.989675	6.43082e-10	0.000999001	5.98522e-06	1
ECE1	-	1	protein_coding	ENSG00000117298_1	ENSG00000117298_1:21616649:21620647:clu42571	21616649	21620647	clu42571	7804	11234	1:21660762:T:A	T	A	AC=2102;AN=4884	rs3026820	0.569716	0.430284	0.906584	2.80317e-07	0.002997	0.00199848	1
RNF13	+	2	protein_coding	ENSG00000082996_3	ENSG00000082996_3:149531140:149563798:clu37583	149531140	149563798	clu37583	7021	-2180	3:149528314:T:A	T	A	AC=142;AN=6010	rs73870429	0.976593	0.023407	0.959799	1.2657e-11	0.000999001	6.26647e-07	1
POLR2H	+	1	protein_coding	ENSG00000163882_3	ENSG00000163882_3:184081353:184082754:clu37919	184081353	184082754	clu37919	6691	-10964	3:184068541:T:C	T	C	AC=239;AN=5810	rs57532191	0.959341	0.0406586	0.89515	5.45054e-07	0.00699301	0.0059986	1
WDR11	+	2	protein_coding	ENSG00000120008_10	ENSG00000120008_10:122611018:122612036:clu9635	122611018	122612036	clu9635	7768	67788	10:122678474:CAAAAAA:C	CAAAAAA	C	AC=1872;AN=5890	rs541568426	0.680974	0.319026	0.984614	4.21191e-13	0.000999001	1.06151e-08	1
MAP2K7	+	2	protein_coding	ENSG00000076984_19	ENSG00000076984_19:7968953:7974640:clu19670	7968953	7974640	clu19670	8381	7971	19:7976698:G:A	G	A	AC=2747;AN=5116	rs11878235	0.46404	0.53596	0.917519	4.69346e-15	0.000999001	2.43269e-10	1
TRIO	+	2	protein_coding	ENSG00000038382_5	ENSG00000038382_5:14502766:14504502:clu31724	14502766	14504502	clu31724	6751	739923	5:14883733:C:A	C	A	AC=1989;AN=4586	rs835147	0.568114	0.431886	0.87775	1.77681e-07	0.00699301	0.00603954	1
SYPL1	-	1	protein_coding	ENSG00000008282_7	ENSG00000008282_7:105732385:105733395:clu28243	105732385	105733395	clu28243	6602	20592	7:105732429:T:A	T	A	AC=680;AN=6014	rs176485	0.887626	0.112374	0.991105	2.95935e-130	0.000999001	2.08692e-79	1
SYPL1	-	1	protein_coding	ENSG00000008282_7	ENSG00000008282_7:105732385:105733395:clu28243	105732385	105733395	clu28243	6602	6696	7:105746325:T:C	T	C	AC=3231;AN=6020	rs12667386	0.463335	0.536665	0.992214	3.86626e-21	0.000999001	6.02452e-11	2
EIF2AK4	+	1	protein_coding	ENSG00000128829_15	ENSG00000128829_15:40308873:40309309:clu15854	40308873	40309309	clu15854	6078	57862	15:40284208:T:A	T	A	AC=1025;AN=6030	rs28714278	0.830094	0.169906	0.994799	7.71663e-13	0.000999001	5.17606e-08	1
ZNF812	-	2	protein_coding	ENSG00000224689_19	ENSG00000224689_19:9767329:9768685:clu19761	9767329	9768685	clu19761	7476	-17726	19:9829177:T:A	T	A	AC=1375;AN=6006	rs58542351	0.771131	0.228869	0.995465	3.00434e-09	0.000999001	0.000133184	1
RCBTB1	-	2	protein_coding	ENSG00000136144_13	ENSG00000136144_13:50129809:50134054:clu1938	50129809	50134054	clu1938	6289	-24587	13:50184305:G:A	G	A	AC=1174;AN=6026	rs2897768	0.805087	0.194913	0.995978	2.55897e-15	0.000999001	2.46716e-10	1
EAF1	+	2	protein_coding	ENSG00000144597_3	ENSG00000144597_3:15471514:15475855:clu35697	15471514	15475855	clu35697	6704	-22845	3:15446016:AT:A	AT	A	AC=2181;AN=5620	rs34073251	0.613715	0.386285	0.960481	1.32736e-07	0.000999001	0.00109161	1
GPBP1	+	2	protein_coding	ENSG00000062194_5	ENSG00000062194_5:56510020:56517203:clu32019	56510020	56517203	clu32019	7192	-14827	5:56454947:C:T	C	T	AC=187;AN=5688	rs16886773	0.96701	0.0329897	0.837904	2.5331e-32	0.000999001	5.0658e-26	1
RP11-108K14.8	+	1	protein_coding	ENSG00000254536_10	ENSG00000254536_10:135207836:135209217:clu9855	135207836	135209217	clu9855	5340	24116	10:135228453:T:C	T	C	AC=1732;AN=5838	rs11816147	0.705656	0.294344	0.979103	3.39261e-10	0.000999001	3.00288e-05	1
ANKRD16	-	2	protein_coding	ENSG00000134461_10	ENSG00000134461_10:5927728:5929810:clu8035	5927728	5929810	clu8035	10158	-14458	10:5946326:C:A	C	A	AC=101;AN=5812	rs61834460	0.982539	0.0174614	0.812641	7.34137e-17	0.000999001	4.49461e-12	1
TXN	-	2	protein_coding	ENSG00000136810_9	ENSG00000136810_9:113007123:113013100:clu47754	113007123	113013100	clu47754	8341	15222	9:113003697:G:C	G	C	AC=2808;AN=5796	rs7036681	0.515825	0.484175	0.980056	7.04886e-10	0.000999001	2.71154e-06	1
MTFP1	+	2	protein_coding	ENSG00000242114_22	ENSG00000242114_22:30822832:30823158:clu23924	30822832	30823158	clu23924	6128	5283	22:30826800:G:A	G	A	AC=2426;AN=5470	rs1860215	0.555258	0.444742	0.950319	1.57151e-12	0.000999001	5.48384e-08	1
RPP25L	-	2	protein_coding	ENSG00000164967_9	ENSG00000164967_9:34611329:34611857:clu46989	34611329	34611857	clu46989	5747	-16791	9:34628891:G:T	G	T	AC=356;AN=5994	rs112705561	0.940841	0.0591591	0.979658	5.90063e-10	0.000999001	5.28288e-06	1
GYPC	+	1	protein_coding	ENSG00000136732_2	ENSG00000136732_2:127440450:127447831:clu40190	127440450	127447831	clu40190	7201	26610	2:127440118:T:C	T	C	AC=2969;AN=5508	rs893794	0.459929	0.540071	0.951158	0	0.000999001	3.08292e-300	1
BCKDHA	+	1	protein_coding	ENSG00000248098_19	ENSG00000248098_19:41888826:41889466:clu21249	41888826	41889466	clu21249	5572	17047	19:41901261:C:T	C	T	AC=3842;AN=6056	rs10422956	0.366978	0.633022	0.998883	1.02217e-189	0.000999001	4.43953e-176	1
SMOX	+	2	protein_coding	ENSG00000088826_20	ENSG00000088826_20:4136113:4155677:clu24927	4136113	4155677	clu24927	8078	28629	20:4130255:A:G	A	G	AC=1728;AN=5220	rs2184891	0.669536	0.330464	0.925785	2.9925e-32	0.000999001	1.92099e-25	1
ARHGAP15	+	2	protein_coding	ENSG00000075884_2	ENSG00000075884_2:143986237:144008080:clu40353	143986237	144008080	clu40353	5582	163322	2:144012252:C:T	C	T	AC=770;AN=6034	rs7566034	0.871359	0.128641	0.99517	6.53816e-70	0.000999001	1.41074e-63	1
NDUFA3	+	2	protein_coding	ENSG00000170906_19	ENSG00000170906_19:54609753:54610118:clu22227	54609753	54610118	clu22227	11601	-2627	19:54603408:A:G	A	G	AC=2970;AN=5880	rs10408451	0.496347	0.503653	0.984329	2.75612e-24	0.000999001	8.27791e-19	1
AP2A1	+	2	protein_coding	ENSG00000196961_19	ENSG00000196961_19:50295321:50296248:clu21833	50295321	50296248	clu21833	6890	17464	19:50287688:CA:C	CA	C	AC=1018;AN=5786	rs112357042	0.823251	0.176749	0.961457	4.0374e-08	0.001998	0.00110102	1
ARFGAP3	-	2	protein_coding	ENSG00000242247_22	ENSG00000242247_22:43204896:43213148:clu24461	43204896	43213148	clu24461	7696	47161	22:43206950:A:C	A	C	AC=3042;AN=6058	rs1018448	0.496615	0.503385	1	0	0.000999001	0	1
PEX6	-	2	protein_coding	ENSG00000124587_6	ENSG00000124587_6:42937725:42941741:clu30232	42937725	42941741	clu30232	5894	-8792	6:42955749:T:C	T	C	AC=2608;AN=5530	rs3805946	0.529308	0.470692	0.957864	1.55427e-08	0.001998	0.000471559	1
PARP12	-	1	protein_coding	ENSG00000059378_7	ENSG00000059378_7:139726148:139727076:clu28565	139726148	139727076	clu28565	5914	27664	7:139735856:A:G	A	G	AC=991;AN=5910	rs199610373	0.832067	0.167933	0.977803	4.80066e-32	0.000999001	1.34745e-25	1
MEF2B	-	1	protein_coding	ENSG00000213999_19	ENSG00000213999_19:19261573:19267834:clu20542	19261573	19267834	clu20542	6036	36551	19:19266848:C:T	C	T	AC=771;AN=5972	rs7360000	0.870219	0.129781	0.981837	1.79129e-42	0.000999001	7.99444e-35	1
ACTG1	-	2	protein_coding	ENSG00000184009_17	ENSG00000184009_17:79479386:79479760:clu12871	79479386	79479760	clu12871	8234	11247	17:79479625:G:A	G	A	AC=1255;AN=5438	rs28698582	0.769493	0.230507	0.935226	6.11722e-92	0.000999001	1.02559e-76	1
QTRTD1	+	1	protein_coding	ENSG00000151576_3	ENSG00000151576_3:113801641:113804520:clu37029	113801641	113804520	clu37029	5636	82615	3:113807294:GA:G	GA	G	AC=1598;AN=5812	rs5851914	0.724798	0.275202	0.976482	2.43035e-80	0.000999001	4.45395e-72	1
PPWD1	+	2	protein_coding	ENSG00000113593_5	ENSG00000113593_5:64863442:64865459:clu32088	64863442	64865459	clu32088	5605	101249	5:64960311:A:ATCTCTCTCTCTC	A	ATCTCTCTCTCTC	AC=3802;AN=5844	rs3830443	0.348414	0.651586	0.984734	4.45658e-13	0.000999001	2.31655e-08	1
JUP	-	2	protein_coding	ENSG00000173801_17	ENSG00000173801_17:39928114:39942840:clu11351	39928114	39942840	clu11351	6350	-739	17:39943921:T:C	T	C	AC=5532;AN=6058	rs7216371	0.0881689	0.911831	1	4.42087e-70	0.000999001	1.10395e-25	1
JUP	-	2	protein_coding	ENSG00000173801_17	ENSG00000173801_17:39928114:39942840:clu11351	39928114	39942840	clu11351	6350	-4988	17:39948170:C:T	C	T	AC=1535;AN=6048	rs8080677	0.747336	0.252664	0.99792	5.08132e-17	0.001998	6.68229e-06	2
COX14	+	2	protein_coding	ENSG00000178449_12	ENSG00000178449_12:50506084:50513819:clu3278	50506084	50513819	clu3278	4983	17130	12:50522891:C:T	C	T	AC=1680;AN=5952	rs7314598	0.716207	0.283793	0.988834	1.16213e-260	0.000999001	2.44701e-232	1
NOL10	-	2	protein_coding	ENSG00000115761_2	ENSG00000115761_2:10824738:10829922:clu38328	10824738	10829922	clu38328	8747	11538	2:10818562:A:AAC	A	AAC	AC=2084;AN=6028	rs34336101	0.654357	0.345643	0.996277	3.1146e-15	0.000999001	7.41637e-10	1
IL6R	+	2	protein_coding	ENSG00000160712_1	ENSG00000160712_1:154422456:154437610:clu44927	154422456	154437610	clu44927	4567	50615	1:154428283:A:G	A	G	AC=2157;AN=6048	rs12133641	0.64401	0.35599	0.998387	1.37967e-175	0.000999001	3.77944e-165	1
IL6R	+	2	protein_coding	ENSG00000160712_1	ENSG00000160712_1:154422456:154437610:clu44927	154422456	154437610	clu44927	4567	58768	1:154436436:G:A	G	A	AC=926;AN=5988	rs61812626	0.843984	0.156016	0.989725	6.41296e-21	0.000999001	1.42156e-16	2
GIPC2	+	2	protein_coding	ENSG00000137960_1	ENSG00000137960_1:78471005:78478735:clu43856	78471005	78478735	clu43856	6494	40309	1:78485534:G:GA	G	GA	AC=1086;AN=5634	rs544739022	0.807652	0.192348	0.94763	3.40344e-14	0.000999001	1.13863e-09	1
GIPC2	+	2	protein_coding	ENSG00000137960_1	ENSG00000137960_1:78471005:78478735:clu43856	78471005	78478735	clu43856	6494	-157774	1:78287451:T:G	T	G	AC=213;AN=5900	rs75352530	0.964428	0.0355725	0.918944	1.95783e-06	0.00599401	0.00411028	2
PDXDC1	+	2	protein_coding	ENSG00000179889_16	ENSG00000179889_16:15069077:15091610:clu13779	15069077	15091610	clu13779	4478	21229	16:15089676:G:A	G	A	AC=919;AN=4376	rs56252725	0.789439	0.210561	0.836202	1.07974e-17	0.000999001	6.44877e-12	1
CKLF-CMTM1	+	1	protein_coding	ENSG00000254788_16	ENSG00000254788_16:66592251:66599789:clu14762	66592251	66599789	clu14762	5005	-3461	16:66583028:C:T	C	T	AC=213;AN=6028	rs3743713	0.965177	0.0348235	0.9828	4.42297e-44	0.000999001	3.42164e-37	1
ZKSCAN3	+	2	protein_coding	ENSG00000189298_6	ENSG00000189298_6:28329248:28331080:clu29428	28329248	28331080	clu29428	6371	791039	6:29108729:A:G	A	G	AC=5374;AN=6028	rs3130714	0.108682	0.891318	0.992698	9.82438e-08	0.000999001	0.000362259	1
HLA-C	-	2	protein_coding	ENSG00000204525_6	ENSG00000204525_6:31239645:31239776:clu29604	31239645	31239776	clu29604	18725	130	6:31239776:A:C	A	C	AC=1921;AN=6048	rs2074493	0.682758	0.317242	0.99922	0	0.000999001	0	1
PARP8	+	1	protein_coding	ENSG00000151883_5	ENSG00000151883_5:49963959:50045985:clu31950	49963959	50045985	clu31950	4521	1005	5:49962737:C:CCCT	C	CCCT	AC=4426;AN=4908	rs151280834	0.0984848	0.901515	0.743378	4.02688e-12	0.000999001	8.05498e-08	1
ABCD4	-	2	protein_coding	ENSG00000119688_14	ENSG00000119688_14:74764772:74766853:clu18286	74764772	74766853	clu18286	5938	9375	14:74760383:C:T	C	T	AC=1960;AN=6040	rs58534984	0.676204	0.323796	0.997755	3.35644e-39	0.000999001	2.0376e-32	1
ADAR	-	1	protein_coding	ENSG00000160710_1	ENSG00000160710_1:154562404:154562738:clu44937	154562404	154562738	clu44937	4224	8334	1:154592140:T:C	T	C	AC=1381;AN=5950	rs962242	0.76913	0.23087	0.987213	1.73601e-21	0.000999001	1.1758e-15	1
TCF7	+	1	protein_coding	ENSG00000081059_5	ENSG00000081059_5:133474729:133477876:clu32853	133474729	133477876	clu32853	5410	58893	5:133509294:A:C	A	C	AC=485;AN=6018	rs17167353	0.91902	0.0809802	0.987721	1.06447e-40	0.000999001	7.07032e-34	1
CCDC61	+	2	protein_coding	ENSG00000104983_19	ENSG00000104983_19:46498762:46506266:clu21573	46498762	46506266	clu21573	7119	2397	19:46500735:A:G	A	G	AC=1832;AN=5436	rs9797556	0.662594	0.337406	0.938467	1.20472e-12	0.000999001	4.90382e-08	1
THEM4	-	2	protein_coding	ENSG00000159445_1	ENSG00000159445_1:151861849:151867484:clu44840	151861849	151867484	clu44840	4819	23395	1:151858888:A:G	A	G	AC=3774;AN=6038	rs6685187	0.375323	0.624677	0.998225	3.80745e-142	0.000999001	7.05416e-122	1
SELP	-	2	protein_coding	ENSG00000174175_1	ENSG00000174175_1:169560694:169563930:clu45474	169560694	169563930	clu45474	8026	36526	1:169562904:C:T	C	T	AC=1033;AN=5938	rs6128	0.826316	0.173684	0.978827	2.42304e-54	0.000999001	1.21673e-45	1
AIP	+	1	protein_coding	ENSG00000110711_11	ENSG00000110711_11:67250728:67254477:clu6798	67250728	67254477	clu6798	4938	11775	11:67262286:T:A	T	A	AC=2084;AN=5900	rs12789119	0.646757	0.353243	0.985196	1.17086e-13	0.000999001	4.15193e-09	1
NIPAL3	+	2	protein_coding	ENSG00000001461_1	ENSG00000001461_1:24790610:24795476:clu42669	24790610	24795476	clu42669	5438	55718	1:24798001:G:A	G	A	AC=2894;AN=5284	rs195728	0.451499	0.548501	0.936282	7.77747e-08	0.001998	0.000912408	1
SCRN1	-	2	protein_coding	ENSG00000136193_7	ENSG00000136193_7:29963731:29966068:clu26975	29963731	29966068	clu26975	6989	112623	7:29917281:G:T	G	T	AC=587;AN=6046	rs62457590	0.903747	0.0962532	0.995338	1.41033e-08	0.001998	0.000278062	1
PFDN1	-	2	protein_coding	ENSG00000113068_5	ENSG00000113068_5:139661118:139682626:clu32962	139661118	139682626	clu32962	4187	2678	5:139680027:A:G	A	G	AC=93;AN=5998	rs145830713	0.984212	0.0157878	0.90216	1.56569e-22	0.000999001	8.48118e-18	1
PIGC	-	2	protein_coding	ENSG00000135845_1	ENSG00000135845_1:172411970:172413128:clu45530	172411970	172413128	clu45530	5747	-2122	1:172415351:GA:G	GA	G	AC=2817;AN=5928	rs66533066	0.524382	0.475618	0.990362	3.35097e-199	0.000999001	4.07312e-171	1
PIGC	-	2	protein_coding	ENSG00000135845_1	ENSG00000135845_1:172411970:172413128:clu45530	172411970	172413128	clu45530	5747	-6355	1:172419584:G:A	G	A	AC=540;AN=5862	rs74126223	0.908425	0.0915751	0.956921	2.75619e-09	0.000999001	1.79756e-05	2
ENGASE	+	2	protein_coding	ENSG00000167280_17	ENSG00000167280_17:77078145:77079102:clu12758	77078145	77079102	clu12758	8406	7049	17:77078069:G:A	G	A	AC=285;AN=6058	rs12937557	0.951805	0.0481947	1	2.84984e-72	0.000999001	5.55425e-62	1
GNB1L	-	2	protein_coding	ENSG00000185838_22	ENSG00000185838_22:19840009:19841966:clu23469	19840009	19841966	clu23469	6651	-14249	22:19856710:C:T	C	T	AC=801;AN=6018	rs58714937	0.866764	0.133236	0.99153	1.99745e-09	0.000999001	3.3592e-05	1
SLC2A8	+	2	protein_coding	ENSG00000136856_9	ENSG00000136856_9:130165032:130165939:clu48031	130165032	130165939	clu48031	5119	6575	9:130165995:C:T	C	T	AC=1615;AN=6058	rs1138740	0.733559	0.266441	1	1.36216e-09	0.000999001	2.57945e-05	1
ECHDC3	+	2	protein_coding	ENSG00000134463_10	ENSG00000134463_10:11784745:11789348:clu8096	11784745	11789348	clu8096	7809	-3243	10:11781121:C:T	C	T	AC=4172;AN=5960	rs11257292	0.300131	0.699869	0.990037	7.25283e-07	0.00799201	0.00727664	1
C10orf128	-	2	protein_coding	ENSG00000204161_10	ENSG00000204161_10:50369667:50374914:clu8567	50369667	50374914	clu8567	5815	-22320	10:50418949:A:G	A	G	AC=4570;AN=6058	rs12249370	0.245487	0.754513	1	1.88709e-21	0.000999001	1.14557e-16	1
COA1	-	2	protein_coding	ENSG00000106603_7	ENSG00000106603_7:43688251:43769028:clu27185	43688251	43769028	clu27185	6047	30584	7:43738731:A:C	A	C	AC=800;AN=6038	rs3807518	0.867238	0.132762	0.995955	3.43492e-130	0.000999001	9.60382e-117	1
COX11	-	1	protein_coding	ENSG00000166260_17	ENSG00000166260_17:53040276:53040667:clu11920	53040276	53040667	clu11920	6458	20404	17:53025741:C:T	C	T	AC=1728;AN=5984	rs11871690	0.711651	0.288349	0.993827	8.62435e-12	0.000999001	7.00608e-08	1
TFDP1	+	2	protein_coding	ENSG00000198176_13	ENSG00000198176_13:114239742:114240089:clu2300	114239742	114240089	clu2300	6687	-14649	13:114224363:AT:A	AT	A	AC=1961;AN=5670	rs34470943	0.655012	0.344988	0.9635	2.23709e-08	0.000999001	0.000724264	1
TNNT3	+	2	protein_coding	ENSG00000130595_11	ENSG00000130595_11:1956149:1958193:clu5282	1956149	1958193	clu5282	8603	-28065	11:1912726:A:G	A	G	AC=2927;AN=6058	rs542605	0.517569	0.482431	1	1.77775e-12	0.000999001	1.08128e-07	1
CSTB	-	2	protein_coding	ENSG00000160213_21	ENSG00000160213_21:45194640:45196085:clu26320	45194640	45196085	clu26320	7838	-8675	21:45205000:GATAT:G	GATAT	G	AC=2134;AN=5554	rs376461273	0.617243	0.382757	0.955284	2.22476e-09	0.000999001	4.12129e-05	1
NFYC	+	2	protein_coding	ENSG00000066136_1	ENSG00000066136_1:41228718:41232268:clu43211	41228718	41232268	clu43211	6944	68035	1:41225354:A:C	A	C	AC=1305;AN=5752	rs12743517	0.771894	0.228106	0.967196	1.25519e-36	0.000999001	1.56577e-30	1
DHRS9	+	2	protein_coding	ENSG00000073737_2	ENSG00000073737_2:169923777:169925963:clu40595	169923777	169925963	clu40595	7393	32931	2:169954229:T:C	T	C	AC=1090;AN=6014	rs16856449	0.818182	0.181818	0.991797	7.80924e-12	0.000999001	7.68022e-08	1
ATXN3	-	1	protein_coding	ENSG00000066427_14	ENSG00000066427_14:92559662:92562437:clu18558	92559662	92562437	clu18558	7548	31185	14:92541779:G:C	G	C	AC=1027;AN=5856	rs3819779	0.825667	0.174333	0.974412	1.81651e-11	0.000999001	1.38881e-06	1
RP11-290F20.3	+	2	lincRNA	ENSG00000224397_20	ENSG00000224397_20:48894150:48894714:clu25641	48894150	48894714	clu25641	6528	10897	20:48894919:C:T	C	T	AC=1526;AN=6022	rs12625213	0.747244	0.252756	0.996096	1.52494e-65	0.000999001	4.02231e-60	1
ALKBH3	+	2	protein_coding	ENSG00000166199_11	ENSG00000166199_11:43902729:43904133:clu5791	43902729	43904133	clu5791	7387	-17197	11:43885163:C:T	C	T	AC=5307;AN=5810	rs10768991	0.0866128	0.913387	0.940702	1.72727e-17	0.000999001	5.3185e-13	1
TYW3	+	2	protein_coding	ENSG00000162623_1	ENSG00000162623_1:75199102:75202226:clu43802	75199102	75202226	clu43802	5505	20311	1:75219146:A:G	A	G	AC=1001;AN=6000	rs11485299	0.833008	0.166992	0.990729	1.22533e-86	0.000999001	1.06092e-71	1
SLC29A1	+	2	protein_coding	ENSG00000112759_6	ENSG00000112759_6:44197783:44198084:clu30350	44197783	44198084	clu30350	6535	256401	6:44443642:G:C	G	C	AC=193;AN=5852	rs4714792	0.966945	0.0330551	0.887734	6.44649e-08	0.000999001	0.000883401	1
PRR22	-	2	protein_coding	ENSG00000212123_19	ENSG00000212123_19:5785286:5785394:clu19497	5785286	5785394	clu19497	8344	-4264	19:5789039:C:CACCAGAGTGGG	C	CACCAGAGTGGG	AC=1143;AN=5968	rs113312079	0.809127	0.190873	0.983639	3.53977e-07	0.003996	0.00231395	1
PRR5-ARHGAP8	+	2	protein_coding	ENSG00000248405_22	ENSG00000248405_22:45122514:45127610:clu24492	45122514	45127610	clu24492	9444	28526	22:45126638:G:T	G	T	AC=1576;AN=5692	rs3761484	0.72146	0.27854	0.967356	4.52623e-11	0.000999001	1.92221e-06	1
SECTM1	-	2	protein_coding	ENSG00000141574_17	ENSG00000141574_17:80280887:80282458:clu12991	80280887	80282458	clu12991	7394	12521	17:80279428:G:A	G	A	AC=3137;AN=5786	rs1132114	0.457167	0.542833	0.967172	1.31172e-24	0.000999001	2.76496e-18	1
GOLGA8K	-	2	protein_coding	ENSG00000249931_15	ENSG00000249931_15:32738766:32739198:clu15758	32738766	32739198	clu15758	6686	87237	15:32608158:ATTG:A	ATTG	A	AC=66;AN=5846	rs530736533	0.988796	0.011204	0.771323	4.35475e-20	0.000999001	5.4496e-15	1
TMEM248	+	2	protein_coding	ENSG00000106609_7	ENSG00000106609_7:66386448:66406835:clu27443	66386448	66406835	clu27443	8674	-488568	7:65897643:A:AC	A	AC	AC=87;AN=3810	rs79480939	0.976726	0.0232737	0.77837	8.81039e-09	0.000999001	4.68678e-05	1
GALNT4	-	2	protein_coding	ENSG00000257594_12	ENSG00000257594_12:89885892:89918897:clu4020	89885892	89918897	clu4020	4665	-5522	12:89925560:CATAT:C	CATAT	C	AC=3041;AN=5522	rs139303763	0.451699	0.548301	0.949773	1.60046e-08	0.000999001	0.000173324	1
PAAF1	+	1	protein_coding	ENSG00000175575_11	ENSG00000175575_11:73610289:73611315:clu7041	73610289	73611315	clu7041	5212	76707	11:73664450:G:A	G	A	AC=342;AN=5886	rs117816201	0.942123	0.0578773	0.937883	8.50081e-15	0.000999001	4.03498e-10	1
FAM160B2	+	2	protein_coding	ENSG00000158863_8	ENSG00000158863_8:21952029:21953848:clu49021	21952029	21953848	clu49021	6845	26304	8:21972973:G:T	G	T	AC=2232;AN=5886	rs6994872	0.62077	0.37923	0.986362	1.06097e-07	0.00599401	0.00236633	1
CLEC1B	-	1	protein_coding	ENSG00000165682_12	ENSG00000165682_12:10149878:10150881:clu2719	10149878	10150881	clu2719	8208	14866	12:10151156:T:C	T	C	AC=2734;AN=5832	rs7980694	0.531616	0.468384	0.984797	1.25092e-07	0.001998	0.00113084	1
GNLY	+	1	protein_coding	ENSG00000115523_2	ENSG00000115523_2:85923179:85925687:clu39510	85923179	85925687	clu39510	6700	13232	2:85925529:A:G	A	G	AC=2282;AN=6056	rs4240200	0.622864	0.377136	0.999641	8.81047e-102	0.000999001	1.01906e-85	1
GTF3A	+	2	protein_coding	ENSG00000122034_13	ENSG00000122034_13:28001329:28004007:clu1647	28001329	28004007	clu1647	7704	4682	13:28003362:C:G	C	G	AC=4075;AN=6018	rs1237710	0.324245	0.675755	0.995811	5.50078e-91	0.000999001	8.42564e-80	1
TAB2	+	2	protein_coding	ENSG00000055208_6	ENSG00000055208_6:149700654:149718740:clu31266	149700654	149718740	clu31266	7431	98203	6:149637979:T:C	T	C	AC=2227;AN=5374	rs545656	0.586483	0.413517	0.940887	4.76747e-09	0.000999001	5.55232e-05	1
BLVRA	+	2	protein_coding	ENSG00000106605_7	ENSG00000106605_7:43798333:43810737:clu27187	43798333	43810737	clu27187	6039	-168458	7:43629820:C:T	C	T	AC=461;AN=5946	rs6463198	0.92266	0.0773399	0.968582	3.89301e-12	0.000999001	1.00464e-05	1
BLVRA	+	2	protein_coding	ENSG00000106605_7	ENSG00000106605_7:43798333:43810737:clu27187	43798333	43810737	clu27187	6039	79508	7:43877786:G:A	G	A	AC=304;AN=6044	rs62457830	0.94895	0.0510501	0.992018	5.16275e-09	0.003996	0.000848868	2
MAP2K2	-	2	protein_coding	ENSG00000126934_19	ENSG00000126934_19:4110653:4117417:clu19395	4110653	4117417	clu19395	7836	21676	19:4102449:G:A	G	A	AC=502;AN=4026	rs17851657	0.875303	0.124697	0.726804	3.41652e-15	0.000999001	3.79084e-10	1
TCAIM	+	2	protein_coding	ENSG00000179152_3	ENSG00000179152_3:44399368:44399709:clu36049	44399368	44399709	clu36049	5164	-154937	3:44224673:G:T	G	T	AC=1270;AN=5764	rs11707506	0.779661	0.220339	0.963321	2.47254e-08	0.000999001	0.000296161	1
C9orf78	-	2	protein_coding	ENSG00000136819_9	ENSG00000136819_9:132590531:132591484:clu48247	132590531	132591484	clu48247	6794	48648	9:132549493:A:G	A	G	AC=1520;AN=5994	rs10115114	0.746332	0.253668	0.990745	8.01971e-56	0.000999001	7.82722e-47	1
MCF2L	+	1	protein_coding	ENSG00000126217_13	ENSG00000126217_13:113740563:113741549:clu2274	113740563	113741549	clu2274	7587	193160	13:113741851:C:A	C	A	AC=2926;AN=4830	rs514181	0.394492	0.605508	0.898998	1.59641e-08	0.000999001	0.000165493	1
PBRM1	-	1	protein_coding	ENSG00000163939_3	ENSG00000163939_3:52692331:52696149:clu36584	52692331	52696149	clu36584	4285	1749	3:52718183:CAAAAA:C	CAAAAA	C	AC=2542;AN=5708	rs565817433	0.553541	0.446459	0.968439	1.49917e-11	0.000999001	5.42693e-07	1
ITFG1	-	1	protein_coding	ENSG00000129636_16	ENSG00000129636_16:47252857:47271876:clu14478	47252857	47271876	clu14478	2243	275375	16:47222684:G:GA	G	GA	AC=174;AN=5996	rs112805222	0.970674	0.0293255	0.878856	5.39182e-07	0.000999001	0.00249425	1
TIPIN	-	2	protein_coding	ENSG00000075131_15	ENSG00000075131_15:66645293:66648977:clu16602	66645293	66648977	clu16602	6664	-128371	15:66807454:TTCTTTTC:T	TTCTTTTC	T	AC=168;AN=5638	rs71985371	0.969886	0.0301142	0.851835	1.77961e-16	0.000999001	9.33432e-12	1
L3MBTL3	+	2	protein_coding	ENSG00000198945_6	ENSG00000198945_6:130374136:130376316:clu31048	130374136	130376316	clu31048	7715	39618	6:130374461:T:A	T	A	AC=4387;AN=6022	rs7740107	0.27059	0.72941	0.996552	9.50535e-246	0.000999001	3.08272e-223	1
PIK3IP1	-	2	protein_coding	ENSG00000100100_22	ENSG00000100100_22:31679274:31685485:clu23975	31679274	31685485	clu23975	6977	-88264	22:31776783:C:CT	C	CT	AC=3652;AN=5518	rs34365365	0.338287	0.661713	0.946414	2.5681e-22	0.000999001	3.29571e-17	1
PIK3IP1	-	2	protein_coding	ENSG00000100100_22	ENSG00000100100_22:31679274:31685485:clu23975	31679274	31685485	clu23975	6977	4113	22:31684406:A:AAGGG	A	AAGGG	AC=859;AN=6054	rs147570140	0.858387	0.141613	0.998593	8.68739e-22	0.000999001	1.0674e-16	2
TMEM106B	+	2	protein_coding	ENSG00000106460_7	ENSG00000106460_7:12258147:12263852:clu26828	12258147	12263852	clu26828	10543	7072	7:12257938:A:G	A	G	AC=3302;AN=6056	rs6415232	0.45308	0.54692	0.999892	1.28776e-12	0.000999001	7.64586e-08	1
ZNF880	+	2	protein_coding	ENSG00000221923_19	ENSG00000221923_19:52877680:52882674:clu22055	52877680	52882674	clu22055	10509	9655	19:52882824:T:A	T	A	AC=2289;AN=6056	rs10445585	0.620445	0.379555	0.999528	0	0.000999001	0	1
GLIPR1	+	1	protein_coding	ENSG00000139278_12	ENSG00000139278_12:75874834:75875614:clu3948	75874834	75875614	clu3948	6275	-3195	12:75871264:A:G	A	G	AC=1334;AN=6056	rs17217158	0.778136	0.221864	0.998505	2.70711e-65	0.000999001	4.12167e-56	1
KLHL5	+	1	protein_coding	ENSG00000109790_4	ENSG00000109790_4:39116950:39128314:clu34114	39116950	39128314	clu34114	7970	88565	4:39135223:A:T	A	T	AC=3526;AN=6030	rs11096983	0.414184	0.585816	0.997559	1.56462e-24	0.000999001	7.68525e-19	1
METAP1	+	1	protein_coding	ENSG00000164024_4	ENSG00000164024_4:99917018:99950018:clu34653	99917018	99950018	clu34653	7622	-349	4:99916421:T:G	T	G	AC=3611;AN=6024	rs6850293	0.400324	0.599676	0.997741	3.8388e-58	0.000999001	1.31148e-51	1
VASH1	+	2	protein_coding	ENSG00000071246_14	ENSG00000071246_14:77239554:77242235:clu18369	77239554	77242235	clu18369	7510	-31479	14:77197052:C:T	C	T	AC=4305;AN=6058	rs12878611	0.288846	0.711154	0.998493	8.74879e-08	0.000999001	0.000765107	1
GLRX	-	2	protein_coding	ENSG00000173221_5	ENSG00000173221_5:95152330:95158160:clu32519	95152330	95158160	clu32519	5918	6395	5:95152313:A:G	A	G	AC=2206;AN=5526	rs4561	0.599752	0.400248	0.954761	3.12784e-33	0.000999001	6.62039e-27	1
EVL	+	1	protein_coding	ENSG00000196405_14	ENSG00000196405_14:100605234:100607517:clu18692	100605234	100607517	clu18692	6418	166549	14:100604334:A:G	A	G	AC=953;AN=5998	rs10138425	0.841153	0.158847	0.989359	7.4316e-23	0.000999001	3.94566e-17	1
TIGD3	+	2	protein_coding	ENSG00000173825_11	ENSG00000173825_11:65122428:65123264:clu6544	65122428	65123264	clu6544	4296	-22344	11:65099893:A:C	A	C	AC=361;AN=6012	rs116742819	0.939896	0.060104	0.986794	2.28923e-13	0.000999001	2.45835e-09	1
LINC01011	+	1	lincRNA	ENSG00000244041_6	ENSG00000244041_6:2988943:2989762:clu29045	2988943	2989762	clu29045	7596	2694	6:2990894:G:T	G	T	AC=2498;AN=6058	rs1054132	0.587041	0.412959	1	1.06415e-22	0.000999001	4.81403e-17	1
GEMIN6	+	2	protein_coding	ENSG00000152147_2	ENSG00000152147_2:39005423:39006114:clu38846	39005423	39006114	clu38846	6297	839997	2:39818672:G:A	G	A	AC=78;AN=6022	rs150337608	0.986859	0.0131408	0.934657	8.57314e-07	0.002997	0.00471621	1
CRTAP	+	2	protein_coding	ENSG00000170275_3	ENSG00000170275_3:33174192:33175674:clu35833	33174192	33175674	clu35833	7403	20384	3:33175854:A:G	A	G	AC=2207;AN=5454	rs58617854	0.593907	0.406093	0.95191	6.89864e-07	0.003996	0.00295294	1
CD164	-	2	protein_coding	ENSG00000135535_6	ENSG00000135535_6:109690220:109697277:clu30846	109690220	109697277	clu30846	5976	29706	6:109674055:C:T	C	T	AC=2105;AN=6010	rs11153174	0.649773	0.350227	0.986185	1.97558e-33	0.000999001	2.49426e-27	1
SLC4A1AP	+	2	protein_coding	ENSG00000163798_2	ENSG00000163798_2:27898559:27900162:clu38643	27898559	27900162	clu38643	4945	176550	2:28062887:CT:C	CT	C	AC=148;AN=4894	rs533066239	0.969649	0.0303514	0.584477	1.25243e-07	0.001998	0.00136185	1
NME1-NME2	+	2	protein_coding	ENSG00000243678_17	ENSG00000243678_17:49243858:49244188:clu11907	49243858	49244188	clu11907	5788	7033	17:49237952:C:A	C	A	AC=221;AN=5876	rs76221971	0.962409	0.0375915	0.920466	7.06618e-233	0.000999001	5.00905e-208	1
VDR	-	1	protein_coding	ENSG00000111424_12	ENSG00000111424_12:48276557:48298738:clu3134	48276557	48298738	clu3134	7787	43114	12:48293716:G:T	G	T	AC=2315;AN=5992	rs11168293	0.61294	0.38706	0.993053	1.33087e-08	0.000999001	0.000157122	1
ZNF107	+	2	protein_coding	ENSG00000196247_7	ENSG00000196247_7:64152338:64166702:clu27376	64152338	64166702	clu27376	7827	7992	7:64134502:GT:G	GT	G	AC=2680;AN=5750	rs72574121	0.532745	0.467255	0.972705	2.9243e-19	0.000999001	3.21596e-14	1
ZNF107	+	2	protein_coding	ENSG00000196247_7	ENSG00000196247_7:64152338:64166702:clu27376	64152338	64166702	clu27376	7827	47251	7:64173761:G:GAA	G	GAA	AC=5715;AN=6048	rs35394625	0.0545689	0.945431	0.990051	4.47509e-09	0.000999001	3.25083e-05	2
ELMO2	-	2	protein_coding	ENSG00000062598_20	ENSG00000062598_20:45023171:45035187:clu25565	45023171	45035187	clu25565	6619	34339	20:45027364:C:T	C	T	AC=633;AN=3086	rs6065979	0.793093	0.206907	0.689431	3.62465e-19	0.000999001	3.48745e-13	1
RALGDS	-	2	protein_coding	ENSG00000160271_9	ENSG00000160271_9:135974149:135975655:clu48385	135974149	135975655	clu48385	8117	70789	9:135968511:C:CTG	C	CTG	AC=4820;AN=5996	rs10661210	0.196091	0.803909	0.992818	3.26825e-11	0.000999001	1.85124e-06	1
NSG1	+	1	protein_coding	ENSG00000168824_4	ENSG00000168824_4:4389485:4393202:clu33857	4389485	4393202	clu33857	10523	852	4:4350718:G:GCTGATTGGTGCGTTTTTACAGAGTGCTGATTGGTGCATTTACAAACCTTTAGCCAGACACAGAGCA	G	GCTGATTGGTGCGTTTTTACAGAGTGCTGATTGGTGCATTTACAAACCTTTAGCCAGACACAGAGCA	AC=2131;AN=3490	esv3599460	0.38892	0.61108	0.783811	3.27758e-08	0.001998	0.000297439	1
NUDC	+	2	protein_coding	ENSG00000090273_1	ENSG00000090273_1:27250657:27267948:clu42780	27250657	27267948	clu42780	3974	2814	1:27229542:CA:C	CA	C	AC=521;AN=5800	rs35863679	0.910438	0.0895623	0.943519	1.59454e-10	0.000999001	1.46323e-06	1
ALS2	-	2	protein_coding	ENSG00000003393_2	ENSG00000003393_2:202598161:202603393:clu40993	202598161	202603393	clu40993	4951	-4681	2:202650592:G:A	G	A	AC=1030;AN=6044	rs6714539	0.828433	0.171567	0.998129	1.97861e-10	0.000999001	4.77588e-06	1
BTNL8	+	2	protein_coding	ENSG00000113303_5	ENSG00000113303_5:180376265:180376904:clu33583	180376265	180376904	clu33583	5993	49579	5:180375655:A:<CN0>:180420806	A	<CN0>	AC=1929;AN=5940	esv3607798;esv3607799	0.673792	0.326208	0.989372	8.24271e-245	0.000999001	7.3654e-230	1
HLA-DQA1	+	1	protein_coding	ENSG00000196735_6	ENSG00000196735_6:32610561:32610729:clu29857	32610561	32610729	clu29857	26951	-6472	6:32589483:G:A	G	A	AC=1705;AN=6036	rs9271511	0.717405	0.282595	0.996442	0	0.000999001	0	1
PPP2R5B	+	1	protein_coding	ENSG00000068971_11	ENSG00000068971_11:64693405:64694184:clu6494	64693405	64694184	clu6494	4316	5337	11:64690361:G:A	G	A	AC=77;AN=5798	rs139485133	0.986541	0.013459	0.816027	9.03873e-13	0.000999001	5.50563e-08	1
PARP2	+	1	protein_coding	ENSG00000129484_14	ENSG00000129484_14:20813246:20813553:clu17303	20813246	20813553	clu17303	7622	7372	14:20819112:T:A	T	A	AC=1658;AN=6022	rs3093904	0.72599	0.27401	0.996825	0	0.000999001	0	1
ADSS	-	2	protein_coding	ENSG00000035687_1	ENSG00000035687_1:244587689:244595847:clu46622	244587689	244595847	clu46622	6293	16965	1:244598470:C:CAAAAA	C	CAAAAA	AC=803;AN=4482	rs550802705	0.820652	0.179348	0.823266	1.08781e-08	0.000999001	0.000176517	1
HDAC7	-	2	protein_coding	ENSG00000061273_12	ENSG00000061273_12:48189550:48189990:clu3127	48189550	48189990	clu3127	7759	34852	12:48192062:A:C	A	C	AC=1829;AN=5702	rs34922454	0.680479	0.319521	0.963663	8.4009e-20	0.000999001	1.05384e-14	1
ZNF177	+	2	protein_coding	ENSG00000270011_19	ENSG00000270011_19:9434904:9435371:clu19746	9434904	9435371	clu19746	7338	-48209	19:9386640:CA:C	CA	C	AC=1920;AN=4708	rs560783012	0.59157	0.40843	0.890276	9.5357e-08	0.001998	0.00135715	1
SNRPD3	+	2	protein_coding	ENSG00000100028_22	ENSG00000100028_22:25006000:25006325:clu23778	25006000	25006325	clu23778	7599	-318968	22:24632502:C:A	C	A	AC=315;AN=5916	rs28562380	0.946847	0.0531529	0.95259	6.67764e-16	0.000999001	1.80744e-11	1
RP11-58E21.3	-	2	lincRNA	ENSG00000258929_14	ENSG00000258929_14:50477744:50505733:clu17817	50477744	50505733	clu17817	5863	30135	14:50477811:C:T	C	T	AC=1833;AN=6052	rs12589730	0.69716	0.30284	0.998436	3.20482e-11	0.000999001	8.05709e-07	1
CHMP7	+	1	protein_coding	ENSG00000147457_8	ENSG00000147457_8:23104507:23105500:clu49096	23104507	23105500	clu49096	7374	4318	8:23105467:T:G	T	G	AC=1745;AN=5986	rs13263101	0.708646	0.291354	0.990914	4.96247e-92	0.000999001	1.66094e-78	1
ZNF585A	-	2	protein_coding	ENSG00000196967_19	ENSG00000196967_19:37656598:37660741:clu20977	37656598	37660741	clu20977	5580	33129	19:37630513:G:GAAAGA	G	GAAAGA	AC=1854;AN=4796	rs376213581	0.613599	0.386401	0.913517	2.49571e-09	0.000999001	3.69694e-05	1
UPF3A	+	2	protein_coding	ENSG00000169062_13	ENSG00000169062_13:115057267:115067206:clu2337	115057267	115067206	clu2337	3771	17365	13:115064423:G:A	G	A	AC=377;AN=5948	rs3752107	0.936474	0.0635259	0.974567	5.92659e-40	0.000999001	3.78812e-33	1
UPF3A	+	2	protein_coding	ENSG00000169062_13	ENSG00000169062_13:115057267:115067206:clu2337	115057267	115067206	clu2337	3771	51036	13:115098094:CA:C	CA	C	AC=182;AN=2912	rs564850222	0.937751	0.062249	0.465744	1.60849e-07	0.003996	0.00218986	2
ITGB1BP1	-	1	protein_coding	ENSG00000119185_2	ENSG00000119185_2:9552534:9558755:clu38289	9552534	9558755	clu38289	6891	9395	2:9554280:A:T	A	T	AC=2045;AN=5920	rs12474647	0.65462	0.34538	0.985179	5.98267e-74	0.000999001	2.98815e-65	1
ETS1	-	2	protein_coding	ENSG00000134954_11	ENSG00000134954_11:128333522:128354718:clu7864	128333522	128354718	clu7864	6592	116475	11:128340977:T:G	T	G	AC=1573;AN=5924	rs34658647	0.735003	0.264997	0.987651	1.20434e-08	0.001998	0.000179071	1
SDHAF2	+	1	protein_coding	ENSG00000167985_11	ENSG00000167985_11:61204432:61205097:clu6119	61204432	61205097	clu6119	5585	35999	11:61233512:G:A	G	A	AC=5137;AN=5914	rs2924443	0.131892	0.868108	0.972201	1.4068e-22	0.000999001	1.09274e-17	1
TIPARP	+	2	protein_coding	ENSG00000163659_3	ENSG00000163659_3:156392585:156395446:clu37630	156392585	156395446	clu37630	6510	399884	3:156790907:A:G	A	G	AC=132;AN=5622	rs56812008	0.97672	0.0232801	0.752865	1.44376e-06	0.002997	0.00429147	1
ATHL1	+	1	protein_coding	ENSG00000142102_11	ENSG00000142102_11:291113:291976:clu5119	291113	291976	clu5119	4988	1682	11:290816:A:G	A	G	AC=4046;AN=5444	rs10902120	0.256989	0.743011	0.933905	7.06399e-69	0.000999001	3.64101e-60	1
PMF1-BGLAP	+	2	protein_coding	ENSG00000260238_1	ENSG00000260238_1:156203519:156206079:clu45118	156203519	156206079	clu45118	4387	23349	1:156206121:G:A	G	A	AC=1721;AN=6058	rs1052067	0.716634	0.283366	1	0	0.000999001	0	1
TAP2	-	1	protein_coding	ENSG00000250264_6	ENSG00000250264_6:32796811:32797177:clu29860	32796811	32797177	clu29860	27422	9805	6:32796793:G:A	G	A	AC=521;AN=6058	rs4148876	0.914571	0.0854288	1	1.13158e-191	0.000999001	8.66334e-147	1
TAP2	-	1	protein_coding	ENSG00000250264_6	ENSG00000250264_6:32796811:32797177:clu29860	32796811	32797177	clu29860	27422	10143	6:32796455:C:T	C	T	AC=1575;AN=5774	rs112927456	0.728687	0.271313	0.958133	3.08472e-10	0.001998	0.00010248	2
MTHFSD	-	1	protein_coding	ENSG00000103248_16	ENSG00000103248_16:86580255:86582070:clu15323	86580255	86582070	clu15323	10038	22506	16:86566334:G:A	G	A	AC=206;AN=6052	rs78159318	0.965957	0.0340432	0.995747	9.6564e-47	0.000999001	3.22104e-39	1
GBA	-	2	protein_coding	ENSG00000177628_1	ENSG00000177628_1:155186412:155186648:clu45008	155186412	155186648	clu45008	4175	20957	1:155193532:C:G	C	G	AC=3153;AN=6042	rs497829	0.47786	0.52214	0.997783	5.44611e-30	0.000999001	1.00178e-24	1
ILF3	+	2	protein_coding	ENSG00000129351_19	ENSG00000129351_19:10794646:10798022:clu19884	10794646	10798022	clu19884	6986	-9524	19:10755412:T:TTCCCC	T	TTCCCC	AC=4267;AN=5990	rs528114656	0.288136	0.711864	0.990904	1.11166e-12	0.000999001	4.10482e-08	1
RP11-1012A1.4	-	2	protein_coding	ENSG00000258466_14	ENSG00000258466_14:68129252:68129746:clu18134	68129252	68129746	clu18134	6060	-6074	14:68163157:A:T	A	T	AC=1084;AN=6058	rs1997896	0.821567	0.178433	1	2.9139e-07	0.001998	0.00255247	1
PVRL2	+	1	protein_coding	ENSG00000130202_19	ENSG00000130202_19:45349870:45368528:clu21465	45349870	45368528	clu21465	6987	22753	19:45372184:A:C	A	C	AC=1343;AN=5860	rs60389450	0.77059	0.22941	0.976993	1.51494e-31	0.000999001	9.92549e-25	1
RP11-468E2.4	+	2	protein_coding	ENSG00000259529_14	ENSG00000259529_14:24621201:24624366:clu17541	24621201	24624366	clu17541	6959	3765	14:24624191:G:A	G	A	AC=2906;AN=6058	rs11622031	0.519342	0.480658	1	2.52551e-19	0.000999001	1.66354e-13	1
RASSF3	+	2	protein_coding	ENSG00000153179_12	ENSG00000153179_12:65078674:65085250:clu3833	65078674	65085250	clu3833	5171	79265	12:65083557:C:G	C	G	AC=2526;AN=5984	rs1716494	0.578303	0.421697	0.989975	1.56942e-14	0.000999001	4.6323e-10	1
RASSF3	+	2	protein_coding	ENSG00000153179_12	ENSG00000153179_12:65078674:65085250:clu3833	65078674	65085250	clu3833	5171	51478	12:65055770:TA:T	TA	T	AC=4524;AN=5876	rs113076881	0.230552	0.769448	0.969398	3.23022e-14	0.000999001	6.26747e-10	2
AKR1C3	+	2	protein_coding	ENSG00000196139_10	ENSG00000196139_10:5136720:5138602:clu8017	5136720	5138602	clu8017	9596	67017	10:5144562:C:CG	C	CG	AC=2391;AN=6050	rs35558480	0.604099	0.395901	0.998754	2.50991e-09	0.000999001	8.07686e-06	1
USP8	+	1	protein_coding	ENSG00000138592_15	ENSG00000138592_15:50774262:50781998:clu16302	50774262	50781998	clu16302	6873	81371	15:50797947:G:C	G	C	AC=111;AN=6040	rs112069964	0.981889	0.0181113	0.979071	1.65058e-78	0.000999001	6.32458e-69	1
PDXK	+	2	protein_coding	ENSG00000160209_21	ENSG00000160209_21:45139262:45153950:clu26317	45139262	45153950	clu26317	7842	15200	21:45154174:CAG:C	CAG	C	AC=959;AN=6028	rs3216365	0.841108	0.158892	0.992029	6.02314e-10	0.000999001	8.46906e-06	1
RHOH	+	2	protein_coding	ENSG00000168421_4	ENSG00000168421_4:40198920:40244334:clu34153	40198920	40244334	clu34153	7390	29631	4:40222303:T:C	T	C	AC=4349;AN=6058	rs6531763	0.283043	0.716957	1	1.82318e-47	0.000999001	3.11923e-36	1
MIER1	+	2	protein_coding	ENSG00000198160_1	ENSG00000198160_1:67411978:67423742:clu43747	67411978	67423742	clu43747	6705	84804	1:67475381:T:TCGG	T	TCGG	AC=4121;AN=6030	rs3048471	0.31671	0.68329	0.997058	3.91834e-108	0.000999001	2.6481e-95	1
USF2	+	2	protein_coding	ENSG00000105698_19	ENSG00000105698_19:35760602:35761350:clu20811	35760602	35761350	clu20811	6903	-13498	19:35746382:C:T	C	T	AC=650;AN=5436	rs2519958	0.879713	0.120287	0.903487	5.10699e-07	0.00599401	0.007327	1
NME6	-	1	protein_coding	ENSG00000172113_3	ENSG00000172113_3:48340013:48342843:clu36206	48340013	48342843	clu36206	2675	133064	3:48210110:CT:C	CT	C	AC=1557;AN=5950	rs35535424	0.737205	0.262795	0.982222	2.65083e-23	0.000999001	1.69019e-17	1
C9	-	2	protein_coding	ENSG00000113600_5	ENSG00000113600_5:39394523:39424906:clu31898	39394523	39424906	clu31898	6846	-3423	5:39428392:T:C	T	C	AC=1917;AN=6038	rs11746016	0.683538	0.316462	0.998095	6.168e-09	0.000999001	6.39287e-05	1
UBA7	-	2	protein_coding	ENSG00000182179_3	ENSG00000182179_3:49847616:49847696:clu36361	49847616	49847696	clu36361	3104	201806	3:49649572:A:ATT	A	ATT	AC=2712;AN=5304	rs10623266	0.488586	0.511414	0.935867	4.50754e-08	0.001998	0.000462511	1
RNF123	+	2	protein_coding	ENSG00000164068_3	ENSG00000164068_3:49738142:49738924:clu36344	49738142	49738924	clu36344	2999	107836	3:49834767:A:C	A	C	AC=1563;AN=5880	rs71324996	0.733975	0.266025	0.980941	1.46246e-53	0.000999001	8.15225e-43	1
CCDC91	+	2	protein_coding	ENSG00000123106_12	ENSG00000123106_12:28408595:28410135:clu2937	28408595	28410135	clu2937	7350	78784	12:28364965:C:CA	C	CA	AC=616;AN=5694	rs34170926	0.891938	0.108062	0.937134	2.41419e-09	0.000999001	6.46908e-05	1
ZC3HAV1	-	2	protein_coding	ENSG00000105939_7	ENSG00000105939_7:138763399:138764216:clu28543	138763399	138764216	clu28543	6821	34647	7:138759817:CTGGTGGGGGGG:C	CTGGTGGGGGGG	C	AC=736;AN=6052	rs144954166	0.877824	0.122176	0.998194	8.69545e-26	0.000999001	8.38501e-20	1
EPS15	-	2	protein_coding	ENSG00000085832_1	ENSG00000085832_1:51946986:51984871:clu43507	51946986	51984871	clu43507	3584	176432	1:51808567:C:T	C	T	AC=1063;AN=6026	rs12072333	0.821776	0.178224	0.99382	1.17625e-09	0.000999001	5.38846e-06	1
LINC00663	-	2	lincRNA	ENSG00000266904_19	ENSG00000266904_19:19906469:19916840:clu20609	19906469	19916840	clu20609	6965	-33736	19:19920967:C:A	C	A	AC=1142;AN=5996	rs4808993	0.808531	0.191469	0.992781	4.66958e-28	0.000999001	2.75555e-22	1
RP11-894J14.5	-	2	protein_coding	ENSG00000272305_3	ENSG00000272305_3:53126634:53133397:clu36624	53126634	53133397	clu36624	4926	-1517	3:53134985:C:CAAAAAAAAA	C	CAAAAAAAAA	AC=1894;AN=5966	rs74496775	0.682979	0.317021	0.990746	2.42655e-07	0.000999001	0.0021164	1
ZNF26	+	1	protein_coding	ENSG00000198393_12	ENSG00000198393_12:133563459:133583628:clu5077	133563459	133583628	clu5077	4795	-526751	12:133036199:G:A	G	A	AC=707;AN=5316	rs12809570	0.867107	0.132893	0.887376	2.47408e-08	0.000999001	0.000237438	1
PPIP5K2	+	1	protein_coding	ENSG00000145725_5	ENSG00000145725_5:102509676:102513368:clu32586	102509676	102513368	clu32586	6670	99894	5:102555746:C:T	C	T	AC=1787;AN=5970	rs27489	0.700785	0.299215	0.990543	6.87115e-60	0.000999001	2.04779e-51	1
FBXO44	+	2	protein_coding	ENSG00000132879_1	ENSG00000132879_1:11718928:11721187:clu42261	11718928	11721187	clu42261	6481	5007	1:11719438:C:A	C	A	AC=1561;AN=4476	rs3117063	0.652468	0.347532	0.866585	2.51292e-07	0.004995	0.00366677	1
RER1	+	2	protein_coding	ENSG00000157916_1	ENSG00000157916_1:2326167:2327223:clu41951	2326167	2327223	clu41951	7066	6395	1:2329661:A:G	A	G	AC=2981;AN=6030	rs6698680	0.505991	0.494009	0.997427	2.94586e-254	0.000999001	5.24294e-223	1
DGAT2	+	1	protein_coding	ENSG00000062282_11	ENSG00000062282_11:75501776:75507373:clu7108	75501776	75507373	clu7108	5608	41016	11:75511572:T:C	T	C	AC=535;AN=6058	rs3060	0.911992	0.0880077	1	8.3311e-19	0.000999001	5.21382e-14	1
AAK1	-	1	protein_coding	ENSG00000115977_2	ENSG00000115977_2:69736592:69741603:clu39246	69736592	69741603	clu39246	6457	159871	2:69741609:C:T	C	T	AC=2301;AN=6058	rs2276689	0.62089	0.37911	1	1.19778e-21	0.000999001	5.41032e-16	1
ANAPC13	-	2	protein_coding	ENSG00000129055_3	ENSG00000129055_3:134201773:134204162:clu37409	134201773	134204162	clu37409	6330	2327	3:134203230:GA:G	GA	G	AC=4270;AN=5942	rs11299516	0.280572	0.719428	0.988703	4.05803e-92	0.000999001	1.09985e-81	1
LBH	+	1	protein_coding	ENSG00000213626_2	ENSG00000213626_2:30456000:30457271:clu38701	30456000	30457271	clu38701	7537	1686	2:30456082:A:G	A	G	AC=2368;AN=6058	rs6548003	0.609446	0.390554	1	3.71809e-30	0.000999001	3.4115e-23	1
TAP1	-	2	protein_coding	ENSG00000168394_6	ENSG00000168394_6:32818294:32818721:clu29862	32818294	32818721	clu29862	27424	4310	6:32817444:C:T	C	T	AC=978;AN=6058	rs4623282	0.839136	0.160864	0.999959	3.72571e-12	0.000999001	9.43678e-07	1
S100A6	-	2	protein_coding	ENSG00000197956_1	ENSG00000197956_1:153507851:153508425:clu44848	153507851	153508425	clu44848	5497	-3628	1:153512347:A:G	A	G	AC=505;AN=5930	rs4017737	0.914992	0.0850082	0.970283	1.22606e-47	0.000999001	1.35436e-37	1
ZNF587B	+	2	protein_coding	ENSG00000269343_19	ENSG00000269343_19:58361439:58367472:clu22602	58361439	58367472	clu22602	6300	39629	19:58370727:T:G	T	G	AC=1867;AN=5878	rs77825740	0.68135	0.31865	0.983772	4.80382e-10	0.000999001	1.06089e-05	1
RP11-488L18.8	-	2	lincRNA	ENSG00000232347_1	ENSG00000232347_1:247365382:247373993:clu46673	247365382	247373993	clu46673	9244	39694	1:247365430:A:G	A	G	AC=2369;AN=5900	rs10754539	0.597945	0.402055	0.986641	1.68634e-43	0.000999001	5.42354e-36	1
FAM26F	+	2	protein_coding	ENSG00000188820_6	ENSG00000188820_6:116783683:116784446:clu30950	116783683	116784446	clu30950	6623	1087	6:116783619:T:G	T	G	AC=683;AN=6058	rs117361304	0.887331	0.112669	1	5.82119e-113	0.000999001	7.49691e-93	1
ITSN2	-	1	protein_coding	ENSG00000198399_2	ENSG00000198399_2:24432090:24432687:clu38449	24432090	24432687	clu38449	6613	-26919	2:24610501:G:A	G	A	AC=1294;AN=5618	rs60040160	0.770181	0.229819	0.952765	2.52402e-15	0.000999001	1.67246e-10	1
TBC1D3P1-DHX40P1	-	2	lincRNA	ENSG00000267104_17	ENSG00000267104_17:58064965:58066625:clu12062	58064965	58066625	clu12062	3170	418585	17:57677827:C:CT	C	CT	AC=1385;AN=5918	rs57671289	0.765677	0.234323	0.97232	2.9813e-26	0.000999001	6.44969e-21	1
FDPS	+	2	protein_coding	ENSG00000160752_1	ENSG00000160752_1:155278756:155279834:clu45031	155278756	155279834	clu45031	4212	-2811	1:155275727:C:T	C	T	AC=1655;AN=6000	rs10908461	0.724121	0.275879	0.992633	3.67171e-16	0.000999001	1.0684e-10	1
SUZ12	+	2	protein_coding	ENSG00000178691_17	ENSG00000178691_17:30267505:30274636:clu11034	30267505	30274636	clu11034	5074	-976217	17:29287819:G:A	G	A	AC=448;AN=5240	rs111605426	0.914089	0.0859113	0.820539	1.43515e-06	0.012987	0.0108047	1
CEP57	+	1	protein_coding	ENSG00000166037_11	ENSG00000166037_11:95523907:95532396:clu7337	95523907	95532396	clu7337	6127	5586	11:95528714:C:T	C	T	AC=2382;AN=6040	rs522536	0.605272	0.394728	0.991629	6.42359e-136	0.000999001	1.59962e-97	1
CEP57	+	1	protein_coding	ENSG00000166037_11	ENSG00000166037_11:95523907:95532396:clu7337	95523907	95532396	clu7337	6127	101618	11:95624746:A:C	A	C	AC=63;AN=5778	rs185096579	0.988682	0.0113176	0.784799	7.91614e-08	0.010989	0.00451022	2
RNF213	+	1	protein_coding	ENSG00000173821_17	ENSG00000173821_17:78327466:78327819:clu12805	78327466	78327819	clu12805	8609	116704	17:78351368:A:G	A	G	AC=178;AN=6050	rs9898470	0.970303	0.0296966	0.995406	3.45128e-16	0.000999001	7.288e-11	1
TCF25	+	1	protein_coding	ENSG00000141002_16	ENSG00000141002_16:89973730:89976999:clu15525	89973730	89976999	clu15525	5627	10231	16:89950230:G:C	G	C	AC=669;AN=5872	rs62052172	0.886265	0.113735	0.964365	1.06177e-86	0.000999001	1.00876e-77	1
TCF25	+	1	protein_coding	ENSG00000141002_16	ENSG00000141002_16:89973730:89976999:clu15525	89973730	89976999	clu15525	5627	6392	16:89946391:A:G	A	G	AC=94;AN=6052	rs7192387	0.984672	0.0153275	0.985685	1.70862e-11	0.000999001	7.62399e-07	2
GBP2	-	2	protein_coding	ENSG00000162645_1	ENSG00000162645_1:89579979:89582699:clu43944	89579979	89582699	clu43944	5518	-26196	1:89642334:A:G	A	G	AC=4572;AN=6002	rs599683	0.239102	0.760898	0.993021	3.28561e-72	0.000999001	3.18224e-60	1
TRMT1L	-	2	protein_coding	ENSG00000121486_1	ENSG00000121486_1:185089403:185089515:clu45700	185089403	185089515	clu45700	4701	-816447	1:185942650:A:G	A	G	AC=62;AN=5860	rs143114537	0.989326	0.0106738	0.757557	2.01563e-07	0.000999001	0.00180469	1
ICAM1	+	2	protein_coding	ENSG00000090339_19	ENSG00000090339_19:10395333:10395459:clu19824	10395333	10395459	clu19824	6969	14173	19:10395683:A:G	A	G	AC=2673;AN=6058	rs5498	0.559155	0.440845	1	2.3943e-07	0.000999001	0.00129473	1
LIN7A	-	2	protein_coding	ENSG00000111052_12	ENSG00000111052_12:81239718:81241878:clu3987	81239718	81241878	clu3987	6291	-3983	12:81335686:CT:C	CT	C	AC=254;AN=5994	rs144905276	0.957166	0.0428339	0.956298	1.67021e-06	0.00799201	0.00872996	1
FNDC3B	+	2	protein_coding	ENSG00000075420_3	ENSG00000075420_3:172096226:172098756:clu37758	172096226	172098756	clu37758	6433	-520536	3:171236881:A:T	A	T	AC=120;AN=5758	rs139275504	0.978799	0.0212008	0.83134	1.21346e-07	0.002997	0.00324314	1
ACOX1	-	2	protein_coding	ENSG00000161533_17	ENSG00000161533_17:73953647:73969706:clu12581	73953647	73969706	clu12581	7157	18446	17:73957068:T:A	T	A	AC=232;AN=5836	rs112696717	0.960535	0.0394649	0.908969	2.20273e-12	0.000999001	5.68386e-08	1
MRPL47	-	2	protein_coding	ENSG00000136522_3	ENSG00000136522_3:179310527:179311553:clu37797	179310527	179311553	clu37797	5744	8342	3:179314099:C:T	C	T	AC=451;AN=6034	rs7613710	0.924757	0.0752427	0.990765	2.12676e-15	0.000999001	1.22971e-10	1
ELAC2	-	1	protein_coding	ENSG00000006744_17	ENSG00000006744_17:12913988:12916524:clu10531	12913988	12916524	clu10531	8398	18496	17:12903007:A:G	A	G	AC=1953;AN=6056	rs55752919	0.679458	0.320542	0.999415	3.32693e-38	0.000999001	1.84755e-31	1
RBP7	+	2	protein_coding	ENSG00000162444_1	ENSG00000162444_1:10057389:10067628:clu42185	10057389	10067628	clu42185	6142	-13847	1:10043416:G:A	G	A	AC=5482;AN=6052	rs10779735	0.0930945	0.906905	0.996297	1.24403e-17	0.000999001	1.78496e-13	1
NFKBIB	+	2	protein_coding	ENSG00000104825_19	ENSG00000104825_19:39395760:39395842:clu21078	39395760	39395842	clu21078	7276	610320	19:40000659:C:T	C	T	AC=232;AN=5936	rs12609085	0.961171	0.0388286	0.941561	1.09132e-06	0.00599401	0.00433361	1
SLC38A9	-	1	protein_coding	ENSG00000177058_5	ENSG00000177058_5:54993820:55007280:clu31990	54993820	55007280	clu31990	7119	137915	5:54931106:C:T	C	T	AC=3567;AN=5648	rs2161504	0.369858	0.630142	0.966138	1.61905e-21	0.000999001	1.75009e-15	1
MAPK12	-	2	protein_coding	ENSG00000188130_22	ENSG00000188130_22:50687319:50687532:clu24631	50687319	50687532	clu24631	6891	12925	22:50687328:C:A	C	A	AC=118;AN=6032	rs76646287	0.98057	0.0194301	0.969289	1.99106e-08	0.000999001	0.000916417	1
CHI3L1	-	2	protein_coding	ENSG00000133048_1	ENSG00000133048_1:203152919:203153704:clu45907	203152919	203153704	clu45907	5837	1782	1:203154094:C:T	C	T	AC=3154;AN=5882	rs10920578	0.463492	0.536508	0.986476	1.02732e-73	0.000999001	1.36118e-61	1
ULK3	-	2	protein_coding	ENSG00000140474_15	ENSG00000140474_15:75129776:75130098:clu16758	75129776	75130098	clu16758	4653	5593	15:75130093:T:C	T	C	AC=3669;AN=6058	rs12898397	0.393939	0.606061	1	0	0.000999001	0	1
OSBPL2	+	2	protein_coding	ENSG00000130703_20	ENSG00000130703_20:60838747:60847181:clu25785	60838747	60847181	clu25785	8544	-9093	20:60804486:T:TCAAA	T	TCAAA	AC=615;AN=5942	rs201003574	0.896121	0.103879	0.974533	4.62444e-10	0.000999001	5.5755e-06	1
RPS12	+	2	protein_coding	ENSG00000112306_6	ENSG00000112306_6:133136363:133137600:clu31101	133136363	133137600	clu31101	6481	307	6:133135886:A:G	A	G	AC=2492;AN=6038	rs9483504	0.587484	0.412516	0.998224	2.60965e-139	0.000999001	8.47617e-122	1
CDK5RAP1	-	2	protein_coding	ENSG00000101391_20	ENSG00000101391_20:31981872:31982819:clu25197	31981872	31982819	clu25197	4449	-16697	20:32006063:CT:C	CT	C	AC=1810;AN=4120	rs34434208	0.56152	0.43848	0.848292	2.62702e-16	0.000999001	3.45283e-11	1
CEP120	-	1	protein_coding	ENSG00000168944_5	ENSG00000168944_5:122734978:122748093:clu32718	122734978	122748093	clu32718	6861	24561	5:122734724:T:TA	T	TA	AC=2096;AN=5286	rs547152106	0.602996	0.397004	0.939807	1.49461e-10	0.000999001	3.12398e-06	1
PILRA	+	2	protein_coding	ENSG00000085514_7	ENSG00000085514_7:99971343:99971667:clu28012	99971343	99971667	clu28012	5066	17983	7:99983135:C:T	C	T	AC=1152;AN=6008	rs10085549	0.809168	0.190832	0.992728	4.21344e-187	0.000999001	1.25132e-163	1
GLYR1	-	2	protein_coding	ENSG00000140632_16	ENSG00000140632_16:4896211:4897229:clu13642	4896211	4897229	clu13642	8717	37237	16:4860105:T:C	T	C	AC=820;AN=5872	rs17703146	0.860206	0.139794	0.970221	1.00012e-07	0.002997	0.0047369	1
ZNF264	+	2	protein_coding	ENSG00000083844_19	ENSG00000083844_19:57760068:57764441:clu22553	57760068	57764441	clu22553	7456	58375	19:57761242:G:A	G	A	AC=3044;AN=5816	rs11671223	0.477349	0.522651	0.981768	2.30548e-43	0.000999001	3.5439e-36	1
FIGNL1	-	2	protein_coding	ENSG00000132436_7	ENSG00000132436_7:50514995:50515879:clu27327	50514995	50515879	clu27327	6703	21246	7:50496841:C:T	C	T	AC=2594;AN=5866	rs11764792	0.558275	0.441725	0.98592	1.60578e-124	0.000999001	8.30872e-114	1
TRIM65	-	1	protein_coding	ENSG00000141569_17	ENSG00000141569_17:73888266:73888348:clu12568	73888266	73888348	clu12568	6775	7131	17:73885952:T:C	T	C	AC=672;AN=6054	rs58976230	0.889355	0.110645	0.99808	5.40941e-25	0.000999001	4.69117e-19	1
ATP6V0E2	+	2	protein_coding	ENSG00000171130_7	ENSG00000171130_7:149575879:149576424:clu28799	149575879	149576424	clu28799	7587	-958	7:149569098:AT:A	AT	A	AC=3213;AN=5866	rs10711376	0.45208	0.54792	0.981713	4.10025e-23	0.000999001	3.34232e-17	1
SDF4	-	2	protein_coding	ENSG00000078808_1	ENSG00000078808_1:1164326:1167272:clu41791	1164326	1167272	clu41791	5184	-4273	1:1171683:A:G	A	G	AC=642;AN=5922	rs7536568	0.891197	0.108803	0.973908	1.27346e-15	0.000999001	6.95675e-10	1
SDF4	-	2	protein_coding	ENSG00000078808_1	ENSG00000078808_1:1164326:1167272:clu41791	1164326	1167272	clu41791	5184	523	1:1166887:T:C	T	C	AC=805;AN=6006	rs60252802	0.865572	0.134428	0.990092	4.66007e-09	0.000999001	0.000175451	2
SDF4	-	2	protein_coding	ENSG00000078808_1	ENSG00000078808_1:1164326:1167272:clu41791	1164326	1167272	clu41791	5184	3606	1:1163804:C:T	C	T	AC=865;AN=6058	rs7515488	0.856544	0.143456	1	7.39678e-08	0.001998	0.00176219	3
CTD-2054N24.2	+	2	protein_coding	ENSG00000259363_15	ENSG00000259363_15:100353291:100417158:clu17229	100353291	100417158	clu17229	9237	77740	15:100424967:CTGTTTAG:C	CTGTTTAG	C	AC=1435;AN=5922	rs140506576	0.757831	0.242169	0.985631	1.08833e-27	0.000999001	4.14242e-21	1
CTD-2054N24.2	+	2	protein_coding	ENSG00000259363_15	ENSG00000259363_15:100353291:100417158:clu17229	100353291	100417158	clu17229	9237	43781	15:100391008:T:C	T	C	AC=1856;AN=6058	rs2863298	0.694068	0.305932	1	4.24124e-08	0.000999001	0.000240711	2
SNRPC	+	2	protein_coding	ENSG00000124562_6	ENSG00000124562_6:34725328:34730372:clu29987	34725328	34730372	clu29987	6977	33521	6:34758703:A:T	A	T	AC=2103;AN=6050	rs9469884	0.651549	0.348451	0.999404	0	0.000999001	1.61691e-309	1
FKBP11	-	1	protein_coding	ENSG00000134285_12	ENSG00000134285_12:49318431:49318829:clu3173	49318431	49318829	clu3173	6290	116666	12:49203590:G:C	G	C	AC=82;AN=6004	rs149376010	0.986179	0.0138211	0.932788	1.64264e-08	0.000999001	0.000162383	1
ZNF598	-	2	protein_coding	ENSG00000167962_16	ENSG00000167962_16:2053729:2059525:clu13362	2053729	2059525	clu13362	7085	8541	16:2051282:C:T	C	T	AC=551;AN=5294	rs56214816	0.896501	0.103499	0.876009	6.78557e-08	0.004995	0.00214732	1
CXCL5	-	2	protein_coding	ENSG00000163735_4	ENSG00000163735_4:74864055:74864190:clu34401	74864055	74864190	clu34401	4719	-3966	4:74868461:T:G	T	G	AC=5143;AN=5794	rs164758	0.113208	0.886792	0.950423	9.14845e-08	0.000999001	0.000187562	1
LIMK2	+	2	protein_coding	ENSG00000182541_22	ENSG00000182541_22:31671294:31672775:clu23974	31671294	31672775	clu23974	6806	40349	22:31648573:AAG:A	AAG	A	AC=4177;AN=6042	rs143698490	0.308016	0.691984	0.997647	6.08791e-34	0.000999001	3.3736e-27	1
NCOR2	-	1	protein_coding	ENSG00000196498_12	ENSG00000196498_12:124857156:124862783:clu4896	124857156	124862783	clu4896	7507	194935	12:124857199:G:T	G	T	AC=667;AN=5502	rs1109271	0.879347	0.120653	0.911593	3.51775e-08	0.002997	0.00314507	1
MVB12A	+	1	protein_coding	ENSG00000141971_19	ENSG00000141971_19:17516804:17516886:clu20404	17516804	17516886	clu20404	7578	90	19:17516620:C:T	C	T	AC=917;AN=5972	rs28413174	0.846845	0.153155	0.987116	2.23606e-197	0.000999001	4.45127e-181	1
CELF1	-	1	protein_coding	ENSG00000149187_11	ENSG00000149187_11:47510576:47574544:clu5936	47510576	47574544	clu5936	4618	116775	11:47470345:G:A	G	A	AC=1037;AN=6058	rs34312154	0.82882	0.17118	1	1.86002e-22	0.000999001	1.82673e-16	1
HAVCR2	-	2	protein_coding	ENSG00000135077_5	ENSG00000135077_5:156531760:156533638:clu33236	156531760	156533638	clu33236	7487	62452	5:156507427:T:C	T	C	AC=4983;AN=5790	rs57297671	0.139339	0.860661	0.957153	6.46318e-07	0.003996	0.00550702	1
KIF9	-	1	protein_coding	ENSG00000088727_3	ENSG00000088727_3:47316980:47318772:clu36161	47316980	47318772	clu36161	4194	-350367	3:47675307:C:T	C	T	AC=195;AN=5624	rs185974677	0.965589	0.0344108	0.826522	6.26023e-06	0.004995	0.00717132	1
COMMD6	-	1	protein_coding	ENSG00000188243_13	ENSG00000188243_13:76101987:76104250:clu2053	76101987	76104250	clu2053	7301	68478	13:76055096:G:C	G	C	AC=242;AN=6042	rs9573563	0.958791	0.0412088	0.991377	3.4377e-11	0.000999001	7.21704e-07	1
GTPBP4	+	2	protein_coding	ENSG00000107937_10	ENSG00000107937_10:1051847:1052958:clu7974	1051847	1052958	clu7974	7904	-387229	10:647108:T:C	T	C	AC=108;AN=5820	rs17159747	0.981208	0.0187919	0.815725	6.02352e-07	0.00599401	0.00689605	1
OAS2	+	2	protein_coding	ENSG00000111335_12	ENSG00000111335_12:113440907:113442739:clu4506	113440907	113442739	clu4506	5533	27825	12:113444024:T:C	T	C	AC=4462;AN=6046	rs1293748	0.262597	0.737403	0.996105	3.66171e-16	0.000999001	4.25066e-12	1
BTNL3	+	2	protein_coding	ENSG00000168903_5	ENSG00000168903_5:180376265:180376904:clu33583	180376265	180376904	clu33583	5812	-40189	5:180375655:A:<CN0>:180420806	A	<CN0>	AC=1929;AN=5940	esv3607798;esv3607799	0.673792	0.326208	0.989372	8.24271e-245	0.000999001	5.0165e-228	1
EMG1	+	2	protein_coding	ENSG00000126749_12	ENSG00000126749_12:7080253:7083501:clu2593	7080253	7083501	clu2593	7261	7780	12:7080187:C:G	C	G	AC=219;AN=5878	ss1388028637	0.962791	0.0372093	0.913971	9.97833e-09	0.000999001	8.34173e-05	1
ERCC3	-	2	protein_coding	ENSG00000163161_2	ENSG00000163161_2:128050422:128051089:clu40195	128050422	128051089	clu40195	7200	-68095	2:128119846:T:C	T	C	AC=1750;AN=6020	rs55998444	0.708887	0.291113	0.99687	3.9459e-07	0.004995	0.0030628	1
GTF2H5	+	2	protein_coding	ENSG00000272047_6	ENSG00000272047_6:158589427:158613009:clu31399	158589427	158613009	clu31399	8374	2095	6:158591478:A:G	A	G	AC=261;AN=5976	rs75327314	0.956699	0.0433007	0.961646	3.49601e-65	0.000999001	4.69221e-58	1
GTF2H5	+	2	protein_coding	ENSG00000272047_6	ENSG00000272047_6:158589427:158613009:clu31399	158589427	158613009	clu31399	8374	10305	6:158599688:G:A	G	A	AC=2577;AN=5990	rs13206168	0.569426	0.430574	0.994733	4.24737e-12	0.000999001	4.23542e-08	2
ACADM	+	1	protein_coding	ENSG00000117054_1	ENSG00000117054_1:76190502:76198329:clu43809	76190502	76198329	clu43809	6975	34713	1:76224748:C:T	C	T	AC=1775;AN=6054	rs61622554	0.706034	0.293966	0.999395	1.14403e-114	0.000999001	7.3115e-96	1
ANGEL2	-	2	protein_coding	ENSG00000174606_1	ENSG00000174606_1:213173725:213178375:clu46178	213173725	213178375	clu46178	6665	4934	1:213184233:T:C	T	C	AC=1666;AN=5804	rs3124668	0.71258	0.28742	0.973488	1.20102e-09	0.000999001	2.33677e-05	1
BCL9	+	2	protein_coding	ENSG00000116128_1	ENSG00000116128_1:147083688:147084682:clu44625	147083688	147084682	clu44625	4557	-360721	1:146652460:T:G	T	G	AC=564;AN=3506	rs72708536	0.837958	0.162042	0.728813	9.12575e-09	0.000999001	5.7474e-05	1
AL021546.6	+	1	protein_coding	ENSG00000111780_12	ENSG00000111780_12:120884632:120894879:clu4663	120884632	120894879	clu4663	6803	101933	12:120977933:CT:C	CT	C	AC=3904;AN=5936	rs5801387	0.34337	0.65663	0.988757	1.29606e-31	0.000999001	6.73336e-15	1
AL021546.6	+	1	protein_coding	ENSG00000111780_12	ENSG00000111780_12:120884632:120894879:clu4663	120884632	120894879	clu4663	6803	136879	12:121012879:TA:TAA	TA	TAA	AC=563;AN=5778	rs546126873;rs56774004	0.903651	0.0963489	0.944017	3.79083e-13	0.001998	6.12906e-05	2
SLC27A4	+	2	protein_coding	ENSG00000167114_9	ENSG00000167114_9:131117841:131117929:clu48133	131117841	131117929	clu48133	4777	779399	9:131882323:G:A	G	A	AC=67;AN=5996	rs541545262	0.988925	0.0110749	0.894333	3.41341e-07	0.001998	0.00160396	1
RBM23	-	1	protein_coding	ENSG00000100461_14	ENSG00000100461_14:23374662:23375404:clu17445	23374662	23375404	clu17445	7432	-12587	14:23400979:G:C	G	C	AC=3452;AN=5996	rs61977741	0.42478	0.57522	0.99336	0	0.000999001	0	1
WDYHV1	+	1	protein_coding	ENSG00000156795_8	ENSG00000156795_8:124449574:124453546:clu50006	124449574	124453546	clu50006	6115	18398	8:124447362:T:C	T	C	AC=2111;AN=6050	rs12677256	0.651227	0.348773	0.999243	6.89807e-26	0.000999001	2.48093e-19	1
FAM115C	+	2	protein_coding	ENSG00000170379_7	ENSG00000170379_7:143318113:143340957:clu28697	143318113	143340957	clu28697	4408	220002	7:143538044:A:G	A	G	AC=904;AN=2988	rs200902995	0.697712	0.302288	0.728342	3.17989e-12	0.000999001	4.03461e-08	1
CD44	+	1	protein_coding	ENSG00000026508_11	ENSG00000026508_11:35211612:35236399:clu5759	35211612	35236399	clu5759	7282	69257	11:35229673:T:C	T	C	AC=5043;AN=6058	rs1467558	0.167634	0.832366	1	0	0.000999001	0	1
COG5	-	2	protein_coding	ENSG00000164597_7	ENSG00000164597_7:106898828:106921745:clu28259	106898828	106921745	clu28259	5921	537412	7:106667546:C:T	C	T	AC=133;AN=5918	rs117533401	0.977573	0.0224274	0.896569	5.8528e-08	0.000999001	0.000989702	1
PADI2	-	2	protein_coding	ENSG00000117115_1	ENSG00000117115_1:17401444:17402174:clu42454	17401444	17402174	clu42454	7109	22022	1:17423925:G:C	G	C	AC=3550;AN=6032	rs2243403	0.411298	0.588702	0.993021	5.16621e-20	0.000999001	1.1272e-14	1
SYTL1	+	2	protein_coding	ENSG00000142765_1	ENSG00000142765_1:27677827:27677947:clu42799	27677827	27677947	clu42799	3833	8897	1:27677409:G:A	G	A	AC=94;AN=6058	rs113120872	0.984204	0.0157963	1	5.93142e-07	0.002997	0.00460263	1
PTPN22	-	2	protein_coding	ENSG00000134242_1	ENSG00000134242_1:114362276:114367764:clu44350	114362276	114367764	clu44350	5540	42166	1:114372214:C:G	C	G	AC=104;AN=6058	rs56048322	0.982753	0.0172469	1	4.61124e-24	0.000999001	7.75073e-18	1
CPNE5	-	2	protein_coding	ENSG00000124772_6	ENSG00000124772_6:36713292:36714173:clu30067	36713292	36714173	clu30067	6852	103251	6:36704526:A:T	A	T	AC=2248;AN=5812	rs543634103;rs1864751	0.612026	0.387974	0.978942	5.93912e-14	0.000999001	2.70624e-09	1
ADCY9	-	2	protein_coding	ENSG00000162104_16	ENSG00000162104_16:4043511:4057369:clu13583	4043511	4057369	clu13583	6833	105850	16:4060335:G:A	G	A	AC=686;AN=5946	rs11645655	0.884931	0.115069	0.97301	3.37979e-13	0.000999001	2.48879e-08	1
SLC35E2	-	2	protein_coding	ENSG00000215790_1	ENSG00000215790_1:1671143:1677163:clu41875	1671143	1677163	clu41875	6937	1492	1:1675938:C:T	C	T	AC=1941;AN=4476	rs76037905	0.56722	0.43278	0.869338	1.75758e-89	0.000999001	1.9267e-77	1
ZNF438	-	2	protein_coding	ENSG00000183621_10	ENSG00000183621_10:31197944:31230504:clu8353	31197944	31230504	clu8353	6252	-2102	10:31322967:G:A	G	A	AC=1221;AN=6048	rs61845219	0.798999	0.201001	0.998209	1.43651e-15	0.000999001	1.34504e-10	1
ARFGAP1	+	1	protein_coding	ENSG00000101199_20	ENSG00000101199_20:61914203:61916218:clu25838	61914203	61916218	clu25838	8395	11527	20:61915663:C:T	C	T	AC=88;AN=5916	rs186812674	0.985149	0.0148515	0.854866	8.8846e-49	0.000999001	3.44589e-40	1
NSUN6	-	2	protein_coding	ENSG00000241058_10	ENSG00000241058_10:18875022:18885137:clu8212	18875022	18885137	clu8212	8996	65827	10:18874723:A:G	A	G	AC=1086;AN=6040	rs45503605	0.821048	0.178952	0.997156	2.96468e-54	0.000999001	2.57997e-45	1
ADHFE1	+	2	protein_coding	ENSG00000147576_8	ENSG00000147576_8:67372700:67380504:clu49547	67372700	67380504	clu49547	5115	38444	8:67380863:T:C	T	C	AC=3062;AN=6058	rs1108	0.494358	0.505642	1	7.00391e-39	0.000999001	1.14136e-31	1
ZNF177	+	1	protein_coding	ENSG00000188629_19	ENSG00000188629_19:9434904:9435371:clu19746	9434904	9435371	clu19746	7338	-48380	19:9386640:CA:C	CA	C	AC=1920;AN=4708	rs560783012	0.59157	0.40843	0.890276	9.5357e-08	0.001998	0.00188358	1
RHOT2	+	2	protein_coding	ENSG00000140983_16	ENSG00000140983_16:718699:720123:clu13167	718699	720123	clu13167	6935	-6513	16:711572:C:T	C	T	AC=1695;AN=6030	rs8062682	0.719236	0.280764	0.99778	2.84409e-43	0.000999001	7.89768e-21	1
RHOT2	+	2	protein_coding	ENSG00000140983_16	ENSG00000140983_16:718699:720123:clu13167	718699	720123	clu13167	6935	1507	16:719592:G:A	G	A	AC=841;AN=6058	rs11557858	0.860735	0.139265	1	1.18239e-28	0.000999001	2.05868e-13	2
AC003002.4	+	2	protein_coding	ENSG00000268133_19	ENSG00000268133_19:57904316:57905556:clu22569	57904316	57905556	clu22569	7304	64893	19:57939826:G:A	G	A	AC=627;AN=5860	rs66747416	0.893404	0.106596	0.938918	1.44397e-16	0.000999001	4.03573e-12	1
ARHGAP30	-	2	protein_coding	ENSG00000186517_1	ENSG00000186517_1:161024495:161029404:clu45318	161024495	161029404	clu45318	6607	25281	1:161014478:TA:T	TA	T	AC=3487;AN=5696	rs147398842	0.38687	0.61313	0.966446	8.46914e-56	0.000999001	1.08203e-47	1
PF4	-	2	protein_coding	ENSG00000163737_4	ENSG00000163737_4:74847260:74847580:clu34398	74847260	74847580	clu34398	4762	41850	4:74805990:T:C	T	C	AC=5144;AN=6044	rs4694654	0.150016	0.849984	0.996735	3.1548e-07	0.001998	0.00238613	1
ARFIP1	+	2	protein_coding	ENSG00000164144_4	ENSG00000164144_4:153701243:153750777:clu35140	153701243	153750777	clu35140	6459	-4453	4:153696635:C:T	C	T	AC=2709;AN=6018	rs6850467	0.552093	0.447907	0.994985	1.73738e-07	0.001998	0.00219466	1
ILVBL	-	2	protein_coding	ENSG00000105135_19	ENSG00000105135_19:15235880:15236467:clu20246	15235880	15236467	clu20246	9294	3960	19:15232635:A:AG	A	AG	AC=2082;AN=5366	rs374038027	0.613338	0.386662	0.940211	6.58518e-09	0.001998	0.000226823	1
MTMR3	+	1	protein_coding	ENSG00000100330_22	ENSG00000100330_22:30416873:30418598:clu23903	30416873	30418598	clu23903	6387	147192	22:30426335:T:A	T	A	AC=943;AN=5976	rs15888	0.842759	0.157241	0.982453	1.30781e-11	0.000999001	5.22052e-07	1
MRPS27	-	2	protein_coding	ENSG00000113048_5	ENSG00000113048_5:71519677:71521884:clu32222	71519677	71521884	clu32222	5237	98975	5:71517497:G:A	G	A	AC=2426;AN=6044	rs17303157	0.599677	0.400323	0.998603	1.48255e-16	0.000999001	2.30623e-11	1
MUT	-	2	protein_coding	ENSG00000146085_6	ENSG00000146085_6:49427218:49430816:clu30397	49427218	49430816	clu30397	6774	10145	6:49420758:T:G	T	G	AC=2142;AN=5980	rs6909128	0.641201	0.358799	0.993354	7.59851e-08	0.001998	0.000821644	1
GMCL1	+	2	protein_coding	ENSG00000087338_2	ENSG00000087338_2:70068171:70070281:clu39257	70068171	70070281	clu39257	6457	-61193	2:69995580:A:G	A	G	AC=2665;AN=4848	rs9309429	0.44829	0.55171	0.907357	1.99373e-07	0.001998	0.00119001	1
AP003068.23	-	2	protein_coding	ENSG00000254614_11	ENSG00000254614_11:64948543:64948696:clu6528	64948543	64948696	clu6528	4292	5122	11:64944182:A:G	A	G	AC=1819;AN=5974	rs7933509	0.695944	0.304056	0.991866	1.9177e-21	0.000999001	1.98985e-16	1
TNFAIP3	+	2	protein_coding	ENSG00000118503_6	ENSG00000118503_6:138188655:138192350:clu31153	138188655	138192350	clu31153	6747	30208	6:138218558:C:T	C	T	AC=424;AN=5936	rs186278374	0.929135	0.0708648	0.969671	1.11875e-54	0.000999001	4.53884e-47	1
LIME1	+	2	protein_coding	ENSG00000203896_20	ENSG00000203896_20:62369413:62369536:clu25885	62369413	62369536	clu25885	6702	128341	20:62495155:C:T	C	T	AC=66;AN=6018	rs150105578	0.98913	0.0108696	0.917996	4.24176e-32	0.000999001	2.34183e-24	1
SELT	+	1	protein_coding	ENSG00000198843_3	ENSG00000198843_3:150321286:150340172:clu37591	150321286	150340172	clu37591	6365	15847	3:150336508:A:G	A	G	AC=89;AN=6048	rs188383491	0.985631	0.0143687	0.985086	2.85878e-41	0.000999001	1.90671e-33	1
MINPP1	+	2	protein_coding	ENSG00000107789_10	ENSG00000107789_10:89265309:89268093:clu8988	89265309	89268093	clu8988	5904	-597946	10:88666685:C:T	C	T	AC=85;AN=5962	rs142211790	0.986079	0.0139207	0.884487	1.0589e-12	0.000999001	3.35367e-08	1
PRICKLE4	+	2	protein_coding	ENSG00000124593_6	ENSG00000124593_6:41755563:41756970:clu30194	41755563	41756970	clu30194	6528	720774	6:42468860:G:GTTTGT	G	GTTTGT	AC=90;AN=5806	rs148969097	0.98469	0.0153096	0.801687	2.72904e-08	0.000999001	0.000301211	1
MTSS1	-	1	protein_coding	ENSG00000170873_8	ENSG00000170873_8:125568595:125569922:clu50030	125568595	125569922	clu50030	6646	172106	8:125568623:A:G	A	G	AC=722;AN=6058	rs3829036	0.880722	0.119278	1	2.3911e-106	0.000999001	1.84855e-94	1
GAA	+	2	protein_coding	ENSG00000171298_17	ENSG00000171298_17:78075424:78078354:clu12778	78075424	78078354	clu12778	8719	108	17:78075462:G:C	G	C	AC=1172;AN=5500	rs2304849	0.786146	0.213854	0.942512	1.19213e-139	0.000999001	2.7561e-63	1
GAA	+	2	protein_coding	ENSG00000171298_17	ENSG00000171298_17:78075424:78078354:clu12778	78075424	78078354	clu12778	8719	16709	17:78092063:G:A	G	A	AC=3845;AN=6040	rs1042397	0.361461	0.638539	0.997432	3.29425e-12	0.003996	0.000892601	2
DEK	-	1	protein_coding	ENSG00000124795_6	ENSG00000124795_6:18264227:18264616:clu29249	18264227	18264616	clu29249	8434	43582	6:18221471:T:G	T	G	AC=2518;AN=5930	rs214506	0.576062	0.423938	0.987596	1.23754e-14	0.000999001	5.02342e-10	1
GTF3C2	-	1	protein_coding	ENSG00000115207_2	ENSG00000115207_2:27566445:27579606:clu38593	27566445	27579606	clu38593	4609	-4799	2:27584666:A:G	A	G	AC=2632;AN=5892	rs7586601	0.553678	0.446322	0.989165	2.90746e-10	0.000999001	8.21877e-06	1
OSBPL3	-	2	protein_coding	ENSG00000070882_7	ENSG00000070882_7:24911688:24931996:clu26924	24911688	24931996	clu26924	8060	94774	7:24926478:T:G	T	G	AC=3260;AN=5358	rs35665484	0.390346	0.609654	0.941949	3.34351e-24	0.000999001	5.072e-18	1
ATP6V1E1	-	2	protein_coding	ENSG00000131100_22	ENSG00000131100_22:18102292:18111369:clu23392	18102292	18111369	clu23392	7982	152	22:18111431:T:C	T	C	AC=1811;AN=5912	rs7751	0.693692	0.306308	0.985605	4.07937e-10	0.000999001	7.4616e-06	1
NPIPB4	-	2	protein_coding	ENSG00000185864_16	ENSG00000185864_16:21858862:21868580:clu13992	21858862	21868580	clu13992	3666	-546483	16:22438630:C:T	C	T	AC=1836;AN=5788	rs4783462	0.681741	0.318259	0.965456	3.36457e-31	0.000999001	8.77503e-26	1
NPIPB4	-	2	protein_coding	ENSG00000185864_16	ENSG00000185864_16:21858862:21868580:clu13992	21858862	21868580	clu13992	3666	242102	16:21650045:A:T	A	T	AC=113;AN=5072	rs111605708	0.978253	0.0217475	0.692278	3.29514e-11	0.000999001	5.01906e-07	2
BCCIP	+	2	protein_coding	ENSG00000107949_10	ENSG00000107949_10:127522515:127529824:clu9724	127522515	127529824	clu9724	6961	-324	10:127511790:G:T	G	T	AC=2733;AN=5996	rs4385801	0.541843	0.458157	0.994341	7.04961e-10	0.000999001	6.54676e-06	1
GM2A	+	2	protein_coding	ENSG00000196743_5	ENSG00000196743_5:150632858:150639316:clu33192	150632858	150639316	clu33192	6733	47729	5:150639439:A:G	A	G	AC=3962;AN=6058	rs153478	0.346067	0.653933	1	5.07228e-19	0.000999001	1.18035e-13	1
PELO	+	2	protein_coding	ENSG00000152684_5	ENSG00000152684_5:52096954:52097243:clu31953	52096954	52097243	clu31953	7619	-66078	5:52017695:T:C	T	C	AC=5793;AN=5954	rs9763680	0.0272131	0.972787	0.931403	5.58526e-07	0.000999001	0.00166828	1
CDC16	+	2	protein_coding	ENSG00000130177_13	ENSG00000130177_13:115028489:115030625:clu2332	115028489	115030625	clu2332	4059	29437	13:115029798:A:G	A	G	AC=1303;AN=6006	rs9590501	0.782672	0.217328	0.993137	1.58591e-07	0.003996	0.00284485	1
GIT1	-	1	protein_coding	ENSG00000108262_17	ENSG00000108262_17:27901932:27902097:clu10941	27901932	27902097	clu10941	3707	19096	17:27901975:A:G	A	G	AC=4135;AN=5722	rs550818	0.277892	0.722108	0.972624	1.27818e-09	0.000999001	9.26108e-06	1
ANAPC16	+	2	protein_coding	ENSG00000166295_10	ENSG00000166295_10:73980137:73983646:clu8778	73980137	73983646	clu8778	5341	20213	10:73995999:A:C	A	C	AC=113;AN=5586	rs117877643	0.98021	0.0197898	0.772517	2.4996e-12	0.000999001	6.45596e-08	1
TP53BP1	-	1	protein_coding	ENSG00000067369_15	ENSG00000067369_15:43701939:43705317:clu16106	43701939	43705317	clu16106	2998	80283	15:43722642:CATT:C	CATT	C	AC=196;AN=3592	rs67031450	0.946078	0.0539216	0.571588	2.47757e-06	0.00799201	0.0106097	1
AC007040.11	-	2	protein_coding	ENSG00000258881_2	ENSG00000258881_2:71216147:71216879:clu39295	71216147	71216879	clu39295	7437	407197	2:70815268:C:A	C	A	AC=526;AN=5968	rs79461088	0.91214	0.0878599	0.966471	2.57563e-08	0.002997	0.000353482	1
LRRK2	+	1	protein_coding	ENSG00000188906_12	ENSG00000188906_12:40709102:40713790:clu3055	40709102	40713790	clu3055	7532	126149	12:40716694:A:G	A	G	AC=974;AN=6046	rs10878372	0.839147	0.160853	0.998021	3.34849e-82	0.000999001	5.03871e-68	1
CNNM3	+	2	protein_coding	ENSG00000168763_2	ENSG00000168763_2:97428138:97462749:clu39748	97428138	97462749	clu39748	2931	-130141	2:97351840:A:G	A	G	AC=3015;AN=6058	rs7599598	0.501934	0.498066	1	9.52971e-08	0.002997	0.000959416	1
FCRL1	-	2	protein_coding	ENSG00000163534_1	ENSG00000163534_1:157769875:157771705:clu45214	157769875	157771705	clu45214	7487	18014	1:157771880:C:T	C	T	AC=3219;AN=5900	rs4971154	0.454485	0.545515	0.988141	9.18283e-60	0.000999001	1.90405e-54	1
GLTSCR1	+	2	protein_coding	ENSG00000063169_19	ENSG00000063169_19:48198337:48198622:clu21648	48198337	48198622	clu21648	6985	71335	19:48182787:C:T	C	T	AC=1484;AN=6040	rs4802382	0.753799	0.246201	0.996419	9.53802e-10	0.000999001	3.78362e-05	1
ASL	+	1	protein_coding	ENSG00000126522_7	ENSG00000126522_7:65557650:65557755:clu27417	65557650	65557755	clu27417	6189	449889	7:65990673:CT:C	CT	C	AC=2814;AN=4812	rs11320606	0.414703	0.585297	0.901552	1.70963e-11	0.000999001	6.81159e-07	1
ACAA1	-	2	protein_coding	ENSG00000060971_3	ENSG00000060971_3:38170879:38173417:clu35919	38170879	38173417	clu35919	5751	10607	3:38168125:A:C	A	C	AC=393;AN=6058	rs61095322	0.935042	0.0649581	1	1.26297e-12	0.000999001	6.71532e-08	1
KRT5	-	2	protein_coding	ENSG00000186081_12	ENSG00000186081_12:53010164:53011862:clu3371	53010164	53011862	clu3371	6977	-930	12:52915400:TGCCAGCTGCTTTAGGGAGG:T	TGCCAGCTGCTTTAGGGAGG	T	AC=1034;AN=5986	rs139863285	0.825995	0.174005	0.981937	1.69627e-07	0.000999001	0.000899898	1
MS4A6A	-	1	protein_coding	ENSG00000110077_11	ENSG00000110077_11:59945789:59949054:clu6058	59945789	59949054	clu6058	5601	6393	11:59945745:T:C	T	C	AC=2137;AN=6058	rs12453	0.645068	0.354932	1	1.70954e-21	0.000999001	5.41335e-16	1
EOGT	-	2	protein_coding	ENSG00000163378_3	ENSG00000163378_3:69038168:69047162:clu36755	69038168	69047162	clu36755	6765	17163	3:69045948:C:T	C	T	AC=2816;AN=5772	rs4411889	0.512851	0.487149	0.978137	1.55871e-14	0.000999001	1.01138e-09	1
HMGB2	-	2	protein_coding	ENSG00000164104_4	ENSG00000164104_4:174254820:174255423:clu35298	174254820	174255423	clu35298	5645	394937	4:173861338:CT:C	CT	C	AC=685;AN=3856	rs34843916	0.822368	0.177632	0.755761	2.40373e-06	0.011988	0.0089582	1
PCNT	+	2	protein_coding	ENSG00000160299_21	ENSG00000160299_21:47862486:47865197:clu26523	47862486	47865197	clu26523	6093	120525	21:47864560:CTTT:C	CTTT	C	AC=3528;AN=4684	rs143709505	0.24802	0.75198	0.878812	1.67508e-09	0.001998	0.000137732	1
ANKRD55	-	1	protein_coding	ENSG00000164512_5	ENSG00000164512_5:55452822:55455660:clu32001	55452822	55455660	clu32001	7244	80760	5:55448425:C:T	C	T	AC=1579;AN=6058	rs4700266	0.738878	0.261122	1	9.68056e-08	0.000999001	0.00126412	1
LINC00694	-	2	lincRNA	ENSG00000225873_3	ENSG00000225873_3:44463305:44481289:clu36052	44463305	44481289	clu36052	5288	-226062	3:44691560:TTGTGTGTG:TTGTGTG	TTGTGTGTG	TTGTGTG	AC=732;AN=5358	rs550228055;rs544617882;rs546088974;rs541947722	0.862891	0.137109	0.910765	8.41612e-07	0.000999001	0.0015942	1
SH3BP1	+	2	protein_coding	ENSG00000100092_22	ENSG00000100092_22:38049880:38051279:clu24129	38049880	38051279	clu24129	6379	20545	22:38051205:G:A	G	A	AC=1461;AN=5554	rs73168203	0.735491	0.264509	0.952824	3.21761e-12	0.000999001	3.0731e-07	1
ELOVL5	-	2	protein_coding	ENSG00000012660_6	ENSG00000012660_6:53156761:53160440:clu30437	53156761	53160440	clu30437	7153	78948	6:53134998:A:G	A	G	AC=1840;AN=5996	rs2073040	0.693485	0.306515	0.995006	4.56819e-18	0.000999001	8.9732e-13	1
SEC16A	-	2	protein_coding	ENSG00000148396_9	ENSG00000148396_9:139338352:139341307:clu48531	139338352	139341307	clu48531	6945	19194	9:139352946:C:G	C	G	AC=2414;AN=6010	rs10870065	0.598017	0.401983	0.995871	1.02506e-81	0.000999001	9.79585e-70	1
HBB	-	2	protein_coding	ENSG00000244734_11	ENSG00000244734_11:5248029:5248160:clu5374	5248029	5248160	clu5374	11807	8011	11:5242613:T:C	T	C	AC=4888;AN=6032	rs11036336	0.189544	0.810456	0.993251	4.1119e-15	0.000999001	1.10619e-10	1
PCYOX1L	+	2	protein_coding	ENSG00000145882_5	ENSG00000145882_5:148742406:148743599:clu33133	148742406	148743599	clu33133	6037	15036	5:148752605:T:C	T	C	AC=3299;AN=6014	rs374806	0.451576	0.548424	0.99627	1.68922e-09	0.000999001	1.84822e-05	1
ZNF468	-	2	protein_coding	ENSG00000204604_19	ENSG00000204604_19:53391506:53393494:clu22096	53391506	53393494	clu22096	11082	-30906	19:53391807:T:C	T	C	AC=4295;AN=6028	rs368282549	0.287982	0.712018	0.992835	4.28987e-74	0.000999001	1.20275e-66	1
ZNF626	-	2	protein_coding	ENSG00000188171_19	ENSG00000188171_19:20808456:20828490:clu20628	20808456	20828490	clu20628	9642	33328	19:20811073:T:C	T	C	AC=1926;AN=5588	rs10413371	0.65386	0.34614	0.961019	1.60768e-13	0.000999001	4.44072e-09	1
ZMYM1	+	2	protein_coding	ENSG00000197056_1	ENSG00000197056_1:35545043:35559515:clu43017	35545043	35559515	clu43017	4725	78307	1:35603693:A:AT	A	AT	AC=670;AN=5722	rs35231773	0.883407	0.116593	0.933337	7.07011e-12	0.000999001	1.54229e-07	1
S1PR1	+	2	protein_coding	ENSG00000170989_1	ENSG00000170989_1:101702547:101704378:clu44119	101702547	101704378	clu44119	6568	104	1:101702547:AG:A	AG	A	AC=85;AN=5764	rs3835397	0.985239	0.0147608	0.717308	2.24262e-22	0.000999001	1.19632e-16	1
C19orf25	-	1	protein_coding	ENSG00000119559_19	ENSG00000119559_19:1475257:1478773:clu19168	1475257	1478773	clu19168	8706	130065	19:1349489:C:T	C	T	AC=76;AN=5994	rs141802325	0.987459	0.0125407	0.889931	1.06584e-18	0.000999001	9.65301e-14	1
ZMIZ2	+	2	protein_coding	ENSG00000122515_7	ENSG00000122515_7:44800192:44801048:clu27260	44800192	44801048	clu27260	6376	11997	7:44800176:G:T	G	T	AC=2190;AN=6058	rs3735478	0.63991	0.36009	1	1.03621e-26	0.000999001	6.7103e-22	1
HAL	-	1	protein_coding	ENSG00000084110_12	ENSG00000084110_12:96387266:96387704:clu4112	96387266	96387704	clu4112	7880	2521	12:96387621:A:G	A	G	AC=3498;AN=5996	rs2302629	0.417427	0.582573	0.989803	4.94345e-111	0.000999001	5.76915e-103	1
HAL	-	1	protein_coding	ENSG00000084110_12	ENSG00000084110_12:96387266:96387704:clu4112	96387266	96387704	clu4112	7880	2090	12:96388052:G:A	G	A	AC=450;AN=5966	rs17024981	0.924689	0.0753111	0.969849	3.28486e-14	0.000999001	1.44544e-09	2
TSNARE1	-	2	protein_coding	ENSG00000171045_8	ENSG00000171045_8:143395801:143396364:clu50177	143395801	143396364	clu50177	8228	89827	8:143394773:G:GTCTC	G	GTCTC	AC=828;AN=5926	rs141713769	0.859967	0.140033	0.980683	5.28638e-17	0.000999001	2.7417e-11	1
TSNARE1	-	2	protein_coding	ENSG00000171045_8	ENSG00000171045_8:143395801:143396364:clu50177	143395801	143396364	clu50177	8228	223659	8:143260941:C:T	C	T	AC=73;AN=5764	rs77890816	0.987301	0.012699	0.724807	3.90147e-11	0.000999001	4.49546e-06	2
TUBG2	+	2	protein_coding	ENSG00000037042_17	ENSG00000037042_17:40766430:40818341:clu11433	40766430	40818341	clu11433	4710	-104416	17:40706906:G:A	G	A	AC=3354;AN=6058	rs605059	0.448098	0.551902	1	3.18666e-18	0.000999001	6.4769e-13	1
CMTM7	+	1	protein_coding	ENSG00000153551_3	ENSG00000153551_3:32483505:32493884:clu35819	32483505	32493884	clu35819	7975	39572	3:32472734:G:A	G	A	AC=524;AN=6056	rs6796958	0.913738	0.0862625	0.999383	1.20493e-08	0.001998	0.000233049	1
ZNF223	+	2	protein_coding	ENSG00000267022_19	ENSG00000267022_19:44495826:44495994:clu21409	44495826	44495994	clu21409	8164	-41153	19:44488352:G:A	G	A	AC=482;AN=5892	rs62116613	0.918959	0.0810408	0.963351	6.17355e-41	0.000999001	5.38519e-35	1
TNNT1	-	2	protein_coding	ENSG00000105048_19	ENSG00000105048_19:55644328:55645255:clu22441	55644328	55645255	clu22441	10849	-10653	19:55671374:C:T	C	T	AC=1076;AN=6058	rs891187	0.821244	0.178756	1	1.28594e-30	0.000999001	1.81793e-24	1
MCOLN2	-	2	protein_coding	ENSG00000153898_1	ENSG00000153898_1:85397251:85403438:clu43887	85397251	85403438	clu43887	6624	-75549	1:85538344:T:TA	T	TA	AC=3050;AN=5626	rs34626078	0.458015	0.541985	0.966348	3.36571e-09	0.000999001	0.000111817	1
UVSSA	+	1	protein_coding	ENSG00000163945_4	ENSG00000163945_4:1348635:1348905:clu33721	1348635	1348905	clu33721	7247	7753	4:1348806:A:C	A	C	AC=3180;AN=5998	rs3903127	0.47054	0.52946	0.99468	2.33132e-44	0.000999001	6.89518e-37	1
SLC45A4	-	1	protein_coding	ENSG00000022567_8	ENSG00000022567_8:142226069:142227189:clu50162	142226069	142227189	clu50162	6642	82066	8:142236337:G:A	G	A	AC=1811;AN=5768	rs2043422	0.685279	0.314721	0.97536	5.06603e-15	0.000999001	3.65512e-10	1
STK38L	+	2	protein_coding	ENSG00000211455_12	ENSG00000211455_12:27455121:27462047:clu2921	27455121	27462047	clu2921	7612	69846	12:27466746:G:C	G	C	AC=788;AN=6056	rs11832262	0.870203	0.129797	0.998946	3.24597e-07	0.001998	0.00547699	1
RBM45	+	2	protein_coding	ENSG00000155636_2	ENSG00000155636_2:178990911:178994124:clu40735	178990911	178994124	clu40735	6252	18561	2:178995711:G:A	G	A	AC=536;AN=5860	rs334060	0.907333	0.0926667	0.957792	6.9999e-10	0.000999001	8.45498e-06	1
ZNF639	+	2	protein_coding	ENSG00000121864_3	ENSG00000121864_3:179047516:179050777:clu37784	179047516	179050777	clu37784	5972	44083	3:179084861:A:G	A	G	AC=1067;AN=6040	rs7611925	0.823311	0.176689	0.996748	7.0708e-07	0.00799201	0.00635395	1
CENPK	-	2	protein_coding	ENSG00000123219_5	ENSG00000123219_5:64825026:64838629:clu32084	64825026	64838629	clu32084	5604	26537	5:64832460:T:A	T	A	AC=3129;AN=5542	rs6896398	0.435671	0.564329	0.969811	1.22395e-24	0.000999001	3.26731e-19	1
KIAA1551	+	2	protein_coding	ENSG00000174718_12	ENSG00000174718_12:32113805:32133812:clu3006	32113805	32133812	clu3006	9659	22623	12:32134926:G:A	G	A	AC=451;AN=6058	rs3207618	0.925693	0.0743069	1	3.43946e-74	0.000999001	1.04336e-62	1
KIAA1551	+	2	protein_coding	ENSG00000174718_12	ENSG00000174718_12:32113805:32133812:clu3006	32113805	32133812	clu3006	9659	19209	12:32131512:G:A	G	A	AC=1201;AN=6046	rs60974257	0.80168	0.19832	0.997716	4.25867e-63	0.000999001	9.02617e-53	2
MYLIP	+	2	protein_coding	ENSG00000007944_6	ENSG00000007944_6:16129640:16130788:clu29214	16129640	16130788	clu29214	6892	-476586	6:15652769:CT:C	CT	C	AC=910;AN=5654	rs147550085	0.838398	0.161602	0.93956	1.07627e-06	0.012987	0.0106664	1
ACTL6A	+	2	protein_coding	ENSG00000136518_3	ENSG00000136518_3:179299008:179301141:clu37801	179299008	179301141	clu37801	5800	617676	3:179898343:A:G	A	G	AC=61;AN=6030	rs75546743	0.990117	0.00988334	0.94994	6.04977e-07	0.00599401	0.0067104	1
TRIM73	+	2	protein_coding	ENSG00000178809_7	ENSG00000178809_7:75042210:75044163:clu27598	75042210	75044163	clu27598	4012	112761	7:75137097:A:G	A	G	AC=2702;AN=5832	rs62477735	0.536157	0.463843	0.974007	2.42487e-92	0.000999001	2.05804e-79	1
GPS2	-	2	protein_coding	ENSG00000132522_17	ENSG00000132522_17:7218438:7218571:clu10321	7218438	7218571	clu10321	7264	-6039	17:7224921:C:G	C	G	AC=1168;AN=6058	rs3809813	0.806254	0.193746	1	2.16813e-13	0.000999001	1.82773e-08	1
GPS2	-	2	protein_coding	ENSG00000132522_17	ENSG00000132522_17:7218438:7218571:clu10321	7218438	7218571	clu10321	7264	428	17:7218454:C:A	C	A	AC=96;AN=5742	rs11541829	0.982829	0.017171	0.775364	1.43613e-07	0.001998	0.00294335	2
AAMDC	+	1	protein_coding	ENSG00000087884_11	ENSG00000087884_11:77532287:77552065:clu7160	77532287	77552065	clu7160	5843	-59281	11:77472873:A:AT	A	AT	AC=1624;AN=3696	rs370490355	0.560117	0.439883	0.804286	2.8996e-07	0.000999001	0.00194275	1
DAPK1	+	1	protein_coding	ENSG00000196730_9	ENSG00000196730_9:90318132:90321047:clu47393	90318132	90321047	clu47393	7436	392572	9:90504714:G:T	G	T	AC=436;AN=6036	rs73653973	0.92737	0.0726302	0.989857	1.44384e-07	0.002997	0.0034167	1
DHRS4	+	2	protein_coding	ENSG00000157326_14	ENSG00000157326_14:24459568:24464241:clu17503	24459568	24464241	clu17503	6671	-16	14:24422778:C:CGCTTTGA	C	CGCTTTGA	AC=185;AN=6042	rs3049857	0.96978	0.0302198	0.98633	1.7318e-52	0.000999001	6.46921e-47	1
CECR1	-	1	protein_coding	ENSG00000093072_22	ENSG00000093072_22:17690613:17700246:clu23388	17690613	17700246	clu23388	7692	3579	22:17699299:G:T	G	T	AC=2161;AN=4688	rs5748957	0.539069	0.460931	0.893585	1.98927e-08	0.000999001	0.000231938	1
PF4V1	+	2	protein_coding	ENSG00000109272_4	ENSG00000109272_4:74719179:74719500:clu34394	74719179	74719500	clu34394	4944	-4807	4:74714098:G:A	G	A	AC=4224;AN=5924	rs2367288	0.287644	0.712356	0.980685	1.66041e-19	0.000999001	1.34205e-14	1
TYK2	-	1	protein_coding	ENSG00000105397_19	ENSG00000105397_19:10464322:10464718:clu19843	10464322	10464718	clu19843	7055	26811	19:10464540:C:T	C	T	AC=127;AN=6012	rs12720358	0.979045	0.0209552	0.955858	2.27711e-48	0.000999001	7.76399e-41	1
SDHA	+	1	protein_coding	ENSG00000073578_5	ENSG00000073578_5:218533:223597:clu31556	218533	223597	clu31556	5542	48535	5:266890:G:A	G	A	AC=693;AN=5824	rs55838121	0.881288	0.118712	0.945166	2.30935e-43	0.000999001	1.86568e-36	1
MDFIC	+	2	protein_coding	ENSG00000135272_7	ENSG00000135272_7:114654587:114655742:clu28303	114654587	114655742	clu28303	4670	129596	7:114691804:G:A	G	A	AC=609;AN=5992	rs80014594	0.89762	0.10238	0.986874	3.88742e-27	0.000999001	8.97409e-20	1
PREPL	-	1	protein_coding	ENSG00000138078_2	ENSG00000138078_2:44573529:44588519:clu38937	44573529	44588519	clu38937	7685	8921	2:44580079:A:G	A	G	AC=337;AN=6042	rs58067236	0.94457	0.0554299	0.991455	1.30208e-20	0.000999001	1.64959e-14	1
PREPL	-	1	protein_coding	ENSG00000138078_2	ENSG00000138078_2:44573529:44588519:clu38937	44573529	44588519	clu38937	7685	-145212	2:44734212:C:CT	C	CT	AC=3201;AN=5298	rs11379200	0.39495	0.60505	0.944387	2.76823e-07	0.00999001	0.00652057	2
MEF2BNB-MEF2B	-	2	protein_coding	ENSG00000064489_19	ENSG00000064489_19:19261573:19267834:clu20542	19261573	19267834	clu20542	6036	36118	19:19266848:C:T	C	T	AC=771;AN=5972	rs7360000	0.870219	0.129781	0.981837	1.79129e-42	0.000999001	3.4444e-36	1
BROX	+	1	protein_coding	ENSG00000162819_1	ENSG00000162819_1:222886758:222889026:clu46250	222886758	222889026	clu46250	6035	-937410	1:221948484:C:T	C	T	AC=868;AN=5940	rs7518600	0.853763	0.146237	0.982577	6.20685e-08	0.002997	0.00102579	1
EMB	-	1	protein_coding	ENSG00000170571_5	ENSG00000170571_5:49724061:49738786:clu31948	49724061	49738786	clu31948	3923	299495	5:49439586:A:C	A	C	AC=1709;AN=2626	rs78790312	0.34933	0.65067	0.750204	6.64969e-10	0.000999001	2.99391e-06	1
BID	-	2	protein_coding	ENSG00000015475_22	ENSG00000015475_22:18222254:18257147:clu23397	18222254	18257147	clu23397	8218	17765	22:18239770:CA:C	CA	C	AC=979;AN=4722	rs11347767	0.793203	0.206797	0.856758	1.00857e-08	0.000999001	0.000227947	1
MARC2	+	2	protein_coding	ENSG00000117791_1	ENSG00000117791_1:220922145:220964833:clu46223	220922145	220964833	clu46223	6331	-277006	1:220644560:G:A	G	A	AC=209;AN=5802	rs186930993	0.964298	0.0357023	0.916782	3.32666e-08	0.000999001	0.000185288	1
KLC1	+	1	protein_coding	ENSG00000126214_14	ENSG00000126214_14:104145882:104151323:clu18774	104145882	104151323	clu18774	7195	127170	14:104155402:G:GGT	G	GGT	AC=2109;AN=5866	rs142169554	0.641883	0.358117	0.983067	3.40955e-10	0.000999001	1.6663e-05	1
KIAA1147	-	2	protein_coding	ENSG00000257093_7	ENSG00000257093_7:141386458:141401686:clu28608	141386458	141401686	clu28608	5301	-79646	7:141481598:T:TATCC	T	TATCC	AC=1092;AN=4250	rs557163562	0.744133	0.255867	0.837981	4.30409e-13	0.000999001	1.61562e-08	1
ZNF384	-	1	protein_coding	ENSG00000126746_12	ENSG00000126746_12:6797392:6798534:clu2546	6797392	6798534	clu2546	6708	105	12:6798632:A:C	A	C	AC=368;AN=5482	rs75448266	0.932918	0.0670819	0.862486	3.35894e-27	0.000999001	8.92791e-22	1
TNIK	-	1	protein_coding	ENSG00000154310_3	ENSG00000154310_3:171065007:171087409:clu37742	171065007	171087409	clu37742	6245	116310	3:171061886:A:G	A	G	AC=2440;AN=4850	rs9824791	0.497581	0.502419	0.904421	4.66493e-16	0.000999001	6.06793e-11	1
IGF1R	+	1	protein_coding	ENSG00000140443_15	ENSG00000140443_15:99491937:99500290:clu17208	99491937	99500290	clu17208	8439	306234	15:99498433:C:T	C	T	AC=3012;AN=6058	rs9672965	0.503385	0.496615	1	1.29479e-65	0.000999001	7.69753e-57	1
FAM118A	+	1	protein_coding	ENSG00000100376_22	ENSG00000100376_22:45724272:45726484:clu24504	45724272	45726484	clu24504	8740	26691	22:45731539:C:T	C	T	AC=5026;AN=6010	rs738177	0.16293	0.83707	0.993093	1.25672e-234	0.000999001	1.15533e-208	1
FAM118A	+	1	protein_coding	ENSG00000100376_22	ENSG00000100376_22:45724272:45726484:clu24504	45724272	45726484	clu24504	8740	29358	22:45734206:A:G	A	G	AC=3457;AN=5982	rs2009848	0.421997	0.578003	0.993808	8.40014e-43	0.000999001	4.3866e-35	2
AURKC	+	2	protein_coding	ENSG00000105146_19	ENSG00000105146_19:57760068:57764441:clu22553	57760068	57764441	clu22553	7390	18866	19:57761242:G:A	G	A	AC=3044;AN=5816	rs11671223	0.477349	0.522651	0.981768	2.30548e-43	0.000999001	3.94188e-37	1
PRKCSH	+	2	protein_coding	ENSG00000130175_19	ENSG00000130175_19:11558412:11558508:clu19963	11558412	11558508	clu19963	6359	12343	19:11558451:A:G	A	G	AC=137;AN=5954	rs111813645	0.976721	0.0232787	0.917977	8.74545e-17	0.000999001	6.84259e-12	1
PRKCSH	+	2	protein_coding	ENSG00000130175_19	ENSG00000130175_19:11558412:11558508:clu19963	11558412	11558508	clu19963	6359	12232	19:11558340:AGAG:A	AGAG	A	AC=1747;AN=4016	rs3217229	0.562743	0.437257	0.839661	2.62158e-07	0.002997	0.00293583	2
PRKCSH	+	2	protein_coding	ENSG00000130175_19	ENSG00000130175_19:11558412:11558508:clu19963	11558412	11558508	clu19963	6359	16351	19:11562459:C:T	C	T	AC=320;AN=5832	rs138354612	0.944891	0.0551089	0.907167	4.44667e-07	0.002997	0.00475641	3
ZNF500	-	1	protein_coding	ENSG00000103199_16	ENSG00000103199_16:4812757:4815566:clu13626	4812757	4815566	clu13626	8359	22989	16:4794635:C:CTTCA	C	CTTCA	AC=3354;AN=5316	rs3085777	0.368807	0.631193	0.936575	3.82179e-07	0.000999001	0.00360896	1
RAP1B	+	2	protein_coding	ENSG00000127314_12	ENSG00000127314_12:69034933:69042479:clu3876	69034933	69042479	clu3876	6560	30382	12:69035000:G:A	G	A	AC=4434;AN=5396	rs2920021	0.177332	0.822668	0.924852	2.57962e-35	0.000999001	2.42585e-27	1
RAP1B	+	2	protein_coding	ENSG00000127314_12	ENSG00000127314_12:69034933:69042479:clu3876	69034933	69042479	clu3876	6560	24805	12:69029423:C:T	C	T	AC=1219;AN=6058	rs79167196	0.798517	0.201483	0.998678	3.05753e-29	0.000999001	4.3011e-22	2
METTL8	-	1	protein_coding	ENSG00000123600_2	ENSG00000123600_2:172182658:172187069:clu40634	172182658	172187069	clu40634	6858	57277	2:172234034:C:T	C	T	AC=1558;AN=6032	rs80069774	0.742797	0.257203	0.99714	1.11296e-09	0.000999001	2.38098e-05	1
BBS2	-	1	protein_coding	ENSG00000125124_16	ENSG00000125124_16:56504526:56518673:clu14621	56504526	56518673	clu14621	7439	99560	16:56454634:GT:G	GT	G	AC=304;AN=5330	rs111765619	0.942449	0.0575513	0.807875	2.92816e-15	0.000999001	3.01152e-10	1
RBCK1	+	1	protein_coding	ENSG00000125826_20	ENSG00000125826_20:390669:391056:clu24755	390669	391056	clu24755	5299	2884	20:391025:T:C	T	C	AC=867;AN=6058	rs6139109	0.856705	0.143295	1	7.49574e-134	0.000999001	2.79999e-122	1
DPM1	-	2	protein_coding	ENSG00000000419_20	ENSG00000000419_20:49557746:49558568:clu25659	49557746	49558568	clu25659	7180	-12635	20:49587726:C:G	C	G	AC=2618;AN=5994	rs2426221	0.563192	0.436808	0.993451	1.7394e-18	0.000999001	3.50787e-13	1
PLEKHM1	-	2	protein_coding	ENSG00000225190_17	ENSG00000225190_17:43535805:43552466:clu11639	43535805	43552466	clu11639	7685	11060	17:43557054:A:AAAAACAAAAC	A	AAAAACAAAAC	AC=628;AN=5926	rs542933551	0.89361	0.10639	0.966307	2.78964e-29	0.000999001	1.35251e-22	1
ARHGAP27	-	1	protein_coding	ENSG00000159314_17	ENSG00000159314_17:43481462:43481811:clu11633	43481462	43481811	clu11633	7769	30044	17:43481742:C:G	C	G	AC=203;AN=6004	rs188777118	0.965854	0.0341463	0.969175	1.98724e-39	0.000999001	2.77096e-32	1
DPH7	-	2	protein_coding	ENSG00000148399_9	ENSG00000148399_9:140469295:140470532:clu48759	140469295	140470532	clu48759	4512	3267	9:140470119:A:G	A	G	AC=1316;AN=5886	rs863701	0.775954	0.224046	0.977533	2.11951e-29	0.000999001	4.18664e-23	1
MYBPC3	-	2	protein_coding	ENSG00000134571_11	ENSG00000134571_11:47359130:47359241:clu5914	47359130	47359241	clu5914	3962	-67220	11:47441472:T:A	T	A	AC=4065;AN=5828	rs3781627	0.302848	0.697152	0.953846	6.75186e-07	0.004995	0.00338431	1
LTBP4	+	2	protein_coding	ENSG00000090006_19	ENSG00000090006_19:41117300:41117765:clu21203	41117300	41117765	clu21203	6905	18512	19:41117300:G:A	G	A	AC=117;AN=6058	rs34093919	0.980658	0.0193424	1	1.9723e-57	0.000999001	3.74578e-49	1
ZNF839	+	1	protein_coding	ENSG00000022976_14	ENSG00000022976_14:102805560:102808440:clu18732	102805560	102808440	clu18732	6672	55183	14:102838896:G:A	G	A	AC=2105;AN=5996	rs72698591	0.647068	0.352932	0.993265	9.78736e-13	0.000999001	6.10883e-08	1
DPEP2	-	1	protein_coding	ENSG00000167261_16	ENSG00000167261_16:68011257:68011556:clu14940	68011257	68011556	clu14940	3912	-57642	16:68092130:C:CT	C	CT	AC=869;AN=5826	rs558421282	0.852429	0.147571	0.945281	2.29717e-11	0.000999001	9.82867e-07	1
DPEP2	-	1	protein_coding	ENSG00000167261_16	ENSG00000167261_16:68011257:68011556:clu14940	68011257	68011556	clu14940	3912	171037	16:67863451:T:C	T	C	AC=2551;AN=5338	rs3743733	0.521572	0.478428	0.937677	1.61307e-09	0.000999001	5.24826e-05	2
ABCD3	+	2	protein_coding	ENSG00000117528_1	ENSG00000117528_1:94946162:94948726:clu44033	94946162	94948726	clu44033	6471	-128806	1:94755126:G:A	G	A	AC=244;AN=5976	rs114651164	0.959327	0.040673	0.962284	1.61166e-06	0.010989	0.0103912	1
FASTKD3	-	2	protein_coding	ENSG00000124279_5	ENSG00000124279_5:7866096:7869092:clu31687	7866096	7869092	clu31687	8670	8745	5:7860404:G:T	G	T	AC=2897;AN=5816	rs162024	0.502013	0.497987	0.970408	6.23151e-30	0.000999001	1.46459e-23	1
FASTKD3	-	2	protein_coding	ENSG00000124279_5	ENSG00000124279_5:7866096:7869092:clu31687	7866096	7869092	clu31687	8670	-934	5:7870083:C:A	C	A	AC=3027;AN=5826	rs326119	0.48057	0.51943	0.973501	3.60524e-08	0.001998	0.000380155	2
LRMP	+	1	protein_coding	ENSG00000118308_12	ENSG00000118308_12:25205890:25215754:clu2879	25205890	25215754	clu2879	8016	41256	12:25215191:G:T	G	T	AC=2660;AN=5312	rs10842453	0.497609	0.502391	0.934609	7.34181e-38	0.000999001	7.32617e-33	1
INTS12	-	2	protein_coding	ENSG00000138785_4	ENSG00000138785_4:106621171:106629795:clu34739	106621171	106629795	clu34739	6054	50712	4:106766430:T:C	T	C	AC=284;AN=6054	rs11722225	0.953387	0.0466129	0.998259	1.585e-08	0.000999001	9.16763e-05	1
GUK1	+	2	protein_coding	ENSG00000143774_1	ENSG00000143774_1:228328064:228333212:clu46363	228328064	228333212	clu46363	6853	8297	1:228335959:C:T	C	T	AC=263;AN=6050	rs11580599	0.956262	0.0437379	0.994064	5.89545e-24	0.000999001	1.55382e-19	1
XPO1	-	2	protein_coding	ENSG00000082898_2	ENSG00000082898_2:61761038:61761693:clu39129	61761038	61761693	clu39129	5534	-15395	2:61781155:CA:C	CA	C	AC=3175;AN=5426	rs35987809	0.415916	0.584084	0.951146	8.98553e-20	0.000999001	1.18318e-14	1
PSMF1	+	2	protein_coding	ENSG00000125818_20	ENSG00000125818_20:1145120:1146871:clu24776	1145120	1146871	clu24776	7823	53053	20:1146958:C:T	C	T	AC=86;AN=5998	rs190099428	0.985514	0.0144857	0.930293	1.19505e-14	0.000999001	1.59181e-09	1
PSMF1	+	2	protein_coding	ENSG00000125818_20	ENSG00000125818_20:1145120:1146871:clu24776	1145120	1146871	clu24776	7823	53152	20:1147057:A:G	A	G	AC=127;AN=5748	rs45560131	0.977597	0.0224033	0.817691	3.72901e-08	0.001998	0.000726692	2
BCAT2	-	2	protein_coding	ENSG00000105552_19	ENSG00000105552_19:49298721:49299685:clu21722	49298721	49299685	clu21722	7888	551767	19:48762518:G:A	G	A	AC=196;AN=5470	rs149959698	0.964043	0.0359571	0.786426	3.08547e-08	0.001998	0.000528023	1
CCDC92	-	1	protein_coding	ENSG00000119242_12	ENSG00000119242_12:124428911:124457076:clu4881	124428911	124457076	clu4881	7113	55667	12:124401710:CTTTCT:C	CTTTCT	C	AC=1831;AN=5924	rs139928238	0.692054	0.307946	0.985366	1.16714e-14	0.000999001	4.67809e-10	1
PIGV	+	2	protein_coding	ENSG00000060642_1	ENSG00000060642_1:27114480:27117250:clu42768	27114480	27117250	clu42768	4102	517	1:27114479:A:C	A	C	AC=467;AN=5988	rs113400508	0.921911	0.0780893	0.983193	8.40568e-47	0.000999001	1.21324e-39	1
PIGV	+	2	protein_coding	ENSG00000060642_1	ENSG00000060642_1:27114480:27117250:clu42768	27114480	27117250	clu42768	4102	-119200	1:26994762:A:G	A	G	AC=590;AN=5960	rs34232231	0.901408	0.0985915	0.978858	1.17088e-06	0.000999001	0.00160921	2
SMDT1	+	2	protein_coding	ENSG00000183172_22	ENSG00000183172_22:42475958:42477929:clu24409	42475958	42477929	clu24409	6323	23523	22:42499217:GA:G	GA	G	AC=2005;AN=5670	rs113746456	0.64635	0.35365	0.969628	1.14194e-07	0.000999001	0.000714729	1
ABCF2	-	2	protein_coding	ENSG00000033050_7	ENSG00000033050_7:150913115:150915167:clu28881	150913115	150915167	clu28881	7281	-19063	7:150943378:G:A	G	A	AC=599;AN=5342	rs219232	0.887509	0.112491	0.892716	2.0889e-07	0.000999001	0.00190969	1
PQLC1	-	1	protein_coding	ENSG00000122490_18	ENSG00000122490_18:77664183:77703329:clu23352	77664183	77703329	clu23352	5297	35511	18:77676152:C:T	C	T	AC=2535;AN=4942	rs12966076	0.487377	0.512623	0.916821	1.00408e-10	0.000999001	3.90071e-06	1
HEXB	+	2	protein_coding	ENSG00000049860_5	ENSG00000049860_5:73981384:73985153:clu32255	73981384	73985153	clu32255	6360	-794796	5:73141051:C:T	C	T	AC=130;AN=6008	rs62359661	0.978713	0.021287	0.938299	5.82805e-07	0.002997	0.00151621	1
ZNF430	+	2	protein_coding	ENSG00000118620_19	ENSG00000118620_19:21116956:21117755:clu20631	21116956	21117755	clu20631	9808	-76863	19:21126562:C:T	C	T	AC=837;AN=5886	rs56094670	0.857996	0.142004	0.971197	4.17331e-15	0.000999001	8.57931e-11	1
ATG7	+	1	protein_coding	ENSG00000197548_3	ENSG00000197548_3:11322788:11323879:clu35585	11322788	11323879	clu35585	7194	243132	3:11557126:G:A	G	A	AC=3584;AN=6030	rs2574698	0.40622	0.59378	0.99675	9.72301e-09	0.001998	0.0004125	1
RUVBL2	+	2	protein_coding	ENSG00000183207_19	ENSG00000183207_19:49497159:49502576:clu21746	49497159	49502576	clu21746	7662	15996	19:49512700:T:C	T	C	AC=499;AN=5754	rs113328808	0.913442	0.086558	0.931394	1.49959e-26	0.000999001	2.41953e-20	1
NAGLU	+	1	protein_coding	ENSG00000108784_17	ENSG00000108784_17:40690773:40695046:clu11410	40690773	40695046	clu11410	4652	-1847	17:40686342:G:A	G	A	AC=3997;AN=6028	rs4793090	0.336735	0.663265	0.997377	1.68147e-06	0.00899101	0.00933124	1
TM9SF1	-	1	protein_coding	ENSG00000100926_14	ENSG00000100926_14:24679141:24679554:clu17568	24679141	24679554	clu17568	7063	163185	14:24519493:T:C	T	C	AC=120;AN=5704	rs116842990	0.978782	0.0212183	0.799397	7.92848e-07	0.01998	0.0109117	1
CNBP	-	1	protein_coding	ENSG00000169714_3	ENSG00000169714_3:128890351:128890477:clu37272	128890351	128890477	clu37272	5840	16500	3:128886264:G:A	G	A	AC=5855;AN=6058	rs9875392	0.0332044	0.966796	1	7.42919e-74	0.000999001	3.21177e-61	1
FN3KRP	+	2	protein_coding	ENSG00000141560_17	ENSG00000141560_17:80678239:80680680:clu13033	80678239	80680680	clu13033	5628	5836	17:80680394:T:C	T	C	AC=3718;AN=5948	rs2246577	0.37262	0.62738	0.988957	2.69803e-76	0.000999001	1.64405e-70	1
RHOC	-	1	protein_coding	ENSG00000155366_1	ENSG00000155366_1:113246428:113249700:clu44327	113246428	113249700	clu44327	5905	2342	1:113247713:G:A	G	A	AC=1049;AN=5866	rs35221527	0.820679	0.179321	0.973965	1.63096e-54	0.000999001	2.95062e-46	1
RRP15	+	2	protein_coding	ENSG00000067533_1	ENSG00000067533_1:218480974:218504290:clu46201	218480974	218504290	clu46201	7459	57682	1:218516310:G:T	G	T	AC=2494;AN=5596	rs10495098	0.554101	0.445899	0.962257	1.84464e-21	0.000999001	1.35468e-16	1
TNFAIP2	+	2	protein_coding	ENSG00000185215_14	ENSG00000185215_14:103590843:103592647:clu18759	103590843	103592647	clu18759	6783	994	14:103590772:G:A	G	A	AC=3856;AN=5410	rs3759573	0.288371	0.711629	0.939118	0	0.000999001	0	1
CCDC88B	+	2	protein_coding	ENSG00000168071_11	ENSG00000168071_11:64107736:64108079:clu6390	64107736	64108079	clu6390	4344	41	11:64107735:G:A	G	A	AC=2145;AN=5886	rs663743	0.636575	0.363425	0.985114	0	0.000999001	0	1
TMEM80	+	1	protein_coding	ENSG00000177042_11	ENSG00000177042_11:695846:698869:clu5202	695846	698869	clu5202	7203	427	11:695854:C:T	C	T	AC=726;AN=5804	rs7945422	0.875042	0.124958	0.959803	3.03072e-11	0.000999001	1.1607e-06	1
LGALS9C	+	2	protein_coding	ENSG00000171916_17	ENSG00000171916_17:18394637:18395262:clu10720	18394637	18395262	clu10720	3937	-20236	17:18359814:A:<CN0>:18376676	A	<CN0>	AC=1064;AN=3120	esv3640151;esv3640152	0.658849	0.341151	0.763436	1.98099e-13	0.000999001	1.35938e-08	1
DAD1	-	1	protein_coding	ENSG00000129562_14	ENSG00000129562_14:23044133:23057853:clu17423	23044133	23057853	clu17423	8197	36404	14:23021770:C:T	C	T	AC=2828;AN=4890	rs1263663	0.423414	0.576586	0.902255	2.35665e-06	0.003996	0.00780739	1
CD22	+	2	protein_coding	ENSG00000012124_19	ENSG00000012124_19:35836623:35837054:clu20818	35836623	35837054	clu20818	6843	26607	19:35836770:G:A	G	A	AC=417;AN=4572	rs10406539	0.909266	0.0907336	0.751379	1.20496e-13	0.000999001	2.5056e-08	1
TMOD2	+	2	protein_coding	ENSG00000128872_15	ENSG00000128872_15:52098718:52100617:clu16340	52098718	52100617	clu16340	5871	75538	15:52119295:C:CA	C	CA	AC=1986;AN=5512	rs546272290	0.64005	0.35995	0.954723	7.43174e-07	0.010989	0.00721178	1
HDGFRP3	-	2	protein_coding	ENSG00000166503_15	ENSG00000166503_15:83832827:83876083:clu16979	83832827	83876083	clu16979	4542	148939	15:83727830:C:T	C	T	AC=2248;AN=5984	rs4079029	0.624388	0.375612	0.993644	6.9356e-07	0.003996	0.00291326	1
CPT1B	-	2	protein_coding	ENSG00000205560_22	ENSG00000205560_22:51012848:51012922:clu24722	51012848	51012922	clu24722	5197	13397	22:51004501:TGTGAGCCACCGC:T	TGTGAGCCACCGC	T	AC=176;AN=5992	rs72398845	0.970483	0.0295173	0.951348	8.95384e-20	0.000999001	3.04229e-14	1
ZNF765	+	2	protein_coding	ENSG00000196417_19	ENSG00000196417_19:53935281:53945049:clu22179	53935281	53945049	clu22179	11304	56902	19:53949947:A:C	A	C	AC=1918;AN=5852	rs12151321	0.674116	0.325884	0.977624	7.60833e-27	0.000999001	8.42186e-21	1
TMCO3	+	2	protein_coding	ENSG00000150403_13	ENSG00000150403_13:114156195:114157811:clu2297	114156195	114157811	clu2297	6980	26480	13:114171789:C:T	C	T	AC=605;AN=5706	rs2770032	0.894494	0.105506	0.929793	1.58796e-14	0.000999001	3.17616e-09	1
ZNF217	-	1	protein_coding	ENSG00000171940_20	ENSG00000171940_20:52188392:52192266:clu25671	52188392	52192266	clu25671	7084	39608	20:52186837:G:A	G	A	AC=107;AN=5878	rs61744628	0.982054	0.0179462	0.841865	3.41426e-15	0.000999001	1.2434e-10	1
C15orf38	-	1	protein_coding	ENSG00000242498_15	ENSG00000242498_15:90432372:90437113:clu17077	90432372	90437113	clu17077	7386	1430	15:90454757:G:C	G	C	AC=4607;AN=5470	rs1256839	0.158637	0.841363	0.916488	2.5314e-123	0.000999001	1.03566e-111	1
NFE2L2	-	1	protein_coding	ENSG00000116044_2	ENSG00000116044_2:178098999:178129260:clu40724	178098999	178129260	clu40724	6650	-234203	2:178491627:CT:C	CT	C	AC=3342;AN=4332	rs71010806	0.228197	0.771803	0.819643	5.60732e-07	0.00899101	0.00309016	1
TRIM8	+	2	protein_coding	ENSG00000171206_10	ENSG00000171206_10:104415894:104416002:clu9411	104415894	104416002	clu9411	4564	-433043	10:103971209:G:A	G	A	AC=225;AN=5870	rs72845627	0.96173	0.0382696	0.916739	5.06748e-08	0.000999001	0.000340624	1
CCDC11	-	2	protein_coding	ENSG00000172361_18	ENSG00000172361_18:47794033:47799047:clu23124	47794033	47799047	clu23124	7092	-1082	18:47793973:G:A	G	A	AC=397;AN=5816	rs34500680	0.931688	0.0683115	0.943708	2.1727e-07	0.002997	0.0022896	1
ITPKB	-	2	protein_coding	ENSG00000143772_1	ENSG00000143772_1:226844975:226862618:clu46336	226844975	226862618	clu46336	7025	88068	1:226838955:T:C	T	C	AC=1508;AN=5966	rs2173567	0.7473	0.2527	0.99098	7.67874e-08	0.000999001	0.000661345	1
DNAJC15	+	2	protein_coding	ENSG00000120675_13	ENSG00000120675_13:43597870:43639822:clu1838	43597870	43639822	clu1838	6612	59642	13:43656980:CTA:C	CTA	C	AC=1123;AN=5582	rs3043164	0.798393	0.201607	0.941504	6.6346e-09	0.000999001	7.96528e-05	1
QRSL1	+	2	protein_coding	ENSG00000130348_6	ENSG00000130348_6:107090965:107096900:clu30796	107090965	107096900	clu30796	7214	12917	6:107090369:A:G	A	G	AC=3755;AN=6044	rs9400038	0.380737	0.619263	0.998366	1.16007e-17	0.000999001	6.77645e-13	1
GDI2	-	2	protein_coding	ENSG00000057608_10	ENSG00000057608_10:5828013:5838726:clu8031	5828013	5838726	clu8031	10253	82862	10:5801232:T:G	T	G	AC=1660;AN=6038	rs2797496	0.725744	0.274256	0.997601	1.79497e-08	0.000999001	0.000280244	1
CAPN15	+	2	protein_coding	ENSG00000103326_16	ENSG00000103326_16:583998:596817:clu13121	583998	596817	clu13121	6537	8428	16:586144:T:C	T	C	AC=439;AN=5662	rs113355794	0.922759	0.0772414	0.893028	4.14434e-79	0.000999001	5.33125e-53	1
CAPN15	+	2	protein_coding	ENSG00000103326_16	ENSG00000103326_16:583998:596817:clu13121	583998	596817	clu13121	6537	7056	16:584772:C:G	C	G	AC=1482;AN=4302	rs2266929	0.657787	0.342213	0.850206	9.38871e-09	0.014985	0.00637015	2
P2RX4	+	1	protein_coding	ENSG00000135124_12	ENSG00000135124_12:121659969:121660750:clu4696	121659969	121660750	clu4696	6829	13128	12:121660787:T:C	T	C	AC=2902;AN=5986	rs25643	0.515492	0.484508	0.994043	1.79462e-15	0.000999001	7.79778e-11	1
NAGK	+	1	protein_coding	ENSG00000124357_2	ENSG00000124357_2:71295842:71297871:clu39300	71295842	71297871	clu39300	7537	6125	2:71297598:C:T	C	T	AC=161;AN=5990	rs41285971	0.973083	0.0269168	0.953397	3.65711e-18	0.000999001	4.21559e-13	1
NAGK	+	1	protein_coding	ENSG00000124357_2	ENSG00000124357_2:71295842:71297871:clu39300	71295842	71297871	clu39300	7537	6222	2:71297695:T:C	T	C	AC=760;AN=6058	rs2287328	0.875081	0.124919	1	5.74728e-15	0.000999001	4.02321e-10	2
SNX13	-	1	protein_coding	ENSG00000071189_7	ENSG00000071189_7:17915413:17929986:clu26856	17915413	17929986	clu26856	6360	30316	7:17949807:G:A	G	A	AC=1660;AN=6012	rs2714864	0.723612	0.276388	0.995924	1.11259e-08	0.001998	0.000394399	1
UBXN11	-	2	protein_coding	ENSG00000158062_1	ENSG00000158062_1:26629658:26633083:clu42736	26629658	26633083	clu42736	4431	57861	1:26586992:G:GA	G	GA	AC=1316;AN=5212	rs34728249	0.74756	0.25244	0.91445	1.17527e-37	0.000999001	1.45661e-31	1
DIABLO	-	1	protein_coding	ENSG00000184047_12	ENSG00000184047_12:122693124:122701035:clu4766	122693124	122701035	clu4766	5151	15979	12:122696101:A:G	A	G	AC=300;AN=6058	rs11061368	0.950677	0.049323	1	1.28477e-17	0.000999001	2.83255e-12	1
NPHP3	-	1	protein_coding	ENSG00000113971_3	ENSG00000113971_3:132423215:132424584:clu37386	132423215	132424584	clu37386	7864	9810	3:132431492:C:A	C	A	AC=1061;AN=6052	rs4123899	0.824137	0.175863	0.99893	6.69618e-43	0.000999001	7.74786e-38	1
RWDD2B	-	2	protein_coding	ENSG00000156253_21	ENSG00000156253_21:30380942:30391532:clu26008	30380942	30391532	clu26008	6642	104213	21:30287485:C:T	C	T	AC=526;AN=4140	rs34512365	0.872345	0.127655	0.768386	8.69471e-19	0.000999001	1.40173e-13	1
VSTM1	-	2	protein_coding	ENSG00000189068_19	ENSG00000189068_19:54554702:54561560:clu22217	54554702	54561560	clu22217	11590	11670	19:54555536:C:<CN0>:0	C	<CN0>	AC=978;AN=5462	esv3644779	0.821416	0.178584	0.917467	4.35852e-38	0.000999001	2.99243e-31	1
LYAR	-	2	protein_coding	ENSG00000145220_4	ENSG00000145220_4:4270342:4271156:clu33850	4270342	4271156	clu33850	10170	63	4:4291832:A:T	A	T	AC=1894;AN=6008	rs1048898	0.685366	0.314634	0.996326	5.84626e-16	0.000999001	4.65749e-11	1
MUSTN1	-	2	protein_coding	ENSG00000272573_3	ENSG00000272573_3:52864686:52867130:clu36614	52864686	52867130	clu36614	4569	8023	3:52861211:A:T	A	T	AC=1478;AN=6058	rs13072536	0.756286	0.243714	1	3.65516e-36	0.000999001	5.45212e-28	1
WDR75	+	2	protein_coding	ENSG00000115368_2	ENSG00000115368_2:190313234:190315629:clu40817	190313234	190315629	clu40817	5505	-115923	2:190190235:T:C	T	C	AC=227;AN=5940	rs13419825	0.961374	0.0386259	0.93674	1.51513e-07	0.001998	0.00122341	1
LSM10	-	2	protein_coding	ENSG00000181817_1	ENSG00000181817_1:36826941:36828160:clu43087	36826941	36828160	clu43087	4659	148797	1:36714695:G:T	G	T	AC=100;AN=4922	rs78351122	0.979191	0.0208086	0.590531	6.2911e-18	0.000999001	1.52942e-13	1
CCDC93	-	2	protein_coding	ENSG00000125633_2	ENSG00000125633_2:118706971:118709949:clu40145	118706971	118709949	clu40145	6979	60404	2:118711304:CA:C	CA	C	AC=1685;AN=5768	rs11310138	0.70894	0.29106	0.979171	7.92636e-08	0.001998	0.00151888	1
FAXDC2	-	1	protein_coding	ENSG00000170271_5	ENSG00000170271_5:154200032:154200820:clu33223	154200032	154200820	clu33223	6779	38548	5:154200263:G:A	G	A	AC=3088;AN=6058	rs11167702	0.489039	0.510961	1	8.55743e-29	0.000999001	2.28807e-24	1
KIR2DL4	+	2	protein_coding	ENSG00000189013_19	ENSG00000189013_19:55363737:55365202:clu22377	55363737	55365202	clu22377	10341	146489	19:55382490:T:C	T	C	AC=1146;AN=5976	rs61137200	0.806699	0.193301	0.985435	1.16904e-50	0.000999001	3.3076e-42	1
KIR2DL4	+	2	protein_coding	ENSG00000189013_19	ENSG00000189013_19:55363737:55365202:clu22377	55363737	55365202	clu22377	10341	146489	19:55382490:T:C	T	C	AC=1146;AN=5976	rs61137200	0.806699	0.193301	0.985435	1.31396e-20	0.000999001	7.48356e-15	2
KIR2DL4	+	2	protein_coding	ENSG00000189013_19	ENSG00000189013_19:55363737:55365202:clu22377	55363737	55365202	clu22377	10341	81438	19:55317439:C:T	C	T	AC=120;AN=5724	rs200485159	0.979366	0.0206344	0.764923	4.03449e-13	0.000999001	3.66179e-08	3
KIR2DL4	+	2	protein_coding	ENSG00000189013_19	ENSG00000189013_19:55363737:55365202:clu22377	55363737	55365202	clu22377	10341	94568	19:55330569:A:G	A	G	AC=410;AN=3636	rs113082063	0.886975	0.113025	0.685704	1.01835e-09	0.000999001	5.2403e-05	4
KIR2DL4	+	2	protein_coding	ENSG00000189013_19	ENSG00000189013_19:55363737:55365202:clu22377	55363737	55365202	clu22377	10341	141582	19:55377583:T:C	T	C	AC=4184;AN=4846	rs3745900	0.136565	0.863435	0.835954	1.21842e-08	0.001998	0.000497091	5
NOSIP	-	2	protein_coding	ENSG00000142546_19	ENSG00000142546_19:50059993:50060132:clu21799	50059993	50060132	clu21799	6829	35664	19:50057854:G:A	G	A	AC=435;AN=5942	rs4075250	0.926224	0.0737759	0.968018	3.18355e-18	0.000999001	5.55584e-13	1
ALMS1	+	1	protein_coding	ENSG00000116127_2	ENSG00000116127_2:73828563:73829312:clu39357	73828563	73829312	clu39357	4525	53359	2:73666244:C:CT	C	CT	AC=1283;AN=5862	rs11395640	0.781885	0.218115	0.97692	2.71407e-08	0.001998	0.000460162	1
MRFAP1L1	-	2	protein_coding	ENSG00000178988_4	ENSG00000178988_4:6710370:6710958:clu33896	6710370	6710958	clu33896	9572	1250	4:6710356:T:C	T	C	AC=211;AN=5368	rs62289390	0.961273	0.0387273	0.774128	6.16777e-09	0.000999001	8.8693e-05	1
KRT73	-	2	protein_coding	ENSG00000186049_12	ENSG00000186049_12:53003065:53004399:clu3383	53003065	53004399	clu3383	6996	-11746	12:53024088:G:C	G	C	AC=1714;AN=6054	rs598258	0.71871	0.28129	0.999447	1.35307e-27	0.000999001	1.41436e-22	1
RGS3	+	1	protein_coding	ENSG00000138835_9	ENSG00000138835_9:116356618:116356710:clu47824	116356618	116356710	clu47824	6829	149519	9:116356529:C:G	C	G	AC=4369;AN=5954	rs10817493	0.26486	0.73514	0.988426	4.81667e-78	0.000999001	1.95086e-64	1
LILRB5	-	2	protein_coding	ENSG00000105609_19	ENSG00000105609_19:54778683:54779805:clu22267	54778683	54779805	clu22267	11470	-19499	19:54780662:C:T	C	T	AC=166;AN=6058	rs149508154	0.972598	0.0274017	1	4.5139e-38	0.000999001	6.47817e-33	1
PIP4K2B	-	1	protein_coding	ENSG00000141720_17	ENSG00000141720_17:36927525:36933940:clu11234	36927525	36933940	clu11234	5141	24178	17:36932200:C:G	C	G	AC=5265;AN=5984	rs228293	0.119817	0.880183	0.985321	6.67891e-13	0.000999001	4.32458e-08	1
MZT2A	-	2	protein_coding	ENSG00000173272_2	ENSG00000173272_2:132229755:132249449:clu40284	132229755	132249449	clu40284	5779	9006	2:132241309:AC:A	AC	A	AC=419;AN=6026	rs199569741	0.929682	0.0703176	0.991163	7.0839e-35	0.000999001	1.42848e-27	1
MZT2A	-	2	protein_coding	ENSG00000173272_2	ENSG00000173272_2:132229755:132249449:clu40284	132229755	132249449	clu40284	5779	21524	2:132228791:T:C	T	C	AC=1462;AN=5806	rs3101984	0.746379	0.253621	0.974963	1.56643e-30	0.000999001	1.44914e-23	2
PRPF6	+	2	protein_coding	ENSG00000101161_20	ENSG00000101161_20:62612669:62614400:clu25921	62612669	62614400	clu25921	5674	23652	20:62636139:C:T	C	T	AC=729;AN=5850	rs75100087	0.876502	0.123498	0.961881	1.01566e-10	0.000999001	1.17461e-06	1
PPM1K	-	1	protein_coding	ENSG00000163644_4	ENSG00000163644_4:89198395:89205558:clu34580	89198395	89205558	clu34580	7198	6523	4:89199397:G:A	G	A	AC=71;AN=6004	rs116564150	0.98813	0.0118699	0.93254	1.90678e-24	0.000999001	1.79762e-18	1
RPS15A	-	1	protein_coding	ENSG00000134419_16	ENSG00000134419_16:18800440:18801632:clu13895	18800440	18801632	clu13895	5731	10216	16:18791488:T:C	T	C	AC=315;AN=6004	rs2641893	0.947154	0.0528455	0.972638	2.28878e-40	0.000999001	1.21082e-34	1
RPS15A	-	1	protein_coding	ENSG00000134419_16	ENSG00000134419_16:18800440:18801632:clu13895	18800440	18801632	clu13895	5731	-61308	16:18863012:G:A	G	A	AC=66;AN=5850	rs190236910	0.988822	0.0111778	0.756378	7.8896e-24	0.000999001	2.18901e-19	2
SLC6A6	+	1	protein_coding	ENSG00000131389_3	ENSG00000131389_3:14520693:14523179:clu35653	14520693	14523179	clu35653	6980	72749	3:14516824:A:G	A	G	AC=512;AN=4758	rs3729590	0.891492	0.108508	0.813021	3.96099e-17	0.000999001	2.30631e-12	1
ZNF560	-	2	protein_coding	ENSG00000198028_19	ENSG00000198028_19:9529307:9529893:clu19752	9529307	9529893	clu19752	7298	73079	19:9536203:G:A	G	A	AC=3111;AN=6058	rs10411141	0.486622	0.513378	1	0	0.000999001	9.59931e-307	1
ZNF439	+	1	protein_coding	ENSG00000171291_19	ENSG00000171291_19:12058122:12058329:clu19986	12058122	12058329	clu19986	6043	108398	19:12067938:G:A	G	A	AC=64;AN=6028	rs147542795	0.989307	0.0106935	0.939393	2.04936e-21	0.000999001	4.31436e-17	1
CBR3	+	2	protein_coding	ENSG00000159231_21	ENSG00000159231_21:37510230:37518374:clu26147	37510230	37518374	clu26147	7696	-22147	21:37485062:A:C	A	C	AC=2501;AN=6058	rs4817775	0.586718	0.413282	1	7.54875e-12	0.000999001	2.56818e-08	1
AMD1	+	2	protein_coding	ENSG00000123505_6	ENSG00000123505_6:111214268:111214679:clu30903	111214268	111214679	clu30903	6428	-298724	6:110897248:G:A	G	A	AC=87;AN=5968	rs74668341	0.985438	0.0145615	0.894003	1.25936e-66	0.000999001	1.96431e-41	1
AMD1	+	2	protein_coding	ENSG00000123505_6	ENSG00000123505_6:111214268:111214679:clu30903	111214268	111214679	clu30903	6428	128925	6:111324897:T:C	T	C	AC=127;AN=6044	rs79974850	0.978985	0.0210152	0.983154	4.94232e-29	0.000999001	9.03848e-17	2
AMD1	+	2	protein_coding	ENSG00000123505_6	ENSG00000123505_6:111214268:111214679:clu30903	111214268	111214679	clu30903	6428	-32746	6:111163226:G:A	G	A	AC=79;AN=6056	rs148465596	0.98694	0.0130603	0.992455	2.46823e-17	0.000999001	5.72284e-10	3
AMD1	+	2	protein_coding	ENSG00000123505_6	ENSG00000123505_6:111214268:111214679:clu30903	111214268	111214679	clu30903	6428	-115370	6:111080602:C:T	C	T	AC=89;AN=5950	rs188792846	0.985062	0.0149376	0.881873	4.34081e-17	0.000999001	5.7044e-09	4
AMD1	+	2	protein_coding	ENSG00000123505_6	ENSG00000123505_6:111214268:111214679:clu30903	111214268	111214679	clu30903	6428	66795	6:111262767:G:A	G	A	AC=80;AN=6050	rs181125063	0.986766	0.0132343	0.987171	1.94046e-10	0.001998	0.000149565	5
AMD1	+	2	protein_coding	ENSG00000123505_6	ENSG00000123505_6:111214268:111214679:clu30903	111214268	111214679	clu30903	6428	-426480	6:110769492:A:G	A	G	AC=82;AN=6012	rs150000066	0.986359	0.0136408	0.930703	1.54867e-09	0.003996	0.000563695	6
AMD1	+	2	protein_coding	ENSG00000123505_6	ENSG00000123505_6:111214268:111214679:clu30903	111214268	111214679	clu30903	6428	18578	6:111214550:A:G	A	G	AC=78;AN=6046	rs189722852	0.98708	0.0129199	0.986661	4.36698e-09	0.00699301	0.00114177	7
AMD1	+	2	protein_coding	ENSG00000123505_6	ENSG00000123505_6:111214268:111214679:clu30903	111214268	111214679	clu30903	6428	-420683	6:110775289:C:T	C	T	AC=61;AN=6050	rs74667019	0.989994	0.0100065	0.972976	1.66873e-08	0.00999001	0.00257548	8
AMD1	+	2	protein_coding	ENSG00000123505_6	ENSG00000123505_6:111214268:111214679:clu30903	111214268	111214679	clu30903	6428	-8170	6:111187802:T:C	T	C	AC=78;AN=6046	rs192686229	0.98708	0.0129199	0.986358	1.85324e-08	0.011988	0.00293054	9
RP1-309K20.6	-	2	protein_coding	ENSG00000272897_20	ENSG00000272897_20:34220845:34252682:clu25312	34220845	34252682	clu25312	4115	41310	20:34221155:G:T	G	T	AC=568;AN=5922	rs6060524	0.904982	0.0950181	0.979155	7.64902e-110	0.000999001	7.42527e-102	1
PPA2	-	1	protein_coding	ENSG00000138777_4	ENSG00000138777_4:106320321:106345353:clu34735	106320321	106345353	clu34735	5916	86309	4:106308928:A:AGGGGGG	A	AGGGGGG	AC=2709;AN=6046	rs34239431	0.551212	0.448788	0.998211	1.26402e-23	0.000999001	3.3114e-18	1
AK1	-	2	protein_coding	ENSG00000106992_9	ENSG00000106992_9:130636928:130639902:clu48082	130636928	130639902	clu48082	4487	-28936	9:130668957:A:G	A	G	AC=478;AN=4088	rs10819317	0.881749	0.118251	0.730514	3.57475e-09	0.000999001	4.06488e-05	1
PSMA1	-	2	protein_coding	ENSG00000256206_11	ENSG00000256206_11:14540587:14632512:clu5597	14540587	14632512	clu5597	5804	-74084	11:14615973:G:T	G	T	AC=3339;AN=6038	rs10766186	0.447266	0.552734	0.995786	7.0879e-11	0.000999001	2.30977e-06	1
RP11-420G6.4	-	1	lincRNA	ENSG00000230438_6	ENSG00000230438_6:2855924:2858145:clu29037	2855924	2858145	clu29037	7504	17345	6:2864295:T:C	T	C	AC=1526;AN=5822	rs380779	0.738095	0.261905	0.976706	1.74664e-06	0.003996	0.00417656	1
TDRKH	-	1	protein_coding	ENSG00000182134_1	ENSG00000182134_1:151743038:151746889:clu44827	151743038	151746889	clu44827	4827	19033	1:151744858:G:A	G	A	AC=2983;AN=5994	rs4845556	0.501467	0.498533	0.993077	5.34208e-18	0.000999001	4.47029e-13	1
ELF1	-	2	protein_coding	ENSG00000120690_13	ENSG00000120690_13:41556418:41556994:clu1783	41556418	41556994	clu1783	6447	47113	13:41588462:T:C	T	C	AC=1789;AN=5782	rs9532701	0.690645	0.309355	0.975209	4.77066e-15	0.000999001	2.41244e-10	1
ELF1	-	2	protein_coding	ENSG00000120690_13	ENSG00000120690_13:41556418:41556994:clu1783	41556418	41556994	clu1783	6447	-34158	13:41669733:G:A	G	A	AC=1652;AN=5996	rs59936027	0.725822	0.274178	0.991602	1.52129e-07	0.000999001	0.00171679	2
PPT1	-	1	protein_coding	ENSG00000131238_1	ENSG00000131238_1:40539855:40544232:clu43186	40539855	40544232	clu43186	6456	19949	1:40543425:C:T	C	T	AC=5026;AN=6034	rs3122427	0.166721	0.833279	0.995688	6.94018e-17	0.000999001	3.78503e-12	1
BDH1	-	1	protein_coding	ENSG00000161267_3	ENSG00000161267_3:197260432:197273232:clu38150	197260432	197273232	clu38150	5925	27509	3:197272684:C:T	C	T	AC=1784;AN=5916	rs6806696	0.69802	0.30198	0.985857	3.48342e-15	0.000999001	5.45101e-10	1
MED22	-	2	protein_coding	ENSG00000148297_9	ENSG00000148297_9:136201437:136202876:clu48400	136201437	136202876	clu48400	8015	17707	9:136197278:G:T	G	T	AC=2530;AN=5790	rs551154	0.563406	0.436594	0.979031	4.24581e-14	0.000999001	1.13686e-09	1
SLC20A1	+	1	protein_coding	ENSG00000144136_2	ENSG00000144136_2:113405315:113410279:clu40078	113405315	113410279	clu40078	6073	6582	2:113410015:A:G	A	G	AC=1624;AN=6058	rs10758	0.731141	0.268859	1	2.32577e-07	0.003996	0.00246212	1
C19orf47	-	2	protein_coding	ENSG00000160392_19	ENSG00000160392_19:40839836:40842017:clu21187	40839836	40842017	clu21187	7062	57582	19:40796851:G:A	G	A	AC=2642;AN=5990	rs8110323	0.559485	0.440515	0.994533	1.8072e-97	0.000999001	4.0815e-90	1
DDX60L	-	1	protein_coding	ENSG00000181381_4	ENSG00000181381_4:169317275:169321977:clu35255	169317275	169321977	clu35255	7328	142910	4:169316026:A:G	A	G	AC=3246;AN=6058	rs3828494	0.464378	0.535622	1	0	0.000999001	0	1
CHD4	-	2	protein_coding	ENSG00000111642_12	ENSG00000111642_12:6688083:6690210:clu2523	6688083	6690210	clu2523	6646	-11108	12:6727749:G:A	G	A	AC=905;AN=5940	rs11064289	0.848091	0.151909	0.971841	9.54838e-13	0.000999001	1.15532e-07	1
C4orf33	+	2	protein_coding	ENSG00000151470_4	ENSG00000151470_4:130030827:130032841:clu34982	130030827	130032841	clu34982	6599	-136129	4:129878342:G:A	G	A	AC=922;AN=5932	rs35006492	0.844141	0.155859	0.983295	7.68749e-21	0.000999001	5.61845e-15	1
KHK	+	2	protein_coding	ENSG00000138030_2	ENSG00000138030_2:27319669:27320371:clu38549	27319669	27320371	clu38549	4437	-36486	2:27273128:C:T	C	T	AC=3831;AN=6058	rs11126836	0.366699	0.633301	1	1.4237e-14	0.000999001	5.84503e-10	1
POLM	-	1	protein_coding	ENSG00000122678_7	ENSG00000122678_7:44114129:44116108:clu27220	44114129	44116108	clu27220	6171	425756	7:43696382:A:C	A	C	AC=121;AN=5962	rs10242140	0.980013	0.0199869	0.925188	9.9472e-35	0.000999001	2.52124e-28	1
CUEDC2	-	2	protein_coding	ENSG00000107874_10	ENSG00000107874_10:104184549:104184872:clu9393	104184549	104184872	clu9393	4473	189732	10:104002685:CAAAA:C	CAAAA	C	AC=3687;AN=5346	rs61551976	0.310742	0.689258	0.943399	3.25229e-07	0.000999001	0.0018372	1
FLVCR1	+	1	protein_coding	ENSG00000162769_1	ENSG00000162769_1:213061343:213061831:clu46174	213061343	213061831	clu46174	6863	64358	1:213095954:G:A	G	A	AC=846;AN=5336	rs6680409	0.841276	0.158724	0.907645	8.02327e-18	0.000999001	2.84599e-13	1
TBCK	-	2	protein_coding	ENSG00000145348_4	ENSG00000145348_4:107173164:107181594:clu34750	107173164	107181594	clu34750	6186	107494	4:107135157:C:T	C	T	AC=1062;AN=5842	rs80285929	0.818015	0.181985	0.970752	4.50189e-16	0.000999001	3.03848e-11	1
RP1-317E23.6	+	2	protein_coding	ENSG00000255054_1	ENSG00000255054_1:26146520:26149510:clu42713	26146520	26149510	clu42713	4931	8554	1:26146514:G:C	G	C	AC=2957;AN=5866	rs1127818	0.497171	0.502829	0.983742	1.02125e-115	0.000999001	8.25729e-105	1
AHR	+	2	protein_coding	ENSG00000106546_7	ENSG00000106546_7:17379852:17382545:clu26848	17379852	17382545	clu26848	7679	786832	7:18125077:T:G	T	G	AC=248;AN=5756	rs78901534	0.956876	0.0431239	0.881295	2.86309e-12	0.000999001	6.85688e-08	1
ORM1	+	2	protein_coding	ENSG00000229314_9	ENSG00000229314_9:117087177:117094106:clu47836	117087177	117094106	clu47836	7133	-7162	9:117078173:T:A	T	A	AC=3157;AN=5226	rs9299216	0.395927	0.604073	0.934446	1.10143e-17	0.000999001	8.78774e-13	1
CEP85L	-	1	protein_coding	ENSG00000111860_6	ENSG00000111860_6:118985684:119031199:clu30974	118985684	119031199	clu30974	6841	327703	6:118703534:T:C	T	C	AC=2599;AN=5998	rs56403768	0.565472	0.434528	0.994603	1.50375e-18	0.000999001	2.00909e-13	1
NRD1	-	1	protein_coding	ENSG00000078618_1	ENSG00000078618_1:52303292:52305898:clu43516	52303292	52305898	clu43516	4117	986317	1:51358159:G:A	G	A	AC=67;AN=5968	rs112143246	0.988878	0.011122	0.874994	1.78308e-06	0.002997	0.00476001	1
COX6A1	+	2	protein_coding	ENSG00000111775_12	ENSG00000111775_12:120884364:120884460:clu4661	120884364	120884460	clu4661	6802	45269	12:120921161:G:A	G	A	AC=2007;AN=6014	rs671566	0.665313	0.334687	0.995325	4.11428e-07	0.003996	0.00248566	1
UNC50	+	1	protein_coding	ENSG00000115446_2	ENSG00000115446_2:99226502:99227238:clu39843	99226502	99227238	clu39843	5038	-29930	2:99195111:A:C	A	C	AC=1419;AN=6050	rs3769701	0.765494	0.234506	0.99909	1.25487e-11	0.000999001	3.03144e-07	1
ZNF800	-	2	protein_coding	ENSG00000048405_7	ENSG00000048405_7:127015088:127017240:clu28360	127015088	127017240	clu28360	5555	-135728	7:127207705:C:T	C	T	AC=188;AN=5872	rs549970175	0.967919	0.0320811	0.917207	1.58836e-09	0.000999001	2.65165e-05	1
PREB	-	1	protein_coding	ENSG00000138073_2	ENSG00000138073_2:27355791:27355985:clu38558	27355791	27355985	clu38558	4518	4035	2:27353507:G:C	G	C	AC=927;AN=6058	rs2304678	0.846389	0.153611	1	7.32214e-07	0.010989	0.00874758	1
FBXW8	+	2	protein_coding	ENSG00000174989_12	ENSG00000174989_12:117426674:117448128:clu4584	117426674	117448128	clu4584	6810	-18277	12:117330483:T:C	T	C	AC=547;AN=6048	rs10850728	0.90959	0.0904101	0.990928	9.12129e-16	0.000999001	3.35553e-11	1
DDX39B	-	2	protein_coding	ENSG00000198563_6	ENSG00000198563_6:31508441:31509727:clu29620	31508441	31509727	clu29620	22736	1772	6:31508452:GA:G	GA	G	AC=3422;AN=6044	rs533752429	0.432956	0.567044	0.998607	0	0.000999001	0	1
YWHAB	+	2	protein_coding	ENSG00000166913_20	ENSG00000166913_20:43514527:43530172:clu25481	43514527	43530172	clu25481	6508	-11040	20:43503276:C:A	C	A	AC=1277;AN=5992	rs6017437	0.786273	0.213727	0.990829	3.20163e-94	0.000999001	5.8872e-84	1
RPL7	-	1	protein_coding	ENSG00000147604_8	ENSG00000147604_8:74205032:74205834:clu49612	74205032	74205834	clu49612	6615	-100322	8:74308345:A:C	A	C	AC=82;AN=5952	rs117782028	0.986544	0.0134559	0.867837	1.82573e-63	0.000999001	6.99185e-40	1
RPL7	-	1	protein_coding	ENSG00000147604_8	ENSG00000147604_8:74205032:74205834:clu49612	74205032	74205834	clu49612	6615	312773	8:73895250:C:T	C	T	AC=108;AN=6040	rs72655819	0.982218	0.0177821	0.965274	3.51688e-38	0.000999001	4.07621e-23	2
RPL7	-	1	protein_coding	ENSG00000147604_8	ENSG00000147604_8:74205032:74205834:clu49612	74205032	74205834	clu49612	6615	644	8:74207379:C:G	C	G	AC=171;AN=5810	rs577116509	0.969738	0.0302623	0.880192	2.34801e-28	0.000999001	1.19966e-16	3
RPL7	-	1	protein_coding	ENSG00000147604_8	ENSG00000147604_8:74205032:74205834:clu49612	74205032	74205834	clu49612	6615	375294	8:73832729:G:A	G	A	AC=106;AN=5852	rs143844040	0.981988	0.018012	0.85305	1.65977e-16	0.000999001	1.08253e-08	4
RPL7	-	1	protein_coding	ENSG00000147604_8	ENSG00000147604_8:74205032:74205834:clu49612	74205032	74205834	clu49612	6615	45881	8:74162142:G:T	G	T	AC=65;AN=5942	rs150920633	0.988819	0.0111805	0.851516	3.12824e-13	0.000999001	1.47783e-06	5
RPL7	-	1	protein_coding	ENSG00000147604_8	ENSG00000147604_8:74205032:74205834:clu49612	74205032	74205834	clu49612	6615	39590	8:74168433:T:A	T	A	AC=64;AN=6024	rs74805031	0.989462	0.0105383	0.925684	4.66676e-13	0.000999001	2.01844e-06	6
RPL7	-	1	protein_coding	ENSG00000147604_8	ENSG00000147604_8:74205032:74205834:clu49612	74205032	74205834	clu49612	6615	-747454	8:74955477:G:GT	G	GT	AC=67;AN=5866	rs147812098	0.988689	0.0113107	0.788538	6.55167e-10	0.000999001	0.000244516	7
RPL7	-	1	protein_coding	ENSG00000147604_8	ENSG00000147604_8:74205032:74205834:clu49612	74205032	74205834	clu49612	6615	140736	8:74067287:T:C	T	C	AC=61;AN=6058	rs78671183	0.989845	0.0101547	0.993735	3.4172e-08	0.004995	0.00269687	8
RPL7	-	1	protein_coding	ENSG00000147604_8	ENSG00000147604_8:74205032:74205834:clu49612	74205032	74205834	clu49612	6615	-354083	8:74562106:A:ATT	A	ATT	AC=489;AN=4396	rs544068264	0.888222	0.111778	0.747251	7.41131e-08	0.010989	0.00613743	9
CDC25B	+	2	protein_coding	ENSG00000101224_20	ENSG00000101224_20:3776526:3778269:clu24913	3776526	3778269	clu24913	7792	10465	20:3778042:T:A	T	A	AC=3378;AN=5944	rs4815606	0.432588	0.567412	0.989536	1.92994e-10	0.000999001	1.85505e-05	1
CDC25B	+	2	protein_coding	ENSG00000101224_20	ENSG00000101224_20:3776526:3778269:clu24913	3776526	3778269	clu24913	7792	19733	20:3787310:T:C	T	C	AC=492;AN=5920	rs11570025	0.917409	0.0825915	0.965426	2.00444e-07	0.011988	0.00936223	2
DDRGK1	-	2	protein_coding	ENSG00000198171_20	ENSG00000198171_20:3184062:3185183:clu24883	3184062	3185183	clu24883	7525	1196	20:3184134:C:T	C	T	AC=2662;AN=5676	rs2295553	0.530313	0.469687	0.96731	1.51052e-11	0.000999001	3.177e-07	1
MIF4GD	-	1	protein_coding	ENSG00000125457_17	ENSG00000125457_17:73264273:73266195:clu12449	73264273	73266195	clu12449	6618	2796	17:73264511:G:A	G	A	AC=1157;AN=5940	rs114062227	0.806149	0.193851	0.981746	1.4864e-10	0.000999001	2.62606e-06	1
SPAG1	+	2	protein_coding	ENSG00000104450_8	ENSG00000104450_8:101252999:101253119:clu49848	101252999	101253119	clu49848	4941	77856	8:101247989:C:T	C	T	AC=2197;AN=5998	rs1788188	0.63253	0.36747	0.99327	1.05033e-16	0.000999001	7.58832e-12	1
TNFRSF10B	-	2	protein_coding	ENSG00000120889_8	ENSG00000120889_8:22929320:22931949:clu49088	22929320	22931949	clu49088	7501	-2659	8:22929350:C:T	C	T	AC=2336;AN=6058	rs11778166	0.614603	0.385397	1	1.24127e-25	0.000999001	1.69865e-19	1
CCDC137	+	2	protein_coding	ENSG00000185298_17	ENSG00000185298_17:79637483:79638774:clu12886	79637483	79638774	clu12886	8351	30538	17:79663931:T:C	T	C	AC=1328;AN=6034	rs8070488	0.779126	0.220874	0.997462	3.02692e-10	0.000999001	6.21807e-06	1
C22orf29	-	2	protein_coding	ENSG00000215012_22	ENSG00000215012_22:19840009:19841966:clu23469	19840009	19841966	clu23469	6651	-14292	22:19856710:C:T	C	T	AC=801;AN=6018	rs58714937	0.866764	0.133236	0.99153	1.99745e-09	0.000999001	4.74687e-05	1
PPP1R16A	+	2	protein_coding	ENSG00000160972_8	ENSG00000160972_8:145724223:145724299:clu50442	145724223	145724299	clu50442	3325	33935	8:145737286:G:A	G	A	AC=2690;AN=5716	rs756627	0.529874	0.470126	0.97423	1.327e-07	0.001998	0.00123056	1
RAB8A	+	2	protein_coding	ENSG00000167461_19	ENSG00000167461_19:16240414:16243022:clu20299	16240414	16243022	clu20299	7940	1414	19:16223852:T:C	T	C	AC=3936;AN=5976	rs11086024	0.341503	0.658497	0.985882	9.57237e-08	0.000999001	0.00059015	1
MERTK	+	2	protein_coding	ENSG00000153208_2	ENSG00000153208_2:112687117:112702537:clu40048	112687117	112702537	clu40048	5380	262370	2:112918425:GCA:G	GCA	G	AC=2575;AN=5534	rs71826516	0.535147	0.464853	0.955476	5.89872e-10	0.000999001	1.29614e-06	1
CLEC4A	+	1	protein_coding	ENSG00000111729_12	ENSG00000111729_12:8276556:8281860:clu2630	8276556	8281860	clu2630	7735	1968	12:8278195:G:A	G	A	AC=89;AN=6058	ss1388062752	0.985332	0.014668	1	1.69782e-206	0.000999001	2.98854e-184	1
CLEC4A	+	1	protein_coding	ENSG00000111729_12	ENSG00000111729_12:8276556:8281860:clu2630	8276556	8281860	clu2630	7735	1954	12:8278181:A:T	A	T	AC=3928;AN=6058	ss1388062751	0.351064	0.648936	1	1.91296e-182	0.000999001	2.2554e-161	2
C15orf57	-	1	protein_coding	ENSG00000128891_15	ENSG00000128891_15:40855226:40857175:clu15892	40855226	40857175	clu15892	5449	-3830	15:40861085:A:G	A	G	AC=5677;AN=6056	rs4923878	0.0633667	0.936633	0.998093	1.27646e-89	0.000999001	2.48995e-77	1
PRKD2	-	2	protein_coding	ENSG00000105287_19	ENSG00000105287_19:47185005:47192794:clu21592	47185005	47192794	clu21592	6579	32080	19:47188303:G:A	G	A	AC=2087;AN=5644	rs62134780	0.630751	0.369249	0.964588	8.48063e-214	0.000999001	6.03695e-198	1
C12orf65	+	2	protein_coding	ENSG00000130921_12	ENSG00000130921_12:123718078:123738194:clu4836	123718078	123738194	clu4836	5822	83788	12:123801250:C:CT	C	CT	AC=2877;AN=4120	rs545944754	0.303884	0.696116	0.829702	8.29891e-08	0.000999001	0.000290296	1
KRT6A	-	2	protein_coding	ENSG00000205420_12	ENSG00000205420_12:53010164:53011862:clu3371	53010164	53011862	clu3371	7013	-28360	12:52915400:TGCCAGCTGCTTTAGGGAGG:T	TGCCAGCTGCTTTAGGGAGG	T	AC=1034;AN=5986	rs139863285	0.825995	0.174005	0.981937	1.69627e-07	0.000999001	0.000561023	1
ITPR2	-	2	protein_coding	ENSG00000123104_12	ENSG00000123104_12:26848583:26864106:clu2903	26848583	26864106	clu2903	7811	131956	12:26854174:A:T	A	T	AC=3867;AN=6002	rs11048662	0.355353	0.644647	0.993786	2.35803e-69	0.000999001	1.87976e-58	1
TANGO2	+	2	protein_coding	ENSG00000183597_22	ENSG00000183597_22:20008769:20024283:clu23489	20008769	20024283	clu23489	6527	1504	22:20006040:C:T	C	T	AC=2124;AN=6058	rs3788322	0.651193	0.348807	1	5.53072e-17	0.000999001	8.41163e-12	1
NPM1	+	1	protein_coding	ENSG00000181163_5	ENSG00000181163_5:170832407:170833401:clu33324	170832407	170833401	clu33324	6101	27903	5:170842022:CT:C	CT	C	AC=2120;AN=5670	rs111391607	0.626897	0.373103	0.962392	4.23823e-08	0.000999001	0.000634225	1
PRMT1	+	2	protein_coding	ENSG00000126457_19	ENSG00000126457_19:50189983:50191419:clu21820	50189983	50191419	clu21820	6877	-511103	19:49667939:TCTTG:TCTTGCTTG	TCTTG	TCTTGCTTG	AC=68;AN=5856	rs538273502;rs551785964	0.988492	0.0115077	0.76831	1.65946e-11	0.000999001	1.23229e-06	1
PRMT1	+	2	protein_coding	ENSG00000126457_19	ENSG00000126457_19:50189983:50191419:clu21820	50189983	50191419	clu21820	6877	237761	19:50416803:G:A	G	A	AC=77;AN=5934	rs58302984	0.987167	0.0128332	0.850609	5.90203e-09	0.000999001	0.000225452	2
PRMT1	+	2	protein_coding	ENSG00000126457_19	ENSG00000126457_19:50189983:50191419:clu21820	50189983	50191419	clu21820	6877	-317751	19:49861291:A:G	A	G	AC=72;AN=5940	rs191062783	0.987673	0.0123274	0.86685	2.79224e-08	0.001998	0.000905836	3
GBP1	-	2	protein_coding	ENSG00000117228_1	ENSG00000117228_1:89479962:89480230:clu43946	89479962	89480230	clu43946	5385	59150	1:89471892:C:T	C	T	AC=1598;AN=6058	rs12146148	0.735332	0.264668	0.998567	2.01505e-161	0.000999001	2.82735e-152	1
PHF11	+	2	protein_coding	ENSG00000136147_13	ENSG00000136147_13:50070231:50087195:clu1931	50070231	50087195	clu1931	6053	6184	13:50075929:T:C	T	C	AC=4066;AN=6040	rs2407693	0.325574	0.674426	0.998857	8.92154e-77	0.000999001	1.65997e-64	1
TMEM156	-	1	protein_coding	ENSG00000121895_4	ENSG00000121895_4:39030217:39033846:clu34110	39030217	39033846	clu34110	7899	-2795	4:39037336:C:T	C	T	AC=3725;AN=6036	rs2566097	0.38143	0.61857	0.998195	1.68656e-318	0.000999001	1.42099e-281	1
LIMS2	-	1	protein_coding	ENSG00000072163_2	ENSG00000072163_2:128397893:128398471:clu40218	128397893	128398471	clu40218	7207	44601	2:128394758:T:C	T	C	AC=2461;AN=6030	rs2255039	0.592647	0.407353	0.996971	1.03309e-06	0.001998	0.00518153	1
DPH1	+	2	protein_coding	ENSG00000108963_17	ENSG00000108963_17:1939947:1940129:clu9953	1939947	1940129	clu9953	8077	6568	17:1939971:G:A	G	A	AC=261;AN=5780	rs61753099	0.954992	0.0450085	0.891754	6.92223e-18	0.000999001	1.74615e-12	1
AOAH	-	1	protein_coding	ENSG00000136250_7	ENSG00000136250_7:36729785:36763627:clu27074	36729785	36763627	clu27074	6809	43121	7:36721032:C:T	C	T	AC=4642;AN=5942	rs4457232	0.218257	0.781743	0.989067	1.64502e-114	0.000999001	2.78626e-102	1
NCSTN	+	2	protein_coding	ENSG00000162736_1	ENSG00000162736_1:160323027:160323113:clu45288	160323027	160323113	clu45288	6248	31124	1:160344185:A:G	A	G	AC=3320;AN=6012	rs932746	0.446881	0.553119	0.993636	2.16144e-10	0.000999001	3.70206e-06	1
ERI1	+	2	protein_coding	ENSG00000104626_8	ENSG00000104626_8:8820053:8820728:clu48864	8820053	8820728	clu48864	8751	89323	8:8948979:T:C	T	C	AC=2414;AN=5900	rs10081437	0.591556	0.408444	0.986358	1.2543e-07	0.002997	0.00208841	1
RNASEH2C	-	2	protein_coding	ENSG00000172922_11	ENSG00000172922_11:65487280:65487516:clu6620	65487280	65487516	clu6620	4187	14003	11:65474414:TTC:T	TTC	T	AC=1951;AN=6018	rs199944500	0.677053	0.322947	0.996403	1.70881e-10	0.000999001	4.04645e-07	1
BRD2	+	2	protein_coding	ENSG00000204256_6	ENSG00000204256_6:32946165:32947605:clu29880	32946165	32947605	clu29880	27649	13526	6:32949962:G:T	G	T	AC=2699;AN=6052	rs184054	0.554211	0.445789	0.999565	2.08765e-62	0.000999001	1.76793e-52	1
PRKCQ-AS1	+	2	lincRNA	ENSG00000237943_10	ENSG00000237943_10:6625880:6626080:clu8062	6625880	6626080	clu8062	9232	3834	10:6626214:G:A	G	A	AC=778;AN=5026	rs41284471	0.845303	0.154697	0.871831	1.36375e-146	0.000999001	1.63729e-141	1
MIR29B1	-	2	lincRNA	ENSG00000226380_7	ENSG00000226380_7:130629648:130630479:clu28461	130629648	130630479	clu28461	6088	17672	7:130580396:T:C	T	C	AC=247;AN=5962	rs79042120	0.95806	0.0419397	0.940131	8.35522e-07	0.004995	0.00250323	1
ABCA2	-	2	protein_coding	ENSG00000107331_9	ENSG00000107331_9:139918688:139923169:clu48643	139918688	139923169	clu48643	6186	-571	9:139923937:C:T	C	T	AC=3668;AN=5822	rs4880191	0.370681	0.629319	0.977508	6.80221e-70	0.000999001	6.93495e-61	1
USP53	+	2	protein_coding	ENSG00000145390_4	ENSG00000145390_4:120161058:120166492:clu34849	120161058	120166492	clu34849	7776	10117	4:120143858:G:A	G	A	AC=1874;AN=6052	rs62328360	0.690384	0.309616	0.99922	1.80428e-14	0.000999001	3.24869e-09	1
DOT1L	+	1	protein_coding	ENSG00000104885_19	ENSG00000104885_19:2213639:2213848:clu19241	2213639	2213848	clu19241	8037	42917	19:2207064:C:T	C	T	AC=63;AN=5996	rs189294966	0.989417	0.0105829	0.926149	6.891e-08	0.003996	0.00405852	1
FUT7	-	2	protein_coding	ENSG00000180549_9	ENSG00000180549_9:139918688:139923169:clu48643	139918688	139923169	clu48643	6179	3524	9:139923937:C:T	C	T	AC=3668;AN=5822	rs4880191	0.370681	0.629319	0.977508	6.80221e-70	0.000999001	3.64979e-61	1
RPS24	+	2	protein_coding	ENSG00000138326_10	ENSG00000138326_10:79797062:79800373:clu8922	79797062	79800373	clu8922	6146	6633	10:79800150:A:C	A	C	AC=93;AN=6008	rs116972591	0.984238	0.0157621	0.939015	5.98048e-16	0.000999001	2.59389e-11	1
RPS24	+	2	protein_coding	ENSG00000138326_10	ENSG00000138326_10:79797062:79800373:clu8922	79797062	79800373	clu8922	6146	-100392	10:79693125:A:G	A	G	AC=77;AN=5968	rs187291585	0.986747	0.0132526	0.880089	3.74385e-10	0.000999001	5.14761e-06	2
DPP4	-	2	protein_coding	ENSG00000197635_2	ENSG00000197635_2:162904011:162929909:clu40531	162904011	162929909	clu40531	4718	27038	2:162904013:T:C	T	C	AC=295;AN=6058	rs116302758	0.950838	0.0491618	1	2.38248e-137	0.000999001	5.662e-117	1
ZNF140	+	1	protein_coding	ENSG00000196387_12	ENSG00000196387_12:133660147:133682096:clu5083	133660147	133682096	clu5083	4351	32284	12:133688707:T:C	T	C	AC=496;AN=4454	rs11147235	0.888791	0.111209	0.766132	1.05644e-07	0.001998	0.00105065	1
C11orf73	+	2	protein_coding	ENSG00000149196_11	ENSG00000149196_11:86017524:86048421:clu7244	86017524	86048421	clu7244	7967	26027	11:86039279:A:C	A	C	AC=2051;AN=5944	rs7110770	0.65588	0.34412	0.988824	2.05784e-14	0.000999001	4.22871e-10	1
EMC10	+	2	protein_coding	ENSG00000161671_19	ENSG00000161671_19:50984234:50985406:clu21917	50984234	50985406	clu21917	6994	2430	19:50982086:C:A	C	A	AC=3919;AN=6016	rs921938	0.348377	0.651623	0.995643	1.3862e-15	0.000999001	9.37113e-11	1
COQ7	+	1	protein_coding	ENSG00000167186_16	ENSG00000167186_16:19079059:19083250:clu13911	19079059	19083250	clu13911	5420	1264	16:19080184:C:T	C	T	AC=3687;AN=6030	rs4630530	0.388889	0.611111	0.997173	2.63299e-09	0.000999001	2.42355e-05	1
RDH13	-	2	protein_coding	ENSG00000160439_19	ENSG00000160439_19:55556677:55558755:clu22421	55556677	55558755	clu22421	10861	31802	19:55550856:C:T	C	T	AC=1479;AN=5946	rs12460185	0.752053	0.247947	0.97996	2.93879e-09	0.000999001	9.08811e-05	1
VPS45	+	2	protein_coding	ENSG00000136631_1	ENSG00000136631_1:150121976:150123102:clu44691	150121976	150123102	clu44691	2845	488941	1:150528309:A:T	A	T	AC=207;AN=5764	rs61819442	0.963935	0.036065	0.872208	1.83646e-06	0.011988	0.0100117	1
KCNH3	+	2	protein_coding	ENSG00000135519_12	ENSG00000135519_12:49944112:49948120:clu3236	49944112	49948120	clu3236	4907	-124043	12:49808896:G:A	G	A	AC=193;AN=5926	rs185521438	0.967721	0.0322793	0.935769	6.5091e-07	0.00799201	0.0064848	1
CYP4V2	+	2	protein_coding	ENSG00000145476_4	ENSG00000145476_4:187122496:187126354:clu35401	187122496	187126354	clu35401	9007	12819	4:187125492:C:T	C	T	AC=4809;AN=6052	rs4997687	0.205066	0.794934	0.996715	1.12161e-75	0.000999001	8.00789e-68	1
RP11-879F14.2	-	2	lincRNA	ENSG00000267279_18	ENSG00000267279_18:59273887:59274084:clu23213	59273887	59274084	clu23213	7028	521930	18:58752218:G:A	G	A	AC=109;AN=6044	rs8090450	0.981739	0.0182612	0.983743	4.10398e-06	0.012987	0.00746136	1
EP400NL	+	2	protein_coding	ENSG00000185684_12	ENSG00000185684_12:132610592:132610921:clu4992	132610592	132610921	clu4992	8471	-14125	12:132554702:G:T	G	T	AC=1410;AN=5776	rs11831480	0.757694	0.242306	0.969957	1.36015e-26	0.000999001	1.40275e-20	1
GNB2L1	-	1	protein_coding	ENSG00000204628_5	ENSG00000204628_5:180669345:180670680:clu33598	180669345	180670680	clu33598	4660	-6682	5:180681777:A:G	A	G	AC=576;AN=5416	rs3892967	0.894404	0.105596	0.883417	2.1763e-07	0.000999001	0.000544358	1
POLR2J2	-	2	protein_coding	ENSG00000228049_7	ENSG00000228049_7:102180173:102180462:clu28142	102180173	102180462	clu28142	5532	-37049	7:102349124:A:T	A	T	AC=1161;AN=5760	rs60984271	0.798371	0.201629	0.961861	3.59686e-78	0.000999001	1.22287e-70	1
FAM214A	-	1	protein_coding	ENSG00000047346_15	ENSG00000047346_15:52906054:52970203:clu16370	52906054	52970203	clu16370	6661	51244	15:52950769:T:TA	T	TA	AC=4782;AN=6050	rs71130175	0.209073	0.790927	0.995902	2.30271e-15	0.000999001	1.349e-10	1
EIF3J	+	1	protein_coding	ENSG00000104131_15	ENSG00000104131_15:44849848:44852447:clu16180	44849848	44852447	clu16180	3877	23879	15:44853133:GTGTT:G	GTGTT	G	AC=206;AN=6048	rs142480836	0.965773	0.0342267	0.993783	1.23973e-25	0.000999001	2.00253e-19	1
UBA2	+	2	protein_coding	ENSG00000126261_19	ENSG00000126261_19:34949829:34951375:clu20769	34949829	34951375	clu20769	7352	464251	19:35383507:A:G	A	G	AC=2107;AN=6016	rs2545975	0.650114	0.349886	0.996182	3.45247e-07	0.00599401	0.00640428	1
ZFYVE16	+	2	protein_coding	ENSG00000039319_5	ENSG00000039319_5:79741224:79745410:clu32357	79741224	79745410	clu32357	7048	94656	5:79798487:T:C	T	C	AC=5621;AN=6006	rs171595	0.0640859	0.935914	0.985051	3.56124e-26	0.000999001	1.0908e-19	1
MRPL11	-	1	protein_coding	ENSG00000174547_11	ENSG00000174547_11:66205730:66206103:clu6698	66205730	66206103	clu6698	3800	28039	11:66206169:C:T	C	T	AC=1526;AN=6016	rs11110	0.746349	0.253651	0.993839	3.50556e-127	0.000999001	6.20482e-108	1
SIGLEC5	-	2	protein_coding	ENSG00000268500_19	ENSG00000268500_19:52148783:52149035:clu21979	52148783	52149035	clu21979	9398	15306	19:52134835:T:<CN0>:52149093	T	<CN0>	AC=770;AN=4192	esv3644676;esv3644677	0.81503	0.18497	0.785726	1.06477e-236	0.000999001	4.80327e-215	1
SLC1A5	-	2	protein_coding	ENSG00000105281_19	ENSG00000105281_19:47282165:47285640:clu21607	47282165	47285640	clu21607	6766	9688	19:47282162:G:A	G	A	AC=1022;AN=5518	rs2070246	0.814802	0.185198	0.929519	1.30641e-09	0.000999001	1.13377e-05	1
RARS2	-	2	protein_coding	ENSG00000146282_6	ENSG00000146282_6:88224738:88226524:clu30638	88224738	88226524	clu30638	6859	111467	6:88188253:C:T	C	T	AC=1924;AN=6058	rs2300900	0.682624	0.317376	1	1.26806e-07	0.003996	0.0026608	1
OAZ1	+	1	protein_coding	ENSG00000104904_19	ENSG00000104904_19:2269743:2271384:clu19251	2269743	2271384	clu19251	8213	345	19:2269829:C:T	C	T	AC=761;AN=6020	rs4806836	0.873297	0.126703	0.987609	3.74834e-22	0.000999001	3.01812e-17	1
CIRBP	+	2	protein_coding	ENSG00000099622_19	ENSG00000099622_19:1276102:1277182:clu19150	1276102	1277182	clu19150	8760	10848	19:1270231:GCC:GC	GCC	GC	AC=4472;AN=5798	rs551218131;rs528531066;rs562310205	0.228528	0.771472	0.963065	3.52029e-22	0.000999001	9.1116e-17	1
SLMO2	-	2	protein_coding	ENSG00000101166_20	ENSG00000101166_20:57612335:57613521:clu25735	57612335	57613521	clu25735	6153	5573	20:57612390:C:G	C	G	AC=3725;AN=5940	rs151359	0.375658	0.624342	0.99064	2.87197e-09	0.000999001	2.78858e-05	1
CCNJL	-	1	protein_coding	ENSG00000135083_5	ENSG00000135083_5:159703419:159707532:clu33272	159703419	159707532	clu33272	7289	69008	5:159703394:C:T	C	T	AC=398;AN=6034	rs58686609	0.934262	0.0657383	0.991654	2.48937e-24	0.000999001	2.00848e-19	1
C17orf49	+	2	protein_coding	ENSG00000258315_17	ENSG00000258315_17:6920004:6920576:clu10272	6920004	6920576	clu10272	7336	-15	17:6917798:T:C	T	C	AC=5429;AN=6038	rs12135	0.101391	0.898609	0.995106	1.24064e-67	0.000999001	4.81163e-57	1
CHPF2	+	1	protein_coding	ENSG00000033100_7	ENSG00000033100_7:150932698:150934460:clu28883	150932698	150934460	clu28883	7281	-27155	7:150902419:G:A	G	A	AC=626;AN=5202	rs73169641	0.878811	0.121189	0.870921	4.11075e-07	0.003996	0.00367316	1
RPL10A	+	2	protein_coding	ENSG00000198755_6	ENSG00000198755_6:35437062:35437158:clu30024	35437062	35437158	clu30024	6139	741	6:35436925:C:T	C	T	AC=3523;AN=5926	rs2076172	0.405468	0.594532	0.987	5.08187e-89	0.000999001	9.31041e-79	1
RPL10A	+	2	protein_coding	ENSG00000198755_6	ENSG00000198755_6:35437062:35437158:clu30024	35437062	35437158	clu30024	6139	738	6:35436922:C:T	C	T	AC=192;AN=5796	rs11553984	0.966285	0.0337154	0.859146	1.23827e-29	0.000999001	5.45391e-24	2
PDLIM1	-	2	protein_coding	ENSG00000107438_10	ENSG00000107438_10:97028619:97050577:clu9113	97028619	97050577	clu9113	6867	14533	10:97036247:G:A	G	A	AC=1285;AN=5940	rs12765981	0.785268	0.214732	0.980585	1.62099e-14	0.000999001	5.58846e-10	1
LRRC29	-	1	protein_coding	ENSG00000125122_16	ENSG00000125122_16:67242358:67243951:clu14826	67242358	67243951	clu14826	3670	-942410	16:68203360:T:A	T	A	AC=147;AN=5546	rs79323321	0.973239	0.0267606	0.805259	2.03479e-06	0.00599401	0.00576946	1
NSMCE4A	-	2	protein_coding	ENSG00000107672_10	ENSG00000107672_10:123721622:123722753:clu9650	123721622	123722753	clu9650	7596	-11716	10:123746447:T:C	T	C	AC=861;AN=5828	rs2420976	0.852764	0.147236	0.96909	2.4623e-09	0.000999001	7.69518e-05	1
NFRKB	-	2	protein_coding	ENSG00000170322_11	ENSG00000170322_11:129748438:129751338:clu7884	129748438	129751338	clu7884	6588	-157773	11:129923257:G:A	G	A	AC=429;AN=5680	rs7111469	0.924003	0.0759972	0.908322	1.72058e-07	0.00799201	0.00650953	1
RP11-362F19.1	-	2	lincRNA	ENSG00000248810_4	ENSG00000248810_4:142246066:142253313:clu35017	142246066	142253313	clu35017	6401	20345	4:142233426:A:G	A	G	AC=2124;AN=5882	rs6537043	0.640199	0.359801	0.985076	8.09438e-10	0.000999001	5.68389e-06	1
PPP1CC	-	2	protein_coding	ENSG00000186298_12	ENSG00000186298_12:111169706:111180458:clu4427	111169706	111180458	clu4427	4277	-324221	12:111504964:C:T	C	T	AC=74;AN=5694	rs74427312	0.986964	0.013036	0.701486	7.40304e-07	0.000999001	0.00135326	1
AGO1	+	2	protein_coding	ENSG00000092847_1	ENSG00000092847_1:36379602:36379785:clu43052	36379602	36379785	clu43052	3987	845704	1:37181112:G:A	G	A	AC=61;AN=6038	rs191405936	0.989974	0.0100259	0.946275	9.33455e-07	0.004995	0.00307237	1
RAB28	-	1	protein_coding	ENSG00000157869_4	ENSG00000157869_4:13370274:13378169:clu33952	13370274	13378169	clu33952	8589	-222549	4:13708537:AT:A	AT	A	AC=86;AN=6042	rs149947124	0.985617	0.0143827	0.971946	9.49636e-08	0.001998	0.00114113	1
TBC1D17	+	2	protein_coding	ENSG00000104946_19	ENSG00000104946_19:50388015:50390733:clu21863	50388015	50390733	clu21863	7063	-3621	19:50377060:CA:C	CA	C	AC=2318;AN=5608	rs34494922	0.584377	0.415623	0.963505	7.76201e-21	0.000999001	2.03102e-15	1
EXOSC9	+	1	protein_coding	ENSG00000123737_4	ENSG00000123737_4:122737349:122737524:clu34885	122737349	122737524	clu34885	6939	27534	4:122750005:A:G	A	G	AC=2174;AN=6056	rs2063165	0.640439	0.359561	0.999844	1.74416e-55	0.000999001	9.31343e-49	1
TARBP1	-	2	protein_coding	ENSG00000059588_1	ENSG00000059588_1:234537008:234541649:clu46507	234537008	234541649	clu46507	7605	65994	1:234548854:T:C	T	C	AC=892;AN=5862	rs1039996	0.848384	0.151616	0.969325	5.90493e-15	0.000999001	1.00938e-09	1
IP6K2	-	1	protein_coding	ENSG00000068745_3	ENSG00000068745_3:48730612:48732523:clu36263	48730612	48732523	clu36263	2861	45824	3:48731961:A:G	A	G	AC=277;AN=5732	rs72929172	0.951057	0.0489427	0.903733	8.16391e-41	0.000999001	1.03737e-29	1
IP6K2	-	1	protein_coding	ENSG00000068745_3	ENSG00000068745_3:48730612:48732523:clu36263	48730612	48732523	clu36263	2861	46298	3:48731487:G:T	G	T	AC=926;AN=5652	rs3172494	0.835808	0.164192	0.947566	8.41276e-24	0.000999001	6.44427e-16	2
CCPG1	-	1	protein_coding	ENSG00000260916_15	ENSG00000260916_15:55681631:55700419:clu16377	55681631	55700419	clu16377	8884	133455	15:55567252:C:T	C	T	AC=80;AN=6004	rs185492143	0.986662	0.0133377	0.915293	1.3682e-07	0.002997	0.000731204	1
HM13	+	2	protein_coding	ENSG00000101294_20	ENSG00000101294_20:30149539:30156923:clu25138	30149539	30156923	clu25138	3871	39950	20:30142180:C:CA	C	CA	AC=942;AN=5614	rs554929652	0.830783	0.169217	0.93451	2.81797e-12	0.000999001	1.16532e-07	1
TMEM14B	+	2	protein_coding	ENSG00000137210_6	ENSG00000137210_6:10728960:10730848:clu29152	10728960	10730848	clu29152	7648	-24542	6:10723449:A:C	A	C	AC=301;AN=4934	rs1045911	0.939334	0.0606661	0.747359	7.51333e-09	0.000999001	0.000229896	1
LINC00989	+	2	lincRNA	ENSG00000250334_4	ENSG00000250334_4:80435056:80496295:clu34466	80435056	80496295	clu34466	5785	95337	4:80508906:G:GA	G	GA	AC=4169;AN=5718	rs35732335	0.272091	0.727909	0.96992	8.0507e-41	0.000999001	5.42462e-33	1
CCDC144A	+	2	protein_coding	ENSG00000170160_17	ENSG00000170160_17:16699548:16701556:clu10604	16699548	16701556	clu10604	5916	898334	17:17491184:C:T	C	T	AC=120;AN=5544	rs72828501	0.978529	0.0214713	0.739201	1.50523e-07	0.001998	0.000660381	1
CLEC12B	+	2	protein_coding	ENSG00000256660_12	ENSG00000256660_12:10168326:10170930:clu2722	10168326	10170930	clu2722	8190	-47797	12:10115428:C:T	C	T	AC=1539;AN=6030	rs2594103	0.744981	0.255019	0.996154	9.26299e-18	0.000999001	6.99983e-13	1
TMEM128	-	2	protein_coding	ENSG00000132406_4	ENSG00000132406_4:4238804:4239554:clu33847	4238804	4239554	clu33847	10146	11634	4:4238315:G:T	G	T	AC=936;AN=6058	rs2920244	0.845583	0.154417	1	1.7267e-21	0.000999001	6.5056e-16	1
C21orf2	-	2	protein_coding	ENSG00000160226_21	ENSG00000160226_21:45750209:45750706:clu26367	45750209	45750706	clu26367	7588	5393	21:45753891:C:T	C	T	AC=1218;AN=5860	rs35498868	0.791042	0.208958	0.977936	4.75253e-87	0.000999001	2.00076e-74	1
GSTM2	+	2	protein_coding	ENSG00000213366_1	ENSG00000213366_1:110231751:110231847:clu44230	110231751	110231847	clu44230	5905	14376	1:110225019:C:<CN0>:110245280	C	<CN0>	AC=3105;AN=4166	esv3587154	0.254345	0.745655	0.827198	1.20585e-300	0.000999001	4.46348e-290	1
FYCO1	-	2	protein_coding	ENSG00000163820_3	ENSG00000163820_3:45963332:45965148:clu36098	45963332	45965148	clu36098	7093	56642	3:45980673:G:A	G	A	AC=1089;AN=6058	rs17078449	0.818988	0.181012	1	1.5001e-70	0.000999001	3.06056e-62	1
PTP4A3	+	2	protein_coding	ENSG00000184489_8	ENSG00000184489_8:142402184:142431488:clu50166	142402184	142431488	clu50166	6809	20438	8:142422530:G:A	G	A	AC=1156;AN=5552	rs13251294	0.791549	0.208451	0.944017	4.35962e-11	0.000999001	1.58464e-06	1
SYTL3	+	2	protein_coding	ENSG00000164674_6	ENSG00000164674_6:159129423:159146535:clu31416	159129423	159146535	clu31416	8809	68532	6:159139577:G:A	G	A	AC=201;AN=6028	rs149739271	0.966796	0.0332038	0.98378	1.08259e-119	0.000999001	1.79841e-111	1
TPRG1L	+	2	protein_coding	ENSG00000158109_1	ENSG00000158109_1:3541837:3541988:clu42006	3541837	3541988	clu42006	8273	-787507	1:2754058:C:G	C	G	AC=81;AN=6006	rs143338471	0.986671	0.013329	0.923251	8.07582e-07	0.004995	0.00401192	1
PCMTD1	-	1	protein_coding	ENSG00000168300_8	ENSG00000168300_8:52733278:52744004:clu49440	52733278	52744004	clu49440	6483	55576	8:52756158:CA:CAA	CA	CAA	AC=3570;AN=5702	rs543375521;rs72311406	0.374229	0.625771	0.966878	6.48387e-09	0.000999001	7.03522e-05	1
RARS	+	2	protein_coding	ENSG00000113643_5	ENSG00000113643_5:167924353:167927596:clu33291	167924353	167927596	clu33291	6514	-7073	5:167906376:GTAAT:G	GTAAT	G	AC=3113;AN=5878	rs67323925	0.471761	0.528239	0.98568	8.46574e-10	0.000999001	1.5772e-05	1
DPM2	-	2	protein_coding	ENSG00000136908_9	ENSG00000136908_9:130698059:130698832:clu48092	130698059	130698832	clu48092	4455	6719	9:130694043:A:AG	A	AG	AC=5367;AN=6004	rs11428948	0.106213	0.893787	0.986051	9.96433e-35	0.000999001	8.86012e-29	1
HDAC4	-	2	protein_coding	ENSG00000068024_2	ENSG00000068024_2:240098259:240111529:clu41563	240098259	240111529	clu41563	8701	217730	2:240105617:G:A	G	A	AC=5381;AN=6058	rs843469	0.111541	0.888459	1	3.35563e-12	0.000999001	2.73151e-07	1
IL12RB1	-	2	protein_coding	ENSG00000096996_19	ENSG00000096996_19:18184409:18186559:clu20451	18184409	18186559	clu20451	7274	29107	19:18180646:G:A	G	A	AC=2034;AN=6058	rs391410	0.664732	0.335268	0.999857	2.42167e-55	0.000999001	7.19368e-48	1
BLZF1	+	2	protein_coding	ENSG00000117475_1	ENSG00000117475_1:169337580:169338711:clu45456	169337580	169338711	clu45456	8242	126089	1:169463296:G:T	G	T	AC=220;AN=5718	rs147474835	0.960526	0.0394737	0.847299	9.04935e-08	0.004995	0.00099327	1
LILRA6	-	2	protein_coding	ENSG00000244482_19	ENSG00000244482_19:54724700:54744707:clu22262	54724700	54744707	clu22262	11526	15165	19:54731483:C:T	C	T	AC=2076;AN=5664	rs7247394	0.632931	0.367069	0.964706	0	0.000999001	0	1
C1orf174	-	2	protein_coding	ENSG00000198912_1	ENSG00000198912_1:3807621:3809447:clu42036	3807621	3809447	clu42036	9020	-1888	1:3818744:T:C	T	C	AC=2045;AN=6024	rs10797355	0.659806	0.340194	0.996792	1.55518e-46	0.000999001	2.48676e-38	1
C1orf174	-	2	protein_coding	ENSG00000198912_1	ENSG00000198912_1:3807621:3809447:clu42036	3807621	3809447	clu42036	9020	-34	1:3816890:A:AT	A	AT	AC=2711;AN=5808	rs200455020	0.533132	0.466868	0.977601	2.38069e-13	0.000999001	9.7417e-09	2
C1orf174	-	2	protein_coding	ENSG00000198912_1	ENSG00000198912_1:3807621:3809447:clu42036	3807621	3809447	clu42036	9020	-26679	1:3843535:CTATCT:C	CTATCT	C	AC=177;AN=5346	rs144223867	0.9673	0.0327	0.74449	1.44308e-07	0.000999001	0.00149458	3
EOMES	-	2	protein_coding	ENSG00000163508_3	ENSG00000163508_3:27759242:27760078:clu35801	27759242	27760078	clu35801	6788	4867	3:27759338:C:A	C	A	AC=2874;AN=5986	rs9866625	0.519569	0.480431	0.989026	1.14908e-06	0.00599401	0.00676047	1
RPN2	+	1	protein_coding	ENSG00000118705_20	ENSG00000118705_20:35827628:35832288:clu25366	35827628	35832288	clu25366	4209	21416	20:35828228:A:G	A	G	AC=4357;AN=6058	rs6073655	0.280625	0.719375	0.999925	8.29591e-15	0.000999001	3.32881e-10	1
ZNF528	+	1	protein_coding	ENSG00000167555_19	ENSG00000167555_19:52909896:52918377:clu22058	52909896	52918377	clu22058	10546	16622	19:52917723:G:T	G	T	AC=4523;AN=5810	rs4801914	0.220672	0.779328	0.969256	4.26382e-109	0.000999001	2.96067e-104	1
TMEM55A	-	2	protein_coding	ENSG00000155099_8	ENSG00000155099_8:92033632:92052872:clu49727	92033632	92052872	clu49727	4670	2687	8:92050604:T:G	T	G	AC=4152;AN=6054	rs7016498	0.313548	0.686452	0.999585	1.60707e-15	0.000999001	1.40852e-10	1
NSA2	+	2	protein_coding	ENSG00000164346_5	ENSG00000164346_5:74066635:74069693:clu32256	74066635	74069693	clu32256	6522	105663	5:74168479:T:C	T	C	AC=942;AN=5458	rs4425487	0.826297	0.173703	0.925115	1.07179e-22	0.000999001	4.41946e-18	1
RP5-966M1.6	-	1	protein_coding	ENSG00000243696_3	ENSG00000243696_3:52864686:52867130:clu36614	52864686	52867130	clu36614	4568	8533	3:52861211:A:T	A	T	AC=1478;AN=6058	rs13072536	0.756286	0.243714	1	3.65516e-36	0.000999001	3.39439e-30	1
APOBEC3D	+	2	protein_coding	ENSG00000243811_22	ENSG00000243811_22:39419019:39421075:clu24227	39419019	39421075	clu24227	5595	4399	22:39414766:C:T	C	T	AC=2144;AN=5900	rs1139721	0.636589	0.363411	0.985787	1.02299e-09	0.000999001	1.64964e-05	1
NLRC5	+	2	protein_coding	ENSG00000140853_16	ENSG00000140853_16:57079404:57081457:clu14659	57079404	57081457	clu14659	7578	57132	16:57080528:C:A	C	A	AC=1429;AN=6058	rs289723	0.764023	0.235977	1	0	0.000999001	0	1
PCNP	+	2	protein_coding	ENSG00000081154_3	ENSG00000081154_3:101293123:101304281:clu36886	101293123	101304281	clu36886	6040	43442	3:101336380:G:A	G	A	AC=1620;AN=6020	rs11715368	0.731106	0.268894	0.997395	1.61851e-14	0.000999001	6.6057e-10	1
ATF5	+	2	protein_coding	ENSG00000169136_19	ENSG00000169136_19:50432657:50433989:clu21872	50432657	50433989	clu21872	7081	1931	19:50433889:G:A	G	A	AC=416;AN=5682	rs3760715	0.926263	0.0737367	0.912378	1.89111e-67	0.000999001	1.04496e-51	1
ATF5	+	2	protein_coding	ENSG00000169136_19	ENSG00000169136_19:50432657:50433989:clu21872	50432657	50433989	clu21872	7081	-78238	19:50353720:G:A	G	A	AC=81;AN=6002	rs1065249	0.986816	0.0131836	0.910178	1.60876e-12	0.000999001	1.30345e-07	2
TMPPE	-	1	protein_coding	ENSG00000188167_3	ENSG00000188167_3:33114205:33118586:clu35831	33114205	33118586	clu35831	7444	-485	3:33138777:A:G	A	G	AC=750;AN=5970	rs17522946	0.873447	0.126553	0.987331	1.02668e-10	0.000999001	2.87365e-06	1
ZNF710	+	2	protein_coding	ENSG00000140548_15	ENSG00000140548_15:90617522:90622892:clu17080	90617522	90622892	clu17080	7258	74531	15:90619154:A:G	A	G	AC=1524;AN=6058	rs2970359	0.74726	0.25274	1	1.77915e-57	0.000999001	1.01718e-52	1
ZNF710	+	2	protein_coding	ENSG00000140548_15	ENSG00000140548_15:90617522:90622892:clu17080	90617522	90622892	clu17080	7258	57172	15:90601795:G:C	G	C	AC=93;AN=5960	rs77054144	0.984436	0.0155636	0.890973	1.88038e-10	0.000999001	8.74034e-07	2
RP11-343C2.12	-	2	protein_coding	ENSG00000272617_16	ENSG00000272617_16:69363082:69363900:clu14994	69363082	69363900	clu14994	5162	12078	16:69356695:A:G	A	G	AC=1695;AN=5854	rs11075714	0.710377	0.289623	0.982724	2.37709e-18	0.000999001	4.71083e-14	1
DPP7	-	2	protein_coding	ENSG00000176978_9	ENSG00000176978_9:140006206:140006325:clu48671	140006206	140006325	clu48671	5942	7408	9:140002220:A:G	A	G	AC=4314;AN=6022	rs10117795	0.28356	0.71644	0.996675	0	0.000999001	0	1
DPP7	-	2	protein_coding	ENSG00000176978_9	ENSG00000176978_9:140006206:140006325:clu48671	140006206	140006325	clu48671	5942	3712	9:140005916:G:A	G	A	AC=2028;AN=6010	rs72763269	0.661631	0.338369	0.994194	9.41389e-50	0.000999001	8.13189e-43	2
DPP7	-	2	protein_coding	ENSG00000176978_9	ENSG00000176978_9:140006206:140006325:clu48671	140006206	140006325	clu48671	5942	3250	9:140006378:G:A	G	A	AC=71;AN=6058	rs139530173	0.988072	0.0119278	1	1.70661e-31	0.000999001	1.18899e-25	3
KIR3DL3	+	2	protein_coding	ENSG00000242019_19	ENSG00000242019_19:55281336:55282301:clu22369	55281336	55282301	clu22369	10341	98516	19:55334499:T:C	T	C	AC=544;AN=2462	rs34092079	0.779144	0.220856	0.655505	6.78734e-07	0.004995	0.00650993	1
C6orf106	-	2	protein_coding	ENSG00000196821_6	ENSG00000196821_6:34622556:34664223:clu29985	34622556	34664223	clu29985	7096	6555	6:34658080:A:C	A	C	AC=3786;AN=6022	rs2744944	0.372282	0.627718	0.994945	1.46993e-21	0.000999001	7.36488e-16	1
KPNA1	-	2	protein_coding	ENSG00000114030_3	ENSG00000114030_3:122215417:122233722:clu37123	122215417	122233722	clu37123	6554	144	3:122233647:C:T	C	T	AC=495;AN=6034	rs28384492	0.918608	0.0813916	0.991913	1.2985e-30	0.000999001	2.94706e-26	1
ARPC4	+	2	protein_coding	ENSG00000241553_3	ENSG00000241553_3:9834389:9839343:clu35513	9834389	9839343	clu35513	7020	360	3:9834538:G:A	G	A	AC=185;AN=5862	rs41278549	0.968823	0.0311771	0.897687	6.89787e-12	0.000999001	4.4712e-07	1
TBC1D23	+	1	protein_coding	ENSG00000036054_3	ENSG00000036054_3:100029386:100034943:clu36862	100029386	100034943	clu36862	5789	-26424	3:99953419:T:C	T	C	AC=3358;AN=6046	rs11915985	0.444929	0.555071	0.999121	1.25765e-19	0.000999001	1.86872e-11	1
TBC1D23	+	1	protein_coding	ENSG00000036054_3	ENSG00000036054_3:100029386:100034943:clu36862	100029386	100034943	clu36862	5789	35406	3:100015249:AT:A	AT	A	AC=1561;AN=5876	rs5851199	0.733887	0.266113	0.972248	4.18622e-11	0.00599401	0.000357817	2
RHBDF2	-	1	protein_coding	ENSG00000129667_17	ENSG00000129667_17:74476023:74477457:clu12633	74476023	74477457	clu12633	7666	21826	17:74476045:G:C	G	C	AC=2698;AN=5676	rs3826287	0.522195	0.477805	0.965084	1.16542e-198	0.000999001	1.45958e-187	1
AC003005.4	+	2	protein_coding	ENSG00000268107_19	ENSG00000268107_19:57999351:58001515:clu22574	57999351	58001515	clu22574	7322	2427	19:58001512:T:A	T	A	AC=2224;AN=6014	rs11672136	0.631331	0.368669	0.996697	4.00528e-161	0.000999001	2.38292e-143	1
VKORC1	-	1	protein_coding	ENSG00000167397_16	ENSG00000167397_16:31102663:31105878:clu14402	31102663	31105878	clu14402	3090	86379	16:31020921:G:A	G	A	AC=1394;AN=6048	rs72800845	0.769293	0.230707	0.992305	2.59167e-16	0.000999001	9.82122e-12	1
LYRM4	-	1	protein_coding	ENSG00000214113_6	ENSG00000214113_6:5187214:5216851:clu29095	5187214	5216851	clu29095	8009	38103	6:5223068:T:TAAAG	T	TAAAG	AC=4344;AN=5802	rs146130991	0.253197	0.746803	0.971644	3.55593e-09	0.000999001	2.6729e-05	1
B3GNT8	-	2	protein_coding	ENSG00000177191_19	ENSG00000177191_19:41932344:41933189:clu21252	41932344	41933189	clu21252	5535	5933	19:41928701:C:T	C	T	AC=2644;AN=5488	rs284653	0.518492	0.481508	0.952709	1.12908e-08	0.000999001	7.44179e-05	1
MINOS1	+	2	protein_coding	ENSG00000173436_1	ENSG00000173436_1:19948641:19949968:clu42530	19948641	19949968	clu42530	7723	21713	1:19945189:A:G	A	G	AC=1411;AN=6058	rs1770489	0.767247	0.232753	1	6.46e-40	0.000999001	2.30298e-32	1
HNRNPDL	-	2	protein_coding	ENSG00000152795_4	ENSG00000152795_4:83347282:83348343:clu34484	83347282	83348343	clu34484	7137	35523	4:83315770:T:TTC	T	TTC	AC=959;AN=6040	rs151114565	0.841254	0.158746	0.990113	4.1235e-10	0.000999001	4.23623e-06	1
TAGLN2	-	2	protein_coding	ENSG00000158710_1	ENSG00000158710_1:159890327:159895240:clu45260	159890327	159895240	clu45260	6174	3433	1:159892088:G:A	G	A	AC=1543;AN=3678	rs2789422	0.580542	0.419458	0.804042	4.45437e-13	0.000999001	1.20698e-08	1
ARPC2	+	1	protein_coding	ENSG00000163466_2	ENSG00000163466_2:219099120:219103387:clu41163	219099120	219103387	clu41163	5131	17668	2:219099484:T:C	T	C	AC=3423;AN=6044	rs10932765	0.433603	0.566397	0.99813	1.5134e-211	0.000999001	7.92612e-183	1
ISCU	+	1	protein_coding	ENSG00000136003_12	ENSG00000136003_12:108956512:108957836:clu4314	108956512	108957836	clu4314	6697	-30942	12:108925415:A:T	A	T	AC=5185;AN=5990	rs1549098	0.134452	0.865548	0.989016	2.65817e-12	0.000999001	5.11615e-08	1
SLC2A4RG	+	2	protein_coding	ENSG00000125520_20	ENSG00000125520_20:62373583:62373689:clu25891	62373583	62373689	clu25891	6676	-758879	20:61612334:C:A	C	A	AC=73;AN=5884	rs80114352	0.987724	0.012276	0.826948	5.41217e-08	0.000999001	0.000954141	1
RPH3A	+	1	protein_coding	ENSG00000089169_12	ENSG00000089169_12:113325728:113327829:clu4500	113325728	113327829	clu4500	4145	316556	12:113324739:G:A	G	A	AC=2209;AN=6006	rs60648747	0.630852	0.369148	0.994254	1.51989e-12	0.000999001	1.37255e-08	1
GPR135	-	2	protein_coding	ENSG00000181619_14	ENSG00000181619_14:59939808:59941157:clu18008	59939808	59941157	clu18008	6420	-58465	14:59990524:G:C	G	C	AC=1963;AN=6010	rs10147018	0.673765	0.326235	0.995759	8.32827e-06	0.00599401	0.0107465	1
NT5DC2	-	2	protein_coding	ENSG00000168268_3	ENSG00000168268_3:52562327:52562462:clu36573	52562327	52562462	clu36573	4042	26150	3:52542919:T:C	T	C	AC=2787;AN=6012	rs1010554	0.536736	0.463264	0.995373	5.14051e-09	0.000999001	5.9244e-05	1
STAU1	-	2	protein_coding	ENSG00000124214_20	ENSG00000124214_20:47795781:47804653:clu25620	47795781	47804653	clu25620	6996	-17783	20:47822686:ATT:A	ATT	A	AC=1648;AN=5968	rs377701848	0.722896	0.277104	0.990803	7.70696e-11	0.000999001	1.3961e-06	1
LOXL2	-	1	protein_coding	ENSG00000134013_8	ENSG00000134013_8:23290667:23291830:clu49104	23290667	23291830	clu49104	7338	10920	8:23271920:G:T	G	T	AC=961;AN=6050	rs76408927	0.840704	0.159296	0.991965	3.40763e-13	0.000999001	3.27805e-09	1
CLCN6	+	2	protein_coding	ENSG00000011021_1	ENSG00000011021_1:11898717:11900200:clu42284	11898717	11900200	clu42284	6611	32827	1:11899033:G:T	G	T	AC=1783;AN=6058	rs1023252	0.70648	0.29352	1	6.6458e-08	0.000999001	0.00192201	1
IVNS1ABP	-	2	protein_coding	ENSG00000116679_1	ENSG00000116679_1:185274775:185276146:clu45713	185274775	185276146	clu45713	4851	-108269	1:185394729:A:C	A	C	AC=1790;AN=6040	rs10798013	0.705207	0.294793	0.998394	6.63325e-11	0.000999001	1.5798e-06	1
DUS3L	-	2	protein_coding	ENSG00000141994_19	ENSG00000141994_19:5786930:5787072:clu19499	5786930	5787072	clu19499	8368	15911	19:5775337:G:C	G	C	AC=723;AN=6058	rs1026466	0.881044	0.118956	1	3.17693e-10	0.000999001	7.14693e-06	1
HNRNPK	-	2	protein_coding	ENSG00000165119_9	ENSG00000165119_9:86593367:86595068:clu47354	86593367	86595068	clu47354	7322	70	9:86595498:G:A	G	A	AC=1576;AN=6058	rs296888	0.738878	0.261122	1	2.09227e-146	0.000999001	2.62563e-137	1
OSCAR	-	2	protein_coding	ENSG00000170909_19	ENSG00000170909_19:54600451:54604047:clu22223	54600451	54604047	clu22223	11601	-7421	19:54613420:G:A	G	A	AC=1205;AN=6058	rs12609379	0.801257	0.198743	1	2.71026e-11	0.000999001	1.27499e-06	1
FKBP3	-	2	protein_coding	ENSG00000100442_14	ENSG00000100442_14:45585455:45587231:clu17778	45585455	45587231	clu17778	5810	-695955	14:46300476:C:CT	C	CT	AC=1214;AN=4542	rs34462030	0.733992	0.266008	0.860656	2.09501e-06	0.00599401	0.00624955	1
LAP3	+	2	protein_coding	ENSG00000002549_4	ENSG00000002549_4:17590600:17597033:clu34007	17590600	17597033	clu34007	6751	-5060	4:17573754:G:GA	G	GA	AC=4035;AN=5992	rs36105747	0.326979	0.673021	0.993049	1.82107e-08	0.000999001	9.60398e-05	1
LINC00339	+	2	lincRNA	ENSG00000218510_1	ENSG00000218510_1:22352136:22356773:clu42599	22352136	22356773	clu42599	7514	-354	1:22351326:G:C	G	C	AC=1423;AN=5900	rs3754505	0.758695	0.241305	0.973737	2.63963e-12	0.000999001	2.96721e-08	1
LINC00339	+	2	lincRNA	ENSG00000218510_1	ENSG00000218510_1:22352136:22356773:clu42599	22352136	22356773	clu42599	7514	2365	1:22354045:C:T	C	T	AC=306;AN=5834	rs41307810	0.947641	0.0523586	0.923756	1.30055e-06	0.000999001	0.00411975	2
GGT1	+	2	protein_coding	ENSG00000100031_22	ENSG00000100031_22:25006000:25006325:clu23778	25006000	25006325	clu23778	7599	-347215	22:24632502:C:A	C	A	AC=315;AN=5916	rs28562380	0.946847	0.0531529	0.95259	6.67764e-16	0.000999001	9.92169e-11	1
TMBIM4	-	2	protein_coding	ENSG00000228144_12	ENSG00000228144_12:66547228:66563635:clu3845	66547228	66563635	clu3845	5584	55113	12:66508651:T:A	T	A	AC=535;AN=5876	rs57825508	0.908638	0.0913621	0.955922	1.21749e-42	0.000999001	1.34783e-34	1
DENND2D	-	2	protein_coding	ENSG00000162777_1	ENSG00000162777_1:111731875:111734762:clu44282	111731875	111734762	clu44282	7252	10562	1:111736594:C:T	C	T	AC=2136;AN=6036	rs2282248	0.644337	0.355663	0.995308	3.95355e-64	0.000999001	2.2123e-58	1
SIRPA	+	2	protein_coding	ENSG00000198053_20	ENSG00000198053_20:1896101:1902041:clu24828	1896101	1902041	clu24828	7435	19182	20:1894335:G:A	G	A	AC=2289;AN=6058	rs6075340	0.622663	0.377337	1	0	0.000999001	0	1
FAM24B	-	2	protein_coding	ENSG00000213185_10	ENSG00000213185_10:124608955:124609940:clu9661	124608955	124609940	clu9661	7959	9477	10:124629679:T:C	T	C	AC=2508;AN=6024	rs138002139	0.583306	0.416694	0.997337	5.70293e-16	0.000999001	8.52876e-12	1
HDDC2	-	2	protein_coding	ENSG00000111906_6	ENSG00000111906_6:125621805:125622995:clu31007	125621805	125622995	clu31007	5407	449	6:125622832:A:G	A	G	AC=694;AN=5448	rs3734643	0.871956	0.128044	0.903548	1.04428e-16	0.000999001	7.0196e-12	1
TRAPPC6A	-	1	protein_coding	ENSG00000007255_19	ENSG00000007255_19:45668228:45681351:clu21497	45668228	45681351	clu21497	7276	5621	19:45675873:T:C	T	C	AC=1238;AN=5440	rs7247764	0.772418	0.227582	0.934373	8.0289e-15	0.000999001	4.07146e-10	1
ALOX5	+	2	protein_coding	ENSG00000012779_10	ENSG00000012779_10:45920580:45924066:clu8489	45920580	45924066	clu8489	5171	54363	10:45924023:G:A	G	A	AC=4542;AN=5844	rs1565096	0.222686	0.777314	0.977212	9.30131e-253	0.000999001	7.32159e-218	1
ARHGAP26	+	1	protein_coding	ENSG00000145819_5	ENSG00000145819_5:142416826:142421381:clu33056	142416826	142421381	clu33056	6515	271067	5:142421015:G:A	G	A	AC=184;AN=6046	rs3776354	0.969477	0.0305233	0.988133	6.21836e-18	0.000999001	2.03347e-13	1
NT5C3B	-	1	protein_coding	ENSG00000141698_17	ENSG00000141698_17:39991524:39992111:clu11356	39991524	39992111	clu11356	6203	-30945	17:40023467:A:C	A	C	AC=958;AN=5950	rs7713	0.839403	0.160597	0.986215	9.44457e-16	0.000999001	6.37689e-11	1
SNURF	+	2	protein_coding	ENSG00000214265_15	ENSG00000214265_15:25213229:25219534:clu15625	25213229	25219534	clu15625	11476	17431	15:25217611:G:A	G	A	AC=2413;AN=6002	rs12050838	0.598926	0.401074	0.993963	8.06281e-20	0.000999001	6.00033e-15	1
SLC11A1	+	2	protein_coding	ENSG00000018280_2	ENSG00000018280_2:219256218:219256838:clu41177	219256218	219256838	clu41177	5083	13093	2:219259844:A:G	A	G	AC=2405;AN=6058	rs1059823	0.603159	0.396841	1	3.31765e-75	0.000999001	1.7164e-67	1
LEO1	-	2	protein_coding	ENSG00000166477_15	ENSG00000166477_15:52230457:52239489:clu16345	52230457	52239489	clu16345	5855	22106	15:52241896:C:CA	C	CA	AC=1230;AN=3298	rs553200485	0.625889	0.374111	0.776842	3.66021e-08	0.000999001	0.000361242	1
CCDC125	-	1	protein_coding	ENSG00000183323_5	ENSG00000183323_5:68602729:68603778:clu32144	68602729	68603778	clu32144	3270	34760	5:68593875:G:A	G	A	AC=2885;AN=6004	rs62373182	0.519031	0.480969	0.995181	1.95414e-22	0.000999001	8.58634e-17	1
HIST1H2BK	-	2	protein_coding	ENSG00000197903_6	ENSG00000197903_6:27106460:27114188:clu29397	27106460	27114188	clu29397	6236	-5827	6:27120445:G:T	G	T	AC=294;AN=6034	rs144392022	0.951456	0.0485437	0.947616	4.74575e-193	0.000999001	3.1416e-148	1
HIST1H2BK	-	2	protein_coding	ENSG00000197903_6	ENSG00000197903_6:27106460:27114188:clu29397	27106460	27114188	clu29397	6236	723224	6:26391394:G:A	G	A	AC=1853;AN=6056	rs2237234	0.694131	0.305869	0.999642	4.29882e-08	0.000999001	0.000181734	2
LTA	+	2	protein_coding	ENSG00000226979_6	ENSG00000226979_6:31540079:31540511:clu29627	31540079	31540511	clu29627	24405	876536	6:32416366:A:G	A	G	AC=4501;AN=6050	rs3135385	0.255972	0.744028	0.999138	6.49739e-08	0.000999001	0.00138943	1
MCAT	-	2	protein_coding	ENSG00000100294_22	ENSG00000100294_22:43529492:43533087:clu24472	43529492	43533087	clu24472	8053	5972	22:43533427:C:G	C	G	AC=1752;AN=4694	rs2072854	0.626717	0.373283	0.887799	4.35512e-07	0.00799201	0.00655361	1
ATP5C1	+	2	protein_coding	ENSG00000165629_10	ENSG00000165629_10:7842054:7844233:clu8078	7842054	7844233	clu8078	9437	-1073	10:7829018:G:A	G	A	AC=699;AN=5644	rs11255367	0.876471	0.123529	0.935759	5.71881e-08	0.001998	0.000695258	1
SKAP2	-	2	protein_coding	ENSG00000005020_7	ENSG00000005020_7:26894509:26903982:clu26941	26894509	26903982	clu26941	6501	82718	7:26952139:T:C	T	C	AC=2925;AN=5888	rs2960785	0.502488	0.497512	0.987955	1.11644e-19	0.000999001	2.83418e-15	1
CCT3	-	1	protein_coding	ENSG00000163468_1	ENSG00000163468_1:156294880:156303338:clu45134	156294880	156303338	clu45134	5005	50303	1:156287360:C:T	C	T	AC=2194;AN=6056	rs2249790	0.637536	0.362464	0.999622	2.59204e-146	0.000999001	2.23819e-140	1
RP11-443B7.3	-	2	lincRNA	ENSG00000258082_1	ENSG00000258082_1:235095663:235097164:clu46517	235095663	235097164	clu46517	6709	9636	1:235106914:C:T	C	T	AC=367;AN=5330	rs36025723	0.930978	0.0690223	0.847916	7.62444e-40	0.000999001	1.1691e-34	1
DOK2	-	1	protein_coding	ENSG00000147443_8	ENSG00000147443_8:21768368:21769740:clu49007	21768368	21769740	clu49007	6910	1938	8:21769432:A:G	A	G	AC=251;AN=6058	rs56094005	0.95793	0.0420696	1	2.44296e-39	0.000999001	1.6717e-31	1
RPS21	+	2	protein_coding	ENSG00000171858_20	ENSG00000171858_20:60962730:60962899:clu25801	60962730	60962899	clu25801	8351	-13681	20:60948490:A:G	A	G	AC=177;AN=6020	rs73916542	0.970149	0.0298507	0.974257	7.87674e-11	0.000999001	1.50562e-06	1
RP11-613M10.9	-	2	protein_coding	ENSG00000255872_9	ENSG00000255872_9:37780877:37783911:clu47123	37780877	37783911	clu47123	5871	289060	9:37779623:G:A	G	A	AC=3258;AN=6028	rs6476661	0.458212	0.541788	0.997142	6.50725e-21	0.000999001	1.67269e-15	1
BASP1	+	2	protein_coding	ENSG00000176788_5	ENSG00000176788_5:17217919:17275317:clu31745	17217919	17275317	clu31745	6547	179706	5:17245412:GTC:G	GTC	G	AC=2001;AN=5254	rs35494329	0.61826	0.38174	0.937518	1.1595e-06	0.00699301	0.0042268	1
TMC4	-	1	protein_coding	ENSG00000167608_19	ENSG00000167608_19:54667619:54668168:clu22250	54667619	54668168	clu22250	11496	43221	19:54633722:T:C	T	C	AC=4671;AN=5446	rs11669539	0.142652	0.857348	0.904481	9.03942e-07	0.00699301	0.00878106	1
MAN2B1	-	2	protein_coding	ENSG00000104774_19	ENSG00000104774_19:12769158:12769242:clu20070	12769158	12769242	clu20070	5961	3804	19:12773751:C:CA	C	CA	AC=1687;AN=5286	rs33998995	0.680407	0.319593	0.938894	2.55501e-24	0.000999001	8.83676e-19	1
SLFN5	+	1	protein_coding	ENSG00000166750_17	ENSG00000166750_17:33588115:33592091:clu11086	33588115	33592091	clu11086	6438	-541976	17:33028078:G:C	G	C	AC=73;AN=5756	rs72625912	0.986597	0.0134035	0.752586	2.29757e-08	0.000999001	0.000554658	1
SLFN5	+	1	protein_coding	ENSG00000166750_17	ENSG00000166750_17:33588115:33592091:clu11086	33588115	33592091	clu11086	6438	10367	17:33580421:C:A	C	A	AC=2603;AN=5962	rs12950315	0.56338	0.43662	0.988123	1.12122e-07	0.003996	0.0020761	2
KRT1	-	2	protein_coding	ENSG00000167768_12	ENSG00000167768_12:53069528:53070059:clu3390	53069528	53070059	clu3390	7085	2808	12:53071382:A:C	A	C	AC=2597;AN=5982	rs2741159	0.567974	0.432026	0.992847	2.60911e-20	0.000999001	3.10656e-15	1
KRT1	-	2	protein_coding	ENSG00000167768_12	ENSG00000167768_12:53069528:53070059:clu3390	53069528	53070059	clu3390	7085	24314	12:53049876:G:A	G	A	AC=1152;AN=6056	rs589117	0.809416	0.190584	0.998826	1.18861e-09	0.000999001	7.9253e-06	2
VNN3	-	1	protein_coding	ENSG00000093134_6	ENSG00000093134_6:133046118:133049880:clu31090	133046118	133049880	clu31090	6533	-3611	6:133059514:T:C	T	C	AC=3089;AN=5506	rs7752016	0.43941	0.56059	0.954062	7.67915e-46	0.000999001	4.75272e-37	1
MRI1	+	1	protein_coding	ENSG00000037757_19	ENSG00000037757_19:13876943:13879375:clu20138	13876943	13879375	clu20138	6285	3999	19:13879344:G:A	G	A	AC=156;AN=5862	rs62111897	0.973185	0.0268155	0.871391	2.04606e-09	0.000999001	4.81984e-05	1
PPP2R5C	+	1	protein_coding	ENSG00000078304_14	ENSG00000078304_14:102229307:102231491:clu18710	102229307	102231491	clu18710	6680	2280	14:102230414:G:A	G	A	AC=3869;AN=5802	rs12880263	0.333782	0.666218	0.973725	1.57975e-22	0.000999001	3.13764e-14	1
PPP2R5C	+	1	protein_coding	ENSG00000078304_14	ENSG00000078304_14:102229307:102231491:clu18710	102229307	102231491	clu18710	6680	64	14:102228198:GGGC:G	GGGC	G	AC=291;AN=5974	rs373744052	0.950801	0.0491991	0.969111	7.43473e-11	0.000999001	2.89504e-05	2
ZNF160	-	2	protein_coding	ENSG00000170949_19	ENSG00000170949_19:53578436:53589515:clu22143	53578436	53589515	clu22143	11099	22486	19:53584202:C:G	C	G	AC=5289;AN=6004	rs329706	0.11935	0.88065	0.988328	1.15858e-45	0.000999001	1.6706e-37	1
GSAP	-	2	protein_coding	ENSG00000186088_7	ENSG00000186088_7:76991977:77003387:clu27681	76991977	77003387	clu27681	7456	19676	7:77026040:T:C	T	C	AC=3038;AN=6010	rs2286158	0.492853	0.507147	0.996028	3.85895e-41	0.000999001	1.07366e-33	1
VOPP1	-	1	protein_coding	ENSG00000154978_7	ENSG00000154978_7:55560111:55565306:clu27342	55560111	55565306	clu27342	8216	88848	7:55551832:T:C	T	C	AC=1881;AN=5936	rs815965	0.683717	0.316283	0.99013	1.96857e-11	0.000999001	1.72549e-07	1
RNASE2	+	2	protein_coding	ENSG00000169385_14	ENSG00000169385_14:21387563:21387795:clu17339	21387563	21387795	clu17339	9230	-74002	14:21349608:A:G	A	G	AC=3651;AN=4796	rs1763559	0.239033	0.760967	0.871274	1.19206e-58	0.000999001	7.32347e-49	1
RPS10-NUDT3	-	2	protein_coding	ENSG00000270800_6	ENSG00000270800_6:34256708:34261228:clu29979	34256708	34261228	clu29979	7472	69340	6:34324484:GA:G	GA	G	AC=695;AN=5838	rs534231878;rs55841266	0.881271	0.118729	0.95212	1.22023e-09	0.000999001	1.04256e-05	1
FOCAD	+	2	protein_coding	ENSG00000188352_9	ENSG00000188352_9:20953064:20976419:clu46885	20953064	20976419	clu46885	6809	314578	9:20972885:C:G	C	G	AC=4604;AN=6046	rs7848048	0.237726	0.762274	0.998726	6.35714e-08	0.002997	0.00298174	1
GIPC1	-	2	protein_coding	ENSG00000123159_19	ENSG00000123159_19:14603724:14606849:clu20206	14603724	14606849	clu20206	7123	-2542	19:14609485:T:C	T	C	AC=107;AN=5988	rs112133837	0.981723	0.0182768	0.934528	1.35021e-09	0.000999001	2.11067e-05	1
ETV6	+	1	protein_coding	ENSG00000139083_12	ENSG00000139083_12:11905513:11992074:clu2776	11905513	11992074	clu2776	7610	179469	12:11982256:A:G	A	G	AC=891;AN=3944	rs35868427	0.774481	0.225519	0.798406	1.82492e-52	0.000999001	1.44229e-43	1
ETV6	+	1	protein_coding	ENSG00000139083_12	ENSG00000139083_12:11905513:11992074:clu2776	11905513	11992074	clu2776	7610	158055	12:11960842:C:T	C	T	AC=1502;AN=5604	rs2213176	0.733159	0.266841	0.949041	4.04308e-08	0.001998	0.000710761	2
CANX	+	1	protein_coding	ENSG00000127022_5	ENSG00000127022_5:179126103:179132680:clu33529	179126103	179132680	clu33529	9118	20462	5:179126090:C:T	C	T	AC=2971;AN=5758	rs1134924	0.482688	0.517312	0.971156	4.08078e-46	0.000999001	3.71727e-38	1
ECHDC1	-	1	protein_coding	ENSG00000093144_6	ENSG00000093144_6:127637647:127648147:clu31026	127637647	127648147	clu31026	4507	2866	6:127661887:GT:G	GT	G	AC=4196;AN=5814	rs68050011	0.279496	0.720504	0.974428	1.29286e-37	0.000999001	3.62967e-31	1
MCTP2	+	2	protein_coding	ENSG00000140563_15	ENSG00000140563_15:94841959:94857511:clu17186	94841959	94857511	clu17186	8461	66654	15:94841420:T:C	T	C	AC=683;AN=6058	rs75426544	0.886041	0.113959	0.999741	7.63156e-23	0.000999001	6.3494e-17	1
POU2AF1	-	1	protein_coding	ENSG00000110777_11	ENSG00000110777_11:111225300:111228170:clu7442	111225300	111228170	clu7442	5401	98304	11:111228050:C:T	C	T	AC=4278;AN=6058	rs1815950	0.293359	0.706641	1	8.20529e-07	0.00599401	0.0028784	1
AC114752.3	-	2	lincRNA	ENSG00000238201_2	ENSG00000238201_2:64565041:64568669:clu39181	64565041	64568669	clu39181	5961	4908	2:64563872:G:A	G	A	AC=4486;AN=5968	rs7582971	0.248935	0.751065	0.991355	7.73279e-45	0.000999001	1.31261e-38	1
AC114752.3	-	2	lincRNA	ENSG00000238201_2	ENSG00000238201_2:64565041:64568669:clu39181	64565041	64568669	clu39181	5961	10288	2:64558492:G:A	G	A	AC=945;AN=5994	rs4671562	0.841917	0.158083	0.9911	8.67208e-31	0.000999001	1.17419e-25	2
SLC37A2	+	2	protein_coding	ENSG00000134955_11	ENSG00000134955_11:124947219:124947346:clu7813	124947219	124947346	clu7813	7387	14434	11:124947396:A:G	A	G	AC=2061;AN=6058	rs55752830	0.661186	0.338814	1	3.86791e-09	0.000999001	0.00010694	1
STX10	-	2	protein_coding	ENSG00000104915_19	ENSG00000104915_19:13256209:13259843:clu20131	13256209	13259843	clu20131	5548	799451	19:12461745:A:G	A	G	AC=95;AN=6040	rs117398535	0.984319	0.0156806	0.971028	1.8238e-08	0.000999001	0.00023886	1
YPEL1	-	2	protein_coding	ENSG00000100027_22	ENSG00000100027_22:22055507:22057659:clu23616	22055507	22057659	clu23616	5875	26785	22:22063337:T:C	T	C	AC=3204;AN=5540	rs5749696	0.422183	0.577817	0.955008	6.71346e-19	0.000999001	2.50268e-14	1
MYL12A	+	2	protein_coding	ENSG00000101608_18	ENSG00000101608_18:3247907:3253231:clu22755	3247907	3253231	clu22755	8289	-1179	18:3246299:G:A	G	A	AC=3846;AN=4760	rs3819222	0.19166	0.80834	0.857345	1.52888e-06	0.00799201	0.00827188	1
ATM	+	1	protein_coding	ENSG00000149311_11	ENSG00000149311_11:108155200:108158327:clu7420	108155200	108158327	clu7420	6577	-73323	11:108019887:AT:A	AT	A	AC=3086;AN=5600	rs112192271	0.448798	0.551202	0.961318	1.04927e-23	0.000999001	3.54099e-18	1
IPCEF1	-	1	protein_coding	ENSG00000074706_6	ENSG00000074706_6:154610890:154677806:clu31352	154610890	154677806	clu31352	8127	49322	6:154628603:T:C	T	C	AC=1922;AN=6032	rs9479812	0.681936	0.318064	0.991473	4.6138e-79	0.000999001	1.37132e-68	1
ZNF302	+	1	protein_coding	ENSG00000089335_19	ENSG00000089335_19:35169718:35173682:clu20776	35169718	35173682	clu20776	7220	-33743	19:35134800:A:G	A	G	AC=5765;AN=6000	rs2902474	0.0387244	0.961276	0.969722	2.02415e-156	0.000999001	8.57097e-127	1
ZNF302	+	1	protein_coding	ENSG00000089335_19	ENSG00000089335_19:35169718:35173682:clu20776	35169718	35173682	clu20776	7220	-22253	19:35146290:C:T	C	T	AC=5871;AN=6048	rs11666696	0.0288989	0.971101	0.991751	4.314e-112	0.000999001	3.37283e-92	2
KIAA0922	+	2	protein_coding	ENSG00000121210_4	ENSG00000121210_4:154512346:154513627:clu35157	154512346	154513627	clu35157	6644	126982	4:154514479:A:G	A	G	AC=2123;AN=6058	rs28386897	0.649259	0.350741	0.999809	1.35638e-68	0.000999001	1.44732e-57	1
CRELD2	+	2	protein_coding	ENSG00000184164_22	ENSG00000184164_22:50315409:50316260:clu24591	50315409	50316260	clu24591	9827	-15827	22:50295987:CTG:C	CTG	C	AC=1006;AN=6000	rs143035685	0.832682	0.167318	0.99144	1.24483e-81	0.000999001	2.8285e-77	1
CSRP2BP	+	1	protein_coding	ENSG00000149474_20	ENSG00000149474_20:18139909:18142464:clu25033	18139909	18142464	clu25033	7711	65243	20:18184004:A:G	A	G	AC=216;AN=5998	rs78941637	0.964355	0.0356445	0.974014	7.2072e-62	0.000999001	1.06078e-54	1
MTERF	-	2	protein_coding	ENSG00000127989_7	ENSG00000127989_7:91509427:91509971:clu27776	91509427	91509971	clu27776	4292	317527	7:91192506:C:T	C	T	AC=220;AN=5666	rs73228169	0.961538	0.0384615	0.84539	5.47071e-07	0.000999001	0.00130993	1
PRR11	+	1	protein_coding	ENSG00000068489_17	ENSG00000068489_17:57233166:57247109:clu12039	57233166	57247109	clu12039	4078	-382524	17:56850335:CT:C	CT	C	AC=1953;AN=5940	rs533484772;rs71367624	0.670227	0.329773	0.987432	3.95085e-07	0.003996	0.00151797	1
TPR	-	2	protein_coding	ENSG00000047410_1	ENSG00000047410_1:186293002:186294896:clu45721	186293002	186294896	clu45721	5882	-9831	1:186354655:T:C	T	C	AC=919;AN=5938	rs16825279	0.844295	0.155705	0.984444	2.3035e-29	0.000999001	2.12412e-22	1
NOC2L	-	2	protein_coding	ENSG00000188976_1	ENSG00000188976_1:889462:891303:clu41755	889462	891303	clu41755	4275	-5313	1:900001:G:A	G	A	AC=5427;AN=5768	rs28754834	0.059411	0.940589	0.909471	1.00119e-18	0.000999001	1.37779e-13	1
AC006129.2	+	2	lincRNA	ENSG00000268027_19	ENSG00000268027_19:42055920:42056506:clu21259	42055920	42056506	clu21259	5262	6051	19:42057604:T:G	T	G	AC=4226;AN=5912	rs4803479	0.285903	0.714097	0.986724	5.05459e-62	0.000999001	1.4997e-52	1
GPANK1	-	2	protein_coding	ENSG00000204438_6	ENSG00000204438_6:31632780:31633638:clu29646	31632780	31633638	clu29646	30968	46121	6:31587938:A:G	A	G	AC=1272;AN=6052	rs3763295	0.78961	0.21039	0.99931	9.46474e-27	0.000999001	1.58035e-18	1
PWP2	+	2	protein_coding	ENSG00000241945_21	ENSG00000241945_21:45546846:45547813:clu26346	45546846	45547813	clu26346	7325	35447	21:45562617:G:A	G	A	AC=4988;AN=6032	rs2073435	0.173413	0.826587	0.997301	6.18884e-38	0.000999001	1.00417e-30	1
APRT	-	2	protein_coding	ENSG00000198931_16	ENSG00000198931_16:88876248:88876478:clu15416	88876248	88876478	clu15416	9931	4561	16:88873790:C:T	C	T	AC=249;AN=5934	rs3218730	0.958347	0.0416529	0.943555	4.48201e-08	0.000999001	0.000367703	1
SQSTM1	+	2	protein_coding	ENSG00000161011_5	ENSG00000161011_5:179248141:179249958:clu33530	179248141	179249958	clu33530	8890	5650	5:179239037:T:C	T	C	AC=4109;AN=5428	rs11742242	0.243973	0.756027	0.93583	1.33521e-08	0.000999001	0.000193605	1
ZNF808	+	2	protein_coding	ENSG00000198482_19	ENSG00000198482_19:53005161:53007908:clu22073	53005161	53007908	clu22073	10963	257969	19:53288873:T:C	T	C	AC=2218;AN=4004	rs12973596	0.445557	0.554443	0.836553	6.60548e-08	0.001998	0.00110543	1
MEA1	-	2	protein_coding	ENSG00000124733_6	ENSG00000124733_6:42981127:42981636:clu30233	42981127	42981636	clu30233	5965	72	6:42981633:C:A	C	A	AC=142;AN=5878	rs116750300	0.975906	0.0240944	0.875669	3.60074e-66	0.000999001	2.21017e-54	1
RRP8	-	1	protein_coding	ENSG00000132275_11	ENSG00000132275_11:6623445:6624634:clu5420	6623445	6624634	clu5420	8810	1416	11:6623433:G:A	G	A	AC=179;AN=6058	rs146487650	0.970986	0.0290135	1	3.9452e-08	0.000999001	0.000398503	1
CDK14	+	2	protein_coding	ENSG00000058091_7	ENSG00000058091_7:90419967:90492490:clu27771	90419967	90492490	clu27771	7164	290871	7:90386608:A:G	A	G	AC=2549;AN=6010	rs2374358	0.573424	0.426576	0.995337	2.8431e-14	0.000999001	2.34805e-09	1
ACYP2	+	2	protein_coding	ENSG00000170634_2	ENSG00000170634_2:54342893:54362590:clu39018	54342893	54362590	clu39018	7818	60445	2:54258419:C:A	C	A	AC=752;AN=5934	rs145773156	0.87393	0.12607	0.976801	4.3455e-22	0.000999001	6.11678e-17	1
NT5C2	-	2	protein_coding	ENSG00000076685_10	ENSG00000076685_10:104941085:104952993:clu9433	104941085	104952993	clu9433	5263	56492	10:104896563:A:G	A	G	AC=4418;AN=6010	rs1163248	0.265432	0.734568	0.995783	2.84975e-272	0.000999001	5.4402e-253	1
DDX49	+	2	protein_coding	ENSG00000105671_19	ENSG00000105671_19:19035788:19037112:clu20526	19035788	19037112	clu20526	5921	5487	19:19035970:A:AGGCAAGAAGATCACTTGAACCCGGGAGGTTGC	A	AGGCAAGAAGATCACTTGAACCCGGGAGGTTGC	AC=2424;AN=5668	rs11267369	0.571872	0.428128	0.968347	2.57805e-29	0.000999001	5.05939e-24	1
EXOSC3	-	2	protein_coding	ENSG00000107371_9	ENSG00000107371_9:37780877:37783911:clu47123	37780877	37783911	clu47123	6482	21810	9:37779623:G:A	G	A	AC=3258;AN=6028	rs6476661	0.458212	0.541788	0.997142	6.50725e-21	0.000999001	1.87633e-15	1
HEMK1	+	2	protein_coding	ENSG00000114735_3	ENSG00000114735_3:50609639:50614483:clu36420	50609639	50614483	clu36420	3424	-13814	3:50592768:G:A	G	A	AC=5243;AN=6046	rs443030	0.132633	0.867367	0.997032	2.87976e-26	0.000999001	1.02635e-19	1
HMOX2	+	2	protein_coding	ENSG00000103415_16	ENSG00000103415_16:4526488:4533638:clu13606	4526488	4533638	clu13606	7351	12980	16:4537670:T:C	T	C	AC=4507;AN=6038	rs4786503	0.252749	0.747251	0.997569	3.48119e-15	0.000999001	7.17689e-11	1
TXNRD2	-	2	protein_coding	ENSG00000184470_22	ENSG00000184470_22:19870984:19882930:clu23474	19870984	19882930	clu23474	6566	47225	22:19882115:A:G	A	G	AC=858;AN=6018	rs5993855	0.858442	0.141558	0.991198	1.3367e-29	0.000999001	1.08815e-22	1
WSB1	+	1	protein_coding	ENSG00000109046_17	ENSG00000109046_17:25630661:25631806:clu10816	25630661	25631806	clu10816	3487	14132	17:25635233:GA:G	GA	G	AC=2025;AN=5328	rs11331002	0.620235	0.379765	0.93794	8.32073e-09	0.000999001	6.79591e-05	1
HDAC10	-	2	protein_coding	ENSG00000100429_22	ENSG00000100429_22:50687319:50687532:clu24631	50687319	50687532	clu24631	6955	2505	22:50687328:C:A	C	A	AC=118;AN=6032	rs76646287	0.98057	0.0194301	0.969289	1.99106e-08	0.001998	0.000993284	1
YBEY	+	2	protein_coding	ENSG00000182362_21	ENSG00000182362_21:47707037:47711248:clu26494	47707037	47711248	clu26494	6219	20082	21:47726332:C:G	C	G	AC=4699;AN=5916	rs62224180	0.206242	0.793758	0.978844	1.90206e-30	0.000999001	1.27808e-25	1
ZDHHC6	-	2	protein_coding	ENSG00000023041_10	ENSG00000023041_10:114205408:114206463:clu9531	114205408	114206463	clu9531	5593	8689	10:114197982:A:T	A	T	AC=3466;AN=5926	rs3736059	0.414662	0.585338	0.991585	1.95891e-19	0.000999001	1.08125e-14	1
BACH1	+	2	protein_coding	ENSG00000156273_21	ENSG00000156273_21:30671274:30693542:clu26020	30671274	30693542	clu26020	6474	-7001	21:30559390:A:G	A	G	AC=68;AN=6058	rs189358895	0.988717	0.011283	0.997974	7.46045e-10	0.000999001	2.0493e-05	1
BACH1	+	2	protein_coding	ENSG00000156273_21	ENSG00000156273_21:30671274:30693542:clu26020	30671274	30693542	clu26020	6474	29454	21:30595845:T:G	T	G	AC=5203;AN=6052	rs928278	0.140045	0.859955	0.998011	2.52631e-09	0.000999001	5.58534e-05	2
MS4A14	+	2	protein_coding	ENSG00000166928_11	ENSG00000166928_11:60170534:60182910:clu6069	60170534	60182910	clu6069	5240	27358	11:60173360:A:G	A	G	AC=3792;AN=6058	rs4938941	0.373791	0.626209	1	6.72732e-21	0.000999001	2.8707e-16	1
MCM5	+	1	protein_coding	ENSG00000100297_22	ENSG00000100297_22:35804556:35806737:clu24043	35804556	35806737	clu24043	7912	10321	22:35806376:T:C	T	C	AC=4073;AN=5804	rs133416	0.297779	0.702221	0.972494	7.83282e-50	0.000999001	1.37828e-41	1
ZNF121	-	2	protein_coding	ENSG00000197961_19	ENSG00000197961_19:9679758:9695137:clu19760	9679758	9695137	clu19760	7450	142310	19:9552898:C:CA	C	CA	AC=2668;AN=5218	rs35096302	0.488585	0.511415	0.933736	1.16388e-09	0.000999001	2.88287e-05	1
AGTPBP1	-	2	protein_coding	ENSG00000135049_9	ENSG00000135049_9:88272558:88284400:clu47364	88272558	88284400	clu47364	6045	68036	9:88288907:G:A	G	A	AC=92;AN=6040	rs146722638	0.984804	0.0151956	0.975199	8.35948e-11	0.000999001	1.10496e-06	1
H3F3A	+	2	protein_coding	ENSG00000163041_1	ENSG00000163041_1:226253510:226259052:clu46325	226253510	226259052	clu46325	6253	22215	1:226271766:C:T	C	T	AC=1542;AN=6046	rs12066979	0.744025	0.255975	0.998856	2.8427e-11	0.000999001	3.37263e-07	1
POLI	+	1	protein_coding	ENSG00000101751_18	ENSG00000101751_18:51809385:51810292:clu23156	51809385	51810292	clu23156	7038	-4466	18:51791307:T:TTG	T	TTG	AC=1428;AN=5808	rs142502677	0.754622	0.245378	0.980401	2.23762e-39	0.000999001	2.43422e-32	1
JAGN1	+	2	protein_coding	ENSG00000171135_3	ENSG00000171135_3:9932495:9934599:clu35533	9932495	9934599	clu35533	6910	7124	3:9939361:G:A	G	A	AC=1758;AN=6032	rs33970214	0.709938	0.290062	0.995593	1.82823e-12	0.000999001	1.0489e-08	1
HELB	+	2	protein_coding	ENSG00000127311_12	ENSG00000127311_12:66718906:66724934:clu3855	66718906	66724934	clu3855	5886	23471	12:66719795:T:C	T	C	AC=2423;AN=5614	rs11176145	0.567003	0.432997	0.959961	3.46973e-15	0.000999001	2.72291e-10	1
SLC12A9	+	1	protein_coding	ENSG00000146828_7	ENSG00000146828_7:100452000:100452242:clu28066	100452000	100452242	clu28066	6576	27291	7:100451732:C:T	C	T	AC=1638;AN=6044	rs12535629	0.729725	0.270275	0.996858	8.1954e-24	0.000999001	5.77226e-18	1
CD55	+	1	protein_coding	ENSG00000196352_1	ENSG00000196352_1:207510163:207510674:clu46059	207510163	207510674	clu46059	5536	31741	1:207526593:G:A	G	A	AC=1701;AN=6058	rs2135923	0.719858	0.280142	0.998538	1.08352e-127	0.000999001	1.83217e-110	1
ANXA11	-	2	protein_coding	ENSG00000122359_10	ENSG00000122359_10:81935911:81940697:clu8951	81935911	81940697	clu8951	9090	24148	10:81941179:T:C	T	C	AC=436;AN=5684	rs34613979	0.923738	0.0762625	0.912635	3.21627e-130	0.000999001	1.0205e-116	1
BAG6	-	2	protein_coding	ENSG00000204463_6	ENSG00000204463_6:31619553:31620012:clu29643	31619553	31620012	clu29643	30003	-48668	6:31669149:TAC:T	TAC	T	AC=2599;AN=6018	rs530501421;rs547973411	0.568138	0.431862	0.987399	4.98625e-218	0.000999001	3.22058e-189	1
PPARD	+	2	protein_coding	ENSG00000112033_6	ENSG00000112033_6:35310458:35314844:clu30013	35310458	35314844	clu30013	5989	-27730	6:35282604:C:CA	C	CA	AC=5041;AN=6044	rs56340406	0.165267	0.834733	0.996981	1.35798e-10	0.000999001	2.2473e-06	1
LAT	+	1	protein_coding	ENSG00000213658_16	ENSG00000213658_16:28998214:29000848:clu14212	28998214	29000848	clu14212	3843	-18065	16:28978081:C:CA	C	CA	AC=1083;AN=5070	rs55964416	0.786045	0.213955	0.89466	5.95098e-13	0.000999001	1.15957e-08	1
RP11-367G6.3	-	2	lincRNA	ENSG00000272053_6	ENSG00000272053_6:25015811:25036210:clu29296	25015811	25036210	clu29296	8707	20998	6:25021399:A:G	A	G	AC=865;AN=5806	rs9358822	0.85116	0.14884	0.960536	5.99953e-24	0.000999001	1.2718e-18	1
POC1B-GALNT4	-	2	protein_coding	ENSG00000259075_12	ENSG00000259075_12:89885892:89918897:clu4020	89885892	89918897	clu4020	4665	-5522	12:89925560:CATAT:C	CATAT	C	AC=3041;AN=5522	rs139303763	0.451699	0.548301	0.949773	1.60046e-08	0.000999001	0.000129489	1
[truncated: 2,319 more rows]
