# Supplementary material for: Genetic analysis of blood molecular phenotypes reveals common properties in the regulatory networks affecting complex traits
Source: Nat Commun. 2023 Aug 21;14:5062. doi: 10.1038/s41467-023-40569-3 (PMC10442420; doi:10.1038/s41467-023-40569-3)
Supplement: Supplementary file 8 — Supplementary Data 5 [file 41467_2023_40569_MOESM8_ESM.txt]

Phenotype1	SNP1	Test1	SNPTest1	Pvalue1	Slope1	PhenoName1	DiscoveryOrder1	Phenotype2	SNP2	Test2	SNPTest2	Pvalue2	Slope2	PhenoName2	DiscoveryOrder2	R2	Test	rsID1	rsID2
ENSG00000272822.1	12:49350430:T:C	eQTL	12:49350430:T:C	1.37812e-45	2.48984	RP11-302B13.5	1	ENSG00000134285.6	12:49350457:T:C	eQTL	12:49350457:T:C	7.13267e-08	-0.135345	FKBP11	2	0.998137	eQTL_eQTL	rs833824	rs1726440
ENSG00000272822.1	12:49350430:T:C	eQTL	12:49350430:T:C	1.37812e-45	2.48984	RP11-302B13.5	1	ENSG00000255863.1	12:49350457:T:C	eQTL	12:49350457:T:C	4.10854e-12	0.695586	AC073610.5	1	0.998137	eQTL_eQTL	rs833824	rs1726440
ENSG00000169397.3	14:21349608:A:G	eQTL	14:21349608:A:G	3.23419e-80	-2.53092	RNASE3	1	ENSG00000169397_14:21387563:21387795:clu17339	14:21349608:A:G	splicing_eQTL	14:21349608:A:G	1.19206e-58	NA	RNASE3	1	1	eQTL_splicing_eQTL	rs1763559	rs1763559
ENSG00000169397.3	14:21349608:A:G	eQTL	14:21349608:A:G	3.23419e-80	-2.53092	RNASE3	1	ENSG00000136315.3	14:21349608:A:G	eQTL	14:21349608:A:G	1.53116e-09	-0.121178	RP11-84C10.2	2	1	eQTL_eQTL	rs1763559	rs1763559
ENSG00000169397.3	14:21349608:A:G	eQTL	14:21349608:A:G	3.23419e-80	-2.53092	RNASE3	1	OID01211_ENSG00000169397	14:21347911:G:T	pQTL	14:21347911:G:T	7.37873e-18	-0.230244	RNASE3	2	0.997304	eQTL_pQTL	rs1763559	rs11626267
ENSG00000169397.3	14:21349608:A:G	eQTL	14:21349608:A:G	3.23419e-80	-2.53092	RNASE3	1	ENSG00000169385_14:21387563:21387795:clu17339	14:21349608:A:G	splicing_eQTL	14:21349608:A:G	1.19206e-58	NA	RNASE2	1	1	eQTL_splicing_eQTL	rs1763559	rs1763559
ENSG00000163421.4	3:71854587:C:T	eQTL	3:71854587:C:T	1.17185e-140	-8.84711	PROK2	1	ENSG00000170837.2	3:71854587:C:T	eQTL	3:71854587:C:T	1.18065e-18	-0.39919	GPR27	3	1	eQTL_eQTL	rs6777956	rs6777956
ENSG00000132376.15	17:1319105:G:C	eQTL	17:1319105:G:C	1.00712e-06	0.171624	INPP5K	3	ENSG00000167193.7	17:1338114:C:A	eQTL	17:1338114:C:A	2.08706e-44	-0.591554	CRK	1	0.963982	eQTL_eQTL	rs76153232	rs75332312
ENSG00000162692.6	1:100518944:GT:G	eQTL	1:100518944:GT:G	1.1872e-24	2.10536	VCAM1	5	ENSG00000156876.8	1:100416734:T:G	eQTL	1:100416734:T:G	2.31385e-30	0.209708	SASS6	1	0.992827	eQTL_eQTL	rs202117014	rs113972371
ENSG00000162692.6	1:100518944:GT:G	eQTL	1:100518944:GT:G	1.1872e-24	2.10536	VCAM1	5	ENSG00000156875_1:100503872:100515465:clu44077	1:100416734:T:G	splicing_eQTL	1:100416734:T:G	6.88686e-07	NA	HIAT1	1	0.992827	eQTL_splicing_eQTL	rs202117014	rs113972371
ENSG00000127337.2	12:69753377:A:G	eQTL	12:69753377:A:G	1.20033e-22	0.229271	YEATS4	2	ENSG00000090382.2	12:69733190:C:G	eQTL	12:69733190:C:G	2.4072e-07	138.081	LYZ	5	0.926574	eQTL_eQTL	rs11177614	rs73145927
ENSG00000185651.10	22:21949411:A:C	eQTL	22:21949411:A:C	1.95752e-250	0.859044	UBE2L3	1	ENSG00000161180.6	22:21932653:GA:G	eQTL	22:21932653:GA:G	3.9934e-15	-0.202094	CCDC116	1	0.9852	eQTL_eQTL	rs2070512	rs34977459
ENSG00000185651.10	22:21949411:A:C	eQTL	22:21949411:A:C	1.95752e-250	0.859044	UBE2L3	1	ENSG00000161179_22:21983696:21983891:clu23609	22:21932653:GA:G	splicing_eQTL	22:21932653:GA:G	3.59433e-07	NA	YDJC	1	0.9852	eQTL_splicing_eQTL	rs2070512	rs34977459
ENSG00000244165.1	19:10360745:A:T	eQTL	19:10360745:A:T	2.08586e-14	-0.614748	P2RY11	2	ENSG00000130810.15	19:10360745:A:T	eQTL	19:10360745:A:T	4.22963e-14	-0.479746	PPAN	2	1	eQTL_eQTL	rs117131708	rs117131708
ENSG00000244165.1	19:10360745:A:T	eQTL	19:10360745:A:T	2.08586e-14	-0.614748	P2RY11	2	ENSG00000243207.2	19:10360745:A:T	eQTL	19:10360745:A:T	1.46207e-11	-0.54687	PPAN-P2RY11	2	1	eQTL_eQTL	rs117131708	rs117131708
ENSG00000151465.9	10:12307894:C:T	eQTL	10:12307894:C:T	2.41126e-30	0.549472	CDC123	1	ENSG00000165609.8	10:12307894:C:T	eQTL	10:12307894:C:T	1.01817e-109	0.543844	NUDT5	1	1	eQTL_eQTL	rs11257655	rs11257655
ENSG00000151465.9	10:12307894:C:T	eQTL	10:12307894:C:T	2.41126e-30	0.549472	CDC123	1	ENSG00000183049.8	10:12307894:C:T	eQTL	10:12307894:C:T	0	2.22859	CAMK1D	1	1	eQTL_eQTL	rs11257655	rs11257655
ENSG00000151465.9	10:12307894:C:T	eQTL	10:12307894:C:T	2.41126e-30	0.549472	CDC123	1	ENSG00000123240.12	10:12309269:C:T	eQTL	10:12309269:C:T	8.44284e-09	0.445265	OPTN	3	0.995117	eQTL_eQTL	rs11257655	rs11257659
ENSG00000151465.9	10:12307894:C:T	eQTL	10:12307894:C:T	2.41126e-30	0.549472	CDC123	1	ENSG00000065665.16	10:12307894:C:T	eQTL	10:12307894:C:T	8.27828e-118	0.279776	SEC61A2	2	1	eQTL_eQTL	rs11257655	rs11257655
ENSG00000254870_6:31508441:31509727:clu29620	6:31508452:GA:G	splicing_eQTL	6:31508452:GA:G	0	NA	ATP6V1G2-DDX39B	1	ENSG00000198563_6:31508441:31509727:clu29620	6:31508452:GA:G	splicing_eQTL	6:31508452:GA:G	0	NA	DDX39B	1	1	splicing_eQTL_splicing_eQTL	rs533752429	rs533752429
ENSG00000147394.14	23:152140382:C:G	eQTL	23:152140382:C:G	1.13351e-06	-0.238864	ZNF185	6	ENSG00000213397.6	23:152107976:C:A	eQTL	23:152107976:C:A	0.000114785	-0.0552535	HAUS7	1	0.965632	eQTL_eQTL	23:152140382:C:G	23:152107976:C:A
ENSG00000147394.14	23:152140382:C:G	eQTL	23:152140382:C:G	1.13351e-06	-0.238864	ZNF185	6	ENSG00000198883.7	23:152125562:T:G	eQTL	23:152125562:T:G	1.40105e-129	-0.0378413	PNMA5	1	0.983832	eQTL_eQTL	23:152140382:C:G	23:152125562:T:G
ENSG00000197646.6	9:5508530:A:AT	eQTL	9:5508530:A:AT	3.56844e-16	0.0516795	PDCD1LG2	2	OID00458_ENSG00000197646	9:5510644:A:G	pQTL	9:5510644:A:G	1.43544e-19	0.388896	PDCD1LG2	1	0.970903	eQTL_pQTL	rs138952399	rs16923189
ENSG00000125630.11	2:113300283:C:G	eQTL	2:113300283:C:G	1.18697e-211	0.516673	POLR1B	1	ENSG00000125630_2:113305144:113306844:clu40073	2:113300001:TTCCGGCGTGTACCGAGAGACTGGCG:T	splicing_eQTL	2:113300001:TTCCGGCGTGTACCGAGAGACTGGCG:T	2.2656e-08	NA	POLR1B	1	0.984794	eQTL_splicing_eQTL	rs2241804	rs138896228
ENSG00000198089_22:32007826:32007985:clu23989	22:32004588:G:A	splicing_eQTL	22:32004588:G:A	2.1419e-83	NA	SFI1	1	ENSG00000198089.10	22:32008365:A:G	eQTL	22:32008365:A:G	2.38612e-41	0.277131	SFI1	3	0.999822	splicing_eQTL_eQTL	rs5994415	rs11089519
ENSG00000154845.11	18:9851388:C:T	eQTL	18:9851388:C:T	3.87372e-17	-0.226419	PPP4R1	6	ENSG00000101558.9	18:9851650:C:T	eQTL	18:9851650:C:T	0	-0.60507	VAPA	1	0.998858	eQTL_eQTL	rs561102	rs624898
ENSG00000154845.11	18:9851388:C:T	eQTL	18:9851388:C:T	3.87372e-17	-0.226419	PPP4R1	6	ENSG00000168461.8	18:9851388:C:T	eQTL	18:9851388:C:T	1.9996e-13	-0.968096	RAB31	6	1	eQTL_eQTL	rs561102	rs561102
OID01234_ENSG00000185245	17:4850312:G:C	pQTL	17:4850312:G:C	5.05191e-08	0.159971	GP1BA	2	ENSG00000074755.10	17:4858299:A:AC	eQTL	17:4858299:A:AC	5.47464e-05	0.0836748	ZZEF1	5	0.997704	pQTL_eQTL	rs1859433	rs199902454;rs561830096
OID01234_ENSG00000185245	17:4850312:G:C	pQTL	17:4850312:G:C	5.05191e-08	0.159971	GP1BA	2	ENSG00000091640.3	17:4895763:G:A	eQTL	17:4895763:G:A	3.33939e-05	0.639345	SPAG7	5	0.911345	pQTL_eQTL	rs1859433	rs4790722
OID01234_ENSG00000185245	17:4850312:G:C	pQTL	17:4850312:G:C	5.05191e-08	0.159971	GP1BA	2	ENSG00000108515.13	17:4881434:C:T	eQTL	17:4881434:C:T	2.19845e-06	-0.0811685	ENO3	1	0.906456	pQTL_eQTL	rs1859433	rs4790719
OID01234_ENSG00000185245	17:4850312:G:C	pQTL	17:4850312:G:C	5.05191e-08	0.159971	GP1BA	2	ENSG00000185245.6	17:4836381:C:T	eQTL	17:4836381:C:T	1.09113e-26	0.43953	GP1BA	1	0.958936	pQTL_eQTL	rs1859433	rs6065
OID01234_ENSG00000185245	17:4850312:G:C	pQTL	17:4850312:G:C	5.05191e-08	0.159971	GP1BA	2	ENSG00000091640.3	17:4866304:C:T	eQTL	17:4866304:C:T	4.19831e-06	0.721423	SPAG7	4	0.944246	pQTL_eQTL	rs1859433	rs117308739
OID01234_ENSG00000185245	17:4850312:G:C	pQTL	17:4850312:G:C	5.05191e-08	0.159971	GP1BA	2	ENSG00000091640_17:4869614:4871015:clu10174	17:4881434:C:T	splicing_eQTL	17:4881434:C:T	3.42423e-23	NA	SPAG7	1	0.906456	pQTL_splicing_eQTL	rs1859433	rs4790719
OID01234_ENSG00000185245	17:4850312:G:C	pQTL	17:4850312:G:C	5.05191e-08	0.159971	GP1BA	2	ENSG00000129250.7	17:4870893:G:A	eQTL	17:4870893:G:A	4.15322e-20	-0.245839	KIF1C	1	0.916449	pQTL_eQTL	rs1859433	rs4790718
ENSG00000180257.8	19:53303890:C:G	eQTL	19:53303890:C:G	1.94893e-07	0.0600868	ZNF816	3	ENSG00000197937.8	19:53303890:C:G	eQTL	19:53303890:C:G	6.88004e-07	0.0431669	ZNF347	5	1	eQTL_eQTL	rs57548937	rs57548937
ENSG00000180257.8	19:53303890:C:G	eQTL	19:53303890:C:G	1.94893e-07	0.0600868	ZNF816	3	ENSG00000198538.6	19:53303890:C:G	eQTL	19:53303890:C:G	4.83889e-21	0.123136	ZNF28	3	1	eQTL_eQTL	rs57548937	rs57548937
ENSG00000176595.3	8:1921589:G:A	eQTL	8:1921589:G:A	9.7986e-10	0.146691	KBTBD11	7	ENSG00000253764.1	8:1921589:G:A	eQTL	8:1921589:G:A	4.39342e-23	0.0406662	RP11-439C15.4	1	1	eQTL_eQTL	rs10216516	rs10216516
ENSG00000126945.8	23:100520151:T:C	eQTL	23:100520151:T:C	9.34306e-05	0.218415	HNRNPH2	2	ENSG00000102385.8	23:100533273:C:T	eQTL	23:100533273:C:T	3.93769e-11	0.00340394	DRP2	3	0.987791	eQTL_eQTL	23:100520151:T:C	23:100533273:C:T
ENSG00000234773.2_23:134420007:G:C	23:134420007:G:C	trans_eQTL	23:134420007:G:C	3.52933e-11	-0.119946	CTD-2666L21.1	1	ENSG00000171291.4_23:134431222:G:A	23:134431222:G:A	trans_eQTL	23:134431222:G:A	2.90375e-23	-0.179146	ZNF439	1	0.982327	trans_eQTL_trans_eQTL	23:134420007:G:C	23:134431222:G:A
ENSG00000234773.2_23:134420007:G:C	23:134420007:G:C	trans_eQTL	23:134420007:G:C	3.52933e-11	-0.119946	CTD-2666L21.1	1	ENSG00000177599.8_23:134426941:C:A	23:134426941:C:A	trans_eQTL	23:134426941:C:A	2.19247e-09	-0.108432	ZNF491	1	0.996052	trans_eQTL_trans_eQTL	23:134420007:G:C	23:134426941:C:A
ENSG00000234773.2_23:134420007:G:C	23:134420007:G:C	trans_eQTL	23:134420007:G:C	3.52933e-11	-0.119946	CTD-2666L21.1	1	ENSG00000161551.8_23:134426941:C:A	23:134426941:C:A	trans_eQTL	23:134426941:C:A	7.07371e-10	-0.111702	ZNF577	1	0.996052	trans_eQTL_trans_eQTL	23:134420007:G:C	23:134426941:C:A
ENSG00000234773.2_23:134420007:G:C	23:134420007:G:C	trans_eQTL	23:134420007:G:C	3.52933e-11	-0.119946	CTD-2666L21.1	1	ENSG00000197647.7_23:134431165:T:C	23:134431165:T:C	trans_eQTL	23:134431165:T:C	3.27888e-10	-0.113872	ZNF433	1	0.982335	trans_eQTL_trans_eQTL	23:134420007:G:C	23:134431165:T:C
ENSG00000260914.2	16:69030692:C:T	eQTL	16:69030692:C:T	0.000133653	0.514825	RP11-343C2.11	2	ENSG00000141076.13	16:69156345:G:A	eQTL	16:69156345:G:A	2.88252e-44	-0.245571	CIRH1A	1	0.906214	eQTL_eQTL	rs113827003	rs111290442
ENSG00000074660.11	17:1490567:T:G	eQTL	17:1490567:T:G	4.19468e-09	0.343527	SCARF1	2	ENSG00000127804.8	17:1494567:G:A	eQTL	17:1494567:G:A	4.51367e-05	0.0309019	METTL16	2	0.979628	eQTL_eQTL	rs12946197	rs12953268
ENSG00000198728.6	10:103909510:A:C	eQTL	10:103909510:A:C	2.75674e-76	-4.30398	LDB1	1	ENSG00000107872.8	10:104199214:C:T	eQTL	10:104199214:C:T	7.48459e-10	0.402307	FBXL15	1	0.926986	eQTL_eQTL	rs190800763	rs112291536
ENSG00000090339.4	19:10469975:A:C	eQTL	19:10469975:A:C	1.8547e-20	0.64419	ICAM1	2	ENSG00000105376.4	19:10420982:G:C	eQTL	19:10420982:G:C	1.05774e-28	0.0564921	ICAM5	1	0.946473	eQTL_eQTL	rs12720356	rs75231016
ENSG00000260910.1	13:114582870:A:G	eQTL	13:114582870:A:G	7.56588e-05	-0.0574797	LINC00565	11	ENSG00000185989.9	13:114580382:C:T	eQTL	13:114580382:C:T	1.18543e-05	-0.517289	RASA3	9	0.910939	eQTL_eQTL	rs9577914	rs9577916
OID00617_ENSG00000102524	13:108915663:T:C	pQTL	13:108915663:T:C	2.28585e-05	-0.293841	TNFSF13B	4	ENSG00000139826.5	13:108915394:C:T	eQTL	13:108915394:C:T	4.15067e-05	-0.237044	ABHD13	6	0.99165	pQTL_eQTL	rs111573701	rs111727450
OID00617_ENSG00000102524	13:108915663:T:C	pQTL	13:108915663:T:C	2.28585e-05	-0.293841	TNFSF13B	4	ENSG00000102524.7	13:108913795:C:T	eQTL	13:108913795:C:T	6.92143e-40	-4.4586	TNFSF13B	1	0.960878	pQTL_eQTL	rs111573701	rs111885619
ENSG00000166770.6_3:101136402:G:C	3:101136402:G:C	trans_eQTL	3:101136402:G:C	5.3893e-30	0.204627	ZNF667-AS1	1	ENSG00000083814.8_3:101242751:A:G	3:101242751:A:G	trans_eQTL	3:101242751:A:G	1.41812e-25	0.188307	ZNF671	1	0.987258	trans_eQTL_trans_eQTL	rs9859077	rs13088318
ENSG00000166770.6_3:101136402:G:C	3:101136402:G:C	trans_eQTL	3:101136402:G:C	5.3893e-30	0.204627	ZNF667-AS1	1	ENSG00000171606.13_3:101242751:A:G	3:101242751:A:G	trans_eQTL	3:101242751:A:G	2.65635e-21	0.170968	ZNF274	1	0.987258	trans_eQTL_trans_eQTL	rs9859077	rs13088318
ENSG00000166770.6_3:101136402:G:C	3:101136402:G:C	trans_eQTL	3:101136402:G:C	5.3893e-30	0.204627	ZNF667-AS1	1	ENSG00000171649.7_3:101268113:CTATA:CTA	3:101268113:CTATA:CTA	trans_eQTL	3:101268113:CTATA:CTA	1.2638e-17	0.154428	ZIK1	1	0.935459	trans_eQTL_trans_eQTL	rs9859077	rs542721951;rs112997866
ENSG00000166770.6_3:101136402:G:C	3:101136402:G:C	trans_eQTL	3:101136402:G:C	5.3893e-30	0.204627	ZNF667-AS1	1	ENSG00000105750.10_3:101066717:T:A	3:101066717:T:A	trans_eQTL	3:101066717:T:A	5.1305e-10	0.112614	ZNF85	1	0.934522	trans_eQTL_trans_eQTL	rs9859077	rs2433031
ENSG00000166770.6_3:101136402:G:C	3:101136402:G:C	trans_eQTL	3:101136402:G:C	5.3893e-30	0.204627	ZNF667-AS1	1	ENSG00000198046.7_3:101242751:A:G	3:101242751:A:G	trans_eQTL	3:101242751:A:G	3.01236e-16	0.219269	ZNF667	1	0.987258	trans_eQTL_trans_eQTL	rs9859077	rs13088318
ENSG00000166770.6_3:101136402:G:C	3:101136402:G:C	trans_eQTL	3:101136402:G:C	5.3893e-30	0.204627	ZNF667-AS1	1	ENSG00000121413.8_3:101242751:A:G	3:101242751:A:G	trans_eQTL	3:101242751:A:G	1.41721e-27	0.195872	ZSCAN18	1	0.987258	trans_eQTL_trans_eQTL	rs9859077	rs13088318
ENSG00000166770.6_3:101136402:G:C	3:101136402:G:C	trans_eQTL	3:101136402:G:C	5.3893e-30	0.204627	ZNF667-AS1	1	ENSG00000167383.4_3:101136402:G:C	3:101136402:G:C	trans_eQTL	3:101136402:G:C	1.70732e-12	0.127743	ZNF229	1	1	trans_eQTL_trans_eQTL	rs9859077	rs9859077
ENSG00000166770.6_3:101136402:G:C	3:101136402:G:C	trans_eQTL	3:101136402:G:C	5.3893e-30	0.204627	ZNF667-AS1	1	ENSG00000196724.8_3:101242751:A:G	3:101242751:A:G	trans_eQTL	3:101242751:A:G	2.4119e-87	0.348738	ZNF418	1	0.987258	trans_eQTL_trans_eQTL	rs9859077	rs13088318
ENSG00000166770.6_3:101136402:G:C	3:101136402:G:C	trans_eQTL	3:101136402:G:C	5.3893e-30	0.204627	ZNF667-AS1	1	ENSG00000176293.15_3:101136402:G:C	3:101136402:G:C	trans_eQTL	3:101136402:G:C	9.98011e-31	0.207199	ZNF135	1	1	trans_eQTL_trans_eQTL	rs9859077	rs9859077
ENSG00000166770.6_3:101136402:G:C	3:101136402:G:C	trans_eQTL	3:101136402:G:C	5.3893e-30	0.204627	ZNF667-AS1	1	ENSG00000256060.2_3:101044144:G:GA	3:101044144:G:GA	trans_eQTL	3:101044144:G:GA	1.93922e-30	0.20619	TRAPPC2P1	1	0.921746	trans_eQTL_trans_eQTL	rs9859077	rs63322462
ENSG00000166770.6_3:101136402:G:C	3:101136402:G:C	trans_eQTL	3:101136402:G:C	5.3893e-30	0.204627	ZNF667-AS1	1	ENSG00000196263.3_3:101136402:G:C	3:101136402:G:C	trans_eQTL	3:101136402:G:C	1.62367e-25	0.18808	ZNF471	1	1	trans_eQTL_trans_eQTL	rs9859077	rs9859077
ENSG00000166770.6_3:101136402:G:C	3:101136402:G:C	trans_eQTL	3:101136402:G:C	5.3893e-30	0.204627	ZNF667-AS1	1	ENSG00000131845.10_3:101268113:CTATA:CTA	3:101268113:CTATA:CTA	trans_eQTL	3:101268113:CTATA:CTA	5.06969e-28	0.197518	ZNF304	1	0.935459	trans_eQTL_trans_eQTL	rs9859077	rs542721951;rs112997866
ENSG00000166770.6_3:101136402:G:C	3:101136402:G:C	trans_eQTL	3:101136402:G:C	5.3893e-30	0.204627	ZNF667-AS1	1	ENSG00000197701.7_3:101084604:T:C	3:101084604:T:C	trans_eQTL	3:101084604:T:C	4.3615e-17	0.151853	ZNF595	1	0.99759	trans_eQTL_trans_eQTL	rs9859077	rs62280667
ENSG00000166770.6_3:101136402:G:C	3:101136402:G:C	trans_eQTL	3:101136402:G:C	5.3893e-30	0.204627	ZNF667-AS1	1	ENSG00000152433.10_3:101242751:A:G	3:101242751:A:G	trans_eQTL	3:101242751:A:G	9.54654e-33	0.214119	ZNF547	1	0.987258	trans_eQTL_trans_eQTL	rs9859077	rs13088318
ENSG00000166770.6_3:101136402:G:C	3:101136402:G:C	trans_eQTL	3:101136402:G:C	5.3893e-30	0.204627	ZNF667-AS1	1	ENSG00000204519.6_3:101268113:CTATA:CTA	3:101268113:CTATA:CTA	trans_eQTL	3:101268113:CTATA:CTA	2.67929e-13	0.132285	ZNF551	1	0.935459	trans_eQTL_trans_eQTL	rs9859077	rs542721951;rs112997866
ENSG00000166770.6_3:101136402:G:C	3:101136402:G:C	trans_eQTL	3:101136402:G:C	5.3893e-30	0.204627	ZNF667-AS1	1	ENSG00000181894.10_3:101268113:CTATA:CTA	3:101268113:CTATA:CTA	trans_eQTL	3:101268113:CTATA:CTA	1.0401e-15	0.145047	ZNF329	1	0.935459	trans_eQTL_trans_eQTL	rs9859077	rs542721951;rs112997866
ENSG00000166770.6_3:101136402:G:C	3:101136402:G:C	trans_eQTL	3:101136402:G:C	5.3893e-30	0.204627	ZNF667-AS1	1	ENSG00000198300.8_3:101136402:G:C	3:101136402:G:C	trans_eQTL	3:101136402:G:C	1.11579e-19	0.163879	PEG3	1	1	trans_eQTL_trans_eQTL	rs9859077	rs9859077
ENSG00000166770.6_3:101136402:G:C	3:101136402:G:C	trans_eQTL	3:101136402:G:C	5.3893e-30	0.204627	ZNF667-AS1	1	ENSG00000268133.1_3:101242751:A:G	3:101242751:A:G	trans_eQTL	3:101242751:A:G	3.67718e-10	0.113551	AC003002.4	1	0.987258	trans_eQTL_trans_eQTL	rs9859077	rs13088318
ENSG00000166770.6_3:101136402:G:C	3:101136402:G:C	trans_eQTL	3:101136402:G:C	5.3893e-30	0.204627	ZNF667-AS1	1	ENSG00000197937.8_3:101242751:A:G	3:101242751:A:G	trans_eQTL	3:101242751:A:G	5.93598e-10	0.112201	ZNF347	1	0.987258	trans_eQTL_trans_eQTL	rs9859077	rs13088318
ENSG00000166770.6_3:101136402:G:C	3:101136402:G:C	trans_eQTL	3:101136402:G:C	5.3893e-30	0.204627	ZNF667-AS1	1	ENSG00000197497.6_3:101268113:CTATA:CTA	3:101268113:CTATA:CTA	trans_eQTL	3:101268113:CTATA:CTA	1.02203e-07	0.142189	ZNF665	1	0.935459	trans_eQTL_trans_eQTL	rs9859077	rs542721951;rs112997866
ENSG00000166770.6_3:101136402:G:C	3:101136402:G:C	trans_eQTL	3:101136402:G:C	5.3893e-30	0.204627	ZNF667-AS1	1	ENSG00000161551.8_3:101268113:CTATA:CTA	3:101268113:CTATA:CTA	trans_eQTL	3:101268113:CTATA:CTA	8.27939e-24	0.18135	ZNF577	1	0.935459	trans_eQTL_trans_eQTL	rs9859077	rs542721951;rs112997866
ENSG00000166770.6_3:101136402:G:C	3:101136402:G:C	trans_eQTL	3:101136402:G:C	5.3893e-30	0.204627	ZNF667-AS1	1	ENSG00000181666.13_3:101136402:G:C	3:101136402:G:C	trans_eQTL	3:101136402:G:C	1.62466e-09	0.109307	HKR1	1	1	trans_eQTL_trans_eQTL	rs9859077	rs9859077
ENSG00000166770.6_3:101136402:G:C	3:101136402:G:C	trans_eQTL	3:101136402:G:C	5.3893e-30	0.204627	ZNF667-AS1	1	ENSG00000127903.12_3:101242751:A:G	3:101242751:A:G	trans_eQTL	3:101242751:A:G	1.97765e-21	0.171515	ZNF835	1	0.987258	trans_eQTL_trans_eQTL	rs9859077	rs13088318
ENSG00000166770.6_3:101136402:G:C	3:101136402:G:C	trans_eQTL	3:101136402:G:C	5.3893e-30	0.204627	ZNF667-AS1	1	ENSG00000178229.7_3:101242751:A:G	3:101242751:A:G	trans_eQTL	3:101242751:A:G	9.62299e-20	0.164166	ZNF543	1	0.987258	trans_eQTL_trans_eQTL	rs9859077	rs13088318
ENSG00000166770.6_3:101136402:G:C	3:101136402:G:C	trans_eQTL	3:101136402:G:C	5.3893e-30	0.204627	ZNF667-AS1	1	ENSG00000179909.11_3:101084604:T:C	3:101084604:T:C	trans_eQTL	3:101084604:T:C	1.82452e-54	0.276954	ZNF154	1	0.99759	trans_eQTL_trans_eQTL	rs9859077	rs62280667
ENSG00000166770.6_3:101136402:G:C	3:101136402:G:C	trans_eQTL	3:101136402:G:C	5.3893e-30	0.204627	ZNF667-AS1	1	ENSG00000197928.6_3:101242751:A:G	3:101242751:A:G	trans_eQTL	3:101242751:A:G	8.01248e-12	0.123824	ZNF677	1	0.987258	trans_eQTL_trans_eQTL	rs9859077	rs13088318
ENSG00000166770.6_3:101136402:G:C	3:101136402:G:C	trans_eQTL	3:101136402:G:C	5.3893e-30	0.204627	ZNF667-AS1	1	ENSG00000105136.15_3:101268113:CTATA:CTA	3:101268113:CTATA:CTA	trans_eQTL	3:101268113:CTATA:CTA	1.5294e-10	0.115986	ZNF419	1	0.935459	trans_eQTL_trans_eQTL	rs9859077	rs542721951;rs112997866
ENSG00000166770.6_3:101136402:G:C	3:101136402:G:C	trans_eQTL	3:101136402:G:C	5.3893e-30	0.204627	ZNF667-AS1	1	ENSG00000213762.6_3:101268113:CTATA:CTA	3:101268113:CTATA:CTA	trans_eQTL	3:101268113:CTATA:CTA	1.71411e-16	0.148955	ZNF134	1	0.935459	trans_eQTL_trans_eQTL	rs9859077	rs542721951;rs112997866
ENSG00000166770.6_3:101136402:G:C	3:101136402:G:C	trans_eQTL	3:101136402:G:C	5.3893e-30	0.204627	ZNF667-AS1	1	ENSG00000152454.3_3:101044144:G:GA	3:101044144:G:GA	trans_eQTL	3:101044144:G:GA	1.63953e-16	0.14905	ZNF256	1	0.921746	trans_eQTL_trans_eQTL	rs9859077	rs63322462
ENSG00000166770.6_3:101136402:G:C	3:101136402:G:C	trans_eQTL	3:101136402:G:C	5.3893e-30	0.204627	ZNF667-AS1	1	ENSG00000198093.6_3:101268113:CTATA:CTA	3:101268113:CTATA:CTA	trans_eQTL	3:101268113:CTATA:CTA	2.49983e-13	0.194428	ZNF649	1	0.935459	trans_eQTL_trans_eQTL	rs9859077	rs542721951;rs112997866
ENSG00000166770.6_3:101136402:G:C	3:101136402:G:C	trans_eQTL	3:101136402:G:C	5.3893e-30	0.204627	ZNF667-AS1	1	ENSG00000213988.5_3:101268113:CTATA:CTA	3:101268113:CTATA:CTA	trans_eQTL	3:101268113:CTATA:CTA	9.13618e-10	0.110971	ZNF90	1	0.935459	trans_eQTL_trans_eQTL	rs9859077	rs542721951;rs112997866
ENSG00000166770.6_3:101136402:G:C	3:101136402:G:C	trans_eQTL	3:101136402:G:C	5.3893e-30	0.204627	ZNF667-AS1	1	ENSG00000152443.8_3:101242751:A:G	3:101242751:A:G	trans_eQTL	3:101242751:A:G	3.953e-19	0.161407	ZNF776	1	0.987258	trans_eQTL_trans_eQTL	rs9859077	rs13088318
ENSG00000166770.6_3:101136402:G:C	3:101136402:G:C	trans_eQTL	3:101136402:G:C	5.3893e-30	0.204627	ZNF667-AS1	1	ENSG00000121417.9_3:101242751:A:G	3:101242751:A:G	trans_eQTL	3:101242751:A:G	2.43397e-21	0.171131	ZNF211	1	0.987258	trans_eQTL_trans_eQTL	rs9859077	rs13088318
ENSG00000166770.6_3:101136402:G:C	3:101136402:G:C	trans_eQTL	3:101136402:G:C	5.3893e-30	0.204627	ZNF667-AS1	1	ENSG00000170954.7_3:101268113:CTATA:CTA	3:101268113:CTATA:CTA	trans_eQTL	3:101268113:CTATA:CTA	1.48026e-14	0.13909	ZNF415	1	0.935459	trans_eQTL_trans_eQTL	rs9859077	rs542721951;rs112997866
ENSG00000166770.6_3:101136402:G:C	3:101136402:G:C	trans_eQTL	3:101136402:G:C	5.3893e-30	0.204627	ZNF667-AS1	1	ENSG00000250312.2_3:101242751:A:G	3:101242751:A:G	trans_eQTL	3:101242751:A:G	6.09787e-15	0.141108	ZNF718	1	0.987258	trans_eQTL_trans_eQTL	rs9859077	rs13088318
ENSG00000214435.3	10:104613355:A:G	eQTL	10:104613355:A:G	3.91617e-08	0.109429	AS3MT	4	ENSG00000076685.14	10:104640052:G:A	eQTL	10:104640052:G:A	5.46561e-21	-1.44185	NT5C2	2	0.972407	eQTL_eQTL	rs12219246	rs12244388
ENSG00000214435.3	10:104613355:A:G	eQTL	10:104613355:A:G	3.91617e-08	0.109429	AS3MT	4	ENSG00000270316.1	10:104628873:A:G	eQTL	10:104628873:A:G	2.0147e-24	-0.126817	C10orf32-ASMT	2	0.966441	eQTL_eQTL	rs12219246	rs7085104
ENSG00000214435.3	10:104613355:A:G	eQTL	10:104613355:A:G	3.91617e-08	0.109429	AS3MT	4	ENSG00000076685.14	10:104866863:C:T	eQTL	10:104866863:C:T	2.59081e-10	0.954308	NT5C2	4	0.947982	eQTL_eQTL	rs12219246	rs7896519
ENSG00000160404_9:130495839:130497399:clu48056	9:130494811:T:C	splicing_eQTL	9:130494811:T:C	1.39432e-23	NA	TOR2A	1	ENSG00000167094_9:130488683:130489249:clu48054	9:130489096:A:C	splicing_eQTL	9:130489096:A:C	5.95688e-09	NA	TTC16	1	0.976079	splicing_eQTL_splicing_eQTL	rs515182	rs111605434
ENSG00000160404_9:130495839:130497399:clu48056	9:130494811:T:C	splicing_eQTL	9:130494811:T:C	1.39432e-23	NA	TOR2A	1	ENSG00000095370.15	9:130494667:G:A	eQTL	9:130494667:G:A	3.5521e-05	0.297458	SH2D3C	4	0.993101	splicing_eQTL_eQTL	rs515182	rs534652
ENSG00000245466.1_19:44932972:C:T	19:44932972:C:T	trans_eQTL	19:44932972:C:T	4.89074e-10	0.112749	CTD-2540L5.6	1	ENSG00000133985.2_19:44932972:C:T	19:44932972:C:T	trans_eQTL	19:44932972:C:T	3.62998e-40	0.372878	TTC9	1	1	trans_eQTL_trans_eQTL	rs1434579	rs1434579
ENSG00000245466.1_19:44932972:C:T	19:44932972:C:T	trans_eQTL	19:44932972:C:T	4.89074e-10	0.112749	CTD-2540L5.6	1	ENSG00000167383.4	19:44954688:A:T	eQTL	19:44954688:A:T	2.5722e-13	0.0149203	ZNF229	2	0.946411	trans_eQTL_eQTL	rs1434579	rs12460231
ENSG00000154146.8_3:56849749:T:C	3:56736942:G:T	trans_eQTL	3:56736942:G:T	2.35285e-06	0.125643	NRGN	3	ENSG00000198478.6_3:56849749:T:C	3:56736942:G:T	trans_eQTL	3:56736942:G:T	3.17465e-06	0.125308	SH3BGRL2	2	1	trans_eQTL_trans_eQTL	rs11130543	rs11130543
ENSG00000154146.8_3:56849749:T:C	3:56736942:G:T	trans_eQTL	3:56736942:G:T	2.35285e-06	0.125643	NRGN	3	ENSG00000204424.8_3:56849749:T:C	3:56736942:G:T	trans_eQTL	3:56736942:G:T	1.7445e-07	0.136772	LY6G6F	2	1	trans_eQTL_trans_eQTL	rs11130543	rs11130543
ENSG00000154146.8_3:56849749:T:C	3:56736942:G:T	trans_eQTL	3:56736942:G:T	2.35285e-06	0.125643	NRGN	3	ENSG00000204420.4_3:56849749:T:C	3:56736942:G:T	trans_eQTL	3:56736942:G:T	2.1467e-06	0.125922	C6orf25	2	1	trans_eQTL_trans_eQTL	rs11130543	rs11130543
ENSG00000154146.8_3:56849749:T:C	3:56736942:G:T	trans_eQTL	3:56736942:G:T	2.35285e-06	0.125643	NRGN	3	ENSG00000163736.3_3:56849749:T:C	3:56736942:G:T	trans_eQTL	3:56736942:G:T	3.58505e-07	0.131304	PPBP	2	1	trans_eQTL_trans_eQTL	rs11130543	rs11130543
ENSG00000154146.8_3:56849749:T:C	3:56736942:G:T	trans_eQTL	3:56736942:G:T	2.35285e-06	0.125643	NRGN	3	ENSG00000108839.7_3:56849749:T:C	3:56736942:G:T	trans_eQTL	3:56736942:G:T	5.25318e-07	0.132474	ALOX12	2	1	trans_eQTL_trans_eQTL	rs11130543	rs11130543
ENSG00000154146.8_3:56849749:T:C	3:56736942:G:T	trans_eQTL	3:56736942:G:T	2.35285e-06	0.125643	NRGN	3	ENSG00000166091.15_3:56849749:T:C	3:56736942:G:T	trans_eQTL	3:56736942:G:T	9.53354e-07	0.127674	CMTM5	2	1	trans_eQTL_trans_eQTL	rs11130543	rs11130543
ENSG00000154146.8_3:56849749:T:C	3:56736942:G:T	trans_eQTL	3:56736942:G:T	2.35285e-06	0.125643	NRGN	3	ENSG00000140479.12_3:56849749:T:C	3:56736942:G:T	trans_eQTL	3:56736942:G:T	1.27656e-06	0.127089	PCSK6	2	1	trans_eQTL_trans_eQTL	rs11130543	rs11130543
ENSG00000154146.8_3:56849749:T:C	3:56736942:G:T	trans_eQTL	3:56736942:G:T	2.35285e-06	0.125643	NRGN	3	ENSG00000120885.15_3:56849749:T:C	3:56736942:G:T	trans_eQTL	3:56736942:G:T	7.93296e-07	0.13352	CLU	2	1	trans_eQTL_trans_eQTL	rs11130543	rs11130543
ENSG00000154146.8_3:56849749:T:C	3:56736942:G:T	trans_eQTL	3:56736942:G:T	2.35285e-06	0.125643	NRGN	3	ENSG00000197415.7_3:56849749:T:C	3:56736942:G:T	trans_eQTL	3:56736942:G:T	9.54757e-06	0.121672	VEPH1	2	1	trans_eQTL_trans_eQTL	rs11130543	rs11130543
ENSG00000154146.8_3:56849749:T:C	3:56736942:G:T	trans_eQTL	3:56736942:G:T	2.35285e-06	0.125643	NRGN	3	ENSG00000019102.7_3:56849749:T:C	3:56736942:G:T	trans_eQTL	3:56736942:G:T	3.11844e-06	0.125178	VSIG2	2	1	trans_eQTL_trans_eQTL	rs11130543	rs11130543
ENSG00000154146.8_3:56849749:T:C	3:56736942:G:T	trans_eQTL	3:56736942:G:T	2.35285e-06	0.125643	NRGN	3	ENSG00000161911.7_3:56849749:T:C	3:56736942:G:T	trans_eQTL	3:56736942:G:T	1.21391e-06	0.130921	TREML1	2	1	trans_eQTL_trans_eQTL	rs11130543	rs11130543
ENSG00000154146.8_3:56849749:T:C	3:56736942:G:T	trans_eQTL	3:56736942:G:T	2.35285e-06	0.125643	NRGN	3	ENSG00000250641.1_3:56849749:T:C	3:56736942:G:T	trans_eQTL	3:56736942:G:T	1.35368e-07	0.138266	MEGT1	2	1	trans_eQTL_trans_eQTL	rs11130543	rs11130543
ENSG00000154146.8_3:56849749:T:C	3:56736942:G:T	trans_eQTL	3:56736942:G:T	2.35285e-06	0.125643	NRGN	3	ENSG00000095303.10_3:56849749:T:C	3:56736942:G:T	trans_eQTL	3:56736942:G:T	4.59754e-06	0.122334	PTGS1	2	1	trans_eQTL_trans_eQTL	rs11130543	rs11130543
ENSG00000154146.8_3:56849749:T:C	3:56736942:G:T	trans_eQTL	3:56736942:G:T	2.35285e-06	0.125643	NRGN	3	ENSG00000165914.10_3:56849749:T:C	3:56744583:TAA:TA	trans_eQTL	3:56744583:TAA:TA	1.33115e-05	0.117857	TTC7B	3	0.943842	trans_eQTL_trans_eQTL	rs11130543	rs557038120;rs551517268
ENSG00000154146.8_3:56849749:T:C	3:56736942:G:T	trans_eQTL	3:56736942:G:T	2.35285e-06	0.125643	NRGN	3	ENSG00000005961.13_3:56849749:T:C	3:56736942:G:T	trans_eQTL	3:56736942:G:T	2.3274e-07	0.13632	ITGA2B	2	1	trans_eQTL_trans_eQTL	rs11130543	rs11130543
ENSG00000272452.1	3:40369880:C:CCA	eQTL	3:40369880:C:CCA	2.04773e-17	0.0639667	RP11-391M1.4	1	ENSG00000188846.9	3:40459412:T:C	eQTL	3:40459412:T:C	1.98644e-08	-9.72924	RPL14	5	0.932387	eQTL_eQTL	rs5848559	rs9857824
ENSG00000272452.1	3:40369880:C:CCA	eQTL	3:40369880:C:CCA	2.04773e-17	0.0639667	RP11-391M1.4	1	ENSG00000188846.9	3:40441908:C:T	eQTL	3:40441908:C:T	5.52418e-47	7.98342	RPL14	1	0.977665	eQTL_eQTL	rs5848559	rs9874499
ENSG00000272452.1	3:40369880:C:CCA	eQTL	3:40369880:C:CCA	2.04773e-17	0.0639667	RP11-391M1.4	1	ENSG00000114784.3	3:40345312:A:T	eQTL	3:40345312:A:T	2.4871e-16	-0.753825	EIF1B	1	0.949981	eQTL_eQTL	rs5848559	rs9826847
ENSG00000115525.12	2:86168762:C:T	eQTL	2:86168762:C:T	2.28511e-09	0.24291	ST3GAL5	2	ENSG00000232504.4	2:86146094:A:T	eQTL	2:86146094:A:T	0.000114406	0.0513633	AC105053.4	2	0.922732	eQTL_eQTL	rs113059202	rs6547646
ENSG00000172955.13	4:100011250:A:G	eQTL	4:100011250:A:G	2.68025e-20	0.0135068	ADH6	1	ENSG00000272777.1	4:99996286:A:C	eQTL	4:99996286:A:C	6.56303e-48	0.874465	RP11-571L19.8	1	0.955514	eQTL_eQTL	rs29001338	rs62325245
ENSG00000172955.13	4:100011250:A:G	eQTL	4:100011250:A:G	2.68025e-20	0.0135068	ADH6	1	ENSG00000197894.6	4:100004620:G:A	eQTL	4:100004620:G:A	1.60787e-17	-0.291444	ADH5	3	0.994851	eQTL_eQTL	rs29001338	rs28894371
ENSG00000172955.13	4:100011250:A:G	eQTL	4:100011250:A:G	2.68025e-20	0.0135068	ADH6	1	ENSG00000197894_4:99993592:99993724:clu34656	4:99987076:C:A	splicing_eQTL	4:99987076:C:A	1.57532e-56	NA	ADH5	1	0.948269	eQTL_splicing_eQTL	rs29001338	rs7699232
ENSG00000172322.9	12:10096010:G:C	eQTL	12:10096010:G:C	0.000204295	2.64468	CLEC12A	5	ENSG00000165682.10	12:10096086:G:C	eQTL	12:10096086:G:C	1.99928e-09	-0.161461	CLEC1B	3	0.900134	eQTL_eQTL	rs74065410	rs74065411
ENSG00000172322.9	12:10096010:G:C	eQTL	12:10096010:G:C	0.000204295	2.64468	CLEC12A	5	ENSG00000225231.1	12:10096086:G:C	eQTL	12:10096086:G:C	7.5488e-205	1.92763	AC091814.2	1	0.900134	eQTL_eQTL	rs74065410	rs74065411
ENSG00000269271.1	19:55125147:C:T	eQTL	19:55125147:C:T	7.17635e-07	-0.127348	CTB-83J4.2	2	ENSG00000224730.1	19:55129651:A:T	eQTL	19:55129651:A:T	3.20311e-12	-0.181153	AC009892.10	2	0.979462	eQTL_eQTL	rs12611380	rs4806793
ENSG00000269271.1	19:55125147:C:T	eQTL	19:55125147:C:T	7.17635e-07	-0.127348	CTB-83J4.2	2	ENSG00000104972.10	19:55119229:T:G	eQTL	19:55119229:T:G	1.51406e-79	-1.32891	LILRB1	1	0.994868	eQTL_eQTL	rs12611380	rs11669028
ENSG00000084733.6	2:26858699:C:G	eQTL	2:26858699:C:G	7.75138e-17	1.37757	RAB10	2	ENSG00000115155.12	2:26210503:T:G	eQTL	2:26210503:T:G	3.34016e-13	-1.84715	OTOF	2	0.932454	eQTL_eQTL	rs188779822	rs141022863
ENSG00000152382.5	1:167646474:A:G	eQTL	1:167646474:A:G	4.07176e-05	0.0838314	TADA1	4	ENSG00000198771_1:167653238:167659286:clu45433	1:167654598:C:T	splicing_eQTL	1:167654598:C:T	5.22923e-74	NA	RCSD1	1	0.966947	eQTL_splicing_eQTL	rs77144154	rs74586478
ENSG00000095370.15_6:144411338:G:A	6:144411338:G:A	trans_eQTL	6:144411338:G:A	1.95271e-11	0.121509	SH2D3C	1	ENSG00000172794.15_6:144385777:C:T	6:144385777:C:T	trans_eQTL	6:144385777:C:T	8.30948e-13	0.660869	RAB37	1	0.900823	trans_eQTL_trans_eQTL	rs73008259	rs149110519
ENSG00000095370.15_6:144411338:G:A	6:144411338:G:A	trans_eQTL	6:144411338:G:A	1.95271e-11	0.121509	SH2D3C	1	ENSG00000133246.7_6:144385777:C:T	6:144385777:C:T	trans_eQTL	6:144385777:C:T	9.55205e-14	0.134748	PRAM1	1	0.900823	trans_eQTL_trans_eQTL	rs73008259	rs149110519
ENSG00000095370.15_6:144411338:G:A	6:144411338:G:A	trans_eQTL	6:144411338:G:A	1.95271e-11	0.121509	SH2D3C	1	ENSG00000161091.8_6:144385777:C:T	6:144385777:C:T	trans_eQTL	6:144385777:C:T	2.9168e-12	0.126399	MFSD12	1	0.900823	trans_eQTL_trans_eQTL	rs73008259	rs149110519
ENSG00000095370.15_6:144411338:G:A	6:144411338:G:A	trans_eQTL	6:144411338:G:A	1.95271e-11	0.121509	SH2D3C	1	ENSG00000085117.7_6:144411338:G:A	6:144411338:G:A	trans_eQTL	6:144411338:G:A	2.77712e-08	0.100717	CD82	1	1	trans_eQTL_trans_eQTL	rs73008259	rs73008259
ENSG00000095370.15_6:144411338:G:A	6:144411338:G:A	trans_eQTL	6:144411338:G:A	1.95271e-11	0.121509	SH2D3C	1	ENSG00000101294.12_6:144411338:G:A	6:144411338:G:A	trans_eQTL	6:144411338:G:A	2.40791e-11	0.547118	HM13	1	1	trans_eQTL_trans_eQTL	rs73008259	rs73008259
ENSG00000095370.15_6:144411338:G:A	6:144411338:G:A	trans_eQTL	6:144411338:G:A	1.95271e-11	0.121509	SH2D3C	1	ENSG00000123143.8_6:144411338:G:A	6:144411338:G:A	trans_eQTL	6:144411338:G:A	3.93996e-09	0.106699	PKN1	1	1	trans_eQTL_trans_eQTL	rs73008259	rs73008259
ENSG00000095370.15_6:144411338:G:A	6:144411338:G:A	trans_eQTL	6:144411338:G:A	1.95271e-11	0.121509	SH2D3C	1	ENSG00000143418.15_6:144411338:G:A	6:144411338:G:A	trans_eQTL	6:144411338:G:A	1.12664e-10	0.529668	CERS2	1	1	trans_eQTL_trans_eQTL	rs73008259	rs73008259
ENSG00000095370.15_6:144411338:G:A	6:144411338:G:A	trans_eQTL	6:144411338:G:A	1.95271e-11	0.121509	SH2D3C	1	ENSG00000135378.3_6:144385777:C:T	6:144385777:C:T	trans_eQTL	6:144385777:C:T	5.62654e-10	-0.112352	PRRG4	1	0.900823	trans_eQTL_trans_eQTL	rs73008259	rs149110519
ENSG00000095370.15_6:144411338:G:A	6:144411338:G:A	trans_eQTL	6:144411338:G:A	1.95271e-11	0.121509	SH2D3C	1	ENSG00000137819.9_6:144385777:C:T	6:144385777:C:T	trans_eQTL	6:144385777:C:T	6.66945e-20	0.164874	PAQR5	1	0.900823	trans_eQTL_trans_eQTL	rs73008259	rs149110519
ENSG00000095370.15_6:144411338:G:A	6:144411338:G:A	trans_eQTL	6:144411338:G:A	1.95271e-11	0.121509	SH2D3C	1	ENSG00000114738.6_6:144411338:G:A	6:144411338:G:A	trans_eQTL	6:144411338:G:A	1.43048e-18	0.717447	MAPKAPK3	1	1	trans_eQTL_trans_eQTL	rs73008259	rs73008259
ENSG00000095370.15_6:144411338:G:A	6:144411338:G:A	trans_eQTL	6:144411338:G:A	1.95271e-11	0.121509	SH2D3C	1	ENSG00000127838.9_6:144411338:G:A	6:144411338:G:A	trans_eQTL	6:144411338:G:A	1.18974e-09	0.110211	PNKD	1	1	trans_eQTL_trans_eQTL	rs73008259	rs73008259
ENSG00000095370.15_6:144411338:G:A	6:144411338:G:A	trans_eQTL	6:144411338:G:A	1.95271e-11	0.121509	SH2D3C	1	ENSG00000118495.14	6:144385777:C:T	eQTL	6:144385777:C:T	9.51928e-10	1.05671	PLAGL1	3	0.900823	trans_eQTL_eQTL	rs73008259	rs149110519
ENSG00000095370.15_6:144411338:G:A	6:144411338:G:A	trans_eQTL	6:144411338:G:A	1.95271e-11	0.121509	SH2D3C	1	ENSG00000105953.10_6:144411338:G:A	6:144411338:G:A	trans_eQTL	6:144411338:G:A	4.0919e-08	0.0994885	OGDH	1	1	trans_eQTL_trans_eQTL	rs73008259	rs73008259
ENSG00000095370.15_6:144411338:G:A	6:144411338:G:A	trans_eQTL	6:144411338:G:A	1.95271e-11	0.121509	SH2D3C	1	ENSG00000067064.6_6:144385777:C:T	6:144385777:C:T	trans_eQTL	6:144385777:C:T	2.56993e-24	0.929607	IDI1	1	0.900823	trans_eQTL_trans_eQTL	rs73008259	rs149110519
ENSG00000095370.15_6:144411338:G:A	6:144411338:G:A	trans_eQTL	6:144411338:G:A	1.95271e-11	0.121509	SH2D3C	1	ENSG00000140548.5_6:144385777:C:T	6:144385777:C:T	trans_eQTL	6:144385777:C:T	8.75026e-10	0.111094	ZNF710	1	0.900823	trans_eQTL_trans_eQTL	rs73008259	rs149110519
ENSG00000095370.15_6:144411338:G:A	6:144411338:G:A	trans_eQTL	6:144411338:G:A	1.95271e-11	0.121509	SH2D3C	1	ENSG00000111802.9_6:144411338:G:A	6:144411338:G:A	trans_eQTL	6:144411338:G:A	1.48982e-09	-0.109559	TDP2	1	1	trans_eQTL_trans_eQTL	rs73008259	rs73008259
ENSG00000095370.15_6:144411338:G:A	6:144411338:G:A	trans_eQTL	6:144411338:G:A	1.95271e-11	0.121509	SH2D3C	1	ENSG00000118495.14	6:144411338:G:A	eQTL	6:144411338:G:A	7.67201e-05	-0.53823	PLAGL1	6	1	trans_eQTL_eQTL	rs73008259	rs73008259
ENSG00000095370.15_6:144411338:G:A	6:144411338:G:A	trans_eQTL	6:144411338:G:A	1.95271e-11	0.121509	SH2D3C	1	ENSG00000182749.5_6:144385777:C:T	6:144385777:C:T	trans_eQTL	6:144385777:C:T	3.30458e-49	1.34223	PAQR7	1	0.900823	trans_eQTL_trans_eQTL	rs73008259	rs149110519
ENSG00000204604_19:53391506:53393494:clu22096	19:53391807:T:C	splicing_eQTL	19:53391807:T:C	4.28987e-74	NA	ZNF468	1	ENSG00000182986_19:53391506:53393494:clu22096	19:53391807:T:C	splicing_eQTL	19:53391807:T:C	4.28987e-74	NA	ZNF320	1	1	splicing_eQTL_splicing_eQTL	rs368282549	rs368282549
ENSG00000204604_19:53391506:53393494:clu22096	19:53391807:T:C	splicing_eQTL	19:53391807:T:C	4.28987e-74	NA	ZNF468	1	ENSG00000198538_19:53391506:53393494:clu22096	19:53391807:T:C	splicing_eQTL	19:53391807:T:C	4.28987e-74	NA	ZNF28	1	1	splicing_eQTL_splicing_eQTL	rs368282549	rs368282549
ENSG00000204604_19:53391506:53393494:clu22096	19:53391807:T:C	splicing_eQTL	19:53391807:T:C	4.28987e-74	NA	ZNF468	1	ENSG00000213793_19:53391506:53393494:clu22096	19:53391807:T:C	splicing_eQTL	19:53391807:T:C	4.28987e-74	NA	ZNF888	1	1	splicing_eQTL_splicing_eQTL	rs368282549	rs368282549
ENSG00000151883.12	5:49841527:A:G	eQTL	5:49841527:A:G	5.33795e-08	-0.20149	PARP8	4	ENSG00000170571_5:49724061:49738786:clu31948	5:49439586:A:C	splicing_eQTL	5:49439586:A:C	6.64969e-10	NA	EMB	1	0.938262	eQTL_splicing_eQTL	rs6881519	rs78790312
ENSG00000106003.8	7:2570818:A:G	eQTL	7:2570818:A:G	8.27695e-83	-4.12846	LFNG	1	ENSG00000106012.13	7:2570818:A:G	eQTL	7:2570818:A:G	1.34273e-22	-0.207287	IQCE	3	1	eQTL_eQTL	rs17801147	rs17801147
ENSG00000106003.8	7:2570818:A:G	eQTL	7:2570818:A:G	8.27695e-83	-4.12846	LFNG	1	ENSG00000106009.11	7:2567527:C:G	eQTL	7:2567527:C:G	6.79677e-11	-1.56894	BRAT1	3	0.993943	eQTL_eQTL	rs17801147	rs4721752
ENSG00000106003.8	7:2570818:A:G	eQTL	7:2570818:A:G	8.27695e-83	-4.12846	LFNG	1	ENSG00000106009.11	7:2566433:G:A	eQTL	7:2566433:G:A	1.15664e-05	0.856952	BRAT1	7	0.983473	eQTL_eQTL	rs17801147	rs13225716
ENSG00000164855.11	7:1536336:G:A	eQTL	7:1536336:G:A	8.2009e-12	0.11841	TMEM184A	1	ENSG00000198517.5	7:1526903:G:T	eQTL	7:1526903:G:T	4.20068e-18	0.639428	MAFK	1	0.988544	eQTL_eQTL	rs73277913	rs77986160
ENSG00000104892.12_2:60724086:T:C	2:60724086:T:C	trans_eQTL	2:60724086:T:C	2.49054e-15	0.143116	KLC3	1	ENSG00000187017.10_2:60710571:G:A	2:60724087:G:T	trans_eQTL	2:60724087:G:T	2.49858e-20	-0.329169	ESPN	2	1	trans_eQTL_trans_eQTL	rs1896295	rs1896296
ENSG00000172059.6	2:10173612:G:A	eQTL	2:10173612:G:A	2.00343e-13	-0.404443	KLF11	3	ENSG00000260077.1	2:10173612:G:A	eQTL	2:10173612:G:A	4.89391e-27	-0.413723	RP11-254F7.2	2	1	eQTL_eQTL	rs72786603	rs72786603
ENSG00000116299.12	1:109723640:C:T	eQTL	1:109723640:C:T	3.8673e-06	1.57431	KIAA1324	7	ENSG00000031698.8	1:109706880:A:G	eQTL	1:109706880:A:G	5.81538e-25	0.318683	SARS	2	0.938511	eQTL_eQTL	rs682288	rs647294
ENSG00000116299.12	1:109723640:C:T	eQTL	1:109723640:C:T	3.8673e-06	1.57431	KIAA1324	7	ENSG00000215717.5	1:109725239:C:T	eQTL	1:109725239:C:T	6.89778e-08	0.124054	TMEM167B	3	0.910334	eQTL_eQTL	rs682288	rs621414
ENSG00000116299.12	1:109723640:C:T	eQTL	1:109723640:C:T	3.8673e-06	1.57431	KIAA1324	7	ENSG00000179902.8	1:109723640:C:T	eQTL	1:109723640:C:T	3.36816e-32	0.0322148	C1orf194	2	1	eQTL_eQTL	rs682288	rs682288
OID00435_ENSG00000134243_12:50974025:C:T	12:50974025:C:T	trans_pQTL	12:50974025:C:T	1.41734e-06	0.0875217	SORT1	1	ENSG00000185432.10	12:50974025:C:T	eQTL	12:50974025:C:T	1.17765e-12	-1.41502	METTL7A	5	1	trans_pQTL_eQTL	rs138506647	rs138506647
ENSG00000105088.4	19:9342221:G:A	eQTL	19:9342221:G:A	2.87181e-05	0.24678	OLFM2	2	ENSG00000188321.9	19:9342221:G:A	eQTL	19:9342221:G:A	2.17397e-07	0.270045	ZNF559	7	1	eQTL_eQTL	rs112391803	rs112391803
ENSG00000013563.9	23:153640406:C:T	eQTL	23:153640406:C:T	5.30865e-50	0.432835	DNASE1L1	2	ENSG00000102125.11	23:153640406:C:T	eQTL	23:153640406:C:T	1.91721e-16	0.197023	TAZ	2	1	eQTL_eQTL	23:153640406:C:T	23:153640406:C:T
ENSG00000013563.9	23:153640406:C:T	eQTL	23:153640406:C:T	5.30865e-50	0.432835	DNASE1L1	2	ENSG00000071553.12	23:153640406:C:T	eQTL	23:153640406:C:T	4.06833e-06	0.190657	ATP6AP1	1	1	eQTL_eQTL	23:153640406:C:T	23:153640406:C:T
ENSG00000167840.9	17:5213391:C:T	eQTL	17:5213391:C:T	7.90265e-08	0.0906696	ZNF232	3	ENSG00000129204.12	17:5213391:C:T	eQTL	17:5213391:C:T	1.02918e-10	0.0493852	USP6	2	1	eQTL_eQTL	rs2585266	rs2585266
ENSG00000214736.3	6:40967189:TAAAAAAAA:T	eQTL	6:40967189:TAAAAAAAA:T	1.11595e-05	0.484895	TOMM6	2	ENSG00000124593.10	6:40967189:TAAAAAAAA:T	eQTL	6:40967189:TAAAAAAAA:T	3.73962e-05	0.0656381	PRICKLE4	3	1	eQTL_eQTL	rs566164701	rs566164701
ENSG00000083814.8_3:101242751:A:G	3:101242751:A:G	trans_eQTL	3:101242751:A:G	1.41812e-25	0.188307	ZNF671	1	ENSG00000171606.13_3:101242751:A:G	3:101242751:A:G	trans_eQTL	3:101242751:A:G	2.65635e-21	0.170968	ZNF274	1	1	trans_eQTL_trans_eQTL	rs13088318	rs13088318
ENSG00000083814.8_3:101242751:A:G	3:101242751:A:G	trans_eQTL	3:101242751:A:G	1.41812e-25	0.188307	ZNF671	1	ENSG00000171649.7_3:101268113:CTATA:CTA	3:101268113:CTATA:CTA	trans_eQTL	3:101268113:CTATA:CTA	1.2638e-17	0.154428	ZIK1	1	0.948295	trans_eQTL_trans_eQTL	rs13088318	rs542721951;rs112997866
ENSG00000083814.8_3:101242751:A:G	3:101242751:A:G	trans_eQTL	3:101242751:A:G	1.41812e-25	0.188307	ZNF671	1	ENSG00000105750.10_3:101066717:T:A	3:101066717:T:A	trans_eQTL	3:101066717:T:A	5.1305e-10	0.112614	ZNF85	1	0.922821	trans_eQTL_trans_eQTL	rs13088318	rs2433031
ENSG00000083814.8_3:101242751:A:G	3:101242751:A:G	trans_eQTL	3:101242751:A:G	1.41812e-25	0.188307	ZNF671	1	ENSG00000198046.7_3:101242751:A:G	3:101242751:A:G	trans_eQTL	3:101242751:A:G	3.01236e-16	0.219269	ZNF667	1	1	trans_eQTL_trans_eQTL	rs13088318	rs13088318
ENSG00000083814.8_3:101242751:A:G	3:101242751:A:G	trans_eQTL	3:101242751:A:G	1.41812e-25	0.188307	ZNF671	1	ENSG00000121413.8_3:101242751:A:G	3:101242751:A:G	trans_eQTL	3:101242751:A:G	1.41721e-27	0.195872	ZSCAN18	1	1	trans_eQTL_trans_eQTL	rs13088318	rs13088318
ENSG00000083814.8_3:101242751:A:G	3:101242751:A:G	trans_eQTL	3:101242751:A:G	1.41812e-25	0.188307	ZNF671	1	ENSG00000167383.4_3:101136402:G:C	3:101136402:G:C	trans_eQTL	3:101136402:G:C	1.70732e-12	0.127743	ZNF229	1	0.987258	trans_eQTL_trans_eQTL	rs13088318	rs9859077
ENSG00000083814.8_3:101242751:A:G	3:101242751:A:G	trans_eQTL	3:101242751:A:G	1.41812e-25	0.188307	ZNF671	1	ENSG00000196724.8_3:101242751:A:G	3:101242751:A:G	trans_eQTL	3:101242751:A:G	2.4119e-87	0.348738	ZNF418	1	1	trans_eQTL_trans_eQTL	rs13088318	rs13088318
ENSG00000083814.8_3:101242751:A:G	3:101242751:A:G	trans_eQTL	3:101242751:A:G	1.41812e-25	0.188307	ZNF671	1	ENSG00000176293.15_3:101136402:G:C	3:101136402:G:C	trans_eQTL	3:101136402:G:C	9.98011e-31	0.207199	ZNF135	1	0.987258	trans_eQTL_trans_eQTL	rs13088318	rs9859077
ENSG00000083814.8_3:101242751:A:G	3:101242751:A:G	trans_eQTL	3:101242751:A:G	1.41812e-25	0.188307	ZNF671	1	ENSG00000256060.2_3:101044144:G:GA	3:101044144:G:GA	trans_eQTL	3:101044144:G:GA	1.93922e-30	0.20619	TRAPPC2P1	1	0.911226	trans_eQTL_trans_eQTL	rs13088318	rs63322462
ENSG00000083814.8_3:101242751:A:G	3:101242751:A:G	trans_eQTL	3:101242751:A:G	1.41812e-25	0.188307	ZNF671	1	ENSG00000196263.3_3:101136402:G:C	3:101136402:G:C	trans_eQTL	3:101136402:G:C	1.62367e-25	0.18808	ZNF471	1	0.987258	trans_eQTL_trans_eQTL	rs13088318	rs9859077
ENSG00000083814.8_3:101242751:A:G	3:101242751:A:G	trans_eQTL	3:101242751:A:G	1.41812e-25	0.188307	ZNF671	1	ENSG00000131845.10_3:101268113:CTATA:CTA	3:101268113:CTATA:CTA	trans_eQTL	3:101268113:CTATA:CTA	5.06969e-28	0.197518	ZNF304	1	0.948295	trans_eQTL_trans_eQTL	rs13088318	rs542721951;rs112997866
ENSG00000083814.8_3:101242751:A:G	3:101242751:A:G	trans_eQTL	3:101242751:A:G	1.41812e-25	0.188307	ZNF671	1	ENSG00000197701.7_3:101084604:T:C	3:101084604:T:C	trans_eQTL	3:101084604:T:C	4.3615e-17	0.151853	ZNF595	1	0.989522	trans_eQTL_trans_eQTL	rs13088318	rs62280667
ENSG00000083814.8_3:101242751:A:G	3:101242751:A:G	trans_eQTL	3:101242751:A:G	1.41812e-25	0.188307	ZNF671	1	ENSG00000152433.10_3:101242751:A:G	3:101242751:A:G	trans_eQTL	3:101242751:A:G	9.54654e-33	0.214119	ZNF547	1	1	trans_eQTL_trans_eQTL	rs13088318	rs13088318
ENSG00000083814.8_3:101242751:A:G	3:101242751:A:G	trans_eQTL	3:101242751:A:G	1.41812e-25	0.188307	ZNF671	1	ENSG00000204519.6_3:101268113:CTATA:CTA	3:101268113:CTATA:CTA	trans_eQTL	3:101268113:CTATA:CTA	2.67929e-13	0.132285	ZNF551	1	0.948295	trans_eQTL_trans_eQTL	rs13088318	rs542721951;rs112997866
ENSG00000083814.8_3:101242751:A:G	3:101242751:A:G	trans_eQTL	3:101242751:A:G	1.41812e-25	0.188307	ZNF671	1	ENSG00000181894.10_3:101268113:CTATA:CTA	3:101268113:CTATA:CTA	trans_eQTL	3:101268113:CTATA:CTA	1.0401e-15	0.145047	ZNF329	1	0.948295	trans_eQTL_trans_eQTL	rs13088318	rs542721951;rs112997866
ENSG00000083814.8_3:101242751:A:G	3:101242751:A:G	trans_eQTL	3:101242751:A:G	1.41812e-25	0.188307	ZNF671	1	ENSG00000198300.8_3:101136402:G:C	3:101136402:G:C	trans_eQTL	3:101136402:G:C	1.11579e-19	0.163879	PEG3	1	0.987258	trans_eQTL_trans_eQTL	rs13088318	rs9859077
ENSG00000083814.8_3:101242751:A:G	3:101242751:A:G	trans_eQTL	3:101242751:A:G	1.41812e-25	0.188307	ZNF671	1	ENSG00000268133.1_3:101242751:A:G	3:101242751:A:G	trans_eQTL	3:101242751:A:G	3.67718e-10	0.113551	AC003002.4	1	1	trans_eQTL_trans_eQTL	rs13088318	rs13088318
ENSG00000083814.8_3:101242751:A:G	3:101242751:A:G	trans_eQTL	3:101242751:A:G	1.41812e-25	0.188307	ZNF671	1	ENSG00000197937.8_3:101242751:A:G	3:101242751:A:G	trans_eQTL	3:101242751:A:G	5.93598e-10	0.112201	ZNF347	1	1	trans_eQTL_trans_eQTL	rs13088318	rs13088318
ENSG00000083814.8_3:101242751:A:G	3:101242751:A:G	trans_eQTL	3:101242751:A:G	1.41812e-25	0.188307	ZNF671	1	ENSG00000197497.6_3:101268113:CTATA:CTA	3:101268113:CTATA:CTA	trans_eQTL	3:101268113:CTATA:CTA	1.02203e-07	0.142189	ZNF665	1	0.948295	trans_eQTL_trans_eQTL	rs13088318	rs542721951;rs112997866
ENSG00000083814.8_3:101242751:A:G	3:101242751:A:G	trans_eQTL	3:101242751:A:G	1.41812e-25	0.188307	ZNF671	1	ENSG00000161551.8_3:101268113:CTATA:CTA	3:101268113:CTATA:CTA	trans_eQTL	3:101268113:CTATA:CTA	8.27939e-24	0.18135	ZNF577	1	0.948295	trans_eQTL_trans_eQTL	rs13088318	rs542721951;rs112997866
ENSG00000083814.8_3:101242751:A:G	3:101242751:A:G	trans_eQTL	3:101242751:A:G	1.41812e-25	0.188307	ZNF671	1	ENSG00000181666.13_3:101136402:G:C	3:101136402:G:C	trans_eQTL	3:101136402:G:C	1.62466e-09	0.109307	HKR1	1	0.987258	trans_eQTL_trans_eQTL	rs13088318	rs9859077
ENSG00000083814.8_3:101242751:A:G	3:101242751:A:G	trans_eQTL	3:101242751:A:G	1.41812e-25	0.188307	ZNF671	1	ENSG00000127903.12_3:101242751:A:G	3:101242751:A:G	trans_eQTL	3:101242751:A:G	1.97765e-21	0.171515	ZNF835	1	1	trans_eQTL_trans_eQTL	rs13088318	rs13088318
ENSG00000083814.8_3:101242751:A:G	3:101242751:A:G	trans_eQTL	3:101242751:A:G	1.41812e-25	0.188307	ZNF671	1	ENSG00000178229.7_3:101242751:A:G	3:101242751:A:G	trans_eQTL	3:101242751:A:G	9.62299e-20	0.164166	ZNF543	1	1	trans_eQTL_trans_eQTL	rs13088318	rs13088318
ENSG00000083814.8_3:101242751:A:G	3:101242751:A:G	trans_eQTL	3:101242751:A:G	1.41812e-25	0.188307	ZNF671	1	ENSG00000179909.11_3:101084604:T:C	3:101084604:T:C	trans_eQTL	3:101084604:T:C	1.82452e-54	0.276954	ZNF154	1	0.989522	trans_eQTL_trans_eQTL	rs13088318	rs62280667
ENSG00000083814.8_3:101242751:A:G	3:101242751:A:G	trans_eQTL	3:101242751:A:G	1.41812e-25	0.188307	ZNF671	1	ENSG00000197928.6_3:101242751:A:G	3:101242751:A:G	trans_eQTL	3:101242751:A:G	8.01248e-12	0.123824	ZNF677	1	1	trans_eQTL_trans_eQTL	rs13088318	rs13088318
ENSG00000083814.8_3:101242751:A:G	3:101242751:A:G	trans_eQTL	3:101242751:A:G	1.41812e-25	0.188307	ZNF671	1	ENSG00000105136.15_3:101268113:CTATA:CTA	3:101268113:CTATA:CTA	trans_eQTL	3:101268113:CTATA:CTA	1.5294e-10	0.115986	ZNF419	1	0.948295	trans_eQTL_trans_eQTL	rs13088318	rs542721951;rs112997866
ENSG00000083814.8_3:101242751:A:G	3:101242751:A:G	trans_eQTL	3:101242751:A:G	1.41812e-25	0.188307	ZNF671	1	ENSG00000213762.6_3:101268113:CTATA:CTA	3:101268113:CTATA:CTA	trans_eQTL	3:101268113:CTATA:CTA	1.71411e-16	0.148955	ZNF134	1	0.948295	trans_eQTL_trans_eQTL	rs13088318	rs542721951;rs112997866
ENSG00000083814.8_3:101242751:A:G	3:101242751:A:G	trans_eQTL	3:101242751:A:G	1.41812e-25	0.188307	ZNF671	1	ENSG00000152454.3_3:101044144:G:GA	3:101044144:G:GA	trans_eQTL	3:101044144:G:GA	1.63953e-16	0.14905	ZNF256	1	0.911226	trans_eQTL_trans_eQTL	rs13088318	rs63322462
ENSG00000083814.8_3:101242751:A:G	3:101242751:A:G	trans_eQTL	3:101242751:A:G	1.41812e-25	0.188307	ZNF671	1	ENSG00000198093.6_3:101268113:CTATA:CTA	3:101268113:CTATA:CTA	trans_eQTL	3:101268113:CTATA:CTA	2.49983e-13	0.194428	ZNF649	1	0.948295	trans_eQTL_trans_eQTL	rs13088318	rs542721951;rs112997866
ENSG00000083814.8_3:101242751:A:G	3:101242751:A:G	trans_eQTL	3:101242751:A:G	1.41812e-25	0.188307	ZNF671	1	ENSG00000213988.5_3:101268113:CTATA:CTA	3:101268113:CTATA:CTA	trans_eQTL	3:101268113:CTATA:CTA	9.13618e-10	0.110971	ZNF90	1	0.948295	trans_eQTL_trans_eQTL	rs13088318	rs542721951;rs112997866
ENSG00000083814.8_3:101242751:A:G	3:101242751:A:G	trans_eQTL	3:101242751:A:G	1.41812e-25	0.188307	ZNF671	1	ENSG00000152443.8_3:101242751:A:G	3:101242751:A:G	trans_eQTL	3:101242751:A:G	3.953e-19	0.161407	ZNF776	1	1	trans_eQTL_trans_eQTL	rs13088318	rs13088318
ENSG00000083814.8_3:101242751:A:G	3:101242751:A:G	trans_eQTL	3:101242751:A:G	1.41812e-25	0.188307	ZNF671	1	ENSG00000121417.9_3:101242751:A:G	3:101242751:A:G	trans_eQTL	3:101242751:A:G	2.43397e-21	0.171131	ZNF211	1	1	trans_eQTL_trans_eQTL	rs13088318	rs13088318
ENSG00000083814.8_3:101242751:A:G	3:101242751:A:G	trans_eQTL	3:101242751:A:G	1.41812e-25	0.188307	ZNF671	1	ENSG00000170954.7_3:101268113:CTATA:CTA	3:101268113:CTATA:CTA	trans_eQTL	3:101268113:CTATA:CTA	1.48026e-14	0.13909	ZNF415	1	0.948295	trans_eQTL_trans_eQTL	rs13088318	rs542721951;rs112997866
ENSG00000083814.8_3:101242751:A:G	3:101242751:A:G	trans_eQTL	3:101242751:A:G	1.41812e-25	0.188307	ZNF671	1	ENSG00000250312.2_3:101242751:A:G	3:101242751:A:G	trans_eQTL	3:101242751:A:G	6.09787e-15	0.141108	ZNF718	1	1	trans_eQTL_trans_eQTL	rs13088318	rs13088318
ENSG00000198961.5	5:108690319:A:T	eQTL	5:108690319:A:T	7.14236e-177	-2.37433	PJA2	1	ENSG00000112893.5	5:108717157:T:C	eQTL	5:108717157:T:C	1.36255e-05	0.0500493	MAN2A1	6	0.934942	eQTL_eQTL	rs71586589	rs2288531
ENSG00000119285.6	1:236681236:C:T	eQTL	1:236681236:C:T	8.85158e-06	-0.0661635	HEATR1	3	ENSG00000116977.14	1:236681236:C:T	eQTL	1:236681236:C:T	4.37488e-12	-0.150001	LGALS8	4	1	eQTL_eQTL	rs12140308	rs12140308
ENSG00000168395.10	2:242712648:C:T	eQTL	2:242712648:C:T	1.14699e-06	0.0808255	ING5	4	ENSG00000188389.6	2:242702343:G:A	eQTL	2:242702343:G:A	4.38599e-07	0.287955	PDCD1	4	0.966796	eQTL_eQTL	rs73010174	rs111543205
ENSG00000166938.8	15:66590501:A:C	eQTL	15:66590501:A:C	9.7769e-82	-0.214783	DIS3L	3	ENSG00000137834.10	15:66608645:C:CT	eQTL	15:66608645:C:CT	0.000254061	0.00529542	SMAD6	5	0.929645	eQTL_eQTL	rs28671570	rs533574001
ENSG00000166938.8	15:66590501:A:C	eQTL	15:66590501:A:C	9.7769e-82	-0.214783	DIS3L	3	ENSG00000166938_15:66621737:66624213:clu16598	15:66618342:A:G	splicing_eQTL	15:66618342:A:G	5.10256e-22	NA	DIS3L	1	0.993143	eQTL_splicing_eQTL	rs28671570	rs3803412
ENSG00000166938.8	15:66590501:A:C	eQTL	15:66590501:A:C	9.7769e-82	-0.214783	DIS3L	3	ENSG00000075131.5	15:66608645:C:CT	eQTL	15:66608645:C:CT	3.08637e-08	0.0380488	TIPIN	2	0.929645	eQTL_eQTL	rs28671570	rs533574001
ENSG00000166938.8	15:66590501:A:C	eQTL	15:66590501:A:C	9.7769e-82	-0.214783	DIS3L	3	ENSG00000174444.10	15:66608645:C:CT	eQTL	15:66608645:C:CT	1.25719e-10	1.35166	RPL4	2	0.929645	eQTL_eQTL	rs28671570	rs533574001
ENSG00000259207.3_3:56849749:T:C	3:56950055:G:A	trans_eQTL	3:56950055:G:A	2.6589e-06	0.212461	ITGB3	2	ENSG00000198753.7_3:56849749:T:C	3:56950055:G:A	trans_eQTL	3:56950055:G:A	7.84085e-06	0.202987	PLXNB3	2	1	trans_eQTL_trans_eQTL	rs17825630	rs17825630
ENSG00000259207.3_3:56849749:T:C	3:56950055:G:A	trans_eQTL	3:56950055:G:A	2.6589e-06	0.212461	ITGB3	2	ENSG00000259753.1_3:56849749:T:C	3:56950055:G:A	trans_eQTL	3:56950055:G:A	5.9802e-06	0.20655	ITGB3	2	1	trans_eQTL_trans_eQTL	rs17825630	rs17825630
ENSG00000259207.3_3:56849749:T:C	3:56950055:G:A	trans_eQTL	3:56950055:G:A	2.6589e-06	0.212461	ITGB3	2	ENSG00000138722.5_3:56849749:T:C	3:56950055:G:A	trans_eQTL	3:56950055:G:A	3.77858e-07	0.226288	MMRN1	2	1	trans_eQTL_trans_eQTL	rs17825630	rs17825630
ENSG00000259207.3_3:56849749:T:C	3:56950055:G:A	trans_eQTL	3:56950055:G:A	2.6589e-06	0.212461	ITGB3	2	ENSG00000140416.15_3:56849749:T:C	3:56950055:G:A	trans_eQTL	3:56950055:G:A	3.19604e-06	0.221229	TPM1	2	1	trans_eQTL_trans_eQTL	rs17825630	rs17825630
ENSG00000272993.1	1:149998923:G:T	eQTL	1:149998923:G:T	5.11386e-07	-0.289139	RP11-196G18.24	4	ENSG00000118298.6	1:149998923:G:T	eQTL	1:149998923:G:T	0.000508597	0.00790897	CA14	2	1	eQTL_eQTL	rs72692854	rs72692854
ENSG00000164542.8_19:58332557:T:C	19:58332557:T:C	trans_eQTL	19:58332557:T:C	1.15941e-08	0.103434	KIAA0895	1	ENSG00000083828.11	19:58298643:G:C	eQTL	19:58298643:G:C	1.02918e-07	0.307755	ZNF586	2	0.954809	trans_eQTL_eQTL	rs34270875	rs8106191
ENSG00000164542.8_19:58332557:T:C	19:58332557:T:C	trans_eQTL	19:58332557:T:C	1.15941e-08	0.103434	KIAA0895	1	ENSG00000198466.8	19:58348965:C:T	eQTL	19:58348965:C:T	6.78091e-10	0.18636	ZNF587	3	0.921954	trans_eQTL_eQTL	rs34270875	rs62129195
ENSG00000164542.8_19:58332557:T:C	19:58332557:T:C	trans_eQTL	19:58332557:T:C	1.15941e-08	0.103434	KIAA0895	1	ENSG00000269343.2	19:58322774:C:T	eQTL	19:58322774:C:T	2.42786e-19	0.131257	ZNF587B	3	0.999094	trans_eQTL_eQTL	rs34270875	rs12978571
ENSG00000164542.8_19:58332557:T:C	19:58332557:T:C	trans_eQTL	19:58332557:T:C	1.15941e-08	0.103434	KIAA0895	1	ENSG00000268750.2	19:58321607:C:G	eQTL	19:58321607:C:G	3.2484e-11	0.0952085	CTD-2583A14.10	1	0.998985	trans_eQTL_eQTL	rs34270875	rs59223274
ENSG00000273142.1	7:66266898:G:T	eQTL	7:66266898:G:T	2.90749e-258	-0.418199	RP11-458F8.4	1	ENSG00000106609_7:66386448:66406835:clu27443	7:65897643:A:AC	splicing_eQTL	7:65897643:A:AC	8.81039e-09	NA	TMEM248	1	0.983265	eQTL_splicing_eQTL	rs74895617	rs79480939
ENSG00000273142.1	7:66266898:G:T	eQTL	7:66266898:G:T	2.90749e-258	-0.418199	RP11-458F8.4	1	ENSG00000106609.12	7:66266898:G:T	eQTL	7:66266898:G:T	1.29413e-62	0.537345	TMEM248	1	1	eQTL_eQTL	rs74895617	rs74895617
ENSG00000157933.9	1:2741254:C:T	eQTL	1:2741254:C:T	9.58706e-06	0.397564	SKI	7	ENSG00000157881.9	1:2741254:C:T	eQTL	1:2741254:C:T	2.86292e-05	0.139512	PANK4	5	1	eQTL_eQTL	rs74571334	rs74571334
ENSG00000262370.1	16:3128428:C:G	eQTL	16:3128428:C:G	2.07304e-135	-2.07237	RP11-473M20.9	2	ENSG00000262370_16:3128525:3130965:clu13519	16:3125715:G:A	splicing_eQTL	16:3125715:G:A	1.82637e-69	NA	RP11-473M20.9	1	0.994979	eQTL_splicing_eQTL	rs2179016	rs2360170
ENSG00000166439.5	11:74611435:C:T	eQTL	11:74611435:C:T	1.16906e-48	0.201897	RNF169	1	ENSG00000166435_11:74641417:74644846:clu7080	11:74675896:T:G	splicing_eQTL	11:74675896:T:G	4.42754e-59	NA	XRRA1	1	0.997047	eQTL_splicing_eQTL	rs12419929	rs9787775
ENSG00000166439.5	11:74611435:C:T	eQTL	11:74611435:C:T	1.16906e-48	0.201897	RNF169	1	ENSG00000166435.11	11:74618865:G:C	eQTL	11:74618865:G:C	0	0.757472	XRRA1	1	0.998339	eQTL_eQTL	rs12419929	rs61671395
ENSG00000143595.8_12:54723028:G:A	12:54723028:G:A	trans_eQTL	12:54723028:G:A	6.36956e-13	-0.130181	AQP10	1	ENSG00000134668.8_12:54729872:T:C	12:54729872:T:C	trans_eQTL	12:54729872:T:C	2.34525e-26	0.1913	SPOCD1	1	0.995155	trans_eQTL_trans_eQTL	rs6580981	rs4759076
ENSG00000143595.8_12:54723028:G:A	12:54723028:G:A	trans_eQTL	12:54723028:G:A	6.36956e-13	-0.130181	AQP10	1	ENSG00000169313.9_12:54723028:G:A	12:54723028:G:A	trans_eQTL	12:54723028:G:A	1.14141e-10	-0.116787	P2RY12	1	1	trans_eQTL_trans_eQTL	rs6580981	rs6580981
ENSG00000143595.8_12:54723028:G:A	12:54723028:G:A	trans_eQTL	12:54723028:G:A	6.36956e-13	-0.130181	AQP10	1	ENSG00000175746.4_12:54729872:T:C	12:54723028:G:A	trans_eQTL	12:54723028:G:A	1.07858e-15	-0.201675	C15orf54	1	1	trans_eQTL_trans_eQTL	rs6580981	rs6580981
ENSG00000143595.8_12:54723028:G:A	12:54723028:G:A	trans_eQTL	12:54723028:G:A	6.36956e-13	-0.130181	AQP10	1	ENSG00000104267.5_12:54723028:G:A	12:54723028:G:A	trans_eQTL	12:54723028:G:A	8.44814e-11	-0.117605	CA2	1	1	trans_eQTL_trans_eQTL	rs6580981	rs6580981
ENSG00000214940_16:18437496:18437590:clu13881	16:18601266:A:G	splicing_eQTL	16:18601266:A:G	2.00957e-49	NA	NPIPA8	1	ENSG00000233024.3	16:18601266:A:G	eQTL	16:18601266:A:G	3.04457e-245	0.269543	RP11-1212A22.4	1	1	splicing_eQTL_eQTL	rs9939825	rs9939825
ENSG00000100427.11	22:50009300:T:C	eQTL	22:50009300:T:C	3.89822e-07	0.109459	MLC1	4	ENSG00000100426.6	22:50022840:TG:T	eQTL	22:50022840:TG:T	3.30445e-09	-0.590201	ZBED4	3	0.971103	eQTL_eQTL	rs135872	rs66525271
ENSG00000100427.11	22:50009300:T:C	eQTL	22:50009300:T:C	3.89822e-07	0.109459	MLC1	4	ENSG00000100426.6	22:50032400:A:ATTCTAT	eQTL	22:50032400:A:ATTCTAT	1.79517e-11	0.668508	ZBED4	2	0.966777	eQTL_eQTL	rs135872	rs112095659
ENSG00000100427.11	22:50009300:T:C	eQTL	22:50009300:T:C	3.89822e-07	0.109459	MLC1	4	ENSG00000198355.4	22:50036669:G:A	eQTL	22:50036669:G:A	4.47548e-07	0.329106	PIM3	4	0.926756	eQTL_eQTL	rs135872	rs8137251
ENSG00000109381.15	4:140066284:G:A	eQTL	4:140066284:G:A	4.04753e-45	-0.192977	ELF2	1	ENSG00000109381_4:139994721:140005287:clu34987	4:140148173:ATT:A	splicing_eQTL	4:140148173:ATT:A	6.16029e-10	NA	ELF2	1	0.984684	eQTL_splicing_eQTL	rs2101424	rs201075736
ENSG00000109381.15	4:140066284:G:A	eQTL	4:140066284:G:A	4.04753e-45	-0.192977	ELF2	1	ENSG00000145391.9	4:140032510:C:CT	eQTL	4:140032510:C:CT	3.53974e-11	-0.0455582	SETD7	2	0.964536	eQTL_eQTL	rs2101424	rs559807637
ENSG00000115084.8	2:114520292:G:A	eQTL	2:114520292:G:A	1.87895e-08	-0.0699833	SLC35F5	2	ENSG00000115084_2:114476885:114480681:clu40128	2:114465652:TTCC:T	splicing_eQTL	2:114465652:TTCC:T	1.2363e-07	NA	SLC35F5	1	0.998459	eQTL_splicing_eQTL	rs62170074	rs144728951
ENSG00000125864.7	20:17486192:A:T	eQTL	20:17486192:A:T	2.24397e-28	-0.112223	BFSP1	1	ENSG00000125868.11	20:17486192:A:T	eQTL	20:17486192:A:T	1.90982e-14	-0.432244	DSTN	3	1	eQTL_eQTL	rs79776981	rs79776981
ENSG00000169994.14	2:128396059:C:G	eQTL	2:128396059:C:G	3.96403e-40	-0.301851	MYO7B	1	ENSG00000072163.14	2:128396059:C:G	eQTL	2:128396059:C:G	6.26546e-34	-0.152586	LIMS2	2	1	eQTL_eQTL	rs1055199	rs1055199
ENSG00000169994.14	2:128396059:C:G	eQTL	2:128396059:C:G	3.96403e-40	-0.301851	MYO7B	1	ENSG00000163166.9	2:128396059:C:G	eQTL	2:128396059:C:G	2.37801e-15	-0.506647	IWS1	2	1	eQTL_eQTL	rs1055199	rs1055199
ENSG00000185201.12	11:519240:T:C	eQTL	11:519240:T:C	1.42076e-05	16.2823	IFITM2	9	ENSG00000099849.10	11:519240:T:C	eQTL	11:519240:T:C	1.57376e-09	-0.384096	RASSF7	2	1	eQTL_eQTL	rs75841666	rs75841666
ENSG00000263020.1	6:31609813:C:T	eQTL	6:31609813:C:T	8.2133e-10	-0.45521	CSNK2B-LY6G5B-1181	2	ENSG00000204469.8	6:31676641:C:T	eQTL	6:31676641:C:T	1.93419e-08	0.29032	PRRC2A	3	0.993269	eQTL_eQTL	rs755714	rs812561
ENSG00000263020.1	6:31609813:C:T	eQTL	6:31609813:C:T	8.2133e-10	-0.45521	CSNK2B-LY6G5B-1181	2	ENSG00000240053.8	6:31604010:C:G	eQTL	6:31604010:C:G	9.06407e-77	-0.53321	LY6G5B	2	0.999448	eQTL_eQTL	rs755714	rs13716
ENSG00000113119.8	5:140015932:A:T	eQTL	5:140015932:A:T	7.64891e-13	0.115212	TMCO6	1	ENSG00000170458.9	5:140016847:G:A	eQTL	5:140016847:G:A	3.24854e-101	-10.1976	CD14	1	0.988123	eQTL_eQTL	rs3138074	rs5744441
ENSG00000113119.8	5:140015932:A:T	eQTL	5:140015932:A:T	7.64891e-13	0.115212	TMCO6	1	ENSG00000113108.13	5:139976959:A:G	eQTL	5:139976959:A:G	9.60874e-21	-0.194136	APBB3	1	0.935525	eQTL_eQTL	rs3138074	rs72798893
ENSG00000162980.12	2:152677355:C:T	eQTL	2:152677355:C:T	1.08695e-11	0.312233	ARL5A	3	ENSG00000183091.15	2:152677355:C:T	eQTL	2:152677355:C:T	2.74292e-80	-0.0882941	NEB	1	1	eQTL_eQTL	rs13005519	rs13005519
ENSG00000173020.6	11:67182383:A:G	eQTL	11:67182383:A:G	0.000149365	-0.435427	ADRBK1	3	ENSG00000175634.10	11:67188860:A:G	eQTL	11:67188860:A:G	2.25692e-08	-0.118359	RPS6KB2	1	0.98474	eQTL_eQTL	rs1115051	rs12290164
ENSG00000173020.6	11:67182383:A:G	eQTL	11:67182383:A:G	0.000149365	-0.435427	ADRBK1	3	ENSG00000175463.7	11:67171736:C:T	eQTL	11:67171736:C:T	4.76418e-37	-1.0924	TBC1D10C	1	0.900015	eQTL_eQTL	rs1115051	rs2514256
ENSG00000173020.6	11:67182383:A:G	eQTL	11:67182383:A:G	0.000149365	-0.435427	ADRBK1	3	ENSG00000172508.6	11:67174597:G:A	eQTL	11:67174597:G:A	2.24212e-10	0.163546	CARNS1	2	0.931838	eQTL_eQTL	rs1115051	rs1638586
ENSG00000258388.3	6:31904729:TGTA:T	eQTL	6:31904729:TGTA:T	5.83726e-10	-0.121191	PPT2-EGFL8	3	ENSG00000204356.7	6:31924880:G:A	eQTL	6:31924880:G:A	2.51659e-36	-0.477804	NELFE	1	0.996723	eQTL_eQTL	rs549728862	rs403569
ENSG00000258388.3	6:31904729:TGTA:T	eQTL	6:31904729:TGTA:T	5.83726e-10	-0.121191	PPT2-EGFL8	3	ENSG00000221988.8	6:31919917:T:C	eQTL	6:31919917:T:C	4.37227e-11	-0.0936408	PPT2	2	0.998579	eQTL_eQTL	rs549728862	rs522162
ENSG00000135596.13	6:110601409:T:C	eQTL	6:110601409:T:C	7.30629e-05	0.511054	MICAL1	7	ENSG00000168438.10	6:110565279:C:T	eQTL	6:110565279:C:T	2.08965e-06	-0.148906	CDC40	1	0.966555	eQTL_eQTL	rs7770311	rs117431388
ENSG00000152315.4_1:92315896:C:T	1:92315896:C:T	trans_eQTL	1:92315896:C:T	4.07027e-18	-0.156745	KCNK13	1	ENSG00000137474.15_1:92315896:C:T	1:92315896:C:T	trans_eQTL	1:92315896:C:T	6.36163e-09	0.105262	MYO7A	1	1	trans_eQTL_trans_eQTL	rs17575497	rs17575497
ENSG00000152315.4_1:92315896:C:T	1:92315896:C:T	trans_eQTL	1:92315896:C:T	4.07027e-18	-0.156745	KCNK13	1	ENSG00000162676.7	1:92842367:A:C	eQTL	1:92842367:A:C	4.1915e-28	0.824651	GFI1	1	0.945983	trans_eQTL_eQTL	rs17575497	rs139795227
ENSG00000173221.9	5:94908977:A:G	eQTL	5:94908977:A:G	1.41961e-06	0.423099	GLRX	8	ENSG00000198677.6	5:94829518:AAAT:A	eQTL	5:94829518:AAAT:A	3.67003e-05	-0.223281	TTC37	4	0.905661	eQTL_eQTL	rs187011887	rs544936554
ENSG00000122986_12:111121069:111126430:clu4420	12:111218297:A:T	splicing_eQTL	12:111218297:A:T	1.67765e-28	NA	HVCN1	1	ENSG00000204856.7	12:110849549:A:G	eQTL	12:110849549:A:G	1.54073e-23	-0.165597	FAM216A	2	0.932605	splicing_eQTL_eQTL	rs55680931	rs73206883
ENSG00000122986_12:111121069:111126430:clu4420	12:111218297:A:T	splicing_eQTL	12:111218297:A:T	1.67765e-28	NA	HVCN1	1	ENSG00000204852.11	12:111164875:C:T	eQTL	12:111164875:C:T	4.53119e-17	-0.10132	TCTN1	1	0.976247	splicing_eQTL_eQTL	rs55680931	rs55845219
ENSG00000122986_12:111121069:111126430:clu4420	12:111218297:A:T	splicing_eQTL	12:111218297:A:T	1.67765e-28	NA	HVCN1	1	ENSG00000111252_12:111885023:111885134:clu4434	12:110845040:C:T	splicing_eQTL	12:110845040:C:T	5.71586e-33	NA	SH2B3	2	0.950885	splicing_eQTL_splicing_eQTL	rs55680931	rs28772589
ENSG00000164989.11	9:15554960:T:C	eQTL	9:15554960:T:C	8.04432e-09	0.00302734	CCDC171	2	ENSG00000164985.10	9:15547564:T:TTTC	eQTL	9:15547564:T:TTTC	6.1193e-05	0.0844544	PSIP1	4	0.960765	eQTL_eQTL	rs4740614	rs71491666
ENSG00000129055.8	3:134197740:C:T	eQTL	3:134197740:C:T	2.04393e-316	0.653269	ANAPC13	1	ENSG00000163785.8	3:134211322:C:CTACT	eQTL	3:134211322:C:CTACT	2.17517e-10	-0.0425854	RYK	1	0.995792	eQTL_eQTL	rs6790466	rs10682759
ENSG00000129055.8	3:134197740:C:T	eQTL	3:134197740:C:T	2.04393e-316	0.653269	ANAPC13	1	ENSG00000154928_3:134316826:134319659:clu37417	3:134317337:T:C	splicing_eQTL	3:134317337:T:C	1.34548e-103	NA	EPHB1	1	0.933914	eQTL_splicing_eQTL	rs6790466	rs4955526
ENSG00000129055.8	3:134197740:C:T	eQTL	3:134197740:C:T	2.04393e-316	0.653269	ANAPC13	1	ENSG00000174611.7	3:134319455:C:T	eQTL	3:134319455:C:T	1.66721e-27	0.0450497	KY	1	0.934339	eQTL_eQTL	rs6790466	rs11927540
ENSG00000129055.8	3:134197740:C:T	eQTL	3:134197740:C:T	2.04393e-316	0.653269	ANAPC13	1	ENSG00000154928.12	3:134319455:C:T	eQTL	3:134319455:C:T	4.42623e-76	0.238895	EPHB1	1	0.934339	eQTL_eQTL	rs6790466	rs11927540
ENSG00000129055.8	3:134197740:C:T	eQTL	3:134197740:C:T	2.04393e-316	0.653269	ANAPC13	1	ENSG00000129055_3:134201773:134204162:clu37409	3:134203230:GA:G	splicing_eQTL	3:134203230:GA:G	4.05803e-92	NA	ANAPC13	1	0.993825	eQTL_splicing_eQTL	rs6790466	rs11299516
ENSG00000129055.8	3:134197740:C:T	eQTL	3:134197740:C:T	2.04393e-316	0.653269	ANAPC13	1	ENSG00000182923.12	3:134284662:T:A	eQTL	3:134284662:T:A	2.30252e-91	0.665613	CEP63	2	0.995011	eQTL_eQTL	rs6790466	rs1534027
ENSG00000129055.8	3:134197740:C:T	eQTL	3:134197740:C:T	2.04393e-316	0.653269	ANAPC13	1	ENSG00000182923.12	3:134328740:A:G	eQTL	3:134328740:A:G	0.000162398	-0.117231	CEP63	4	0.918976	eQTL_eQTL	rs6790466	rs4955542
lysoPC.a.C20.4	11:61546592:A:G	met_QTL	11:61546592:A:G	1.30883e-69	-0.312509	lysoPC.a.C20.4	1	PC.ae.C38.4	11:61569830:C:T	met_QTL	11:61569830:C:T	6.88096e-25	-0.185638	PC.ae.C38.4	1	0.976961	met_QTL_met_QTL	rs174530	rs174546
lysoPC.a.C20.4	11:61546592:A:G	met_QTL	11:61546592:A:G	1.30883e-69	-0.312509	lysoPC.a.C20.4	1	PC.aa.C36.2	11:61610750:G:A	met_QTL	11:61610750:G:A	1.87143e-16	0.148767	PC.aa.C36.2	1	0.962552	met_QTL_met_QTL	rs174530	rs174584
lysoPC.a.C20.4	11:61546592:A:G	met_QTL	11:61546592:A:G	1.30883e-69	-0.312509	lysoPC.a.C20.4	1	PC.ae.C38.5	11:61570783:T:C	met_QTL	11:61570783:T:C	1.6953e-27	-0.195583	PC.ae.C38.5	1	0.97658	met_QTL_met_QTL	rs174530	rs174547
lysoPC.a.C20.4	11:61546592:A:G	met_QTL	11:61546592:A:G	1.30883e-69	-0.312509	lysoPC.a.C20.4	1	PC.ae.C36.3	11:61610750:G:A	met_QTL	11:61610750:G:A	1.72482e-19	0.163033	PC.ae.C36.3	1	0.962552	met_QTL_met_QTL	rs174530	rs174584
lysoPC.a.C20.4	11:61546592:A:G	met_QTL	11:61546592:A:G	1.30883e-69	-0.312509	lysoPC.a.C20.4	1	PC.ae.C38.6	11:61573684:T:C	met_QTL	11:61573684:T:C	6.11546e-10	-0.112116	PC.ae.C38.6	1	0.976748	met_QTL_met_QTL	rs174530	rs174551
lysoPC.a.C20.4	11:61546592:A:G	met_QTL	11:61546592:A:G	1.30883e-69	-0.312509	lysoPC.a.C20.4	1	PC.ae.C42.5	11:61570783:T:C	met_QTL	11:61570783:T:C	2.32936e-17	-0.153162	PC.ae.C42.5	1	0.97658	met_QTL_met_QTL	rs174530	rs174547
lysoPC.a.C20.4	11:61546592:A:G	met_QTL	11:61546592:A:G	1.30883e-69	-0.312509	lysoPC.a.C20.4	1	arachidonate..20.4n6.	11:61546592:A:G	met_QTL	11:61546592:A:G	1.69787e-42	-0.245792	arachidonate..20.4n6.	1	1	met_QTL_met_QTL	rs174530	rs174530
lysoPC.a.C20.4	11:61546592:A:G	met_QTL	11:61546592:A:G	1.30883e-69	-0.312509	lysoPC.a.C20.4	1	PC.ae.C44.6	11:61597972:A:G	met_QTL	11:61597972:A:G	6.61472e-15	-0.140924	PC.ae.C44.6	1	0.972408	met_QTL_met_QTL	rs174530	rs1535
lysoPC.a.C20.4	11:61546592:A:G	met_QTL	11:61546592:A:G	1.30883e-69	-0.312509	lysoPC.a.C20.4	1	PC.ae.C36.5	11:61551356:T:C	met_QTL	11:61551356:T:C	3.84989e-36	-0.225233	PC.ae.C36.5	1	0.983106	met_QTL_met_QTL	rs174530	rs174535
lysoPC.a.C20.4	11:61546592:A:G	met_QTL	11:61546592:A:G	1.30883e-69	-0.312509	lysoPC.a.C20.4	1	PC.aa.C40.5	11:61570783:T:C	met_QTL	11:61570783:T:C	1.12035e-11	-0.122958	PC.aa.C40.5	1	0.97658	met_QTL_met_QTL	rs174530	rs174547
lysoPC.a.C20.4	11:61546592:A:G	met_QTL	11:61546592:A:G	1.30883e-69	-0.312509	lysoPC.a.C20.4	1	PC.ae.C36.2	11:61543499:T:C	met_QTL	11:61543499:T:C	3.21275e-19	0.161815	PC.ae.C36.2	1	0.991231	met_QTL_met_QTL	rs174530	rs174528
lysoPC.a.C20.4	11:61546592:A:G	met_QTL	11:61546592:A:G	1.30883e-69	-0.312509	lysoPC.a.C20.4	1	PC.ae.C38.2	11:61610750:G:A	met_QTL	11:61610750:G:A	1.30582e-14	0.139377	PC.ae.C38.2	1	0.962552	met_QTL_met_QTL	rs174530	rs174584
lysoPC.a.C20.4	11:61546592:A:G	met_QTL	11:61546592:A:G	1.30883e-69	-0.312509	lysoPC.a.C20.4	1	PC.aa.C32.2	11:61609750:C:T	met_QTL	11:61609750:C:T	1.42055e-16	0.149356	PC.aa.C32.2	1	0.963758	met_QTL_met_QTL	rs174530	rs174583
lysoPC.a.C20.4	11:61546592:A:G	met_QTL	11:61546592:A:G	1.30883e-69	-0.312509	lysoPC.a.C20.4	1	PC.ae.C34.2	11:61610750:G:A	met_QTL	11:61610750:G:A	7.07378e-10	0.111702	PC.ae.C34.2	1	0.962552	met_QTL_met_QTL	rs174530	rs174584
lysoPC.a.C20.4	11:61546592:A:G	met_QTL	11:61546592:A:G	1.30883e-69	-0.312509	lysoPC.a.C20.4	1	PC.aa.C36.3	11:61609750:C:T	met_QTL	11:61609750:C:T	2.17614e-22	0.175548	PC.aa.C36.3	1	0.963758	met_QTL_met_QTL	rs174530	rs174583
lysoPC.a.C20.4	11:61546592:A:G	met_QTL	11:61546592:A:G	1.30883e-69	-0.312509	lysoPC.a.C20.4	1	eicosapentaenoate..EPA..20.5n3.	11:61585144:A:G	met_QTL	11:61585144:A:G	7.94487e-14	-0.135874	eicosapentaenoate..EPA..20.5n3.	1	0.976133	met_QTL_met_QTL	rs174530	rs174562
lysoPC.a.C20.4	11:61546592:A:G	met_QTL	11:61546592:A:G	1.30883e-69	-0.312509	lysoPC.a.C20.4	1	PC.aa.C38.4	11:61569830:C:T	met_QTL	11:61569830:C:T	6.65078e-59	-0.287912	PC.aa.C38.4	1	0.976961	met_QTL_met_QTL	rs174530	rs174546
lysoPC.a.C20.4	11:61546592:A:G	met_QTL	11:61546592:A:G	1.30883e-69	-0.312509	lysoPC.a.C20.4	1	PC.aa.C36.4	11:61569830:C:T	met_QTL	11:61569830:C:T	7.79148e-45	-0.373378	PC.aa.C36.4	1	0.976961	met_QTL_met_QTL	rs174530	rs174546
lysoPC.a.C20.4	11:61546592:A:G	met_QTL	11:61546592:A:G	1.30883e-69	-0.312509	lysoPC.a.C20.4	1	X1.arachidonoyl.GPE..20.4..	11:61551927:A:C	met_QTL	11:61551927:A:C	5.11255e-13	-0.131387	X1.arachidonoyl.GPE..20.4..	1	0.982837	met_QTL_met_QTL	rs174530	rs174536
lysoPC.a.C20.4	11:61546592:A:G	met_QTL	11:61546592:A:G	1.30883e-69	-0.312509	lysoPC.a.C20.4	1	adrenate..22.4n6.	11:61588305:A:G	met_QTL	11:61588305:A:G	2.89545e-12	-0.127065	adrenate..22.4n6.	1	0.97273	met_QTL_met_QTL	rs174530	rs174564
lysoPC.a.C20.4	11:61546592:A:G	met_QTL	11:61546592:A:G	1.30883e-69	-0.312509	lysoPC.a.C20.4	1	PC.ae.C36.4	11:61543961:T:C	met_QTL	11:61543961:T:C	2.81189e-16	-0.147893	PC.ae.C36.4	1	0.992948	met_QTL_met_QTL	rs174530	rs174529
lysoPC.a.C20.4	11:61546592:A:G	met_QTL	11:61546592:A:G	1.30883e-69	-0.312509	lysoPC.a.C20.4	1	PC.aa.C42.1	11:61586328:C:CT	met_QTL	11:61586328:C:CT	1.01539e-11	-0.123212	PC.aa.C42.1	1	0.97683	met_QTL_met_QTL	rs174530	rs35473591
lysoPC.a.C20.4	11:61546592:A:G	met_QTL	11:61546592:A:G	1.30883e-69	-0.312509	lysoPC.a.C20.4	1	PC.aa.C40.4	11:61543961:T:C	met_QTL	11:61543961:T:C	1.4743e-09	-0.10959	PC.aa.C40.4	1	0.992948	met_QTL_met_QTL	rs174530	rs174529
lysoPC.a.C20.4	11:61546592:A:G	met_QTL	11:61546592:A:G	1.30883e-69	-0.312509	lysoPC.a.C20.4	1	PC.ae.C40.4	11:61585144:A:G	met_QTL	11:61585144:A:G	1.95591e-16	-0.148672	PC.ae.C40.4	1	0.976133	met_QTL_met_QTL	rs174530	rs174562
lysoPC.a.C20.4	11:61546592:A:G	met_QTL	11:61546592:A:G	1.30883e-69	-0.312509	lysoPC.a.C20.4	1	PC.ae.C44.5	11:61597972:A:G	met_QTL	11:61597972:A:G	4.67182e-16	-0.146795	PC.ae.C44.5	1	0.972408	met_QTL_met_QTL	rs174530	rs1535
lysoPC.a.C20.4	11:61546592:A:G	met_QTL	11:61546592:A:G	1.30883e-69	-0.312509	lysoPC.a.C20.4	1	ENSG00000168496.3	11:61614426:CT:C	eQTL	11:61614426:CT:C	6.23432e-06	-0.0697999	FEN1	1	0.942877	met_QTL_eQTL	rs174530	rs5792239
lysoPC.a.C20.4	11:61546592:A:G	met_QTL	11:61546592:A:G	1.30883e-69	-0.312509	lysoPC.a.C20.4	1	ENSG00000134824.9	11:61542006:GA:G	eQTL	11:61542006:GA:G	4.63813e-07	0.0996794	FADS2	2	0.972719	met_QTL_eQTL	rs174530	rs11320420
lysoPC.a.C20.4	11:61546592:A:G	met_QTL	11:61546592:A:G	1.30883e-69	-0.312509	lysoPC.a.C20.4	1	PC.aa.C38.5	11:61573684:T:C	met_QTL	11:61573684:T:C	8.70359e-34	-0.21759	PC.aa.C38.5	1	0.976748	met_QTL_met_QTL	rs174530	rs174551
lysoPC.a.C20.4	11:61546592:A:G	met_QTL	11:61546592:A:G	1.30883e-69	-0.312509	lysoPC.a.C20.4	1	PC.ae.C40.5	11:61570783:T:C	met_QTL	11:61570783:T:C	3.03434e-18	-0.15734	PC.ae.C40.5	1	0.97658	met_QTL_met_QTL	rs174530	rs174547
lysoPC.a.C20.4	11:61546592:A:G	met_QTL	11:61546592:A:G	1.30883e-69	-0.312509	lysoPC.a.C20.4	1	PC.aa.C42.6	11:61570783:T:C	met_QTL	11:61570783:T:C	4.73187e-08	-0.145596	PC.aa.C42.6	2	0.97658	met_QTL_met_QTL	rs174530	rs174547
lysoPC.a.C20.4	11:61546592:A:G	met_QTL	11:61546592:A:G	1.30883e-69	-0.312509	lysoPC.a.C20.4	1	X1.linoleoyl.GPE..18.2..	11:61571348:C:G	met_QTL	11:61571348:C:G	1.63e-26	0.192871	X1.linoleoyl.GPE..18.2..	1	0.912475	met_QTL_met_QTL	rs174530	rs174548
lysoPC.a.C20.4	11:61546592:A:G	met_QTL	11:61546592:A:G	1.30883e-69	-0.312509	lysoPC.a.C20.4	1	PC.aa.C34.2	11:61610750:G:A	met_QTL	11:61610750:G:A	3.81633e-21	0.170295	PC.aa.C34.2	1	0.962552	met_QTL_met_QTL	rs174530	rs174584
lysoPC.a.C20.4	11:61546592:A:G	met_QTL	11:61546592:A:G	1.30883e-69	-0.312509	lysoPC.a.C20.4	1	PC.aa.C42.4	11:61543961:T:C	met_QTL	11:61543961:T:C	7.2562e-18	-0.155567	PC.aa.C42.4	1	0.992948	met_QTL_met_QTL	rs174530	rs174529
lysoPC.a.C20.4	11:61546592:A:G	met_QTL	11:61546592:A:G	1.30883e-69	-0.312509	lysoPC.a.C20.4	1	PC.aa.C36.5	11:61573684:T:C	met_QTL	11:61573684:T:C	5.32224e-24	-0.182119	PC.aa.C36.5	1	0.976748	met_QTL_met_QTL	rs174530	rs174551
ENSG00000248871.1	17:7524504:G:A	eQTL	17:7524504:G:A	2.71657e-07	-0.651684	TNFSF12-TNFSF13	7	ENSG00000239697.6	17:7524504:G:A	eQTL	17:7524504:G:A	8.64655e-08	-0.492807	TNFSF12	6	1	eQTL_eQTL	rs67603370	rs67603370
ENSG00000149782.7	11:64038853:TCA:TCACACA	eQTL	11:64038853:TCA:TCACACA	9.05756e-26	-0.107392	PLCB3	1	ENSG00000173511_11:64003799:64004659:clu6364	11:64006907:G:T	splicing_eQTL	11:64006907:G:T	1.37236e-34	NA	VEGFB	1	0.944593	eQTL_splicing_eQTL	rs574112445;rs558512155	rs7125217
ENSG00000149782.7	11:64038853:TCA:TCACACA	eQTL	11:64038853:TCA:TCACACA	9.05756e-26	-0.107392	PLCB3	1	ENSG00000173511.5	11:64023971:G:A	eQTL	11:64023971:G:A	3.09848e-21	-0.37259	VEGFB	1	0.962937	eQTL_eQTL	rs574112445;rs558512155	rs7943988
ENSG00000149782.7	11:64038853:TCA:TCACACA	eQTL	11:64038853:TCA:TCACACA	9.05756e-26	-0.107392	PLCB3	1	ENSG00000168439.12	11:64038853:TCA:TCACACA	eQTL	11:64038853:TCA:TCACACA	2.66974e-05	-0.0984722	STIP1	1	1	eQTL_eQTL	rs574112445;rs558512155	rs574112445;rs558512155
ENSG00000149782.7	11:64038853:TCA:TCACACA	eQTL	11:64038853:TCA:TCACACA	9.05756e-26	-0.107392	PLCB3	1	ENSG00000173113.2	11:64085148:A:C	eQTL	11:64085148:A:C	1.78951e-36	-0.659186	TRMT112	2	0.966021	eQTL_eQTL	rs574112445;rs558512155	rs28364831
ENSG00000267680.1	19:44577698:AT:A	eQTL	19:44577698:AT:A	1.42013e-06	-0.0544359	ZNF224	2	ENSG00000178386.8	19:44574700:C:T	eQTL	19:44574700:C:T	1.09314e-51	-0.0968495	ZNF223	1	0.953469	eQTL_eQTL	rs11331410	rs7255512
ENSG00000168000.10	11:62462217:T:A	eQTL	11:62462217:T:A	7.24582e-36	1.81747	BSCL2	2	ENSG00000234857.2	11:62543398:C:T	eQTL	11:62543398:C:T	6.33502e-06	2.06561	HNRNPUL2-BSCL2	2	0.951655	eQTL_eQTL	rs181164682	rs144825291
ENSG00000168000.10	11:62462217:T:A	eQTL	11:62462217:T:A	7.24582e-36	1.81747	BSCL2	2	ENSG00000149541.5	11:62286666:C:T	eQTL	11:62286666:C:T	3.21436e-15	0.637371	B3GAT3	2	0.906522	eQTL_eQTL	rs181164682	rs114515655
ENSG00000168000.10	11:62462217:T:A	eQTL	11:62462217:T:A	7.24582e-36	1.81747	BSCL2	2	ENSG00000168000_11:62473089:62474581:clu6265	11:62473751:G:T	splicing_eQTL	11:62473751:G:T	1.31112e-71	NA	BSCL2	1	0.984563	eQTL_splicing_eQTL	rs181164682	rs117597269
ENSG00000168000.10	11:62462217:T:A	eQTL	11:62462217:T:A	7.24582e-36	1.81747	BSCL2	2	ENSG00000234857.2	11:62451457:C:T	eQTL	11:62451457:C:T	0.000280818	1.70884	HNRNPUL2-BSCL2	3	0.987979	eQTL_eQTL	rs181164682	rs148248716
ENSG00000168000.10	11:62462217:T:A	eQTL	11:62462217:T:A	7.24582e-36	1.81747	BSCL2	2	ENSG00000234857_11:62473089:62474581:clu6265	11:62473751:G:T	splicing_eQTL	11:62473751:G:T	1.31112e-71	NA	HNRNPUL2-BSCL2	1	0.984563	eQTL_splicing_eQTL	rs181164682	rs117597269
ENSG00000169714_3:128890351:128890477:clu37272	3:128886264:G:A	splicing_eQTL	3:128886264:G:A	7.42919e-74	NA	CNBP	1	ENSG00000172780.12	3:128872728:C:A	eQTL	3:128872728:C:A	1.63676e-59	-1.31094	RAB43	1	0.900617	splicing_eQTL_eQTL	rs9875392	rs9289340
ENSG00000169714_3:128890351:128890477:clu37272	3:128886264:G:A	splicing_eQTL	3:128886264:G:A	7.42919e-74	NA	CNBP	1	ENSG00000169714.12	3:128921429:C:T	eQTL	3:128921429:C:T	4.19916e-11	-3.35498	CNBP	1	0.987179	splicing_eQTL_eQTL	rs9875392	rs9875494
ENSG00000203999.4	20:48894872:T:C	eQTL	20:48894872:T:C	5.49452e-11	1.00208	RP11-290F20.1	5	ENSG00000224397.1	20:48895112:A:G	eQTL	20:48895112:A:G	2.67696e-67	2.00704	RP11-290F20.3	2	0.958664	eQTL_eQTL	rs3761180	rs3761181
ENSG00000203999.4	20:48894872:T:C	eQTL	20:48894872:T:C	5.49452e-11	1.00208	RP11-290F20.1	5	ENSG00000172216.4	20:48895112:A:G	eQTL	20:48895112:A:G	6.34588e-09	1.08628	CEBPB	3	0.958664	eQTL_eQTL	rs3761180	rs3761181
ENSG00000183576_14:99872927:99879288:clu18679	14:99900521:C:CTG	splicing_eQTL	14:99900521:C:CTG	1.39217e-15	NA	SETD3	1	ENSG00000090061.13	14:99946577:G:T	eQTL	14:99946577:G:T	1.146e-13	-0.076808	CCNK	1	0.971476	splicing_eQTL_eQTL	rs35518651	rs3918024
ENSG00000183576_14:99872927:99879288:clu18679	14:99900521:C:CTG	splicing_eQTL	14:99900521:C:CTG	1.39217e-15	NA	SETD3	1	ENSG00000183576.8	14:99963252:GA:G	eQTL	14:99963252:GA:G	7.43159e-107	0.241711	SETD3	1	0.973124	splicing_eQTL_eQTL	rs35518651	rs144282507
OID01170_ENSG00000054938_5:176830627:G:A	5:176830627:G:A	trans_pQTL	5:176830627:G:A	4.31242e-10	-0.113141	CHRDL2	2	OID00621_ENSG00000118785_5:176830627:G:A	5:176830627:G:A	trans_pQTL	5:176830627:G:A	1.51779e-08	-0.102637	SPP1	2	1	trans_pQTL_trans_pQTL	rs17876032	rs17876032
ENSG00000162946.16	1:231804093:G:T	eQTL	1:231804093:G:T	5.37219e-10	-0.110821	DISC1	2	ENSG00000270106.1	1:231808282:A:G	eQTL	1:231808282:A:G	6.33931e-117	-0.29522	TSNAX-DISC1	1	0.941566	eQTL_eQTL	rs10864693	rs11122319
ENSG00000213551.4	10:75002177:A:G	eQTL	10:75002177:A:G	1.08956e-23	-0.260849	DNAJC9	1	ENSG00000156042.13	10:75094342:C:CT	eQTL	10:75094342:C:CT	1.69286e-35	-0.0647975	TTC18	1	0.983837	eQTL_eQTL	rs113661295	rs561307872
ENSG00000213551.4	10:75002177:A:G	eQTL	10:75002177:A:G	1.08956e-23	-0.260849	DNAJC9	1	ENSG00000122882.6	10:74875212:G:GC	eQTL	10:74875212:G:GC	8.80926e-35	-0.351775	ECD	1	0.988977	eQTL_eQTL	rs113661295	rs113797281
ENSG00000213551.4	10:75002177:A:G	eQTL	10:75002177:A:G	1.08956e-23	-0.260849	DNAJC9	1	ENSG00000272630.1	10:74920041:CA:C	eQTL	10:74920041:CA:C	2.30911e-10	0.0478011	RP11-344N10.5	2	0.959299	eQTL_eQTL	rs113661295	rs113122458
ENSG00000213551.4	10:75002177:A:G	eQTL	10:75002177:A:G	1.08956e-23	-0.260849	DNAJC9	1	ENSG00000166321.9	10:74921082:C:G	eQTL	10:74921082:C:G	1.90186e-124	-0.306476	NUDT13	1	0.991055	eQTL_eQTL	rs113661295	rs7069813
ENSG00000134490.9	18:21143739:T:G	eQTL	18:21143739:T:G	5.21507e-08	0.0501871	TMEM241	3	ENSG00000141452.5	18:21114997:C:T	eQTL	18:21114997:C:T	5.47464e-13	0.194958	C18orf8	1	0.921562	eQTL_eQTL	rs2960578	rs2236707
ENSG00000100300_22:43547610:43557058:clu24474	22:43555921:G:A	splicing_eQTL	22:43555921:G:A	1.04991e-91	NA	TSPO	1	ENSG00000100300.13	22:43556922:C:G	eQTL	22:43556922:C:G	6.43718e-41	9.46841	TSPO	1	0.996722	splicing_eQTL_eQTL	rs138914	rs113515
ENSG00000131558.10	7:132936020:A:AT	eQTL	7:132936020:A:AT	1.12077e-34	-0.381171	EXOC4	2	ENSG00000155530.2	7:132939943:T:TTTTC	eQTL	7:132939943:T:TTTTC	1.9489e-09	-0.0317067	LRGUK	2	0.943847	eQTL_eQTL	rs563966234	rs532054980
ENSG00000131724.6	23:117843425:CAT:CT	eQTL	23:117843425:CAT:CT	8.20824e-28	-0.0933122	IL13RA1	1	OID01472_ENSG00000131724	23:117916290:A:C	pQTL	23:117916290:A:C	2.27289e-79	0.535771	IL13RA1	1	0.976915	eQTL_pQTL	23:117843425:CAT:CT	23:117916290:A:C
ENSG00000154330.8	9:71046287:A:C	eQTL	9:71046287:A:C	2.70452e-05	0.0584072	PGM5	8	ENSG00000187866.6	9:71046287:A:C	eQTL	9:71046287:A:C	0.000150938	-0.0939918	FAM122A	1	1	eQTL_eQTL	rs1887890	rs1887890
ENSG00000108055.9	10:112333878:G:A	eQTL	10:112333878:G:A	2.69961e-17	-0.27859	SMC3	1	ENSG00000203867.7	10:112337693:T:A	eQTL	10:112337693:T:A	1.14612e-14	0.0152857	RBM20	1	0.977089	eQTL_eQTL	rs12415399	rs11195194
ENSG00000225783.2	22:27068702:C:A	eQTL	22:27068702:C:A	2.21248e-272	2.4595	MIAT	1	ENSG00000260065.1	22:27069557:C:T	eQTL	22:27069557:C:T	2.90521e-07	0.0822719	CTA-445C9.15	6	0.999202	eQTL_eQTL	rs9625066	rs6005127
ENSG00000225783.2	22:27068702:C:A	eQTL	22:27068702:C:A	2.21248e-272	2.4595	MIAT	1	ENSG00000128294.11	22:27069557:C:T	eQTL	22:27069557:C:T	2.73502e-12	0.255672	TPST2	1	0.999202	eQTL_eQTL	rs9625066	rs6005127
ENSG00000225783.2	22:27068702:C:A	eQTL	22:27068702:C:A	2.21248e-272	2.4595	MIAT	1	ENSG00000206028.1	22:27069557:C:T	eQTL	22:27069557:C:T	7.27912e-213	2.04385	CTA-373H7.7	1	0.999202	eQTL_eQTL	rs9625066	rs6005127
ENSG00000225783.2	22:27068702:C:A	eQTL	22:27068702:C:A	2.21248e-272	2.4595	MIAT	1	ENSG00000244625.1	22:27069557:C:T	eQTL	22:27069557:C:T	1.3176e-05	0.070642	CTA-211A9.5	7	0.999202	eQTL_eQTL	rs9625066	rs6005127
ENSG00000178922.12	1:43901458:T:G	eQTL	1:43901458:T:G	2.87785e-25	0.159607	HYI	2	ENSG00000117399.9	1:43927174:C:T	eQTL	1:43927174:C:T	2.30286e-05	-0.0748435	CDC20	1	0.916561	eQTL_eQTL	rs2782647	rs34670712
ENSG00000163430.5_19:6060731:T:C	19:6060731:T:C	trans_eQTL	19:6060731:T:C	1.36199e-13	-0.133906	FSTL1	1	ENSG00000143595.8_19:6059972:T:TG	19:6100433:A:G	trans_eQTL	19:6100433:A:G	5.96912e-06	-0.13534	AQP10	2	0.950461	trans_eQTL_trans_eQTL	rs1110621	rs10418205
ENSG00000163430.5_19:6060731:T:C	19:6060731:T:C	trans_eQTL	19:6060731:T:C	1.36199e-13	-0.133906	FSTL1	1	ENSG00000087903.8	19:6100433:A:G	eQTL	19:6100433:A:G	6.09031e-15	-0.0787402	RFX2	2	0.950461	trans_eQTL_eQTL	rs1110621	rs10418205
ENSG00000186908.10	12:76981753:C:G	eQTL	12:76981753:C:G	3.32387e-31	0.564828	ZDHHC17	1	ENSG00000179941.6	12:76981753:C:G	eQTL	12:76981753:C:G	5.83456e-20	0.20961	BBS10	1	1	eQTL_eQTL	rs75084335	rs75084335
ENSG00000186908.10	12:76981753:C:G	eQTL	12:76981753:C:G	3.32387e-31	0.564828	ZDHHC17	1	ENSG00000091039.12	12:76981753:C:G	eQTL	12:76981753:C:G	6.44927e-80	6.21549	OSBPL8	1	1	eQTL_eQTL	rs75084335	rs75084335
ENSG00000214407.3	3:101635330:C:T	eQTL	3:101635330:C:T	4.76121e-07	-0.0253868	RP11-221J22.1	2	ENSG00000241280.1	3:101652032:GTCTGACTGTTTA:G	eQTL	3:101652032:GTCTGACTGTTTA:G	2.54648e-06	-0.0250565	RP11-221J22.2	2	0.99957	eQTL_eQTL	rs1672379	rs6147982
ENSG00000270346.1	6:3022949:CAAAT:C	eQTL	6:3022949:CAAAT:C	8.08227e-11	-0.355609	RP1-90J20.12	5	ENSG00000124588.15	6:3042606:C:G	eQTL	6:3042606:C:G	4.25973e-63	-1.3482	NQO2	3	0.911952	eQTL_eQTL	rs143152324	rs9503373
ENSG00000146232.10	6:44226433:C:T	eQTL	6:44226433:C:T	4.50449e-05	-0.252568	NFKBIE	3	ENSG00000157593.12	6:44226433:C:T	eQTL	6:44226433:C:T	2.67751e-05	-0.282176	SLC35B2	1	1	eQTL_eQTL	rs28385699	rs28385699
ENSG00000157110.11	8:30434903:T:G	eQTL	8:30434903:T:G	4.99414e-20	0.0201201	RBPMS	2	ENSG00000104695.8	8:30495025:AATTTTATTTTATTT:A	eQTL	8:30495025:AATTTTATTTTATTT:A	0.000284663	0.0470697	PPP2CB	4	0.936337	eQTL_eQTL	rs6990642	rs72101168
ENSG00000151948.7	12:129339208:A:AT	eQTL	12:129339208:A:AT	5.51156e-75	-1.82097	GLT1D1	1	ENSG00000139370.6	12:129339837:C:T	eQTL	12:129339837:C:T	1.72535e-38	0.756545	SLC15A4	2	0.997244	eQTL_eQTL	rs61327906	rs56135696
ENSG00000270346.1	6:3021516:C:G	eQTL	6:3021516:C:G	5.85606e-20	0.817828	RP1-90J20.12	3	ENSG00000124588.15	6:3017304:G:A	eQTL	6:3017304:G:A	3.69649e-15	1.42694	NQO2	7	0.929945	eQTL_eQTL	rs11966750	rs28383639
ENSG00000162290.12	3:53955774:CTT:CT	eQTL	3:53955774:CTT:CT	9.62634e-07	0.0582621	DCP1A	2	ENSG00000056736.5	3:53897100:A:C	eQTL	3:53897100:A:C	8.72139e-31	-0.0899714	IL17RB	1	0.962791	eQTL_eQTL	rs559335565;rs546968144	rs1134092
ENSG00000272777.1	4:99996286:A:C	eQTL	4:99996286:A:C	6.56303e-48	0.874465	RP11-571L19.8	1	ENSG00000197894.6	4:100004620:G:A	eQTL	4:100004620:G:A	1.60787e-17	-0.291444	ADH5	3	0.967681	eQTL_eQTL	rs62325245	rs28894371
ENSG00000272777.1	4:99996286:A:C	eQTL	4:99996286:A:C	6.56303e-48	0.874465	RP11-571L19.8	1	ENSG00000197894_4:99993592:99993724:clu34656	4:99987076:C:A	splicing_eQTL	4:99987076:C:A	1.57532e-56	NA	ADH5	1	0.993772	eQTL_splicing_eQTL	rs62325245	rs7699232
ENSG00000123297.12	12:58162085:G:T	eQTL	12:58162085:G:T	1.62103e-72	-0.277076	TSFM	1	ENSG00000123427.11	12:58172929:C:T	eQTL	12:58172929:C:T	0	0.395033	METTL21B	1	0.998292	eQTL_eQTL	rs10877012	rs10877019
ENSG00000123297.12	12:58162085:G:T	eQTL	12:58162085:G:T	1.62103e-72	-0.277076	TSFM	1	ENSG00000037897.12	12:58167193:G:GCTCTTTT	eQTL	12:58167193:G:GCTCTTTT	5.02969e-11	0.132916	METTL1	1	0.994975	eQTL_eQTL	rs10877012	rs202163438
ENSG00000123297.12	12:58162085:G:T	eQTL	12:58162085:G:T	1.62103e-72	-0.277076	TSFM	1	ENSG00000123297_12:58177066:58179946:clu3771	12:58162085:G:T	splicing_eQTL	12:58162085:G:T	2.50539e-139	NA	TSFM	1	1	eQTL_splicing_eQTL	rs10877012	rs10877012
ENSG00000123297.12	12:58162085:G:T	eQTL	12:58162085:G:T	1.62103e-72	-0.277076	TSFM	1	ENSG00000257921.1	12:58129302:A:AC	eQTL	12:58129302:A:AC	1.56656e-21	-0.231921	RP11-571M6.15	1	0.927231	eQTL_eQTL	rs10877012	rs149789274
ENSG00000123297.12	12:58162085:G:T	eQTL	12:58162085:G:T	1.62103e-72	-0.277076	TSFM	1	ENSG00000135407.6	12:58188696:G:C	eQTL	12:58188696:G:C	5.44238e-05	-0.493288	AVIL	3	0.991432	eQTL_eQTL	rs10877012	rs7965287
ENSG00000123297.12	12:58162085:G:T	eQTL	12:58162085:G:T	1.62103e-72	-0.277076	TSFM	1	ENSG00000135407.6	12:58170335:A:G	eQTL	12:58170335:A:G	5.52292e-10	0.759684	AVIL	1	0.998754	eQTL_eQTL	rs10877012	rs11172333
ENSG00000123297.12	12:58162085:G:T	eQTL	12:58162085:G:T	1.62103e-72	-0.277076	TSFM	1	ENSG00000139266.5	12:58167193:G:GCTCTTTT	eQTL	12:58167193:G:GCTCTTTT	4.17414e-21	0.0919142	MARCH9	1	0.994975	eQTL_eQTL	rs10877012	rs202163438
ENSG00000123297.12	12:58162085:G:T	eQTL	12:58162085:G:T	1.62103e-72	-0.277076	TSFM	1	ENSG00000269903.1	12:58208164:G:A	eQTL	12:58208164:G:A	3.35661e-12	0.154752	RP11-571M6.18	1	0.977651	eQTL_eQTL	rs10877012	rs1021469
ENSG00000123297.12	12:58162085:G:T	eQTL	12:58162085:G:T	1.62103e-72	-0.277076	TSFM	1	ENSG00000257921_12:58177066:58179946:clu3771	12:58162085:G:T	splicing_eQTL	12:58162085:G:T	2.50539e-139	NA	RP11-571M6.15	1	1	eQTL_splicing_eQTL	rs10877012	rs10877012
ENSG00000123297.12	12:58162085:G:T	eQTL	12:58162085:G:T	1.62103e-72	-0.277076	TSFM	1	ENSG00000123427_12:58176641:58176893:clu3770	12:58142854:C:A	splicing_eQTL	12:58142854:C:A	2.35031e-11	NA	METTL21B	1	0.992845	eQTL_splicing_eQTL	rs10877012	rs2069506
ENSG00000138185.12	10:97632435:C:CA	eQTL	10:97632435:C:CA	2.29274e-42	0.285128	ENTPD1	2	ENSG00000138185_10:97599565:97604233:clu9129	10:97628994:A:G	splicing_eQTL	10:97628994:A:G	1.09247e-107	NA	ENTPD1	1	0.962237	eQTL_splicing_eQTL	rs34980533	rs2226163
ENSG00000138185.12	10:97632435:C:CA	eQTL	10:97632435:C:CA	2.29274e-42	0.285128	ENTPD1	2	ENSG00000119977.16	10:97574145:C:G	eQTL	10:97574145:C:G	1.12078e-74	0.232932	TCTN3	2	0.996254	eQTL_eQTL	rs34980533	rs3892344
PC.ae.C38.4	11:61569830:C:T	met_QTL	11:61569830:C:T	6.88096e-25	-0.185638	PC.ae.C38.4	1	PC.aa.C36.2	11:61610750:G:A	met_QTL	11:61610750:G:A	1.87143e-16	0.148767	PC.aa.C36.2	1	0.980307	met_QTL_met_QTL	rs174546	rs174584
PC.ae.C38.4	11:61569830:C:T	met_QTL	11:61569830:C:T	6.88096e-25	-0.185638	PC.ae.C38.4	1	PC.ae.C38.5	11:61570783:T:C	met_QTL	11:61570783:T:C	1.6953e-27	-0.195583	PC.ae.C38.5	1	0.999641	met_QTL_met_QTL	rs174546	rs174547
PC.ae.C38.4	11:61569830:C:T	met_QTL	11:61569830:C:T	6.88096e-25	-0.185638	PC.ae.C38.4	1	PC.ae.C36.3	11:61610750:G:A	met_QTL	11:61610750:G:A	1.72482e-19	0.163033	PC.ae.C36.3	1	0.980307	met_QTL_met_QTL	rs174546	rs174584
PC.ae.C38.4	11:61569830:C:T	met_QTL	11:61569830:C:T	6.88096e-25	-0.185638	PC.ae.C38.4	1	PC.ae.C38.6	11:61573684:T:C	met_QTL	11:61573684:T:C	6.11546e-10	-0.112116	PC.ae.C38.6	1	0.999801	met_QTL_met_QTL	rs174546	rs174551
PC.ae.C38.4	11:61569830:C:T	met_QTL	11:61569830:C:T	6.88096e-25	-0.185638	PC.ae.C38.4	1	PC.ae.C42.5	11:61570783:T:C	met_QTL	11:61570783:T:C	2.32936e-17	-0.153162	PC.ae.C42.5	1	0.999641	met_QTL_met_QTL	rs174546	rs174547
PC.ae.C38.4	11:61569830:C:T	met_QTL	11:61569830:C:T	6.88096e-25	-0.185638	PC.ae.C38.4	1	arachidonate..20.4n6.	11:61546592:A:G	met_QTL	11:61546592:A:G	1.69787e-42	-0.245792	arachidonate..20.4n6.	1	0.976961	met_QTL_met_QTL	rs174546	rs174530
PC.ae.C38.4	11:61569830:C:T	met_QTL	11:61569830:C:T	6.88096e-25	-0.185638	PC.ae.C38.4	1	PC.ae.C44.6	11:61597972:A:G	met_QTL	11:61597972:A:G	6.61472e-15	-0.140924	PC.ae.C44.6	1	0.9939	met_QTL_met_QTL	rs174546	rs1535
PC.ae.C38.4	11:61569830:C:T	met_QTL	11:61569830:C:T	6.88096e-25	-0.185638	PC.ae.C38.4	1	PC.ae.C36.5	11:61551356:T:C	met_QTL	11:61551356:T:C	3.84989e-36	-0.225233	PC.ae.C36.5	1	0.990755	met_QTL_met_QTL	rs174546	rs174535
PC.ae.C38.4	11:61569830:C:T	met_QTL	11:61569830:C:T	6.88096e-25	-0.185638	PC.ae.C38.4	1	PC.aa.C40.5	11:61570783:T:C	met_QTL	11:61570783:T:C	1.12035e-11	-0.122958	PC.aa.C40.5	1	0.999641	met_QTL_met_QTL	rs174546	rs174547
PC.ae.C38.4	11:61569830:C:T	met_QTL	11:61569830:C:T	6.88096e-25	-0.185638	PC.ae.C38.4	1	PC.ae.C36.2	11:61543499:T:C	met_QTL	11:61543499:T:C	3.21275e-19	0.161815	PC.ae.C36.2	1	0.972892	met_QTL_met_QTL	rs174546	rs174528
PC.ae.C38.4	11:61569830:C:T	met_QTL	11:61569830:C:T	6.88096e-25	-0.185638	PC.ae.C38.4	1	PC.ae.C38.2	11:61610750:G:A	met_QTL	11:61610750:G:A	1.30582e-14	0.139377	PC.ae.C38.2	1	0.980307	met_QTL_met_QTL	rs174546	rs174584
PC.ae.C38.4	11:61569830:C:T	met_QTL	11:61569830:C:T	6.88096e-25	-0.185638	PC.ae.C38.4	1	PC.aa.C32.2	11:61609750:C:T	met_QTL	11:61609750:C:T	1.42055e-16	0.149356	PC.aa.C32.2	1	0.981438	met_QTL_met_QTL	rs174546	rs174583
PC.ae.C38.4	11:61569830:C:T	met_QTL	11:61569830:C:T	6.88096e-25	-0.185638	PC.ae.C38.4	1	PC.ae.C34.2	11:61610750:G:A	met_QTL	11:61610750:G:A	7.07378e-10	0.111702	PC.ae.C34.2	1	0.980307	met_QTL_met_QTL	rs174546	rs174584
PC.ae.C38.4	11:61569830:C:T	met_QTL	11:61569830:C:T	6.88096e-25	-0.185638	PC.ae.C38.4	1	PC.aa.C36.3	11:61609750:C:T	met_QTL	11:61609750:C:T	2.17614e-22	0.175548	PC.aa.C36.3	1	0.981438	met_QTL_met_QTL	rs174546	rs174583
PC.ae.C38.4	11:61569830:C:T	met_QTL	11:61569830:C:T	6.88096e-25	-0.185638	PC.ae.C38.4	1	eicosapentaenoate..EPA..20.5n3.	11:61585144:A:G	met_QTL	11:61585144:A:G	7.94487e-14	-0.135874	eicosapentaenoate..EPA..20.5n3.	1	0.998895	met_QTL_met_QTL	rs174546	rs174562
PC.ae.C38.4	11:61569830:C:T	met_QTL	11:61569830:C:T	6.88096e-25	-0.185638	PC.ae.C38.4	1	PC.aa.C38.4	11:61569830:C:T	met_QTL	11:61569830:C:T	6.65078e-59	-0.287912	PC.aa.C38.4	1	1	met_QTL_met_QTL	rs174546	rs174546
PC.ae.C38.4	11:61569830:C:T	met_QTL	11:61569830:C:T	6.88096e-25	-0.185638	PC.ae.C38.4	1	PC.aa.C36.4	11:61569830:C:T	met_QTL	11:61569830:C:T	7.79148e-45	-0.373378	PC.aa.C36.4	1	1	met_QTL_met_QTL	rs174546	rs174546
PC.ae.C38.4	11:61569830:C:T	met_QTL	11:61569830:C:T	6.88096e-25	-0.185638	PC.ae.C38.4	1	X1.arachidonoyl.GPE..20.4..	11:61551927:A:C	met_QTL	11:61551927:A:C	5.11255e-13	-0.131387	X1.arachidonoyl.GPE..20.4..	1	0.990364	met_QTL_met_QTL	rs174546	rs174536
PC.ae.C38.4	11:61569830:C:T	met_QTL	11:61569830:C:T	6.88096e-25	-0.185638	PC.ae.C38.4	1	adrenate..22.4n6.	11:61588305:A:G	met_QTL	11:61588305:A:G	2.89545e-12	-0.127065	adrenate..22.4n6.	1	0.995507	met_QTL_met_QTL	rs174546	rs174564
PC.ae.C38.4	11:61569830:C:T	met_QTL	11:61569830:C:T	6.88096e-25	-0.185638	PC.ae.C38.4	1	PC.ae.C36.4	11:61543961:T:C	met_QTL	11:61543961:T:C	2.81189e-16	-0.147893	PC.ae.C36.4	1	0.973894	met_QTL_met_QTL	rs174546	rs174529
PC.ae.C38.4	11:61569830:C:T	met_QTL	11:61569830:C:T	6.88096e-25	-0.185638	PC.ae.C38.4	1	PC.aa.C42.1	11:61586328:C:CT	met_QTL	11:61586328:C:CT	1.01539e-11	-0.123212	PC.aa.C42.1	1	0.99961	met_QTL_met_QTL	rs174546	rs35473591
PC.ae.C38.4	11:61569830:C:T	met_QTL	11:61569830:C:T	6.88096e-25	-0.185638	PC.ae.C38.4	1	PC.aa.C40.4	11:61543961:T:C	met_QTL	11:61543961:T:C	1.4743e-09	-0.10959	PC.aa.C40.4	1	0.973894	met_QTL_met_QTL	rs174546	rs174529
PC.ae.C38.4	11:61569830:C:T	met_QTL	11:61569830:C:T	6.88096e-25	-0.185638	PC.ae.C38.4	1	PC.ae.C40.4	11:61585144:A:G	met_QTL	11:61585144:A:G	1.95591e-16	-0.148672	PC.ae.C40.4	1	0.998895	met_QTL_met_QTL	rs174546	rs174562
PC.ae.C38.4	11:61569830:C:T	met_QTL	11:61569830:C:T	6.88096e-25	-0.185638	PC.ae.C38.4	1	PC.ae.C44.5	11:61597972:A:G	met_QTL	11:61597972:A:G	4.67182e-16	-0.146795	PC.ae.C44.5	1	0.9939	met_QTL_met_QTL	rs174546	rs1535
PC.ae.C38.4	11:61569830:C:T	met_QTL	11:61569830:C:T	6.88096e-25	-0.185638	PC.ae.C38.4	1	ENSG00000168496.3	11:61614426:CT:C	eQTL	11:61614426:CT:C	6.23432e-06	-0.0697999	FEN1	1	0.954123	met_QTL_eQTL	rs174546	rs5792239
PC.ae.C38.4	11:61569830:C:T	met_QTL	11:61569830:C:T	6.88096e-25	-0.185638	PC.ae.C38.4	1	ENSG00000134824.9	11:61542006:GA:G	eQTL	11:61542006:GA:G	4.63813e-07	0.0996794	FADS2	2	0.978037	met_QTL_eQTL	rs174546	rs11320420
PC.ae.C38.4	11:61569830:C:T	met_QTL	11:61569830:C:T	6.88096e-25	-0.185638	PC.ae.C38.4	1	PC.aa.C38.5	11:61573684:T:C	met_QTL	11:61573684:T:C	8.70359e-34	-0.21759	PC.aa.C38.5	1	0.999801	met_QTL_met_QTL	rs174546	rs174551
PC.ae.C38.4	11:61569830:C:T	met_QTL	11:61569830:C:T	6.88096e-25	-0.185638	PC.ae.C38.4	1	PC.ae.C40.5	11:61570783:T:C	met_QTL	11:61570783:T:C	3.03434e-18	-0.15734	PC.ae.C40.5	1	0.999641	met_QTL_met_QTL	rs174546	rs174547
PC.ae.C38.4	11:61569830:C:T	met_QTL	11:61569830:C:T	6.88096e-25	-0.185638	PC.ae.C38.4	1	PC.aa.C42.6	11:61570783:T:C	met_QTL	11:61570783:T:C	4.73187e-08	-0.145596	PC.aa.C42.6	2	0.999641	met_QTL_met_QTL	rs174546	rs174547
PC.ae.C38.4	11:61569830:C:T	met_QTL	11:61569830:C:T	6.88096e-25	-0.185638	PC.ae.C38.4	1	X1.linoleoyl.GPE..18.2..	11:61571348:C:G	met_QTL	11:61571348:C:G	1.63e-26	0.192871	X1.linoleoyl.GPE..18.2..	1	0.935322	met_QTL_met_QTL	rs174546	rs174548
PC.ae.C38.4	11:61569830:C:T	met_QTL	11:61569830:C:T	6.88096e-25	-0.185638	PC.ae.C38.4	1	PC.aa.C34.2	11:61610750:G:A	met_QTL	11:61610750:G:A	3.81633e-21	0.170295	PC.aa.C34.2	1	0.980307	met_QTL_met_QTL	rs174546	rs174584
PC.ae.C38.4	11:61569830:C:T	met_QTL	11:61569830:C:T	6.88096e-25	-0.185638	PC.ae.C38.4	1	PC.aa.C42.4	11:61543961:T:C	met_QTL	11:61543961:T:C	7.2562e-18	-0.155567	PC.aa.C42.4	1	0.973894	met_QTL_met_QTL	rs174546	rs174529
PC.ae.C38.4	11:61569830:C:T	met_QTL	11:61569830:C:T	6.88096e-25	-0.185638	PC.ae.C38.4	1	PC.aa.C36.5	11:61573684:T:C	met_QTL	11:61573684:T:C	5.32224e-24	-0.182119	PC.aa.C36.5	1	0.999801	met_QTL_met_QTL	rs174546	rs174551
ENSG00000155893.7	3:141623147:C:CT	eQTL	3:141623147:C:CT	0.000207513	0.0367104	ACPL2	6	ENSG00000069849.6	3:141591569:C:A	eQTL	3:141591569:C:A	2.35807e-42	0.854588	ATP1B3	1	0.966809	eQTL_eQTL	rs573556417	rs115073948
ENSG00000182871.10	21:46855353:C:T	eQTL	21:46855353:C:T	1.89605e-08	-1.08416	COL18A1	10	ENSG00000173638.14	21:46896381:G:T	eQTL	21:46896381:G:T	3.59032e-27	-0.694813	SLC19A1	3	0.973277	eQTL_eQTL	rs117543441	rs17338853
ENSG00000115464.10	2:61606070:A:C	eQTL	2:61606070:A:C	1.57099e-05	-0.152509	USP34	5	ENSG00000173209.18	2:61543499:A:C	eQTL	2:61543499:A:C	3.47834e-25	-1.3427	AHSA2	3	0.972535	eQTL_eQTL	rs532736127	rs144926897
ENSG00000176749.4	17:30841962:C:T	eQTL	17:30841962:C:T	5.6277e-05	0.348932	CDK5R1	7	ENSG00000176749_17:30807649:30807771:clu11056	17:30843610:G:A	splicing_eQTL	17:30843610:G:A	4.67315e-06	NA	CDK5R1	1	0.9995	eQTL_splicing_eQTL	rs11656631	rs11651743
ENSG00000172007.5	4:140581932:G:A	eQTL	4:140581932:G:A	6.29577e-05	0.0468432	RAB33B	2	ENSG00000085871.4	4:140581932:G:A	eQTL	4:140581932:G:A	8.69361e-50	0.17184	MGST2	2	1	eQTL_eQTL	rs795602	rs795602
ENSG00000240230.1	7:1004248:G:C	eQTL	7:1004248:G:C	1.48796e-15	-0.16561	COX19	3	ENSG00000164850.10	7:1003312:C:T	eQTL	7:1003312:C:T	6.12855e-11	-0.0444342	GPER1	2	0.924634	eQTL_eQTL	rs13228763	rs34591460
ENSG00000108433.11	17:45048564:A:T	eQTL	17:45048564:A:T	4.10139e-17	0.0703089	GOSR2	1	ENSG00000262633.1	17:45048564:A:T	eQTL	17:45048564:A:T	1.74589e-18	0.13816	RP11-156P1.2	1	1	eQTL_eQTL	rs9901977	rs9901977
ENSG00000243678_17:49243858:49244188:clu11907	17:49237952:C:A	splicing_eQTL	17:49237952:C:A	7.06618e-233	NA	NME1-NME2	1	ENSG00000011052.17	17:49237952:C:A	eQTL	17:49237952:C:A	1.29826e-313	-8.61789	NME2	1	1	splicing_eQTL_eQTL	rs76221971	rs76221971
ENSG00000243678_17:49243858:49244188:clu11907	17:49237952:C:A	splicing_eQTL	17:49237952:C:A	7.06618e-233	NA	NME1-NME2	1	ENSG00000011052_17:49243858:49244188:clu11907	17:49237952:C:A	splicing_eQTL	17:49237952:C:A	7.06618e-233	NA	NME2	1	1	splicing_eQTL_splicing_eQTL	rs76221971	rs76221971
ENSG00000243678_17:49243858:49244188:clu11907	17:49237952:C:A	splicing_eQTL	17:49237952:C:A	7.06618e-233	NA	NME1-NME2	1	ENSG00000239672_17:49243858:49244188:clu11907	17:49237952:C:A	splicing_eQTL	17:49237952:C:A	7.06618e-233	NA	NME1	1	1	splicing_eQTL_splicing_eQTL	rs76221971	rs76221971
ENSG00000137752.18	11:105389064:C:T	eQTL	11:105389064:C:T	8.40146e-35	-3.94159	CASP1	2	ENSG00000204397.3	11:105389064:C:T	eQTL	11:105389064:C:T	3.3704e-12	-1.6874	CARD16	2	1	eQTL_eQTL	rs191588412	rs191588412
ENSG00000137752.18	11:105389064:C:T	eQTL	11:105389064:C:T	8.40146e-35	-3.94159	CASP1	2	ENSG00000196954.8	11:105158266:G:T	eQTL	11:105158266:G:T	1.36067e-08	-1.21779	CASP4	4	0.984894	eQTL_eQTL	rs191588412	rs7107773
ENSG00000167207.7	16:50726822:G:A	eQTL	16:50726822:G:A	6.74486e-14	-1.29523	NOD2	2	ENSG00000167208.10	16:50726822:G:A	eQTL	16:50726822:G:A	1.04208e-10	-1.07317	SNX20	2	1	eQTL_eQTL	rs111164073	rs111164073
ENSG00000064726.5	15:83942479:C:T	eQTL	15:83942479:C:T	7.43025e-05	1.94957	BTBD1	6	ENSG00000136404.11	15:83951128:T:C	eQTL	15:83951128:T:C	1.32914e-41	-1.94385	TM6SF1	2	0.986555	eQTL_eQTL	rs117211856	rs142149026
ENSG00000214456.4	19:4484735:C:G	eQTL	19:4484735:C:G	8.17386e-08	-0.529994	PLIN5	2	ENSG00000167676.3	19:4426309:C:T	eQTL	19:4426309:C:T	2.50871e-07	-0.496564	PLIN4	2	0.959163	eQTL_eQTL	rs112276886	rs558839459
ENSG00000214456.4	19:4484735:C:G	eQTL	19:4484735:C:G	8.17386e-08	-0.529994	PLIN5	2	ENSG00000267385.1	19:4484735:C:G	eQTL	19:4484735:C:G	4.2709e-12	-0.612213	CTB-50L17.14	2	1	eQTL_eQTL	rs112276886	rs112276886
ENSG00000214456.4	19:4484735:C:G	eQTL	19:4484735:C:G	8.17386e-08	-0.529994	PLIN5	2	ENSG00000105278.6	19:4492266:G:A	eQTL	19:4492266:G:A	2.48282e-15	0.0714871	ZFR2	2	0.989952	eQTL_eQTL	rs112276886	rs111229362
ENSG00000137054.11	9:37491719:T:C	eQTL	9:37491719:T:C	1.94017e-135	-0.531435	POLR1E	1	ENSG00000137054_9:37489397:37492654:clu47115	9:37498742:T:G	splicing_eQTL	9:37498742:T:G	4.01948e-12	NA	POLR1E	1	0.920316	eQTL_splicing_eQTL	rs10814558	rs10973380
ENSG00000071794.11	3:148997630:G:A	eQTL	3:148997630:G:A	4.6309e-37	-0.104813	HLTF	1	ENSG00000169908.6	3:148999032:T:TGAA	eQTL	3:148999032:T:TGAA	2.4868e-17	-0.0169627	TM4SF1	1	0.993089	eQTL_eQTL	rs903015	rs10639126
ENSG00000071794.11	3:148997630:G:A	eQTL	3:148997630:G:A	4.6309e-37	-0.104813	HLTF	1	ENSG00000047457.9	3:148999788:T:C	eQTL	3:148999788:T:C	1.4002e-12	-0.0243523	CP	2	0.988168	eQTL_eQTL	rs903015	rs1574958
ENSG00000071794.11	3:148997630:G:A	eQTL	3:148997630:G:A	4.6309e-37	-0.104813	HLTF	1	ENSG00000163755.4	3:148996399:G:C	eQTL	3:148996399:G:C	5.0749e-77	-0.216112	HPS3	2	0.982606	eQTL_eQTL	rs903015	rs1812861
ENSG00000071794.11	3:148997630:G:A	eQTL	3:148997630:G:A	4.6309e-37	-0.104813	HLTF	1	ENSG00000163754.13	3:148993158:G:T	eQTL	3:148993158:G:T	2.14889e-10	-0.233829	GYG1	3	0.963423	eQTL_eQTL	rs903015	rs11919380
ENSG00000134308.9	2:9697372:A:C	eQTL	2:9697372:A:C	1.31213e-31	0.718926	YWHAQ	1	ENSG00000271855.1	2:9655608:G:A	eQTL	2:9655608:G:A	4.23175e-09	0.0669198	RP11-214N9.1	2	0.994937	eQTL_eQTL	rs1524668	rs10210919
ENSG00000131781.8	1:146515076:T:G	eQTL	1:146515076:T:G	6.68332e-29	-0.0530663	FMO5	3	ENSG00000131778.13	1:146518632:C:G	eQTL	1:146518632:C:G	1.20656e-46	-0.256343	CHD1L	2	0.987223	eQTL_eQTL	rs594655	rs657853
ENSG00000100644.12	14:62135793:A:G	eQTL	14:62135793:A:G	0.000243003	0.598764	HIF1A	6	ENSG00000126814.6	14:62135793:A:G	eQTL	14:62135793:A:G	5.44104e-05	0.0539493	TRMT5	3	1	eQTL_eQTL	rs56078742	rs56078742
ENSG00000141503.11	17:4838641:G:C	eQTL	17:4838641:G:C	1.15898e-15	0.832481	MINK1	2	ENSG00000108528.9	17:4824843:G:A	eQTL	17:4824843:G:A	2.08381e-12	-0.572765	SLC25A11	2	0.962163	eQTL_eQTL	rs2243098	rs79648989
ENSG00000141503.11	17:4838641:G:C	eQTL	17:4838641:G:C	1.15898e-15	0.832481	MINK1	2	ENSG00000108523.11	17:4834309:G:T	eQTL	17:4834309:G:T	3.99239e-145	5.28567	RNF167	1	0.988152	eQTL_eQTL	rs2243098	rs2243087
ENSG00000141503.11	17:4838641:G:C	eQTL	17:4838641:G:C	1.15898e-15	0.832481	MINK1	2	ENSG00000129250.7	17:4843795:T:C	eQTL	17:4843795:T:C	1.04833e-07	-0.195964	KIF1C	6	0.988033	eQTL_eQTL	rs2243098	rs80274549
ENSG00000246898.1	16:66442499:G:A	eQTL	16:66442499:G:A	2.35473e-16	-0.300811	LINC00920	1	ENSG00000140931.15	16:66442406:C:T	eQTL	16:66442406:C:T	5.98082e-13	-0.323826	CMTM3	2	0.970512	eQTL_eQTL	rs2289150	rs2289149
ENSG00000246898.1	16:66442499:G:A	eQTL	16:66442499:G:A	2.35473e-16	-0.300811	LINC00920	1	ENSG00000183723.8	16:66442406:C:T	eQTL	16:66442406:C:T	3.62957e-05	-0.0152585	CMTM4	3	0.970512	eQTL_eQTL	rs2289150	rs2289149
ENSG00000243708_15:42135421:42135874:clu15983	15:42129158:G:A	splicing_eQTL	15:42129158:G:A	4.3332e-113	NA	PLA2G4B	1	ENSG00000196074.8_15:41917585:A:G	15:41917585:A:G	trans_eQTL	15:41917585:A:G	1.42383e-11	-0.122335	SYCP2	1	0.971675	splicing_eQTL_trans_eQTL	rs890505	rs17733613
ENSG00000243708_15:42135421:42135874:clu15983	15:42129158:G:A	splicing_eQTL	15:42129158:G:A	4.3332e-113	NA	PLA2G4B	1	ENSG00000260814.2	15:42032383:C:G	eQTL	15:42032383:C:G	3.40156e-24	-0.0619276	RP11-107F6.3	1	0.976195	splicing_eQTL_eQTL	rs890505	rs17677991
ENSG00000243708_15:42135421:42135874:clu15983	15:42129158:G:A	splicing_eQTL	15:42129158:G:A	4.3332e-113	NA	PLA2G4B	1	ENSG00000168970.16	15:42125234:C:T	eQTL	15:42125234:C:T	2.97388e-05	-0.258142	JMJD7-PLA2G4B	4	0.998674	splicing_eQTL_eQTL	rs890505	rs1531140
ENSG00000243708_15:42135421:42135874:clu15983	15:42129158:G:A	splicing_eQTL	15:42129158:G:A	4.3332e-113	NA	PLA2G4B	1	ENSG00000243708.4	15:42136977:C:A	eQTL	15:42136977:C:A	2.945e-124	0.487562	PLA2G4B	1	0.984131	splicing_eQTL_eQTL	rs890505	rs2305654
ENSG00000243708_15:42135421:42135874:clu15983	15:42129158:G:A	splicing_eQTL	15:42129158:G:A	4.3332e-113	NA	PLA2G4B	1	ENSG00000243789.6	15:42136977:C:A	eQTL	15:42136977:C:A	2.51202e-81	0.436082	JMJD7	1	0.984131	splicing_eQTL_eQTL	rs890505	rs2305654
ENSG00000243708_15:42135421:42135874:clu15983	15:42129158:G:A	splicing_eQTL	15:42129158:G:A	4.3332e-113	NA	PLA2G4B	1	ENSG00000168970_15:42135421:42135874:clu15983	15:42129158:G:A	splicing_eQTL	15:42129158:G:A	4.3332e-113	NA	JMJD7-PLA2G4B	1	1	splicing_eQTL_splicing_eQTL	rs890505	rs890505
ENSG00000243708_15:42135421:42135874:clu15983	15:42129158:G:A	splicing_eQTL	15:42129158:G:A	4.3332e-113	NA	PLA2G4B	1	ENSG00000168970.16	15:42136977:C:A	eQTL	15:42136977:C:A	2.4098e-16	0.518926	JMJD7-PLA2G4B	1	0.984131	splicing_eQTL_eQTL	rs890505	rs2305654
ENSG00000135736.5	16:57575397:A:G	eQTL	16:57575397:A:G	5.72558e-05	2.24848	CCDC102A	3	ENSG00000125170.6	16:57574306:A:G	eQTL	16:57574306:A:G	8.15707e-16	1.84535	DOK4	2	0.999687	eQTL_eQTL	rs1004911	rs4784822
ENSG00000135736.5	16:57575397:A:G	eQTL	16:57575397:A:G	5.72558e-05	2.24848	CCDC102A	3	ENSG00000125170.6	16:57575075:G:A	eQTL	16:57575075:G:A	1.30895e-14	-1.76548	DOK4	3	0.999999	eQTL_eQTL	rs1004911	rs4784823
ENSG00000166086.8_3:56877920:T:C	3:56849749:T:C	trans_eQTL	3:56849749:T:C	2.66561e-43	0.422397	JAM3	2	ENSG00000149218.4_3:56849749:T:C	3:56849749:T:C	trans_eQTL	3:56849749:T:C	1.02297e-37	0.230194	ENDOD1	1	1	trans_eQTL_trans_eQTL	rs1354034	rs1354034
ENSG00000166086.8_3:56877920:T:C	3:56849749:T:C	trans_eQTL	3:56849749:T:C	2.66561e-43	0.422397	JAM3	2	ENSG00000198478.6_3:56849749:T:C	3:56849749:T:C	trans_eQTL	3:56849749:T:C	9.62059e-71	0.468276	SH3BGRL2	1	1	trans_eQTL_trans_eQTL	rs1354034	rs1354034
ENSG00000166086.8_3:56877920:T:C	3:56849749:T:C	trans_eQTL	3:56849749:T:C	2.66561e-43	0.422397	JAM3	2	ENSG00000088726.11_3:56849749:T:C	3:56849749:T:C	trans_eQTL	3:56849749:T:C	1.18519e-50	0.267123	TMEM40	1	1	trans_eQTL_trans_eQTL	rs1354034	rs1354034
ENSG00000166086.8_3:56877920:T:C	3:56849749:T:C	trans_eQTL	3:56849749:T:C	2.66561e-43	0.422397	JAM3	2	ENSG00000144677.10_3:56849749:T:C	3:56849749:T:C	trans_eQTL	3:56849749:T:C	1.27131e-71	0.316879	CTDSPL	1	1	trans_eQTL_trans_eQTL	rs1354034	rs1354034
ENSG00000166086.8_3:56877920:T:C	3:56849749:T:C	trans_eQTL	3:56849749:T:C	2.66561e-43	0.422397	JAM3	2	ENSG00000024422.7_3:56849749:T:C	3:56849749:T:C	trans_eQTL	3:56849749:T:C	4.95777e-14	0.136291	EHD2	1	1	trans_eQTL_trans_eQTL	rs1354034	rs1354034
ENSG00000166086.8_3:56877920:T:C	3:56849749:T:C	trans_eQTL	3:56849749:T:C	2.66561e-43	0.422397	JAM3	2	ENSG00000182747.4_3:56849749:T:C	3:56849749:T:C	trans_eQTL	3:56849749:T:C	1.0283e-13	0.134573	SLC35D3	1	1	trans_eQTL_trans_eQTL	rs1354034	rs1354034
ENSG00000166086.8_3:56877920:T:C	3:56849749:T:C	trans_eQTL	3:56849749:T:C	2.66561e-43	0.422397	JAM3	2	ENSG00000143363.11_3:56849749:T:C	3:56849749:T:C	trans_eQTL	3:56849749:T:C	2.31583e-19	0.162457	PRUNE	1	1	trans_eQTL_trans_eQTL	rs1354034	rs1354034
ENSG00000166086.8_3:56877920:T:C	3:56849749:T:C	trans_eQTL	3:56849749:T:C	2.66561e-43	0.422397	JAM3	2	ENSG00000170271.6_3:56849749:T:C	3:56849749:T:C	trans_eQTL	3:56849749:T:C	2.08443e-41	0.355742	FAXDC2	1	1	trans_eQTL_trans_eQTL	rs1354034	rs1354034
ENSG00000166086.8_3:56877920:T:C	3:56849749:T:C	trans_eQTL	3:56849749:T:C	2.66561e-43	0.422397	JAM3	2	ENSG00000117592.8_3:56849749:T:C	3:56849749:T:C	trans_eQTL	3:56849749:T:C	1.42205e-15	0.144358	PRDX6	1	1	trans_eQTL_trans_eQTL	rs1354034	rs1354034
ENSG00000166086.8_3:56877920:T:C	3:56849749:T:C	trans_eQTL	3:56849749:T:C	2.66561e-43	0.422397	JAM3	2	ENSG00000149564.7_3:56849749:T:C	3:56849749:T:C	trans_eQTL	3:56849749:T:C	2.54703e-77	0.32887	ESAM	1	1	trans_eQTL_trans_eQTL	rs1354034	rs1354034
ENSG00000166086.8_3:56877920:T:C	3:56849749:T:C	trans_eQTL	3:56849749:T:C	2.66561e-43	0.422397	JAM3	2	ENSG00000180354.11_3:56849749:T:C	3:56849749:T:C	trans_eQTL	3:56849749:T:C	3.57865e-31	0.308911	C7orf41	1	1	trans_eQTL_trans_eQTL	rs1354034	rs1354034
ENSG00000166086.8_3:56877920:T:C	3:56849749:T:C	trans_eQTL	3:56849749:T:C	2.66561e-43	0.422397	JAM3	2	ENSG00000140859.11_3:56849749:T:C	3:56849749:T:C	trans_eQTL	3:56849749:T:C	3.09285e-21	0.170686	KIFC3	1	1	trans_eQTL_trans_eQTL	rs1354034	rs1354034
ENSG00000166086.8_3:56877920:T:C	3:56849749:T:C	trans_eQTL	3:56849749:T:C	2.66561e-43	0.422397	JAM3	2	ENSG00000113140.6_3:56849749:T:C	3:56849749:T:C	trans_eQTL	3:56849749:T:C	1.1789e-56	0.282422	SPARC	1	1	trans_eQTL_trans_eQTL	rs1354034	rs1354034
ENSG00000166086.8_3:56877920:T:C	3:56849749:T:C	trans_eQTL	3:56849749:T:C	2.66561e-43	0.422397	JAM3	2	ENSG00000050393.7_3:56849749:T:C	3:56849749:T:C	trans_eQTL	3:56849749:T:C	6.29867e-44	0.248692	MCUR1	1	1	trans_eQTL_trans_eQTL	rs1354034	rs1354034
ENSG00000166086.8_3:56877920:T:C	3:56849749:T:C	trans_eQTL	3:56849749:T:C	2.66561e-43	0.422397	JAM3	2	ENSG00000124145.5_3:56849749:T:C	3:56849749:T:C	trans_eQTL	3:56849749:T:C	1.08366e-34	0.220562	SDC4	1	1	trans_eQTL_trans_eQTL	rs1354034	rs1354034
ENSG00000166086.8_3:56877920:T:C	3:56849749:T:C	trans_eQTL	3:56849749:T:C	2.66561e-43	0.422397	JAM3	2	ENSG00000197415.7_3:56849749:T:C	3:56849749:T:C	trans_eQTL	3:56849749:T:C	1.30625e-41	0.359644	VEPH1	1	1	trans_eQTL_trans_eQTL	rs1354034	rs1354034
ENSG00000166086.8_3:56877920:T:C	3:56849749:T:C	trans_eQTL	3:56849749:T:C	2.66561e-43	0.422397	JAM3	2	ENSG00000142949.12_3:56849749:T:C	3:56849749:T:C	trans_eQTL	3:56849749:T:C	1.13851e-25	0.188675	PTPRF	1	1	trans_eQTL_trans_eQTL	rs1354034	rs1354034
ENSG00000166086.8_3:56877920:T:C	3:56849749:T:C	trans_eQTL	3:56849749:T:C	2.66561e-43	0.422397	JAM3	2	ENSG00000119862.8_3:56849749:T:C	3:56849749:T:C	trans_eQTL	3:56849749:T:C	4.67552e-14	0.136428	LGALSL	1	1	trans_eQTL_trans_eQTL	rs1354034	rs1354034
ENSG00000166086.8_3:56877920:T:C	3:56849749:T:C	trans_eQTL	3:56849749:T:C	2.66561e-43	0.422397	JAM3	2	ENSG00000140416.15_3:56849749:T:C	3:56849749:T:C	trans_eQTL	3:56849749:T:C	4.91612e-36	0.331683	TPM1	1	1	trans_eQTL_trans_eQTL	rs1354034	rs1354034
ENSG00000166086.8_3:56877920:T:C	3:56849749:T:C	trans_eQTL	3:56849749:T:C	2.66561e-43	0.422397	JAM3	2	ENSG00000129355.6_3:56849749:T:C	3:56849749:T:C	trans_eQTL	3:56849749:T:C	1.22467e-09	0.110127	CDKN2D	1	1	trans_eQTL_trans_eQTL	rs1354034	rs1354034
ENSG00000166086.8_3:56877920:T:C	3:56849749:T:C	trans_eQTL	3:56849749:T:C	2.66561e-43	0.422397	JAM3	2	ENSG00000166091.15_3:56849749:T:C	3:56849749:T:C	trans_eQTL	3:56849749:T:C	5.05367e-115	0.59895	CMTM5	1	1	trans_eQTL_trans_eQTL	rs1354034	rs1354034
ENSG00000166086.8_3:56877920:T:C	3:56849749:T:C	trans_eQTL	3:56849749:T:C	2.66561e-43	0.422397	JAM3	2	ENSG00000147650.7_3:56849749:T:C	3:56849749:T:C	trans_eQTL	3:56849749:T:C	3.8959e-17	0.152089	LRP12	1	1	trans_eQTL_trans_eQTL	rs1354034	rs1354034
ENSG00000166086.8_3:56877920:T:C	3:56849749:T:C	trans_eQTL	3:56849749:T:C	2.66561e-43	0.422397	JAM3	2	ENSG00000204614.4_3:56849749:T:C	3:56849749:T:C	trans_eQTL	3:56849749:T:C	5.96349e-18	0.155968	TRIM40	1	1	trans_eQTL_trans_eQTL	rs1354034	rs1354034
ENSG00000166086.8_3:56877920:T:C	3:56849749:T:C	trans_eQTL	3:56849749:T:C	2.66561e-43	0.422397	JAM3	2	ENSG00000164181.9_3:56849749:T:C	3:56849749:T:C	trans_eQTL	3:56849749:T:C	1.26844e-48	0.261716	ELOVL7	1	1	trans_eQTL_trans_eQTL	rs1354034	rs1354034
ENSG00000166086.8_3:56877920:T:C	3:56849749:T:C	trans_eQTL	3:56849749:T:C	2.66561e-43	0.422397	JAM3	2	ENSG00000022267.12_3:56849749:T:C	3:56849749:T:C	trans_eQTL	3:56849749:T:C	2.10619e-45	0.252867	FHL1	1	1	trans_eQTL_trans_eQTL	rs1354034	rs1354034
ENSG00000166086.8_3:56877920:T:C	3:56849749:T:C	trans_eQTL	3:56849749:T:C	2.66561e-43	0.422397	JAM3	2	ENSG00000127831.6_3:56849749:T:C	3:56849749:T:C	trans_eQTL	3:56849749:T:C	2.32415e-26	0.191315	VIL1	1	1	trans_eQTL_trans_eQTL	rs1354034	rs1354034
ENSG00000166086.8_3:56877920:T:C	3:56849749:T:C	trans_eQTL	3:56849749:T:C	2.66561e-43	0.422397	JAM3	2	ENSG00000204420.4_3:56849749:T:C	3:56849749:T:C	trans_eQTL	3:56849749:T:C	5.4775e-87	0.517526	C6orf25	1	1	trans_eQTL_trans_eQTL	rs1354034	rs1354034
ENSG00000166086.8_3:56877920:T:C	3:56849749:T:C	trans_eQTL	3:56849749:T:C	2.66561e-43	0.422397	JAM3	2	ENSG00000198753.7_3:56849749:T:C	3:56849749:T:C	trans_eQTL	3:56849749:T:C	4.98684e-95	0.535485	PLXNB3	1	1	trans_eQTL_trans_eQTL	rs1354034	rs1354034
ENSG00000166086.8_3:56877920:T:C	3:56849749:T:C	trans_eQTL	3:56849749:T:C	2.66561e-43	0.422397	JAM3	2	ENSG00000108846.11_3:56849749:T:C	3:56849749:T:C	trans_eQTL	3:56849749:T:C	4.19151e-21	0.17012	ABCC3	1	1	trans_eQTL_trans_eQTL	rs1354034	rs1354034
ENSG00000166086.8_3:56877920:T:C	3:56849749:T:C	trans_eQTL	3:56849749:T:C	2.66561e-43	0.422397	JAM3	2	ENSG00000264968.1_3:56849749:T:C	3:56849749:T:C	trans_eQTL	3:56849749:T:C	2.06085e-20	0.167121	RP11-387H17.4	1	1	trans_eQTL_trans_eQTL	rs1354034	rs1354034
ENSG00000166086.8_3:56877920:T:C	3:56849749:T:C	trans_eQTL	3:56849749:T:C	2.66561e-43	0.422397	JAM3	2	ENSG00000148834.8_3:56849749:T:C	3:56849749:T:C	trans_eQTL	3:56849749:T:C	3.8502e-09	0.106767	GSTO1	1	1	trans_eQTL_trans_eQTL	rs1354034	rs1354034
ENSG00000166086.8_3:56877920:T:C	3:56849749:T:C	trans_eQTL	3:56849749:T:C	2.66561e-43	0.422397	JAM3	2	ENSG00000014216.11_3:56849749:T:C	3:56849749:T:C	trans_eQTL	3:56849749:T:C	6.70752e-09	0.105102	CAPN1	1	1	trans_eQTL_trans_eQTL	rs1354034	rs1354034
ENSG00000166086.8_3:56877920:T:C	3:56849749:T:C	trans_eQTL	3:56849749:T:C	2.66561e-43	0.422397	JAM3	2	ENSG00000183785.10_3:56849749:T:C	3:56849749:T:C	trans_eQTL	3:56849749:T:C	8.46263e-75	0.485978	TUBA8	1	1	trans_eQTL_trans_eQTL	rs1354034	rs1354034
ENSG00000166086.8_3:56877920:T:C	3:56849749:T:C	trans_eQTL	3:56849749:T:C	2.66561e-43	0.422397	JAM3	2	ENSG00000127252.4_3:56849749:T:C	3:56849749:T:C	trans_eQTL	3:56849749:T:C	3.19276e-25	0.186941	HRASLS	1	1	trans_eQTL_trans_eQTL	rs1354034	rs1354034
ENSG00000166086.8_3:56877920:T:C	3:56849749:T:C	trans_eQTL	3:56849749:T:C	2.66561e-43	0.422397	JAM3	2	ENSG00000162614.14_3:56849749:T:C	3:56849749:T:C	trans_eQTL	3:56849749:T:C	5.89321e-23	0.17789	NEXN	1	1	trans_eQTL_trans_eQTL	rs1354034	rs1354034
ENSG00000166086.8_3:56877920:T:C	3:56849749:T:C	trans_eQTL	3:56849749:T:C	2.66561e-43	0.422397	JAM3	2	ENSG00000128245.10_3:56849749:T:C	3:56849749:T:C	trans_eQTL	3:56849749:T:C	2.12634e-12	0.127194	YWHAH	1	1	trans_eQTL_trans_eQTL	rs1354034	rs1354034
ENSG00000166086.8_3:56877920:T:C	3:56849749:T:C	trans_eQTL	3:56849749:T:C	2.66561e-43	0.422397	JAM3	2	ENSG00000123091.4_3:56849749:T:C	3:56849749:T:C	trans_eQTL	3:56849749:T:C	7.41025e-38	0.230629	RNF11	1	1	trans_eQTL_trans_eQTL	rs1354034	rs1354034
ENSG00000166086.8_3:56877920:T:C	3:56849749:T:C	trans_eQTL	3:56849749:T:C	2.66561e-43	0.422397	JAM3	2	ENSG00000117400.10_3:56849749:T:C	3:56849749:T:C	trans_eQTL	3:56849749:T:C	1.91163e-27	0.19539	MPL	1	1	trans_eQTL_trans_eQTL	rs1354034	rs1354034
ENSG00000166086.8_3:56877920:T:C	3:56849749:T:C	trans_eQTL	3:56849749:T:C	2.66561e-43	0.422397	JAM3	2	ENSG00000115457.5_3:56849749:T:C	3:56849749:T:C	trans_eQTL	3:56849749:T:C	2.83033e-16	0.147878	IGFBP2	1	1	trans_eQTL_trans_eQTL	rs1354034	rs1354034
ENSG00000166086.8_3:56877920:T:C	3:56849749:T:C	trans_eQTL	3:56849749:T:C	2.66561e-43	0.422397	JAM3	2	ENSG00000187109.9_3:56849749:T:C	3:56849749:T:C	trans_eQTL	3:56849749:T:C	2.29103e-09	0.108303	NAP1L1	1	1	trans_eQTL_trans_eQTL	rs1354034	rs1354034
ENSG00000166086.8_3:56877920:T:C	3:56849749:T:C	trans_eQTL	3:56849749:T:C	2.66561e-43	0.422397	JAM3	2	ENSG00000184702.13_3:56849749:T:C	3:56849749:T:C	trans_eQTL	3:56849749:T:C	7.9753e-64	0.449736	SEPT5	1	1	trans_eQTL_trans_eQTL	rs1354034	rs1354034
ENSG00000166086.8_3:56877920:T:C	3:56849749:T:C	trans_eQTL	3:56849749:T:C	2.66561e-43	0.422397	JAM3	2	ENSG00000130201.3_3:56849749:T:C	3:56849749:T:C	trans_eQTL	3:56849749:T:C	3.65712e-12	0.125827	EXOC3L2	1	1	trans_eQTL_trans_eQTL	rs1354034	rs1354034
ENSG00000166086.8_3:56877920:T:C	3:56849749:T:C	trans_eQTL	3:56849749:T:C	2.66561e-43	0.422397	JAM3	2	ENSG00000184113.8_3:56849749:T:C	3:56849749:T:C	trans_eQTL	3:56849749:T:C	1.25319e-13	0.134104	CLDN5	1	1	trans_eQTL_trans_eQTL	rs1354034	rs1354034
ENSG00000166086.8_3:56877920:T:C	3:56849749:T:C	trans_eQTL	3:56849749:T:C	2.66561e-43	0.422397	JAM3	2	ENSG00000041353.5_3:56849749:T:C	3:56849749:T:C	trans_eQTL	3:56849749:T:C	9.47865e-37	0.227164	RAB27B	1	1	trans_eQTL_trans_eQTL	rs1354034	rs1354034
ENSG00000166086.8_3:56877920:T:C	3:56849749:T:C	trans_eQTL	3:56849749:T:C	2.66561e-43	0.422397	JAM3	2	ENSG00000149357.5_3:56849749:T:C	3:56849749:T:C	trans_eQTL	3:56849749:T:C	6.01545e-12	0.12456	LAMTOR1	1	1	trans_eQTL_trans_eQTL	rs1354034	rs1354034
ENSG00000166086.8_3:56877920:T:C	3:56849749:T:C	trans_eQTL	3:56849749:T:C	2.66561e-43	0.422397	JAM3	2	ENSG00000248516.1_3:56849749:T:C	3:56849749:T:C	trans_eQTL	3:56849749:T:C	2.85442e-12	0.126453	RP11-265O12.1	1	1	trans_eQTL_trans_eQTL	rs1354034	rs1354034
ENSG00000166086.8_3:56877920:T:C	3:56849749:T:C	trans_eQTL	3:56849749:T:C	2.66561e-43	0.422397	JAM3	2	ENSG00000119280.12_3:56849749:T:C	3:56849749:T:C	trans_eQTL	3:56849749:T:C	4.57191e-40	0.237381	C1orf198	1	1	trans_eQTL_trans_eQTL	rs1354034	rs1354034
ENSG00000166086.8_3:56877920:T:C	3:56849749:T:C	trans_eQTL	3:56849749:T:C	2.66561e-43	0.422397	JAM3	2	ENSG00000253819.1_3:56849749:T:C	3:56849749:T:C	trans_eQTL	3:56849749:T:C	1.07154e-14	0.139828	RP11-973F15.1	1	1	trans_eQTL_trans_eQTL	rs1354034	rs1354034
ENSG00000166086.8_3:56877920:T:C	3:56849749:T:C	trans_eQTL	3:56849749:T:C	2.66561e-43	0.422397	JAM3	2	ENSG00000158352.11_3:56849749:T:C	3:56849749:T:C	trans_eQTL	3:56849749:T:C	2.9254e-17	0.152688	SHROOM4	1	1	trans_eQTL_trans_eQTL	rs1354034	rs1354034
ENSG00000166086.8_3:56877920:T:C	3:56849749:T:C	trans_eQTL	3:56849749:T:C	2.66561e-43	0.422397	JAM3	2	ENSG00000071051.9_3:56849749:T:C	3:56849749:T:C	trans_eQTL	3:56849749:T:C	1.3772e-17	0.154251	NCK2	1	1	trans_eQTL_trans_eQTL	rs1354034	rs1354034
ENSG00000166086.8_3:56877920:T:C	3:56849749:T:C	trans_eQTL	3:56849749:T:C	2.66561e-43	0.422397	JAM3	2	ENSG00000165309.9_3:56849749:T:C	3:56849749:T:C	trans_eQTL	3:56849749:T:C	2.0764e-18	0.158105	ARMC3	1	1	trans_eQTL_trans_eQTL	rs1354034	rs1354034
ENSG00000166086.8_3:56877920:T:C	3:56849749:T:C	trans_eQTL	3:56849749:T:C	2.66561e-43	0.422397	JAM3	2	ENSG00000054356.9_3:56849749:T:C	3:56849749:T:C	trans_eQTL	3:56849749:T:C	7.45561e-14	0.135333	PTPRN	1	1	trans_eQTL_trans_eQTL	rs1354034	rs1354034
ENSG00000166086.8_3:56877920:T:C	3:56849749:T:C	trans_eQTL	3:56849749:T:C	2.66561e-43	0.422397	JAM3	2	ENSG00000259719.1_3:56849749:T:C	3:56849749:T:C	trans_eQTL	3:56849749:T:C	4.25853e-09	0.106467	RP11-930O11.1	1	1	trans_eQTL_trans_eQTL	rs1354034	rs1354034
ENSG00000166086.8_3:56877920:T:C	3:56849749:T:C	trans_eQTL	3:56849749:T:C	2.66561e-43	0.422397	JAM3	2	ENSG00000167644.7_3:56849749:T:C	3:56849749:T:C	trans_eQTL	3:56849749:T:C	2.81324e-41	0.240992	C19orf33	1	1	trans_eQTL_trans_eQTL	rs1354034	rs1354034
ENSG00000166086.8_3:56877920:T:C	3:56849749:T:C	trans_eQTL	3:56849749:T:C	2.66561e-43	0.422397	JAM3	2	ENSG00000153071.10_3:56849749:T:C	3:56849749:T:C	trans_eQTL	3:56849749:T:C	2.75956e-19	0.162114	DAB2	1	1	trans_eQTL_trans_eQTL	rs1354034	rs1354034
ENSG00000166086.8_3:56877920:T:C	3:56849749:T:C	trans_eQTL	3:56849749:T:C	2.66561e-43	0.422397	JAM3	2	ENSG00000185532.10_3:56849749:T:C	3:56849749:T:C	trans_eQTL	3:56849749:T:C	4.34915e-19	0.161219	PRKG1	1	1	trans_eQTL_trans_eQTL	rs1354034	rs1354034
ENSG00000166086.8_3:56877920:T:C	3:56849749:T:C	trans_eQTL	3:56849749:T:C	2.66561e-43	0.422397	JAM3	2	ENSG00000166337.5_3:56849749:T:C	3:56849749:T:C	trans_eQTL	3:56849749:T:C	1.72184e-20	0.167462	TAF10	1	1	trans_eQTL_trans_eQTL	rs1354034	rs1354034
ENSG00000166086.8_3:56877920:T:C	3:56849749:T:C	trans_eQTL	3:56849749:T:C	2.66561e-43	0.422397	JAM3	2	ENSG00000164171.6_3:56849749:T:C	3:56849749:T:C	trans_eQTL	3:56849749:T:C	1.53434e-08	0.10257	ITGA2	1	1	trans_eQTL_trans_eQTL	rs1354034	rs1354034
ENSG00000166086.8_3:56877920:T:C	3:56849749:T:C	trans_eQTL	3:56849749:T:C	2.66561e-43	0.422397	JAM3	2	ENSG00000162367.7_3:56849749:T:C	3:56849749:T:C	trans_eQTL	3:56849749:T:C	8.01881e-19	0.160008	TAL1	1	1	trans_eQTL_trans_eQTL	rs1354034	rs1354034
ENSG00000166086.8_3:56877920:T:C	3:56849749:T:C	trans_eQTL	3:56849749:T:C	2.66561e-43	0.422397	JAM3	2	ENSG00000126091.15_3:56849749:T:C	3:56849749:T:C	trans_eQTL	3:56849749:T:C	2.6145e-46	0.255392	ST3GAL3	1	1	trans_eQTL_trans_eQTL	rs1354034	rs1354034
ENSG00000166086.8_3:56877920:T:C	3:56849749:T:C	trans_eQTL	3:56849749:T:C	2.66561e-43	0.422397	JAM3	2	ENSG00000069535.12_3:56849749:T:C	3:56849749:T:C	trans_eQTL	3:56849749:T:C	1.09912e-48	0.261884	MAOB	1	1	trans_eQTL_trans_eQTL	rs1354034	rs1354034
ENSG00000166086.8_3:56877920:T:C	3:56849749:T:C	trans_eQTL	3:56849749:T:C	2.66561e-43	0.422397	JAM3	2	ENSG00000011105.7_3:56849749:T:C	3:56849749:T:C	trans_eQTL	3:56849749:T:C	3.40817e-86	0.511324	TSPAN9	1	1	trans_eQTL_trans_eQTL	rs1354034	rs1354034
ENSG00000166086.8_3:56877920:T:C	3:56849749:T:C	trans_eQTL	3:56849749:T:C	2.66561e-43	0.422397	JAM3	2	ENSG00000140682.14_3:56849749:T:C	3:56849749:T:C	trans_eQTL	3:56849749:T:C	1.59926e-52	0.271995	TGFB1I1	1	1	trans_eQTL_trans_eQTL	rs1354034	rs1354034
ENSG00000166086.8_3:56877920:T:C	3:56849749:T:C	trans_eQTL	3:56849749:T:C	2.66561e-43	0.422397	JAM3	2	ENSG00000156206.9_3:56849749:T:C	3:56849749:T:C	trans_eQTL	3:56849749:T:C	4.22201e-60	0.290786	C15orf26	1	1	trans_eQTL_trans_eQTL	rs1354034	rs1354034
ENSG00000166086.8_3:56877920:T:C	3:56849749:T:C	trans_eQTL	3:56849749:T:C	2.66561e-43	0.422397	JAM3	2	ENSG00000205038.7_3:56849749:T:C	3:56849749:T:C	trans_eQTL	3:56849749:T:C	2.5846e-77	0.328856	PKHD1L1	1	1	trans_eQTL_trans_eQTL	rs1354034	rs1354034
ENSG00000166086.8_3:56877920:T:C	3:56849749:T:C	trans_eQTL	3:56849749:T:C	2.66561e-43	0.422397	JAM3	2	ENSG00000165682.10_3:56849749:T:C	3:56849749:T:C	trans_eQTL	3:56849749:T:C	3.29837e-12	0.126088	CLEC1B	1	1	trans_eQTL_trans_eQTL	rs1354034	rs1354034
ENSG00000166086.8_3:56877920:T:C	3:56849749:T:C	trans_eQTL	3:56849749:T:C	2.66561e-43	0.422397	JAM3	2	ENSG00000132970.8_3:56849749:T:C	3:56849749:T:C	trans_eQTL	3:56849749:T:C	2.75961e-79	0.491668	WASF3	1	1	trans_eQTL_trans_eQTL	rs1354034	rs1354034
ENSG00000166086.8_3:56877920:T:C	3:56849749:T:C	trans_eQTL	3:56849749:T:C	2.66561e-43	0.422397	JAM3	2	ENSG00000114805.12_3:56849749:T:C	3:56849749:T:C	trans_eQTL	3:56849749:T:C	5.9897e-27	0.193538	PLCH1	1	1	trans_eQTL_trans_eQTL	rs1354034	rs1354034
ENSG00000166086.8_3:56877920:T:C	3:56849749:T:C	trans_eQTL	3:56849749:T:C	2.66561e-43	0.422397	JAM3	2	ENSG00000106366.7_3:56849749:T:C	3:56849749:T:C	trans_eQTL	3:56849749:T:C	6.12763e-33	0.214766	SERPINE1	1	1	trans_eQTL_trans_eQTL	rs1354034	rs1354034
ENSG00000166086.8_3:56877920:T:C	3:56849749:T:C	trans_eQTL	3:56849749:T:C	2.66561e-43	0.422397	JAM3	2	ENSG00000108839.7_3:56849749:T:C	3:56849749:T:C	trans_eQTL	3:56849749:T:C	2.47623e-95	0.540575	ALOX12	1	1	trans_eQTL_trans_eQTL	rs1354034	rs1354034
ENSG00000166086.8_3:56877920:T:C	3:56849749:T:C	trans_eQTL	3:56849749:T:C	2.66561e-43	0.422397	JAM3	2	ENSG00000102178.8_3:56849749:T:C	3:56849749:T:C	trans_eQTL	3:56849749:T:C	5.21914e-09	0.105858	UBL4A	1	1	trans_eQTL_trans_eQTL	rs1354034	rs1354034
ENSG00000166086.8_3:56877920:T:C	3:56849749:T:C	trans_eQTL	3:56849749:T:C	2.66561e-43	0.422397	JAM3	2	ENSG00000108576.5_3:56849749:T:C	3:56849749:T:C	trans_eQTL	3:56849749:T:C	2.77971e-54	0.276492	SLC6A4	1	1	trans_eQTL_trans_eQTL	rs1354034	rs1354034
ENSG00000166086.8_3:56877920:T:C	3:56849749:T:C	trans_eQTL	3:56849749:T:C	2.66561e-43	0.422397	JAM3	2	ENSG00000128578.5_3:56849749:T:C	3:56849749:T:C	trans_eQTL	3:56849749:T:C	1.12572e-11	0.122945	STRIP2	1	1	trans_eQTL_trans_eQTL	rs1354034	rs1354034
ENSG00000166086.8_3:56877920:T:C	3:56849749:T:C	trans_eQTL	3:56849749:T:C	2.66561e-43	0.422397	JAM3	2	ENSG00000249992.1_3:56849749:T:C	3:56849749:T:C	trans_eQTL	3:56849749:T:C	5.71197e-15	0.141255	TMEM158	1	1	trans_eQTL_trans_eQTL	rs1354034	rs1354034
ENSG00000166086.8_3:56877920:T:C	3:56849749:T:C	trans_eQTL	3:56849749:T:C	2.66561e-43	0.422397	JAM3	2	ENSG00000089486.12_3:56849749:T:C	3:56849749:T:C	trans_eQTL	3:56849749:T:C	4.5122e-10	0.112976	CDIP1	1	1	trans_eQTL_trans_eQTL	rs1354034	rs1354034
ENSG00000166086.8_3:56877920:T:C	3:56849749:T:C	trans_eQTL	3:56849749:T:C	2.66561e-43	0.422397	JAM3	2	ENSG00000185614.4_3:56849749:T:C	3:56849749:T:C	trans_eQTL	3:56849749:T:C	9.11163e-12	0.123492	FAM212A	1	1	trans_eQTL_trans_eQTL	rs1354034	rs1354034
ENSG00000166086.8_3:56877920:T:C	3:56849749:T:C	trans_eQTL	3:56849749:T:C	2.66561e-43	0.422397	JAM3	2	ENSG00000223855.1_3:56849749:T:C	3:56849749:T:C	trans_eQTL	3:56849749:T:C	3.75053e-15	0.142201	AC147651.3	1	1	trans_eQTL_trans_eQTL	rs1354034	rs1354034
ENSG00000166086.8_3:56877920:T:C	3:56849749:T:C	trans_eQTL	3:56849749:T:C	2.66561e-43	0.422397	JAM3	2	ENSG00000152952.7_3:56849749:T:C	3:56849749:T:C	trans_eQTL	3:56849749:T:C	1.74696e-48	0.261341	PLOD2	1	1	trans_eQTL_trans_eQTL	rs1354034	rs1354034
ENSG00000166086.8_3:56877920:T:C	3:56849749:T:C	trans_eQTL	3:56849749:T:C	2.66561e-43	0.422397	JAM3	2	ENSG00000108387.10_3:56849749:T:C	3:56849749:T:C	trans_eQTL	3:56849749:T:C	5.50127e-24	0.182062	SEPT4	1	1	trans_eQTL_trans_eQTL	rs1354034	rs1354034
ENSG00000166086.8_3:56877920:T:C	3:56849749:T:C	trans_eQTL	3:56849749:T:C	2.66561e-43	0.422397	JAM3	2	ENSG00000110799.9_3:56849749:T:C	3:56849749:T:C	trans_eQTL	3:56849749:T:C	1.56165e-34	0.220044	VWF	1	1	trans_eQTL_trans_eQTL	rs1354034	rs1354034
ENSG00000166086.8_3:56877920:T:C	3:56849749:T:C	trans_eQTL	3:56849749:T:C	2.66561e-43	0.422397	JAM3	2	ENSG00000108039.13_3:56849749:T:C	3:56849749:T:C	trans_eQTL	3:56849749:T:C	2.1365e-18	0.158048	XPNPEP1	1	1	trans_eQTL_trans_eQTL	rs1354034	rs1354034
ENSG00000166086.8_3:56877920:T:C	3:56849749:T:C	trans_eQTL	3:56849749:T:C	2.66561e-43	0.422397	JAM3	2	ENSG00000185245.6_3:56849749:T:C	3:56849749:T:C	trans_eQTL	3:56849749:T:C	6.20494e-71	0.315392	GP1BA	1	1	trans_eQTL_trans_eQTL	rs1354034	rs1354034
ENSG00000166086.8_3:56877920:T:C	3:56849749:T:C	trans_eQTL	3:56849749:T:C	2.66561e-43	0.422397	JAM3	2	ENSG00000184178.11_3:56849749:T:C	3:56849749:T:C	trans_eQTL	3:56849749:T:C	3.74701e-23	0.178695	SCFD2	1	1	trans_eQTL_trans_eQTL	rs1354034	rs1354034
ENSG00000166086.8_3:56877920:T:C	3:56849749:T:C	trans_eQTL	3:56849749:T:C	2.66561e-43	0.422397	JAM3	2	ENSG00000166831.4_3:56849749:T:C	3:56849749:T:C	trans_eQTL	3:56849749:T:C	1.97717e-32	0.213051	RBPMS2	1	1	trans_eQTL_trans_eQTL	rs1354034	rs1354034
ENSG00000166086.8_3:56877920:T:C	3:56849749:T:C	trans_eQTL	3:56849749:T:C	2.66561e-43	0.422397	JAM3	2	ENSG00000150630.2_3:56849749:T:C	3:56849749:T:C	trans_eQTL	3:56849749:T:C	1.57906e-12	0.127937	VEGFC	1	1	trans_eQTL_trans_eQTL	rs1354034	rs1354034
ENSG00000166086.8_3:56877920:T:C	3:56849749:T:C	trans_eQTL	3:56849749:T:C	2.66561e-43	0.422397	JAM3	2	ENSG00000177119.11_3:56849749:T:C	3:56849749:T:C	trans_eQTL	3:56849749:T:C	4.70312e-24	0.182334	ANO6	1	1	trans_eQTL_trans_eQTL	rs1354034	rs1354034
ENSG00000166086.8_3:56877920:T:C	3:56849749:T:C	trans_eQTL	3:56849749:T:C	2.66561e-43	0.422397	JAM3	2	ENSG00000127824.9_3:56849749:T:C	3:56849749:T:C	trans_eQTL	3:56849749:T:C	3.11667e-11	0.120276	TUBA4A	1	1	trans_eQTL_trans_eQTL	rs1354034	rs1354034
ENSG00000166086.8_3:56877920:T:C	3:56849749:T:C	trans_eQTL	3:56849749:T:C	2.66561e-43	0.422397	JAM3	2	ENSG00000197846.3_3:56849749:T:C	3:56849749:T:C	trans_eQTL	3:56849749:T:C	7.06468e-12	-0.124147	HIST1H2BF	1	1	trans_eQTL_trans_eQTL	rs1354034	rs1354034
ENSG00000166086.8_3:56877920:T:C	3:56849749:T:C	trans_eQTL	3:56849749:T:C	2.66561e-43	0.422397	JAM3	2	ENSG00000148484.13_3:56849749:T:C	3:56849749:T:C	trans_eQTL	3:56849749:T:C	2.68438e-16	0.147992	RSU1	1	1	trans_eQTL_trans_eQTL	rs1354034	rs1354034
ENSG00000166086.8_3:56877920:T:C	3:56849749:T:C	trans_eQTL	3:56849749:T:C	2.66561e-43	0.422397	JAM3	2	ENSG00000267748.2_3:56849749:T:C	3:56849749:T:C	trans_eQTL	3:56849749:T:C	1.10485e-15	0.144915	CTB-102L5.4	1	1	trans_eQTL_trans_eQTL	rs1354034	rs1354034
ENSG00000166086.8_3:56877920:T:C	3:56849749:T:C	trans_eQTL	3:56849749:T:C	2.66561e-43	0.422397	JAM3	2	ENSG00000163735.6_3:56849749:T:C	3:56849749:T:C	trans_eQTL	3:56849749:T:C	3.29494e-19	0.161766	CXCL5	1	1	trans_eQTL_trans_eQTL	rs1354034	rs1354034
ENSG00000166086.8_3:56877920:T:C	3:56849749:T:C	trans_eQTL	3:56849749:T:C	2.66561e-43	0.422397	JAM3	2	ENSG00000120903.6_3:56849749:T:C	3:56849749:T:C	trans_eQTL	3:56849749:T:C	4.57608e-15	0.141755	CHRNA2	1	1	trans_eQTL_trans_eQTL	rs1354034	rs1354034
ENSG00000166086.8_3:56877920:T:C	3:56849749:T:C	trans_eQTL	3:56849749:T:C	2.66561e-43	0.422397	JAM3	2	ENSG00000086232.8_3:56849749:T:C	3:56849749:T:C	trans_eQTL	3:56849749:T:C	5.27017e-12	0.124898	EIF2AK1	1	1	trans_eQTL_trans_eQTL	rs1354034	rs1354034
ENSG00000166086.8_3:56877920:T:C	3:56849749:T:C	trans_eQTL	3:56849749:T:C	2.66561e-43	0.422397	JAM3	2	ENSG00000061676.10_3:56849749:T:C	3:56849749:T:C	trans_eQTL	3:56849749:T:C	3.22134e-25	0.186925	NCKAP1	1	1	trans_eQTL_trans_eQTL	rs1354034	rs1354034
ENSG00000166086.8_3:56877920:T:C	3:56849749:T:C	trans_eQTL	3:56849749:T:C	2.66561e-43	0.422397	JAM3	2	ENSG00000197461.9_3:56849749:T:C	3:56849749:T:C	trans_eQTL	3:56849749:T:C	3.08219e-10	0.114045	PDGFA	1	1	trans_eQTL_trans_eQTL	rs1354034	rs1354034
ENSG00000166086.8_3:56877920:T:C	3:56849749:T:C	trans_eQTL	3:56849749:T:C	2.66561e-43	0.422397	JAM3	2	ENSG00000064601.12_3:56849749:T:C	3:56849749:T:C	trans_eQTL	3:56849749:T:C	4.53137e-17	0.151773	CTSA	1	1	trans_eQTL_trans_eQTL	rs1354034	rs1354034
ENSG00000166086.8_3:56877920:T:C	3:56849749:T:C	trans_eQTL	3:56849749:T:C	2.66561e-43	0.422397	JAM3	2	ENSG00000156928.4_3:56849749:T:C	3:56849749:T:C	trans_eQTL	3:56849749:T:C	2.37392e-09	0.108198	MALSU1	1	1	trans_eQTL_trans_eQTL	rs1354034	rs1354034
ENSG00000166086.8_3:56877920:T:C	3:56849749:T:C	trans_eQTL	3:56849749:T:C	2.66561e-43	0.422397	JAM3	2	ENSG00000154146.8_3:56849749:T:C	3:56849749:T:C	trans_eQTL	3:56849749:T:C	6.37533e-86	0.521518	NRGN	1	1	trans_eQTL_trans_eQTL	rs1354034	rs1354034
ENSG00000166086.8_3:56877920:T:C	3:56849749:T:C	trans_eQTL	3:56849749:T:C	2.66561e-43	0.422397	JAM3	2	ENSG00000035403.12_3:56849749:T:C	3:56849749:T:C	trans_eQTL	3:56849749:T:C	1.809e-27	0.195479	VCL	1	1	trans_eQTL_trans_eQTL	rs1354034	rs1354034
ENSG00000166086.8_3:56877920:T:C	3:56849749:T:C	trans_eQTL	3:56849749:T:C	2.66561e-43	0.422397	JAM3	2	ENSG00000196331.5_3:56849749:T:C	3:56849749:T:C	trans_eQTL	3:56849749:T:C	6.17877e-21	-0.169394	HIST1H2BO	1	1	trans_eQTL_trans_eQTL	rs1354034	rs1354034
ENSG00000166086.8_3:56877920:T:C	3:56849749:T:C	trans_eQTL	3:56849749:T:C	2.66561e-43	0.422397	JAM3	2	ENSG00000134871.13_3:56849749:T:C	3:56849749:T:C	trans_eQTL	3:56849749:T:C	8.46087e-20	0.164415	COL4A2	1	1	trans_eQTL_trans_eQTL	rs1354034	rs1354034
ENSG00000166086.8_3:56877920:T:C	3:56849749:T:C	trans_eQTL	3:56849749:T:C	2.66561e-43	0.422397	JAM3	2	ENSG00000121766.10_3:56849749:T:C	3:56849749:T:C	trans_eQTL	3:56849749:T:C	8.46895e-12	0.123681	ZCCHC17	1	1	trans_eQTL_trans_eQTL	rs1354034	rs1354034
ENSG00000166086.8_3:56877920:T:C	3:56849749:T:C	trans_eQTL	3:56849749:T:C	2.66561e-43	0.422397	JAM3	2	ENSG00000267243.1_3:56849749:T:C	3:56849749:T:C	trans_eQTL	3:56849749:T:C	3.95091e-20	0.16588	AC005307.3	1	1	trans_eQTL_trans_eQTL	rs1354034	rs1354034
ENSG00000166086.8_3:56877920:T:C	3:56849749:T:C	trans_eQTL	3:56849749:T:C	2.66561e-43	0.422397	JAM3	2	ENSG00000003436.10_3:56849749:T:C	3:56849749:T:C	trans_eQTL	3:56849749:T:C	6.01168e-09	0.105432	TFPI	1	1	trans_eQTL_trans_eQTL	rs1354034	rs1354034
ENSG00000166086.8_3:56877920:T:C	3:56849749:T:C	trans_eQTL	3:56849749:T:C	2.66561e-43	0.422397	JAM3	2	ENSG00000140479.12_3:56849749:T:C	3:56849749:T:C	trans_eQTL	3:56849749:T:C	9.50314e-104	0.562774	PCSK6	1	1	trans_eQTL_trans_eQTL	rs1354034	rs1354034
ENSG00000166086.8_3:56877920:T:C	3:56849749:T:C	trans_eQTL	3:56849749:T:C	2.66561e-43	0.422397	JAM3	2	ENSG00000004866.14_3:56849749:T:C	3:56849749:T:C	trans_eQTL	3:56849749:T:C	5.0835e-20	0.165396	ST7	1	1	trans_eQTL_trans_eQTL	rs1354034	rs1354034
ENSG00000166086.8_3:56877920:T:C	3:56849749:T:C	trans_eQTL	3:56849749:T:C	2.66561e-43	0.422397	JAM3	2	ENSG00000146376.6_3:56849749:T:C	3:56849749:T:C	trans_eQTL	3:56849749:T:C	6.2491e-28	0.197184	ARHGAP18	1	1	trans_eQTL_trans_eQTL	rs1354034	rs1354034
ENSG00000166086.8_3:56877920:T:C	3:56849749:T:C	trans_eQTL	3:56849749:T:C	2.66561e-43	0.422397	JAM3	2	ENSG00000105711.6_3:56849749:T:C	3:56849749:T:C	trans_eQTL	3:56849749:T:C	1.12455e-26	0.192509	SCN1B	1	1	trans_eQTL_trans_eQTL	rs1354034	rs1354034
ENSG00000166086.8_3:56877920:T:C	3:56849749:T:C	trans_eQTL	3:56849749:T:C	2.66561e-43	0.422397	JAM3	2	ENSG00000106976.14_3:56849749:T:C	3:56849749:T:C	trans_eQTL	3:56849749:T:C	3.19569e-30	0.205428	DNM1	1	1	trans_eQTL_trans_eQTL	rs1354034	rs1354034
ENSG00000166086.8_3:56877920:T:C	3:56849749:T:C	trans_eQTL	3:56849749:T:C	2.66561e-43	0.422397	JAM3	2	ENSG00000103184.7_3:56849749:T:C	3:56849749:T:C	trans_eQTL	3:56849749:T:C	3.84375e-58	0.286066	SEC14L5	1	1	trans_eQTL_trans_eQTL	rs1354034	rs1354034
ENSG00000166086.8_3:56877920:T:C	3:56849749:T:C	trans_eQTL	3:56849749:T:C	2.66561e-43	0.422397	JAM3	2	ENSG00000120885.15_3:56849749:T:C	3:56849749:T:C	trans_eQTL	3:56849749:T:C	3.14513e-63	0.443082	CLU	1	1	trans_eQTL_trans_eQTL	rs1354034	rs1354034
ENSG00000166086.8_3:56877920:T:C	3:56849749:T:C	trans_eQTL	3:56849749:T:C	2.66561e-43	0.422397	JAM3	2	ENSG00000047648.17_3:56849749:T:C	3:56849749:T:C	trans_eQTL	3:56849749:T:C	4.8068e-45	0.25186	ARHGAP6	1	1	trans_eQTL_trans_eQTL	rs1354034	rs1354034
ENSG00000166086.8_3:56877920:T:C	3:56849749:T:C	trans_eQTL	3:56849749:T:C	2.66561e-43	0.422397	JAM3	2	ENSG00000259869.1_3:56849749:T:C	3:56849749:T:C	trans_eQTL	3:56849749:T:C	5.96069e-19	0.160596	AL022344.7	1	1	trans_eQTL_trans_eQTL	rs1354034	rs1354034
ENSG00000166086.8_3:56877920:T:C	3:56849749:T:C	trans_eQTL	3:56849749:T:C	2.66561e-43	0.422397	JAM3	2	ENSG00000205639.5_3:56849749:T:C	3:56849749:T:C	trans_eQTL	3:56849749:T:C	7.21216e-43	0.245648	MFSD2B	1	1	trans_eQTL_trans_eQTL	rs1354034	rs1354034
ENSG00000166086.8_3:56877920:T:C	3:56849749:T:C	trans_eQTL	3:56849749:T:C	2.66561e-43	0.422397	JAM3	2	ENSG00000138798.7_3:56849749:T:C	3:56849749:T:C	trans_eQTL	3:56849749:T:C	2.58561e-51	0.268857	EGF	1	1	trans_eQTL_trans_eQTL	rs1354034	rs1354034
ENSG00000166086.8_3:56877920:T:C	3:56849749:T:C	trans_eQTL	3:56849749:T:C	2.66561e-43	0.422397	JAM3	2	ENSG00000103942.8_3:56849749:T:C	3:56849749:T:C	trans_eQTL	3:56849749:T:C	1.28996e-30	0.20681	HOMER2	1	1	trans_eQTL_trans_eQTL	rs1354034	rs1354034
ENSG00000166086.8_3:56877920:T:C	3:56849749:T:C	trans_eQTL	3:56849749:T:C	2.66561e-43	0.422397	JAM3	2	ENSG00000174233.7_3:56849749:T:C	3:56849749:T:C	trans_eQTL	3:56849749:T:C	9.21466e-59	0.28757	ADCY6	1	1	trans_eQTL_trans_eQTL	rs1354034	rs1354034
ENSG00000166086.8_3:56877920:T:C	3:56849749:T:C	trans_eQTL	3:56849749:T:C	2.66561e-43	0.422397	JAM3	2	ENSG00000259753.1_3:56849749:T:C	3:56849749:T:C	trans_eQTL	3:56849749:T:C	6.22029e-89	0.51879	ITGB3	1	1	trans_eQTL_trans_eQTL	rs1354034	rs1354034
ENSG00000166086.8_3:56877920:T:C	3:56849749:T:C	trans_eQTL	3:56849749:T:C	2.66561e-43	0.422397	JAM3	2	ENSG00000124491.11_3:56849749:T:C	3:56849749:T:C	trans_eQTL	3:56849749:T:C	4.77205e-55	0.278421	F13A1	1	1	trans_eQTL_trans_eQTL	rs1354034	rs1354034
ENSG00000166086.8_3:56877920:T:C	3:56849749:T:C	trans_eQTL	3:56849749:T:C	2.66561e-43	0.422397	JAM3	2	ENSG00000182732.12_3:56849749:T:C	3:56849749:T:C	trans_eQTL	3:56849749:T:C	4.67189e-24	0.182346	RGS6	1	1	trans_eQTL_trans_eQTL	rs1354034	rs1354034
ENSG00000166086.8_3:56877920:T:C	3:56849749:T:C	trans_eQTL	3:56849749:T:C	2.66561e-43	0.422397	JAM3	2	ENSG00000173626.5_3:56849749:T:C	3:56849749:T:C	trans_eQTL	3:56849749:T:C	9.60371e-13	0.129171	TRAPPC3L	1	1	trans_eQTL_trans_eQTL	rs1354034	rs1354034
ENSG00000166086.8_3:56877920:T:C	3:56849749:T:C	trans_eQTL	3:56849749:T:C	2.66561e-43	0.422397	JAM3	2	ENSG00000047617.10_3:56849749:T:C	3:56849749:T:C	trans_eQTL	3:56849749:T:C	1.32069e-09	0.109909	ANO2	1	1	trans_eQTL_trans_eQTL	rs1354034	rs1354034
ENSG00000166086.8_3:56877920:T:C	3:56849749:T:C	trans_eQTL	3:56849749:T:C	2.66561e-43	0.422397	JAM3	2	ENSG00000114541.10_3:56849749:T:C	3:56849749:T:C	trans_eQTL	3:56849749:T:C	4.49102e-10	0.112989	FRMD4B	1	1	trans_eQTL_trans_eQTL	rs1354034	rs1354034
ENSG00000166086.8_3:56877920:T:C	3:56849749:T:C	trans_eQTL	3:56849749:T:C	2.66561e-43	0.422397	JAM3	2	ENSG00000175984.10_3:56849749:T:C	3:56849749:T:C	trans_eQTL	3:56849749:T:C	6.83366e-45	0.25143	DENND2C	1	1	trans_eQTL_trans_eQTL	rs1354034	rs1354034
ENSG00000166086.8_3:56877920:T:C	3:56849749:T:C	trans_eQTL	3:56849749:T:C	2.66561e-43	0.422397	JAM3	2	ENSG00000100678.14_3:56849749:T:C	3:56849749:T:C	trans_eQTL	3:56849749:T:C	1.67871e-13	0.133407	SLC8A3	1	1	trans_eQTL_trans_eQTL	rs1354034	rs1354034
ENSG00000166086.8_3:56877920:T:C	3:56849749:T:C	trans_eQTL	3:56849749:T:C	2.66561e-43	0.422397	JAM3	2	ENSG00000084693.11_3:56849749:T:C	3:56849749:T:C	trans_eQTL	3:56849749:T:C	1.73204e-13	0.133332	AGBL5	1	1	trans_eQTL_trans_eQTL	rs1354034	rs1354034
ENSG00000166086.8_3:56877920:T:C	3:56849749:T:C	trans_eQTL	3:56849749:T:C	2.66561e-43	0.422397	JAM3	2	ENSG00000146416.12_3:56849749:T:C	3:56849749:T:C	trans_eQTL	3:56849749:T:C	7.56073e-14	0.1353	AIG1	1	1	trans_eQTL_trans_eQTL	rs1354034	rs1354034
ENSG00000166086.8_3:56877920:T:C	3:56849749:T:C	trans_eQTL	3:56849749:T:C	2.66561e-43	0.422397	JAM3	2	ENSG00000127533.3_3:56849749:T:C	3:56849749:T:C	trans_eQTL	3:56849749:T:C	4.06978e-31	0.208553	F2RL3	1	1	trans_eQTL_trans_eQTL	rs1354034	rs1354034
ENSG00000166086.8_3:56877920:T:C	3:56849749:T:C	trans_eQTL	3:56849749:T:C	2.66561e-43	0.422397	JAM3	2	ENSG00000160190.9_3:56849749:T:C	3:56849749:T:C	trans_eQTL	3:56849749:T:C	1.22902e-16	0.149665	SLC37A1	1	1	trans_eQTL_trans_eQTL	rs1354034	rs1354034
ENSG00000166086.8_3:56877920:T:C	3:56849749:T:C	trans_eQTL	3:56849749:T:C	2.66561e-43	0.422397	JAM3	2	ENSG00000163430.5_3:56849749:T:C	3:56849749:T:C	trans_eQTL	3:56849749:T:C	1.97902e-48	0.261195	FSTL1	1	1	trans_eQTL_trans_eQTL	rs1354034	rs1354034
ENSG00000166086.8_3:56877920:T:C	3:56849749:T:C	trans_eQTL	3:56849749:T:C	2.66561e-43	0.422397	JAM3	2	ENSG00000205309.9_3:56849749:T:C	3:56849749:T:C	trans_eQTL	3:56849749:T:C	6.46929e-24	0.18178	NT5M	1	1	trans_eQTL_trans_eQTL	rs1354034	rs1354034
ENSG00000166086.8_3:56877920:T:C	3:56849749:T:C	trans_eQTL	3:56849749:T:C	2.66561e-43	0.422397	JAM3	2	ENSG00000184343.6_3:56849749:T:C	3:56849749:T:C	trans_eQTL	3:56849749:T:C	8.6595e-09	0.104327	SRPK3	1	1	trans_eQTL_trans_eQTL	rs1354034	rs1354034
ENSG00000166086.8_3:56877920:T:C	3:56849749:T:C	trans_eQTL	3:56849749:T:C	2.66561e-43	0.422397	JAM3	2	ENSG00000140374.11_3:56849749:T:C	3:56849749:T:C	trans_eQTL	3:56849749:T:C	9.28362e-11	0.117349	ETFA	1	1	trans_eQTL_trans_eQTL	rs1354034	rs1354034
ENSG00000166086.8_3:56877920:T:C	3:56849749:T:C	trans_eQTL	3:56849749:T:C	2.66561e-43	0.422397	JAM3	2	ENSG00000161911.7_3:56849749:T:C	3:56849749:T:C	trans_eQTL	3:56849749:T:C	1.03876e-66	0.454942	TREML1	1	1	trans_eQTL_trans_eQTL	rs1354034	rs1354034
ENSG00000166086.8_3:56877920:T:C	3:56849749:T:C	trans_eQTL	3:56849749:T:C	2.66561e-43	0.422397	JAM3	2	ENSG00000205542.6_3:56849749:T:C	3:56849749:T:C	trans_eQTL	3:56849749:T:C	6.66666e-11	0.118244	TMSB4X	1	1	trans_eQTL_trans_eQTL	rs1354034	rs1354034
ENSG00000166086.8_3:56877920:T:C	3:56849749:T:C	trans_eQTL	3:56849749:T:C	2.66561e-43	0.422397	JAM3	2	ENSG00000173210.15_3:56849749:T:C	3:56849749:T:C	trans_eQTL	3:56849749:T:C	3.14104e-112	0.589625	ABLIM3	1	1	trans_eQTL_trans_eQTL	rs1354034	rs1354034
ENSG00000166086.8_3:56877920:T:C	3:56849749:T:C	trans_eQTL	3:56849749:T:C	2.66561e-43	0.422397	JAM3	2	ENSG00000107438.4_3:56849749:T:C	3:56849749:T:C	trans_eQTL	3:56849749:T:C	6.51469e-34	0.218006	PDLIM1	1	1	trans_eQTL_trans_eQTL	rs1354034	rs1354034
ENSG00000166086.8_3:56877920:T:C	3:56849749:T:C	trans_eQTL	3:56849749:T:C	2.66561e-43	0.422397	JAM3	2	ENSG00000087095.8_3:56849749:T:C	3:56849749:T:C	trans_eQTL	3:56849749:T:C	4.67922e-09	0.106185	NLK	1	1	trans_eQTL_trans_eQTL	rs1354034	rs1354034
ENSG00000166086.8_3:56877920:T:C	3:56849749:T:C	trans_eQTL	3:56849749:T:C	2.66561e-43	0.422397	JAM3	2	ENSG00000101162.3_3:56849749:T:C	3:56849749:T:C	trans_eQTL	3:56849749:T:C	1.58339e-16	0.149124	TUBB1	1	1	trans_eQTL_trans_eQTL	rs1354034	rs1354034
ENSG00000166086.8_3:56877920:T:C	3:56849749:T:C	trans_eQTL	3:56849749:T:C	2.66561e-43	0.422397	JAM3	2	ENSG00000138722.5_3:56849749:T:C	3:56849749:T:C	trans_eQTL	3:56849749:T:C	8.61592e-120	0.596427	MMRN1	1	1	trans_eQTL_trans_eQTL	rs1354034	rs1354034
ENSG00000166086.8_3:56877920:T:C	3:56849749:T:C	trans_eQTL	3:56849749:T:C	2.66561e-43	0.422397	JAM3	2	ENSG00000169247.7_3:56849749:T:C	3:56849749:T:C	trans_eQTL	3:56849749:T:C	4.96057e-20	0.165443	SH3TC2	1	1	trans_eQTL_trans_eQTL	rs1354034	rs1354034
ENSG00000166086.8_3:56877920:T:C	3:56849749:T:C	trans_eQTL	3:56849749:T:C	2.66561e-43	0.422397	JAM3	2	ENSG00000147862.10_3:56849749:T:C	3:56849749:T:C	trans_eQTL	3:56849749:T:C	2.32636e-25	0.187475	NFIB	1	1	trans_eQTL_trans_eQTL	rs1354034	rs1354034
ENSG00000166086.8_3:56877920:T:C	3:56849749:T:C	trans_eQTL	3:56849749:T:C	2.66561e-43	0.422397	JAM3	2	ENSG00000081377.12_3:56849749:T:C	3:56849749:T:C	trans_eQTL	3:56849749:T:C	4.26432e-54	0.276021	CDC14B	1	1	trans_eQTL_trans_eQTL	rs1354034	rs1354034
ENSG00000166086.8_3:56877920:T:C	3:56849749:T:C	trans_eQTL	3:56849749:T:C	2.66561e-43	0.422397	JAM3	2	ENSG00000013016.10_3:56849749:T:C	3:56849749:T:C	trans_eQTL	3:56849749:T:C	2.71492e-54	0.276518	EHD3	1	1	trans_eQTL_trans_eQTL	rs1354034	rs1354034
ENSG00000166086.8_3:56877920:T:C	3:56849749:T:C	trans_eQTL	3:56849749:T:C	2.66561e-43	0.422397	JAM3	2	ENSG00000160014.12_3:56849749:T:C	3:56849749:T:C	trans_eQTL	3:56849749:T:C	7.20895e-22	0.173371	CALM3	1	1	trans_eQTL_trans_eQTL	rs1354034	rs1354034
ENSG00000166086.8_3:56877920:T:C	3:56849749:T:C	trans_eQTL	3:56849749:T:C	2.66561e-43	0.422397	JAM3	2	ENSG00000125257.9_3:56849749:T:C	3:56849749:T:C	trans_eQTL	3:56849749:T:C	8.59418e-27	0.192949	ABCC4	1	1	trans_eQTL_trans_eQTL	rs1354034	rs1354034
ENSG00000166086.8_3:56877920:T:C	3:56849749:T:C	trans_eQTL	3:56849749:T:C	2.66561e-43	0.422397	JAM3	2	ENSG00000163736.3_3:56849749:T:C	3:56849749:T:C	trans_eQTL	3:56849749:T:C	1.89425e-126	0.617215	PPBP	1	1	trans_eQTL_trans_eQTL	rs1354034	rs1354034
ENSG00000166086.8_3:56877920:T:C	3:56849749:T:C	trans_eQTL	3:56849749:T:C	2.66561e-43	0.422397	JAM3	2	ENSG00000099785.6_3:56849749:T:C	3:56849749:T:C	trans_eQTL	3:56849749:T:C	4.24845e-37	0.228261	MARCH2	1	1	trans_eQTL_trans_eQTL	rs1354034	rs1354034
ENSG00000166086.8_3:56877920:T:C	3:56849749:T:C	trans_eQTL	3:56849749:T:C	2.66561e-43	0.422397	JAM3	2	ENSG00000120279.6_3:56849749:T:C	3:56849749:T:C	trans_eQTL	3:56849749:T:C	1.00295e-14	0.139979	MYCT1	1	1	trans_eQTL_trans_eQTL	rs1354034	rs1354034
ENSG00000166086.8_3:56877920:T:C	3:56849749:T:C	trans_eQTL	3:56849749:T:C	2.66561e-43	0.422397	JAM3	2	ENSG00000164116.12_3:56849749:T:C	3:56849749:T:C	trans_eQTL	3:56849749:T:C	5.52181e-44	0.248855	GUCY1A3	1	1	trans_eQTL_trans_eQTL	rs1354034	rs1354034
ENSG00000166086.8_3:56877920:T:C	3:56849749:T:C	trans_eQTL	3:56849749:T:C	2.66561e-43	0.422397	JAM3	2	ENSG00000167641.6_3:56849749:T:C	3:56849749:T:C	trans_eQTL	3:56849749:T:C	4.14134e-17	0.151961	PPP1R14A	1	1	trans_eQTL_trans_eQTL	rs1354034	rs1354034
ENSG00000166086.8_3:56877920:T:C	3:56849749:T:C	trans_eQTL	3:56849749:T:C	2.66561e-43	0.422397	JAM3	2	ENSG00000137076.14_3:56849749:T:C	3:56849749:T:C	trans_eQTL	3:56849749:T:C	1.48999e-20	0.167737	TLN1	1	1	trans_eQTL_trans_eQTL	rs1354034	rs1354034
ENSG00000166086.8_3:56877920:T:C	3:56849749:T:C	trans_eQTL	3:56849749:T:C	2.66561e-43	0.422397	JAM3	2	ENSG00000006638.7_3:56849749:T:C	3:56849749:T:C	trans_eQTL	3:56849749:T:C	3.06479e-36	0.225549	TBXA2R	1	1	trans_eQTL_trans_eQTL	rs1354034	rs1354034
ENSG00000166086.8_3:56877920:T:C	3:56849749:T:C	trans_eQTL	3:56849749:T:C	2.66561e-43	0.422397	JAM3	2	ENSG00000019102.7_3:56849749:T:C	3:56849749:T:C	trans_eQTL	3:56849749:T:C	3.37613e-73	0.476126	VSIG2	1	1	trans_eQTL_trans_eQTL	rs1354034	rs1354034
ENSG00000166086.8_3:56877920:T:C	3:56849749:T:C	trans_eQTL	3:56849749:T:C	2.66561e-43	0.422397	JAM3	2	ENSG00000163359.11_3:56849749:T:C	3:56849749:T:C	trans_eQTL	3:56849749:T:C	1.74643e-38	0.232569	COL6A3	1	1	trans_eQTL_trans_eQTL	rs1354034	rs1354034
ENSG00000166086.8_3:56877920:T:C	3:56849749:T:C	trans_eQTL	3:56849749:T:C	2.66561e-43	0.422397	JAM3	2	ENSG00000250641.1_3:56849749:T:C	3:56849749:T:C	trans_eQTL	3:56849749:T:C	2.55401e-104	0.564049	MEGT1	1	1	trans_eQTL_trans_eQTL	rs1354034	rs1354034
ENSG00000166086.8_3:56877920:T:C	3:56849749:T:C	trans_eQTL	3:56849749:T:C	2.66561e-43	0.422397	JAM3	2	ENSG00000167642.8_3:56849749:T:C	3:56849749:T:C	trans_eQTL	3:56849749:T:C	2.80985e-09	0.107701	SPINT2	1	1	trans_eQTL_trans_eQTL	rs1354034	rs1354034
ENSG00000166086.8_3:56877920:T:C	3:56849749:T:C	trans_eQTL	3:56849749:T:C	2.66561e-43	0.422397	JAM3	2	ENSG00000005249.8_3:56849749:T:C	3:56849749:T:C	trans_eQTL	3:56849749:T:C	3.45671e-72	0.318094	PRKAR2B	1	1	trans_eQTL_trans_eQTL	rs1354034	rs1354034
ENSG00000166086.8_3:56877920:T:C	3:56849749:T:C	trans_eQTL	3:56849749:T:C	2.66561e-43	0.422397	JAM3	2	ENSG00000182795.12_3:56849749:T:C	3:56849749:T:C	trans_eQTL	3:56849749:T:C	1.37715e-11	0.122421	C1orf116	1	1	trans_eQTL_trans_eQTL	rs1354034	rs1354034
ENSG00000166086.8_3:56877920:T:C	3:56849749:T:C	trans_eQTL	3:56849749:T:C	2.66561e-43	0.422397	JAM3	2	ENSG00000204310.6_3:56849749:T:C	3:56849749:T:C	trans_eQTL	3:56849749:T:C	1.74454e-37	0.229472	AGPAT1	1	1	trans_eQTL_trans_eQTL	rs1354034	rs1354034
ENSG00000166086.8_3:56877920:T:C	3:56849749:T:C	trans_eQTL	3:56849749:T:C	2.66561e-43	0.422397	JAM3	2	ENSG00000134548.5_3:56849749:T:C	3:56849749:T:C	trans_eQTL	3:56849749:T:C	2.48533e-45	0.252665	C12orf39	1	1	trans_eQTL_trans_eQTL	rs1354034	rs1354034
ENSG00000166086.8_3:56877920:T:C	3:56849749:T:C	trans_eQTL	3:56849749:T:C	2.66561e-43	0.422397	JAM3	2	ENSG00000138735.11_3:56849749:T:C	3:56849749:T:C	trans_eQTL	3:56849749:T:C	9.35014e-23	0.177066	PDE5A	1	1	trans_eQTL_trans_eQTL	rs1354034	rs1354034
ENSG00000166086.8_3:56877920:T:C	3:56849749:T:C	trans_eQTL	3:56849749:T:C	2.66561e-43	0.422397	JAM3	2	ENSG00000082781.7_3:56849749:T:C	3:56849749:T:C	trans_eQTL	3:56849749:T:C	2.88981e-58	0.286367	ITGB5	1	1	trans_eQTL_trans_eQTL	rs1354034	rs1354034
ENSG00000166086.8_3:56877920:T:C	3:56849749:T:C	trans_eQTL	3:56849749:T:C	2.66561e-43	0.422397	JAM3	2	ENSG00000187800.9_3:56849749:T:C	3:56849749:T:C	trans_eQTL	3:56849749:T:C	2.86024e-68	0.309558	PEAR1	1	1	trans_eQTL_trans_eQTL	rs1354034	rs1354034
ENSG00000166086.8_3:56877920:T:C	3:56849749:T:C	trans_eQTL	3:56849749:T:C	2.66561e-43	0.422397	JAM3	2	ENSG00000105507.2_3:56849749:T:C	3:56849749:T:C	trans_eQTL	3:56849749:T:C	9.09977e-26	0.18905	CABP5	1	1	trans_eQTL_trans_eQTL	rs1354034	rs1354034
ENSG00000166086.8_3:56877920:T:C	3:56849749:T:C	trans_eQTL	3:56849749:T:C	2.66561e-43	0.422397	JAM3	2	ENSG00000176783.10_3:56849749:T:C	3:56849749:T:C	trans_eQTL	3:56849749:T:C	1.69657e-15	0.143968	RUFY1	1	1	trans_eQTL_trans_eQTL	rs1354034	rs1354034
ENSG00000166086.8_3:56877920:T:C	3:56849749:T:C	trans_eQTL	3:56849749:T:C	2.66561e-43	0.422397	JAM3	2	ENSG00000127920.5_3:56849749:T:C	3:56849749:T:C	trans_eQTL	3:56849749:T:C	1.26121e-62	0.296739	GNG11	1	1	trans_eQTL_trans_eQTL	rs1354034	rs1354034
ENSG00000166086.8_3:56877920:T:C	3:56849749:T:C	trans_eQTL	3:56849749:T:C	2.66561e-43	0.422397	JAM3	2	ENSG00000115170.9_3:56849749:T:C	3:56849749:T:C	trans_eQTL	3:56849749:T:C	3.09916e-10	0.11403	ACVR1	1	1	trans_eQTL_trans_eQTL	rs1354034	rs1354034
ENSG00000166086.8_3:56877920:T:C	3:56849749:T:C	trans_eQTL	3:56849749:T:C	2.66561e-43	0.422397	JAM3	2	ENSG00000101856.8_3:56865776:A:G	3:56849749:T:C	trans_eQTL	3:56849749:T:C	4.30626e-09	0.253763	PGRMC1	2	1	trans_eQTL_trans_eQTL	rs1354034	rs1354034
ENSG00000166086.8_3:56877920:T:C	3:56849749:T:C	trans_eQTL	3:56849749:T:C	2.66561e-43	0.422397	JAM3	2	ENSG00000140022.5_3:56849749:T:C	3:56849749:T:C	trans_eQTL	3:56849749:T:C	2.56756e-11	0.120789	STON2	1	1	trans_eQTL_trans_eQTL	rs1354034	rs1354034
ENSG00000166086.8_3:56877920:T:C	3:56849749:T:C	trans_eQTL	3:56849749:T:C	2.66561e-43	0.422397	JAM3	2	ENSG00000074416.9_3:56849749:T:C	3:56849749:T:C	trans_eQTL	3:56849749:T:C	5.04493e-71	0.466395	MGLL	1	1	trans_eQTL_trans_eQTL	rs1354034	rs1354034
ENSG00000166086.8_3:56877920:T:C	3:56849749:T:C	trans_eQTL	3:56849749:T:C	2.66561e-43	0.422397	JAM3	2	ENSG00000177324.9_3:56849749:T:C	3:56849749:T:C	trans_eQTL	3:56849749:T:C	6.60182e-24	0.181745	BEND2	1	1	trans_eQTL_trans_eQTL	rs1354034	rs1354034
ENSG00000166086.8_3:56877920:T:C	3:56849749:T:C	trans_eQTL	3:56849749:T:C	2.66561e-43	0.422397	JAM3	2	ENSG00000117155.12_3:56849749:T:C	3:56849749:T:C	trans_eQTL	3:56849749:T:C	8.94289e-21	0.1687	SSX2IP	1	1	trans_eQTL_trans_eQTL	rs1354034	rs1354034
ENSG00000166086.8_3:56877920:T:C	3:56849749:T:C	trans_eQTL	3:56849749:T:C	2.66561e-43	0.422397	JAM3	2	ENSG00000148426.8_3:56849749:T:C	3:56849749:T:C	trans_eQTL	3:56849749:T:C	7.20628e-32	0.21114	PROSER2	1	1	trans_eQTL_trans_eQTL	rs1354034	rs1354034
ENSG00000166086.8_3:56877920:T:C	3:56849749:T:C	trans_eQTL	3:56849749:T:C	2.66561e-43	0.422397	JAM3	2	ENSG00000179855.5_3:56849749:T:C	3:56849749:T:C	trans_eQTL	3:56849749:T:C	3.20174e-16	0.220606	GIPC3	1	1	trans_eQTL_trans_eQTL	rs1354034	rs1354034
ENSG00000166086.8_3:56877920:T:C	3:56849749:T:C	trans_eQTL	3:56849749:T:C	2.66561e-43	0.422397	JAM3	2	ENSG00000101470.5_3:56849749:T:C	3:56849749:T:C	trans_eQTL	3:56849749:T:C	7.11404e-15	0.140759	TNNC2	1	1	trans_eQTL_trans_eQTL	rs1354034	rs1354034
ENSG00000166086.8_3:56877920:T:C	3:56849749:T:C	trans_eQTL	3:56849749:T:C	2.66561e-43	0.422397	JAM3	2	ENSG00000090975.8_3:56849749:T:C	3:56849749:T:C	trans_eQTL	3:56849749:T:C	4.81424e-13	0.130864	PITPNM2	1	1	trans_eQTL_trans_eQTL	rs1354034	rs1354034
ENSG00000166086.8_3:56877920:T:C	3:56849749:T:C	trans_eQTL	3:56849749:T:C	2.66561e-43	0.422397	JAM3	2	ENSG00000172889.11_3:56849749:T:C	3:56849749:T:C	trans_eQTL	3:56849749:T:C	1.21899e-10	0.116607	EGFL7	1	1	trans_eQTL_trans_eQTL	rs1354034	rs1354034
ENSG00000166086.8_3:56877920:T:C	3:56849749:T:C	trans_eQTL	3:56849749:T:C	2.66561e-43	0.422397	JAM3	2	ENSG00000088826.13_3:56849749:T:C	3:56849749:T:C	trans_eQTL	3:56849749:T:C	3.551e-25	0.186761	SMOX	1	1	trans_eQTL_trans_eQTL	rs1354034	rs1354034
ENSG00000166086.8_3:56877920:T:C	3:56849749:T:C	trans_eQTL	3:56849749:T:C	2.66561e-43	0.422397	JAM3	2	ENSG00000255552.3_3:56849749:T:C	3:56849749:T:C	trans_eQTL	3:56849749:T:C	3.82516e-106	0.382536	LY6G6E	1	1	trans_eQTL_trans_eQTL	rs1354034	rs1354034
ENSG00000166086.8_3:56877920:T:C	3:56849749:T:C	trans_eQTL	3:56849749:T:C	2.66561e-43	0.422397	JAM3	2	ENSG00000101082.9_3:56849749:T:C	3:56849749:T:C	trans_eQTL	3:56849749:T:C	1.42785e-32	0.213529	SLA2	1	1	trans_eQTL_trans_eQTL	rs1354034	rs1354034
ENSG00000166086.8_3:56877920:T:C	3:56849749:T:C	trans_eQTL	3:56849749:T:C	2.66561e-43	0.422397	JAM3	2	ENSG00000137942.12_3:56849749:T:C	3:56849749:T:C	trans_eQTL	3:56849749:T:C	2.76876e-21	0.170892	FNBP1L	1	1	trans_eQTL_trans_eQTL	rs1354034	rs1354034
ENSG00000166086.8_3:56877920:T:C	3:56849749:T:C	trans_eQTL	3:56849749:T:C	2.66561e-43	0.422397	JAM3	2	ENSG00000127947.11_3:56849749:T:C	3:56849749:T:C	trans_eQTL	3:56849749:T:C	1.01042e-08	0.103856	PTPN12	1	1	trans_eQTL_trans_eQTL	rs1354034	rs1354034
ENSG00000166086.8_3:56877920:T:C	3:56849749:T:C	trans_eQTL	3:56849749:T:C	2.66561e-43	0.422397	JAM3	2	ENSG00000197959.9_3:56849749:T:C	3:56849749:T:C	trans_eQTL	3:56849749:T:C	2.04369e-36	0.226108	DNM3	1	1	trans_eQTL_trans_eQTL	rs1354034	rs1354034
ENSG00000166086.8_3:56877920:T:C	3:56849749:T:C	trans_eQTL	3:56849749:T:C	2.66561e-43	0.422397	JAM3	2	ENSG00000197122.7_3:56849749:T:C	3:56849749:T:C	trans_eQTL	3:56849749:T:C	1.49403e-15	0.144249	SRC	1	1	trans_eQTL_trans_eQTL	rs1354034	rs1354034
ENSG00000166086.8_3:56877920:T:C	3:56849749:T:C	trans_eQTL	3:56849749:T:C	2.66561e-43	0.422397	JAM3	2	ENSG00000100351.12_3:56849749:T:C	3:56849749:T:C	trans_eQTL	3:56849749:T:C	1.10635e-36	0.226952	GRAP2	1	1	trans_eQTL_trans_eQTL	rs1354034	rs1354034
ENSG00000166086.8_3:56877920:T:C	3:56849749:T:C	trans_eQTL	3:56849749:T:C	2.66561e-43	0.422397	JAM3	2	ENSG00000196914.4_3:56849749:T:C	3:56849749:T:C	trans_eQTL	3:56849749:T:C	1.43935e-09	0.109659	ARHGEF12	1	1	trans_eQTL_trans_eQTL	rs1354034	rs1354034
ENSG00000166086.8_3:56877920:T:C	3:56849749:T:C	trans_eQTL	3:56849749:T:C	2.66561e-43	0.422397	JAM3	2	ENSG00000138080.9_3:56849749:T:C	3:56849749:T:C	trans_eQTL	3:56849749:T:C	1.68614e-10	0.115717	EMILIN1	1	1	trans_eQTL_trans_eQTL	rs1354034	rs1354034
ENSG00000166086.8_3:56877920:T:C	3:56849749:T:C	trans_eQTL	3:56849749:T:C	2.66561e-43	0.422397	JAM3	2	ENSG00000128266.7_3:56849749:T:C	3:56849749:T:C	trans_eQTL	3:56849749:T:C	5.74391e-38	0.230973	GNAZ	1	1	trans_eQTL_trans_eQTL	rs1354034	rs1354034
ENSG00000166086.8_3:56877920:T:C	3:56849749:T:C	trans_eQTL	3:56849749:T:C	2.66561e-43	0.422397	JAM3	2	ENSG00000185340.11_3:56849749:T:C	3:56849749:T:C	trans_eQTL	3:56849749:T:C	1.87173e-33	0.216487	GAS2L1	1	1	trans_eQTL_trans_eQTL	rs1354034	rs1354034
ENSG00000166086.8_3:56877920:T:C	3:56849749:T:C	trans_eQTL	3:56849749:T:C	2.66561e-43	0.422397	JAM3	2	ENSG00000005961.13_3:56849749:T:C	3:56849749:T:C	trans_eQTL	3:56849749:T:C	1.43283e-97	0.546505	ITGA2B	1	1	trans_eQTL_trans_eQTL	rs1354034	rs1354034
ENSG00000166086.8_3:56877920:T:C	3:56849749:T:C	trans_eQTL	3:56849749:T:C	2.66561e-43	0.422397	JAM3	2	ENSG00000168497.4_3:56849749:T:C	3:56849749:T:C	trans_eQTL	3:56849749:T:C	5.8845e-10	0.112225	SDPR	1	1	trans_eQTL_trans_eQTL	rs1354034	rs1354034
ENSG00000166086.8_3:56877920:T:C	3:56849749:T:C	trans_eQTL	3:56849749:T:C	2.66561e-43	0.422397	JAM3	2	ENSG00000150594.5_3:56849749:T:C	3:56849749:T:C	trans_eQTL	3:56849749:T:C	4.28431e-44	0.24917	ADRA2A	1	1	trans_eQTL_trans_eQTL	rs1354034	rs1354034
ENSG00000166086.8_3:56877920:T:C	3:56849749:T:C	trans_eQTL	3:56849749:T:C	2.66561e-43	0.422397	JAM3	2	ENSG00000156011.12_3:56849749:T:C	3:56849749:T:C	trans_eQTL	3:56849749:T:C	2.42507e-24	0.18348	PSD3	1	1	trans_eQTL_trans_eQTL	rs1354034	rs1354034
ENSG00000166086.8_3:56877920:T:C	3:56849749:T:C	trans_eQTL	3:56849749:T:C	2.66561e-43	0.422397	JAM3	2	ENSG00000182093.10_3:56849749:T:C	3:56849749:T:C	trans_eQTL	3:56849749:T:C	6.73914e-19	0.160353	WRB	1	1	trans_eQTL_trans_eQTL	rs1354034	rs1354034
ENSG00000166086.8_3:56877920:T:C	3:56849749:T:C	trans_eQTL	3:56849749:T:C	2.66561e-43	0.422397	JAM3	2	ENSG00000178732.4_3:56849749:T:C	3:56849749:T:C	trans_eQTL	3:56849749:T:C	1.64199e-17	0.153887	GP5	1	1	trans_eQTL_trans_eQTL	rs1354034	rs1354034
ENSG00000166086.8_3:56877920:T:C	3:56849749:T:C	trans_eQTL	3:56849749:T:C	2.66561e-43	0.422397	JAM3	2	ENSG00000100218.7_3:56849749:T:C	3:56849749:T:C	trans_eQTL	3:56849749:T:C	6.22275e-12	0.124473	RTDR1	1	1	trans_eQTL_trans_eQTL	rs1354034	rs1354034
ENSG00000166086.8_3:56877920:T:C	3:56849749:T:C	trans_eQTL	3:56849749:T:C	2.66561e-43	0.422397	JAM3	2	ENSG00000197879.10_3:56849749:T:C	3:56849749:T:C	trans_eQTL	3:56849749:T:C	2.0302e-11	0.121407	MYO1C	1	1	trans_eQTL_trans_eQTL	rs1354034	rs1354034
ENSG00000166086.8_3:56877920:T:C	3:56849749:T:C	trans_eQTL	3:56849749:T:C	2.66561e-43	0.422397	JAM3	2	ENSG00000122786.15_3:56849749:T:C	3:56849749:T:C	trans_eQTL	3:56849749:T:C	9.36828e-101	0.558001	CALD1	1	1	trans_eQTL_trans_eQTL	rs1354034	rs1354034
ENSG00000166086.8_3:56877920:T:C	3:56849749:T:C	trans_eQTL	3:56849749:T:C	2.66561e-43	0.422397	JAM3	2	ENSG00000119326.10_3:56849749:T:C	3:56849749:T:C	trans_eQTL	3:56849749:T:C	1.42781e-09	0.109683	CTNNAL1	1	1	trans_eQTL_trans_eQTL	rs1354034	rs1354034
ENSG00000166086.8_3:56877920:T:C	3:56849749:T:C	trans_eQTL	3:56849749:T:C	2.66561e-43	0.422397	JAM3	2	ENSG00000142961.10_3:56849749:T:C	3:56849749:T:C	trans_eQTL	3:56849749:T:C	1.15821e-09	0.110288	MOB3C	1	1	trans_eQTL_trans_eQTL	rs1354034	rs1354034
ENSG00000166086.8_3:56877920:T:C	3:56849749:T:C	trans_eQTL	3:56849749:T:C	2.66561e-43	0.422397	JAM3	2	ENSG00000196611.4_3:56849749:T:C	3:56849749:T:C	trans_eQTL	3:56849749:T:C	5.19072e-29	0.201117	MMP1	1	1	trans_eQTL_trans_eQTL	rs1354034	rs1354034
ENSG00000166086.8_3:56877920:T:C	3:56849749:T:C	trans_eQTL	3:56849749:T:C	2.66561e-43	0.422397	JAM3	2	ENSG00000167131.12_3:56849749:T:C	3:56849749:T:C	trans_eQTL	3:56849749:T:C	1.98456e-10	0.115268	CCDC103	1	1	trans_eQTL_trans_eQTL	rs1354034	rs1354034
ENSG00000166086.8_3:56877920:T:C	3:56849749:T:C	trans_eQTL	3:56849749:T:C	2.66561e-43	0.422397	JAM3	2	ENSG00000166963.8_3:56849749:T:C	3:56849749:T:C	trans_eQTL	3:56849749:T:C	1.23666e-28	0.199754	MAP1A	1	1	trans_eQTL_trans_eQTL	rs1354034	rs1354034
ENSG00000166086.8_3:56877920:T:C	3:56849749:T:C	trans_eQTL	3:56849749:T:C	2.66561e-43	0.422397	JAM3	2	ENSG00000214447.3_3:56849749:T:C	3:56849749:T:C	trans_eQTL	3:56849749:T:C	2.81421e-11	0.120546	FAM187A	1	1	trans_eQTL_trans_eQTL	rs1354034	rs1354034
ENSG00000166086.8_3:56877920:T:C	3:56849749:T:C	trans_eQTL	3:56849749:T:C	2.66561e-43	0.422397	JAM3	2	ENSG00000174175.12_3:56849749:T:C	3:56849749:T:C	trans_eQTL	3:56849749:T:C	3.18839e-77	0.328669	SELP	1	1	trans_eQTL_trans_eQTL	rs1354034	rs1354034
ENSG00000166086.8_3:56877920:T:C	3:56849749:T:C	trans_eQTL	3:56849749:T:C	2.66561e-43	0.422397	JAM3	2	ENSG00000106665.11_3:56849749:T:C	3:56849749:T:C	trans_eQTL	3:56849749:T:C	2.17277e-22	0.175551	CLIP2	1	1	trans_eQTL_trans_eQTL	rs1354034	rs1354034
ENSG00000166086.8_3:56877920:T:C	3:56849749:T:C	trans_eQTL	3:56849749:T:C	2.66561e-43	0.422397	JAM3	2	ENSG00000198948.7_3:56849749:T:C	3:56849749:T:C	trans_eQTL	3:56849749:T:C	6.62233e-11	0.118262	MFAP3L	1	1	trans_eQTL_trans_eQTL	rs1354034	rs1354034
ENSG00000166086.8_3:56877920:T:C	3:56849749:T:C	trans_eQTL	3:56849749:T:C	2.66561e-43	0.422397	JAM3	2	ENSG00000119242.4_3:56849749:T:C	3:56849749:T:C	trans_eQTL	3:56849749:T:C	9.52814e-17	0.150205	CCDC92	1	1	trans_eQTL_trans_eQTL	rs1354034	rs1354034
ENSG00000166086.8_3:56877920:T:C	3:56849749:T:C	trans_eQTL	3:56849749:T:C	2.66561e-43	0.422397	JAM3	2	ENSG00000138685.8_3:56849749:T:C	3:56849749:T:C	trans_eQTL	3:56849749:T:C	2.17343e-10	0.115017	FGF2	1	1	trans_eQTL_trans_eQTL	rs1354034	rs1354034
ENSG00000166086.8_3:56877920:T:C	3:56849749:T:C	trans_eQTL	3:56849749:T:C	2.66561e-43	0.422397	JAM3	2	ENSG00000187513.8_3:56849749:T:C	3:56849749:T:C	trans_eQTL	3:56849749:T:C	2.33724e-13	0.132614	GJA4	1	1	trans_eQTL_trans_eQTL	rs1354034	rs1354034
ENSG00000166086.8_3:56877920:T:C	3:56849749:T:C	trans_eQTL	3:56849749:T:C	2.66561e-43	0.422397	JAM3	2	ENSG00000172927.3_3:56849749:T:C	3:56849749:T:C	trans_eQTL	3:56849749:T:C	5.76989e-37	0.227843	MYEOV	1	1	trans_eQTL_trans_eQTL	rs1354034	rs1354034
ENSG00000166086.8_3:56877920:T:C	3:56849749:T:C	trans_eQTL	3:56849749:T:C	2.66561e-43	0.422397	JAM3	2	ENSG00000095321.12_3:56849749:T:C	3:56849749:T:C	trans_eQTL	3:56849749:T:C	2.68102e-30	0.205696	CRAT	1	1	trans_eQTL_trans_eQTL	rs1354034	rs1354034
ENSG00000166086.8_3:56877920:T:C	3:56849749:T:C	trans_eQTL	3:56849749:T:C	2.66561e-43	0.422397	JAM3	2	ENSG00000203618.5_3:56849749:T:C	3:56849749:T:C	trans_eQTL	3:56849749:T:C	8.8552e-44	0.248269	GP1BB	1	1	trans_eQTL_trans_eQTL	rs1354034	rs1354034
ENSG00000166086.8_3:56877920:T:C	3:56849749:T:C	trans_eQTL	3:56849749:T:C	2.66561e-43	0.422397	JAM3	2	ENSG00000109265.8_3:56849749:T:C	3:56849749:T:C	trans_eQTL	3:56849749:T:C	4.46017e-34	0.218549	KIAA1211	1	1	trans_eQTL_trans_eQTL	rs1354034	rs1354034
ENSG00000166086.8_3:56877920:T:C	3:56849749:T:C	trans_eQTL	3:56849749:T:C	2.66561e-43	0.422397	JAM3	2	ENSG00000115758.8_3:56849749:T:C	3:56849749:T:C	trans_eQTL	3:56849749:T:C	5.09705e-40	0.237239	ODC1	1	1	trans_eQTL_trans_eQTL	rs1354034	rs1354034
ENSG00000166086.8_3:56877920:T:C	3:56849749:T:C	trans_eQTL	3:56849749:T:C	2.66561e-43	0.422397	JAM3	2	ENSG00000215193.8_3:56849749:T:C	3:56849749:T:C	trans_eQTL	3:56849749:T:C	1.65142e-15	0.144028	PEX26	1	1	trans_eQTL_trans_eQTL	rs1354034	rs1354034
ENSG00000166086.8_3:56877920:T:C	3:56849749:T:C	trans_eQTL	3:56849749:T:C	2.66561e-43	0.422397	JAM3	2	ENSG00000236279.2_3:56849749:T:C	3:56849749:T:C	trans_eQTL	3:56849749:T:C	9.48825e-52	0.405368	CLEC2L	1	1	trans_eQTL_trans_eQTL	rs1354034	rs1354034
ENSG00000166086.8_3:56877920:T:C	3:56849749:T:C	trans_eQTL	3:56849749:T:C	2.66561e-43	0.422397	JAM3	2	ENSG00000123500.5_3:56849749:T:C	3:56849749:T:C	trans_eQTL	3:56849749:T:C	2.90186e-15	0.142775	COL10A1	1	1	trans_eQTL_trans_eQTL	rs1354034	rs1354034
ENSG00000166086.8_3:56877920:T:C	3:56849749:T:C	trans_eQTL	3:56849749:T:C	2.66561e-43	0.422397	JAM3	2	ENSG00000258388.3_3:56849749:T:C	3:56849749:T:C	trans_eQTL	3:56849749:T:C	2.87665e-18	0.157448	PPT2-EGFL8	1	1	trans_eQTL_trans_eQTL	rs1354034	rs1354034
ENSG00000166086.8_3:56877920:T:C	3:56849749:T:C	trans_eQTL	3:56849749:T:C	2.66561e-43	0.422397	JAM3	2	ENSG00000122679.4_3:56849749:T:C	3:56849749:T:C	trans_eQTL	3:56849749:T:C	7.88083e-10	0.111394	RAMP3	1	1	trans_eQTL_trans_eQTL	rs1354034	rs1354034
ENSG00000166086.8_3:56877920:T:C	3:56849749:T:C	trans_eQTL	3:56849749:T:C	2.66561e-43	0.422397	JAM3	2	ENSG00000066697.10_3:56849749:T:C	3:56849749:T:C	trans_eQTL	3:56849749:T:C	1.43597e-28	0.298694	MSANTD3	1	1	trans_eQTL_trans_eQTL	rs1354034	rs1354034
ENSG00000166086.8_3:56877920:T:C	3:56849749:T:C	trans_eQTL	3:56849749:T:C	2.66561e-43	0.422397	JAM3	2	ENSG00000143595.8_3:56849749:T:C	3:56849749:T:C	trans_eQTL	3:56849749:T:C	2.02221e-48	0.261169	AQP10	1	1	trans_eQTL_trans_eQTL	rs1354034	rs1354034
ENSG00000166086.8_3:56877920:T:C	3:56849749:T:C	trans_eQTL	3:56849749:T:C	2.66561e-43	0.422397	JAM3	2	ENSG00000100243.16_3:56849749:T:C	3:56849749:T:C	trans_eQTL	3:56849749:T:C	4.67949e-15	0.141704	CYB5R3	1	1	trans_eQTL_trans_eQTL	rs1354034	rs1354034
ENSG00000166086.8_3:56877920:T:C	3:56849749:T:C	trans_eQTL	3:56849749:T:C	2.66561e-43	0.422397	JAM3	2	ENSG00000213977.3_3:56849749:T:C	3:56849749:T:C	trans_eQTL	3:56849749:T:C	4.93446e-12	0.125066	TAX1BP3	1	1	trans_eQTL_trans_eQTL	rs1354034	rs1354034
ENSG00000166086.8_3:56877920:T:C	3:56849749:T:C	trans_eQTL	3:56849749:T:C	2.66561e-43	0.422397	JAM3	2	ENSG00000102362.11_3:56849749:T:C	3:56849749:T:C	trans_eQTL	3:56849749:T:C	8.67306e-38	0.230417	SYTL4	1	1	trans_eQTL_trans_eQTL	rs1354034	rs1354034
ENSG00000166086.8_3:56877920:T:C	3:56849749:T:C	trans_eQTL	3:56849749:T:C	2.66561e-43	0.422397	JAM3	2	ENSG00000101335.5_3:56849749:T:C	3:56849749:T:C	trans_eQTL	3:56849749:T:C	5.94395e-89	0.528298	MYL9	1	1	trans_eQTL_trans_eQTL	rs1354034	rs1354034
ENSG00000166086.8_3:56877920:T:C	3:56849749:T:C	trans_eQTL	3:56849749:T:C	2.66561e-43	0.422397	JAM3	2	ENSG00000143811.12_3:56849749:T:C	3:56849749:T:C	trans_eQTL	3:56849749:T:C	1.2174e-11	0.122742	PYCR2	1	1	trans_eQTL_trans_eQTL	rs1354034	rs1354034
ENSG00000166086.8_3:56877920:T:C	3:56849749:T:C	trans_eQTL	3:56849749:T:C	2.66561e-43	0.422397	JAM3	2	ENSG00000178033.5_3:56849749:T:C	3:56849749:T:C	trans_eQTL	3:56849749:T:C	5.96166e-26	0.189755	FAM26E	1	1	trans_eQTL_trans_eQTL	rs1354034	rs1354034
ENSG00000166086.8_3:56877920:T:C	3:56849749:T:C	trans_eQTL	3:56849749:T:C	2.66561e-43	0.422397	JAM3	2	ENSG00000165914.10_3:56849749:T:C	3:56849749:T:C	trans_eQTL	3:56849749:T:C	6.66563e-86	0.51986	TTC7B	1	1	trans_eQTL_trans_eQTL	rs1354034	rs1354034
ENSG00000166086.8_3:56877920:T:C	3:56849749:T:C	trans_eQTL	3:56849749:T:C	2.66561e-43	0.422397	JAM3	2	ENSG00000169704.4_3:56849749:T:C	3:56849749:T:C	trans_eQTL	3:56849749:T:C	8.83545e-96	0.538007	GP9	1	1	trans_eQTL_trans_eQTL	rs1354034	rs1354034
ENSG00000166086.8_3:56877920:T:C	3:56849749:T:C	trans_eQTL	3:56849749:T:C	2.66561e-43	0.422397	JAM3	2	ENSG00000102316.12_3:56849749:T:C	3:56849749:T:C	trans_eQTL	3:56849749:T:C	1.58196e-09	0.109385	MAGED2	1	1	trans_eQTL_trans_eQTL	rs1354034	rs1354034
ENSG00000166086.8_3:56877920:T:C	3:56849749:T:C	trans_eQTL	3:56849749:T:C	2.66561e-43	0.422397	JAM3	2	ENSG00000163737.3_3:56849749:T:C	3:56849749:T:C	trans_eQTL	3:56849749:T:C	7.70118e-88	0.525138	PF4	1	1	trans_eQTL_trans_eQTL	rs1354034	rs1354034
ENSG00000166086.8_3:56877920:T:C	3:56849749:T:C	trans_eQTL	3:56849749:T:C	2.66561e-43	0.422397	JAM3	2	ENSG00000149781.8_3:56849749:T:C	3:56849749:T:C	trans_eQTL	3:56849749:T:C	1.2853e-32	0.213683	FERMT3	1	1	trans_eQTL_trans_eQTL	rs1354034	rs1354034
ENSG00000166086.8_3:56877920:T:C	3:56849749:T:C	trans_eQTL	3:56849749:T:C	2.66561e-43	0.422397	JAM3	2	ENSG00000267060.1_3:56849749:T:C	3:56849749:T:C	trans_eQTL	3:56849749:T:C	3.84121e-11	0.119721	PTGES3L	1	1	trans_eQTL_trans_eQTL	rs1354034	rs1354034
ENSG00000166086.8_3:56877920:T:C	3:56849749:T:C	trans_eQTL	3:56849749:T:C	2.66561e-43	0.422397	JAM3	2	ENSG00000198873.10_3:56849749:T:C	3:56849749:T:C	trans_eQTL	3:56849749:T:C	1.59065e-22	0.176113	GRK5	1	1	trans_eQTL_trans_eQTL	rs1354034	rs1354034
ENSG00000166086.8_3:56877920:T:C	3:56849749:T:C	trans_eQTL	3:56849749:T:C	2.66561e-43	0.422397	JAM3	2	ENSG00000168118.7_3:56849749:T:C	3:56849749:T:C	trans_eQTL	3:56849749:T:C	5.59705e-09	0.105648	RAB4A	1	1	trans_eQTL_trans_eQTL	rs1354034	rs1354034
ENSG00000166086.8_3:56877920:T:C	3:56849749:T:C	trans_eQTL	3:56849749:T:C	2.66561e-43	0.422397	JAM3	2	ENSG00000178057.10_3:56849749:T:C	3:56849749:T:C	trans_eQTL	3:56849749:T:C	4.91742e-10	0.112733	NDUFAF3	1	1	trans_eQTL_trans_eQTL	rs1354034	rs1354034
ENSG00000166086.8_3:56877920:T:C	3:56849749:T:C	trans_eQTL	3:56849749:T:C	2.66561e-43	0.422397	JAM3	2	ENSG00000166333.9_3:56849749:T:C	3:56849749:T:C	trans_eQTL	3:56849749:T:C	3.33936e-39	0.234768	ILK	1	1	trans_eQTL_trans_eQTL	rs1354034	rs1354034
ENSG00000166086.8_3:56877920:T:C	3:56849749:T:C	trans_eQTL	3:56849749:T:C	2.66561e-43	0.422397	JAM3	2	ENSG00000147394.14_3:56849749:T:C	3:56849749:T:C	trans_eQTL	3:56849749:T:C	2.00721e-09	0.10869	ZNF185	1	1	trans_eQTL_trans_eQTL	rs1354034	rs1354034
ENSG00000166086.8_3:56877920:T:C	3:56849749:T:C	trans_eQTL	3:56849749:T:C	2.66561e-43	0.422397	JAM3	2	ENSG00000049323.11_3:56849749:T:C	3:56849749:T:C	trans_eQTL	3:56849749:T:C	9.88997e-74	0.321381	LTBP1	1	1	trans_eQTL_trans_eQTL	rs1354034	rs1354034
ENSG00000166086.8_3:56877920:T:C	3:56849749:T:C	trans_eQTL	3:56849749:T:C	2.66561e-43	0.422397	JAM3	2	ENSG00000254810.1_3:56849749:T:C	3:56849749:T:C	trans_eQTL	3:56849749:T:C	2.18215e-11	0.121217	RP11-672A2.4	1	1	trans_eQTL_trans_eQTL	rs1354034	rs1354034
ENSG00000166086.8_3:56877920:T:C	3:56849749:T:C	trans_eQTL	3:56849749:T:C	2.66561e-43	0.422397	JAM3	2	ENSG00000072422.12_3:56849749:T:C	3:56849749:T:C	trans_eQTL	3:56849749:T:C	3.97577e-19	0.161396	RHOBTB1	1	1	trans_eQTL_trans_eQTL	rs1354034	rs1354034
ENSG00000166086.8_3:56877920:T:C	3:56849749:T:C	trans_eQTL	3:56849749:T:C	2.66561e-43	0.422397	JAM3	2	ENSG00000143321.14_3:56849749:T:C	3:56849749:T:C	trans_eQTL	3:56849749:T:C	5.45518e-13	0.13056	HDGF	1	1	trans_eQTL_trans_eQTL	rs1354034	rs1354034
ENSG00000166086.8_3:56877920:T:C	3:56849749:T:C	trans_eQTL	3:56849749:T:C	2.66561e-43	0.422397	JAM3	2	ENSG00000112655.11_3:56849749:T:C	3:56849749:T:C	trans_eQTL	3:56849749:T:C	7.9714e-19	0.16002	PTK7	1	1	trans_eQTL_trans_eQTL	rs1354034	rs1354034
ENSG00000166086.8_3:56877920:T:C	3:56849749:T:C	trans_eQTL	3:56849749:T:C	2.66561e-43	0.422397	JAM3	2	ENSG00000154917.6_3:56849749:T:C	3:56849749:T:C	trans_eQTL	3:56849749:T:C	2.045e-57	0.284294	RAB6B	1	1	trans_eQTL_trans_eQTL	rs1354034	rs1354034
ENSG00000166086.8_3:56877920:T:C	3:56849749:T:C	trans_eQTL	3:56849749:T:C	2.66561e-43	0.422397	JAM3	2	ENSG00000167100.10_3:56849749:T:C	3:56849749:T:C	trans_eQTL	3:56849749:T:C	3.13617e-77	0.328684	SAMD14	1	1	trans_eQTL_trans_eQTL	rs1354034	rs1354034
ENSG00000166086.8_3:56877920:T:C	3:56849749:T:C	trans_eQTL	3:56849749:T:C	2.66561e-43	0.422397	JAM3	2	ENSG00000124172.5_3:56849749:T:C	3:56849749:T:C	trans_eQTL	3:56849749:T:C	7.79654e-12	0.123894	ATP5E	1	1	trans_eQTL_trans_eQTL	rs1354034	rs1354034
ENSG00000166086.8_3:56877920:T:C	3:56849749:T:C	trans_eQTL	3:56849749:T:C	2.66561e-43	0.422397	JAM3	2	ENSG00000185052.7_3:56849749:T:C	3:56849749:T:C	trans_eQTL	3:56849749:T:C	5.30153e-76	0.48737	SLC24A3	1	1	trans_eQTL_trans_eQTL	rs1354034	rs1354034
ENSG00000166086.8_3:56877920:T:C	3:56849749:T:C	trans_eQTL	3:56849749:T:C	2.66561e-43	0.422397	JAM3	2	ENSG00000069966.14_3:56849749:T:C	3:56849749:T:C	trans_eQTL	3:56849749:T:C	1.77188e-30	0.206328	GNB5	1	1	trans_eQTL_trans_eQTL	rs1354034	rs1354034
ENSG00000166086.8_3:56877920:T:C	3:56849749:T:C	trans_eQTL	3:56849749:T:C	2.66561e-43	0.422397	JAM3	2	ENSG00000010278.7_3:56849749:T:C	3:56849749:T:C	trans_eQTL	3:56849749:T:C	1.31336e-09	0.109925	CD9	1	1	trans_eQTL_trans_eQTL	rs1354034	rs1354034
ENSG00000166086.8_3:56877920:T:C	3:56849749:T:C	trans_eQTL	3:56849749:T:C	2.66561e-43	0.422397	JAM3	2	ENSG00000204424.8_3:56849749:T:C	3:56849749:T:C	trans_eQTL	3:56849749:T:C	6.10022e-107	0.570713	LY6G6F	1	1	trans_eQTL_trans_eQTL	rs1354034	rs1354034
ENSG00000166086.8_3:56877920:T:C	3:56849749:T:C	trans_eQTL	3:56849749:T:C	2.66561e-43	0.422397	JAM3	2	ENSG00000102230.9_3:56849749:T:C	3:56849749:T:C	trans_eQTL	3:56849749:T:C	4.4458e-24	0.182432	PCYT1B	1	1	trans_eQTL_trans_eQTL	rs1354034	rs1354034
ENSG00000166086.8_3:56877920:T:C	3:56849749:T:C	trans_eQTL	3:56849749:T:C	2.66561e-43	0.422397	JAM3	2	ENSG00000180190.7_3:56849749:T:C	3:56849749:T:C	trans_eQTL	3:56849749:T:C	4.54589e-21	0.169968	TDRP	1	1	trans_eQTL_trans_eQTL	rs1354034	rs1354034
ENSG00000166086.8_3:56877920:T:C	3:56849749:T:C	trans_eQTL	3:56849749:T:C	2.66561e-43	0.422397	JAM3	2	ENSG00000160789.15_3:56849749:T:C	3:56849749:T:C	trans_eQTL	3:56849749:T:C	7.74424e-37	0.227441	LMNA	1	1	trans_eQTL_trans_eQTL	rs1354034	rs1354034
ENSG00000166086.8_3:56877920:T:C	3:56849749:T:C	trans_eQTL	3:56849749:T:C	2.66561e-43	0.422397	JAM3	2	ENSG00000212864.2_3:56849749:T:C	3:56849749:T:C	trans_eQTL	3:56849749:T:C	5.22098e-22	0.17396	RNF208	1	1	trans_eQTL_trans_eQTL	rs1354034	rs1354034
ENSG00000166086.8_3:56877920:T:C	3:56849749:T:C	trans_eQTL	3:56849749:T:C	2.66561e-43	0.422397	JAM3	2	ENSG00000259577.1_3:56849749:T:C	3:56849749:T:C	trans_eQTL	3:56849749:T:C	3.57049e-10	0.113634	RP11-430B1.2	1	1	trans_eQTL_trans_eQTL	rs1354034	rs1354034
ENSG00000166086.8_3:56877920:T:C	3:56849749:T:C	trans_eQTL	3:56849749:T:C	2.66561e-43	0.422397	JAM3	2	ENSG00000256235.1_3:56849749:T:C	3:56849749:T:C	trans_eQTL	3:56849749:T:C	8.07836e-10	0.111323	SMIM3	1	1	trans_eQTL_trans_eQTL	rs1354034	rs1354034
ENSG00000166086.8_3:56877920:T:C	3:56849749:T:C	trans_eQTL	3:56849749:T:C	2.66561e-43	0.422397	JAM3	2	ENSG00000148908.10_3:56849749:T:C	3:56849749:T:C	trans_eQTL	3:56849749:T:C	5.06308e-26	0.190026	RGS10	1	1	trans_eQTL_trans_eQTL	rs1354034	rs1354034
ENSG00000166086.8_3:56877920:T:C	3:56849749:T:C	trans_eQTL	3:56849749:T:C	2.66561e-43	0.422397	JAM3	2	ENSG00000169398.15_3:56849749:T:C	3:56849749:T:C	trans_eQTL	3:56849749:T:C	4.99237e-27	0.193835	PTK2	1	1	trans_eQTL_trans_eQTL	rs1354034	rs1354034
ENSG00000166086.8_3:56877920:T:C	3:56849749:T:C	trans_eQTL	3:56849749:T:C	2.66561e-43	0.422397	JAM3	2	ENSG00000117586.6_3:56849749:T:C	3:56849749:T:C	trans_eQTL	3:56849749:T:C	6.38174e-14	0.135699	TNFSF4	1	1	trans_eQTL_trans_eQTL	rs1354034	rs1354034
ENSG00000166086.8_3:56877920:T:C	3:56849749:T:C	trans_eQTL	3:56849749:T:C	2.66561e-43	0.422397	JAM3	2	ENSG00000235609.4_3:56849749:T:C	3:56849749:T:C	trans_eQTL	3:56849749:T:C	1.61298e-17	0.153924	AF127936.7	1	1	trans_eQTL_trans_eQTL	rs1354034	rs1354034
ENSG00000166086.8_3:56877920:T:C	3:56849749:T:C	trans_eQTL	3:56849749:T:C	2.66561e-43	0.422397	JAM3	2	ENSG00000161013.12_3:56849749:T:C	3:56849749:T:C	trans_eQTL	3:56849749:T:C	1.99309e-33	0.216396	MGAT4B	1	1	trans_eQTL_trans_eQTL	rs1354034	rs1354034
ENSG00000166086.8_3:56877920:T:C	3:56849749:T:C	trans_eQTL	3:56849749:T:C	2.66561e-43	0.422397	JAM3	2	ENSG00000042062.7_3:56849749:T:C	3:56849749:T:C	trans_eQTL	3:56849749:T:C	1.15033e-08	0.103458	FAM65C	1	1	trans_eQTL_trans_eQTL	rs1354034	rs1354034
ENSG00000166086.8_3:56877920:T:C	3:56849749:T:C	trans_eQTL	3:56849749:T:C	2.66561e-43	0.422397	JAM3	2	ENSG00000086189.5_3:56849749:T:C	3:56849749:T:C	trans_eQTL	3:56849749:T:C	7.38235e-09	0.104811	DIMT1	1	1	trans_eQTL_trans_eQTL	rs1354034	rs1354034
ENSG00000166086.8_3:56877920:T:C	3:56849749:T:C	trans_eQTL	3:56849749:T:C	2.66561e-43	0.422397	JAM3	2	ENSG00000243244.1_3:56849749:T:C	3:56849749:T:C	trans_eQTL	3:56849749:T:C	1.17074e-09	0.110257	STON1	1	1	trans_eQTL_trans_eQTL	rs1354034	rs1354034
ENSG00000166086.8_3:56877920:T:C	3:56849749:T:C	trans_eQTL	3:56849749:T:C	2.66561e-43	0.422397	JAM3	2	ENSG00000171611.5_3:56849749:T:C	3:56849749:T:C	trans_eQTL	3:56849749:T:C	6.46466e-63	0.297414	PTCRA	1	1	trans_eQTL_trans_eQTL	rs1354034	rs1354034
ENSG00000166086.8_3:56877920:T:C	3:56849749:T:C	trans_eQTL	3:56849749:T:C	2.66561e-43	0.422397	JAM3	2	ENSG00000188677.10_3:56849749:T:C	3:56849749:T:C	trans_eQTL	3:56849749:T:C	2.59512e-58	0.286481	PARVB	1	1	trans_eQTL_trans_eQTL	rs1354034	rs1354034
ENSG00000166086.8_3:56877920:T:C	3:56849749:T:C	trans_eQTL	3:56849749:T:C	2.66561e-43	0.422397	JAM3	2	ENSG00000085733.11_3:56849749:T:C	3:56849749:T:C	trans_eQTL	3:56849749:T:C	4.7922e-44	0.249031	CTTN	1	1	trans_eQTL_trans_eQTL	rs1354034	rs1354034
ENSG00000166086.8_3:56877920:T:C	3:56849749:T:C	trans_eQTL	3:56849749:T:C	2.66561e-43	0.422397	JAM3	2	ENSG00000106089.7_3:56849749:T:C	3:56849749:T:C	trans_eQTL	3:56849749:T:C	2.76001e-11	0.120598	STX1A	1	1	trans_eQTL_trans_eQTL	rs1354034	rs1354034
ENSG00000166086.8_3:56877920:T:C	3:56849749:T:C	trans_eQTL	3:56849749:T:C	2.66561e-43	0.422397	JAM3	2	ENSG00000131711.10_3:56849749:T:C	3:56849749:T:C	trans_eQTL	3:56849749:T:C	2.76328e-10	0.168687	MAP1B	1	1	trans_eQTL_trans_eQTL	rs1354034	rs1354034
ENSG00000166086.8_3:56877920:T:C	3:56849749:T:C	trans_eQTL	3:56849749:T:C	2.66561e-43	0.422397	JAM3	2	ENSG00000123739.6_3:56849749:T:C	3:56849749:T:C	trans_eQTL	3:56849749:T:C	1.29692e-24	0.184555	PLA2G12A	1	1	trans_eQTL_trans_eQTL	rs1354034	rs1354034
ENSG00000166086.8_3:56877920:T:C	3:56849749:T:C	trans_eQTL	3:56849749:T:C	2.66561e-43	0.422397	JAM3	2	ENSG00000099256.14_3:56849749:T:C	3:56849749:T:C	trans_eQTL	3:56849749:T:C	2.05556e-21	0.171444	PRTFDC1	1	1	trans_eQTL_trans_eQTL	rs1354034	rs1354034
ENSG00000166086.8_3:56877920:T:C	3:56849749:T:C	trans_eQTL	3:56849749:T:C	2.66561e-43	0.422397	JAM3	2	ENSG00000100362.8_3:56849749:T:C	3:56849749:T:C	trans_eQTL	3:56849749:T:C	7.45304e-19	0.160153	PVALB	1	1	trans_eQTL_trans_eQTL	rs1354034	rs1354034
ENSG00000166086.8_3:56877920:T:C	3:56849749:T:C	trans_eQTL	3:56849749:T:C	2.66561e-43	0.422397	JAM3	2	ENSG00000151693.5_3:56849749:T:C	3:56849749:T:C	trans_eQTL	3:56849749:T:C	1.28494e-22	0.176497	ASAP2	1	1	trans_eQTL_trans_eQTL	rs1354034	rs1354034
ENSG00000166086.8_3:56877920:T:C	3:56849749:T:C	trans_eQTL	3:56849749:T:C	2.66561e-43	0.422397	JAM3	2	ENSG00000259207.3_3:56849749:T:C	3:56849749:T:C	trans_eQTL	3:56849749:T:C	1.0948e-99	0.547574	ITGB3	1	1	trans_eQTL_trans_eQTL	rs1354034	rs1354034
ENSG00000166086.8_3:56877920:T:C	3:56849749:T:C	trans_eQTL	3:56849749:T:C	2.66561e-43	0.422397	JAM3	2	ENSG00000158560.10_3:56849749:T:C	3:56849749:T:C	trans_eQTL	3:56849749:T:C	5.19693e-13	0.130678	DYNC1I1	1	1	trans_eQTL_trans_eQTL	rs1354034	rs1354034
ENSG00000166086.8_3:56877920:T:C	3:56849749:T:C	trans_eQTL	3:56849749:T:C	2.66561e-43	0.422397	JAM3	2	ENSG00000167363.9_3:56849749:T:C	3:56849749:T:C	trans_eQTL	3:56849749:T:C	2.31022e-11	0.121067	FN3K	1	1	trans_eQTL_trans_eQTL	rs1354034	rs1354034
ENSG00000166086.8_3:56877920:T:C	3:56849749:T:C	trans_eQTL	3:56849749:T:C	2.66561e-43	0.422397	JAM3	2	ENSG00000156381.4_3:56849749:T:C	3:56849749:T:C	trans_eQTL	3:56849749:T:C	1.34512e-14	0.205496	ANKRD9	1	1	trans_eQTL_trans_eQTL	rs1354034	rs1354034
ENSG00000166086.8_3:56877920:T:C	3:56849749:T:C	trans_eQTL	3:56849749:T:C	2.66561e-43	0.422397	JAM3	2	ENSG00000061918.8_3:56849749:T:C	3:56849749:T:C	trans_eQTL	3:56849749:T:C	7.04202e-63	0.297328	GUCY1B3	1	1	trans_eQTL_trans_eQTL	rs1354034	rs1354034
ENSG00000166086.8_3:56877920:T:C	3:56849749:T:C	trans_eQTL	3:56849749:T:C	2.66561e-43	0.422397	JAM3	2	ENSG00000158457.4_3:56849749:T:C	3:56849749:T:C	trans_eQTL	3:56849749:T:C	7.27818e-55	0.27796	TSPAN33	1	1	trans_eQTL_trans_eQTL	rs1354034	rs1354034
ENSG00000166086.8_3:56877920:T:C	3:56849749:T:C	trans_eQTL	3:56849749:T:C	2.66561e-43	0.422397	JAM3	2	ENSG00000137801.9_3:56849749:T:C	3:56849749:T:C	trans_eQTL	3:56849749:T:C	8.1971e-13	0.129561	THBS1	1	1	trans_eQTL_trans_eQTL	rs1354034	rs1354034
ENSG00000166086.8_3:56877920:T:C	3:56849749:T:C	trans_eQTL	3:56849749:T:C	2.66561e-43	0.422397	JAM3	2	ENSG00000125952.14_3:56849749:T:C	3:56849749:T:C	trans_eQTL	3:56849749:T:C	2.28317e-20	0.166927	MAX	1	1	trans_eQTL_trans_eQTL	rs1354034	rs1354034
ENSG00000166086.8_3:56877920:T:C	3:56849749:T:C	trans_eQTL	3:56849749:T:C	2.66561e-43	0.422397	JAM3	2	ENSG00000148498.11_3:56849749:T:C	3:56849749:T:C	trans_eQTL	3:56849749:T:C	1.80428e-42	0.244492	PARD3	1	1	trans_eQTL_trans_eQTL	rs1354034	rs1354034
ENSG00000166086.8_3:56877920:T:C	3:56849749:T:C	trans_eQTL	3:56849749:T:C	2.66561e-43	0.422397	JAM3	2	ENSG00000272016.1_3:56849749:T:C	3:56849749:T:C	trans_eQTL	3:56849749:T:C	4.77821e-11	0.119139	RP11-215G15.5	1	1	trans_eQTL_trans_eQTL	rs1354034	rs1354034
ENSG00000166086.8_3:56877920:T:C	3:56849749:T:C	trans_eQTL	3:56849749:T:C	2.66561e-43	0.422397	JAM3	2	ENSG00000267279.1_3:56849749:T:C	3:56849749:T:C	trans_eQTL	3:56849749:T:C	1.68223e-14	0.138796	RP11-879F14.2	1	1	trans_eQTL_trans_eQTL	rs1354034	rs1354034
ENSG00000166086.8_3:56877920:T:C	3:56849749:T:C	trans_eQTL	3:56849749:T:C	2.66561e-43	0.422397	JAM3	2	ENSG00000228474.1_3:56849749:T:C	3:56849749:T:C	trans_eQTL	3:56849749:T:C	2.41108e-15	0.143188	OST4	1	1	trans_eQTL_trans_eQTL	rs1354034	rs1354034
ENSG00000166086.8_3:56877920:T:C	3:56849749:T:C	trans_eQTL	3:56849749:T:C	2.66561e-43	0.422397	JAM3	2	ENSG00000137507.7_3:56849749:T:C	3:56849749:T:C	trans_eQTL	3:56849749:T:C	5.11516e-10	0.112622	LRRC32	1	1	trans_eQTL_trans_eQTL	rs1354034	rs1354034
ENSG00000166086.8_3:56877920:T:C	3:56849749:T:C	trans_eQTL	3:56849749:T:C	2.66561e-43	0.422397	JAM3	2	ENSG00000188191.10_3:56849749:T:C	3:56849749:T:C	trans_eQTL	3:56849749:T:C	7.80154e-16	0.145678	PRKAR1B	1	1	trans_eQTL_trans_eQTL	rs1354034	rs1354034
ENSG00000166086.8_3:56877920:T:C	3:56849749:T:C	trans_eQTL	3:56849749:T:C	2.66561e-43	0.422397	JAM3	2	ENSG00000163898.5_3:56849749:T:C	3:56849749:T:C	trans_eQTL	3:56849749:T:C	1.31734e-19	0.163557	LIPH	1	1	trans_eQTL_trans_eQTL	rs1354034	rs1354034
ENSG00000166086.8_3:56877920:T:C	3:56849749:T:C	trans_eQTL	3:56849749:T:C	2.66561e-43	0.422397	JAM3	2	ENSG00000162722.8_3:56849749:T:C	3:56849749:T:C	trans_eQTL	3:56849749:T:C	1.62168e-11	0.179904	TRIM58	1	1	trans_eQTL_trans_eQTL	rs1354034	rs1354034
ENSG00000166086.8_3:56877920:T:C	3:56849749:T:C	trans_eQTL	3:56849749:T:C	2.66561e-43	0.422397	JAM3	2	ENSG00000072042.8_3:56849749:T:C	3:56849749:T:C	trans_eQTL	3:56849749:T:C	3.59029e-10	0.113618	RDH11	1	1	trans_eQTL_trans_eQTL	rs1354034	rs1354034
ENSG00000166086.8_3:56877920:T:C	3:56849749:T:C	trans_eQTL	3:56849749:T:C	2.66561e-43	0.422397	JAM3	2	ENSG00000095303.10_3:56849749:T:C	3:56849749:T:C	trans_eQTL	3:56849749:T:C	1.17068e-80	0.499099	PTGS1	1	1	trans_eQTL_trans_eQTL	rs1354034	rs1354034
ENSG00000166086.8_3:56877920:T:C	3:56849749:T:C	trans_eQTL	3:56849749:T:C	2.66561e-43	0.422397	JAM3	2	ENSG00000172572.6_3:56849749:T:C	3:56849749:T:C	trans_eQTL	3:56849749:T:C	6.50446e-85	0.344052	PDE3A	1	1	trans_eQTL_trans_eQTL	rs1354034	rs1354034
ENSG00000166086.8_3:56877920:T:C	3:56849749:T:C	trans_eQTL	3:56849749:T:C	2.66561e-43	0.422397	JAM3	2	ENSG00000088053.7_3:56849749:T:C	3:56849749:T:C	trans_eQTL	3:56849749:T:C	1.91962e-99	0.37095	GP6	1	1	trans_eQTL_trans_eQTL	rs1354034	rs1354034
ENSG00000166086.8_3:56877920:T:C	3:56849749:T:C	trans_eQTL	3:56849749:T:C	2.66561e-43	0.422397	JAM3	2	ENSG00000124772.7_3:56849749:T:C	3:56849749:T:C	trans_eQTL	3:56849749:T:C	8.95381e-26	0.189077	CPNE5	1	1	trans_eQTL_trans_eQTL	rs1354034	rs1354034
ENSG00000131788.11	1:145570172:T:A	eQTL	1:145570172:T:A	8.05297e-10	0.0668109	PIAS3	1	ENSG00000181039.7	1:145574274:TA:T	eQTL	1:145574274:TA:T	1.18763e-06	-0.0213237	ANKRD34A	2	0.977501	eQTL_eQTL	rs34367817	rs35860513
ENSG00000131788.11	1:145570172:T:A	eQTL	1:145570172:T:A	8.05297e-10	0.0668109	PIAS3	1	ENSG00000198483.8	1:145562293:G:C	eQTL	1:145562293:G:C	1.36982e-159	0.0662535	ANKRD35	1	0.904679	eQTL_eQTL	rs34367817	rs11579366
ENSG00000117984.8	11:1874221:C:T	eQTL	11:1874221:C:T	1.26914e-15	-2.52149	CTSD	2	ENSG00000250644.1	11:1874221:C:T	eQTL	11:1874221:C:T	4.13251e-14	-2.00047	RP11-295K3.1	2	1	eQTL_eQTL	rs907612	rs907612
ENSG00000117984.8	11:1874221:C:T	eQTL	11:1874221:C:T	1.26914e-15	-2.52149	CTSD	2	ENSG00000184682.5	11:1874221:C:T	eQTL	11:1874221:C:T	6.14731e-43	1.13428	C11orf89	1	1	eQTL_eQTL	rs907612	rs907612
ENSG00000117984.8	11:1874221:C:T	eQTL	11:1874221:C:T	1.26914e-15	-2.52149	CTSD	2	ENSG00000244242.1	11:1874221:C:T	eQTL	11:1874221:C:T	4.96496e-06	-0.0109975	IFITM10	3	1	eQTL_eQTL	rs907612	rs907612
ENSG00000117984.8	11:1874221:C:T	eQTL	11:1874221:C:T	1.26914e-15	-2.52149	CTSD	2	ENSG00000214026.6	11:1874221:C:T	eQTL	11:1874221:C:T	6.30615e-17	-0.147025	MRPL23	2	1	eQTL_eQTL	rs907612	rs907612
ENSG00000117984.8	11:1874221:C:T	eQTL	11:1874221:C:T	1.26914e-15	-2.52149	CTSD	2	ENSG00000130592.9	11:1874221:C:T	eQTL	11:1874221:C:T	3.79226e-48	14.7242	LSP1	1	1	eQTL_eQTL	rs907612	rs907612
ENSG00000117984.8	11:1874221:C:T	eQTL	11:1874221:C:T	1.26914e-15	-2.52149	CTSD	2	ENSG00000229671.1	11:1874221:C:T	eQTL	11:1874221:C:T	1.18887e-06	-0.0504704	AC051649.16	2	1	eQTL_eQTL	rs907612	rs907612
ENSG00000116661.9	1:11811784:G:A	eQTL	1:11811784:G:A	8.69243e-07	0.0774866	FBXO2	9	ENSG00000177674.11	1:11810505:C:T	eQTL	1:11810505:C:T	3.11827e-85	2.97798	AGTRAP	1	0.98414	eQTL_eQTL	rs17875969	rs8617
ENSG00000145246.9	4:47956556:A:G	eQTL	4:47956556:A:G	1.75562e-43	0.1198	ATP10D	2	ENSG00000259959.1	4:47910943:G:A	eQTL	4:47910943:G:A	1.07922e-283	0.222585	RP11-121C2.2	1	0.991569	eQTL_eQTL	rs1984713	rs28395298
ENSG00000145246.9	4:47956556:A:G	eQTL	4:47956556:A:G	1.75562e-43	0.1198	ATP10D	2	ENSG00000163293.7	4:47865260:T:C	eQTL	4:47865260:T:C	0	0.0946613	NIPAL1	1	0.991282	eQTL_eQTL	rs1984713	rs4565052
ENSG00000145246.9	4:47956556:A:G	eQTL	4:47956556:A:G	1.75562e-43	0.1198	ATP10D	2	ENSG00000169019.9	4:47906812:C:A	eQTL	4:47906812:C:A	2.14686e-12	0.18233	COMMD8	1	0.986049	eQTL_eQTL	rs1984713	rs10028155
ENSG00000145246.9	4:47956556:A:G	eQTL	4:47956556:A:G	1.75562e-43	0.1198	ATP10D	2	ENSG00000198515.9	4:47917474:A:G	eQTL	4:47917474:A:G	2.07486e-92	0.0192185	CNGA1	1	0.992173	eQTL_eQTL	rs1984713	rs6858440
ENSG00000145246.9	4:47956556:A:G	eQTL	4:47956556:A:G	1.75562e-43	0.1198	ATP10D	2	ENSG00000145244.7	4:47833788:A:C	eQTL	4:47833788:A:C	1.80931e-293	0.0457554	CORIN	1	0.99092	eQTL_eQTL	rs1984713	rs1866689
ENSG00000145246.9	4:47956556:A:G	eQTL	4:47956556:A:G	1.75562e-43	0.1198	ATP10D	2	ENSG00000170448.7	4:47848377:G:C	eQTL	4:47848377:G:C	0	2.65374	NFXL1	1	0.9913	eQTL_eQTL	rs1984713	rs10938499
ENSG00000176358.11	17:47880427:G:C	eQTL	17:47880427:G:C	1.93443e-24	0.488138	TAC4	1	ENSG00000136504.7	17:47940809:C:T	eQTL	17:47940809:C:T	3.28063e-07	-0.136936	KAT7	1	0.995057	eQTL_eQTL	rs16948381	rs58441894
ENSG00000176358.11	17:47880427:G:C	eQTL	17:47880427:G:C	1.93443e-24	0.488138	TAC4	1	ENSG00000262837.1	17:47960187:C:T	eQTL	17:47960187:C:T	6.74495e-09	0.289659	RP11-304F15.7	1	0.979675	eQTL_eQTL	rs16948381	rs16948454
ENSG00000008869.7	2:37590774:TTAAA:T	eQTL	2:37590774:TTAAA:T	0.000137561	-0.391892	HEATR5B	5	ENSG00000150938.5	2:37576277:C:A	eQTL	2:37576277:C:A	9.04274e-09	0.341052	CRIM1	7	0.999521	eQTL_eQTL	rs200758642	rs74642956
ENSG00000008869.7	2:37590774:TTAAA:T	eQTL	2:37590774:TTAAA:T	0.000137561	-0.391892	HEATR5B	5	ENSG00000150938.5	2:37558706:G:C	eQTL	2:37558706:G:C	2.747e-06	-0.286089	CRIM1	9	0.951055	eQTL_eQTL	rs200758642	rs76043645
ENSG00000008869.7	2:37590774:TTAAA:T	eQTL	2:37590774:TTAAA:T	0.000137561	-0.391892	HEATR5B	5	ENSG00000115825.5	2:37488759:A:T	eQTL	2:37488759:A:T	4.08073e-30	0.30646	PRKD3	3	0.902144	eQTL_eQTL	rs200758642	rs188826641
ENSG00000268340.1	20:34066346:T:C	eQTL	20:34066346:T:C	7.83699e-28	0.122694	RP3-477O4.16	1	ENSG00000126001_20:34063471:34064274:clu25293	20:34035766:TA:T	splicing_eQTL	20:34035766:TA:T	6.05441e-11	NA	CEP250	1	0.984491	eQTL_splicing_eQTL	rs224366	rs5841210
ENSG00000206535.3	3:100135624:T:C	eQTL	3:100135624:T:C	5.02235e-08	-0.0194945	LNP1	2	ENSG00000273488.1	3:100076980:A:G	eQTL	3:100076980:A:G	0.000125349	0.0920533	RP11-114I8.4	1	0.923684	eQTL_eQTL	rs6771481	rs62274146
ENSG00000206535.3	3:100135624:T:C	eQTL	3:100135624:T:C	5.02235e-08	-0.0194945	LNP1	2	ENSG00000114021.7	3:100065632:G:A	eQTL	3:100065632:G:A	6.49294e-36	-0.11105	NIT2	1	0.957927	eQTL_eQTL	rs6771481	rs1214375
ENSG00000188404.4	1:169572947:T:G	eQTL	1:169572947:T:G	0	-46.2653	SELL	1	OID01249_ENSG00000188404	1:169571132:C:CA	pQTL	1:169571132:C:CA	1.82095e-66	-0.250519	SELL	2	0.999477	eQTL_pQTL	rs3917768	rs3216192
ENSG00000188404.4	1:169572947:T:G	eQTL	1:169572947:T:G	0	-46.2653	SELL	1	ENSG00000198734.6	1:169577333:A:G	eQTL	1:169577333:A:G	5.19237e-18	-0.559344	F5	4	0.964268	eQTL_eQTL	rs3917768	rs2142760
ENSG00000166140_15:41102955:41105536:clu15916	15:41103293:A:G	splicing_eQTL	15:41103293:A:G	8.48385e-151	NA	ZFYVE19	1	ENSG00000166145.10	15:41121780:AT:A	eQTL	15:41121780:AT:A	9.98181e-14	0.189865	SPINT1	3	0.928919	splicing_eQTL_eQTL	rs10152371	rs527321225
ENSG00000166140_15:41102955:41105536:clu15916	15:41103293:A:G	splicing_eQTL	15:41103293:A:G	8.48385e-151	NA	ZFYVE19	1	ENSG00000166140.13	15:41099163:T:C	eQTL	15:41099163:T:C	3.71746e-160	-0.330897	ZFYVE19	1	0.997518	splicing_eQTL_eQTL	rs10152371	rs11858010
ENSG00000100083.14	22:38029723:A:G	eQTL	22:38029723:A:G	1.3558e-48	0.265647	GGA1	1	ENSG00000100092.16	22:38029723:A:G	eQTL	22:38029723:A:G	0	2.34797	SH3BP1	1	1	eQTL_eQTL	rs12710562	rs12710562
ENSG00000100083.14	22:38029723:A:G	eQTL	22:38029723:A:G	1.3558e-48	0.265647	GGA1	1	ENSG00000100097.7	22:38029723:A:G	eQTL	22:38029723:A:G	1.47506e-06	1.55331	LGALS1	4	1	eQTL_eQTL	rs12710562	rs12710562
ENSG00000268614.1	19:7603974:C:T	eQTL	19:7603974:C:T	1.73596e-06	-0.193207	CTD-2207O23.10	2	ENSG00000032444.11	19:7602039:G:A	eQTL	19:7602039:G:A	5.17636e-17	-0.261809	PNPLA6	2	0.997329	eQTL_eQTL	rs488886	rs541271
ENSG00000115239_2:53978078:53992514:clu38996	2:54103853:CTT:C	splicing_eQTL	2:54103853:CTT:C	1.13997e-06	NA	GPR75-ASB3	1	ENSG00000270898_2:53978078:53992514:clu38996	2:54103853:CTT:C	splicing_eQTL	2:54103853:CTT:C	1.13997e-06	NA	ASB3	1	1	splicing_eQTL_splicing_eQTL	rs10599430	rs10599430
ENSG00000267321.1	17:33973662:T:C	eQTL	17:33973662:T:C	3.26954e-05	0.292281	RP11-1094M14.11	1	ENSG00000108733.5	17:34055643:C:A	eQTL	17:34055643:C:A	0.000124022	0.117282	PEX12	4	0.916563	eQTL_eQTL	rs11870475	rs226424
ENSG00000143258.11	1:161263273:GA:G	eQTL	1:161263273:GA:G	0.000240021	0.143132	USP21	2	OID00442_ENSG00000072694	1:161263273:GA:G	pQTL	1:161263273:GA:G	1.73045e-05	-0.174773	FCGR2B	7	1	eQTL_pQTL	rs562050581	rs562050581
ENSG00000176222.7	19:44377669:G:A	eQTL	19:44377669:G:A	3.55561e-54	-0.08561	ZNF404	1	ENSG00000267058.1	19:44415580:A:T	eQTL	19:44415580:A:T	1.96731e-37	-0.0522998	RP11-15A1.3	1	0.997494	eQTL_eQTL	rs12977303	rs421512
ENSG00000143184.4	1:168517329:G:C	eQTL	1:168517329:G:C	1.21199e-117	0.537322	XCL1	1	ENSG00000143184_1:168545936:168549301:clu45446	1:168525247:A:G	splicing_eQTL	1:168525247:A:G	5.59374e-38	NA	XCL1	1	0.997213	eQTL_splicing_eQTL	rs149205074	rs10918925
ENSG00000204344.10	6:32265881:G:T	eQTL	6:32265881:G:T	3.55179e-05	0.119248	STK19	3	ENSG00000213722.4	6:32265881:G:T	eQTL	6:32265881:G:T	4.81505e-05	0.379763	DDAH2	5	1	eQTL_eQTL	rs114355928	rs114355928
ENSG00000141569_17:73888266:73888348:clu12568	17:73885952:T:C	splicing_eQTL	17:73885952:T:C	5.40941e-25	NA	TRIM65	1	ENSG00000141569.6	17:73879072:A:C	eQTL	17:73879072:A:C	8.03455e-55	-0.475658	TRIM65	2	0.994355	splicing_eQTL_eQTL	rs58976230	rs56741487
ENSG00000198182.8_19:58720918:G:A	19:58720918:G:A	trans_eQTL	19:58720918:G:A	1.10409e-11	0.184914	ZNF607	1	ENSG00000196724.8	19:58720918:G:A	eQTL	19:58720918:G:A	8.35455e-05	0.0241032	ZNF418	6	1	trans_eQTL_eQTL	rs260418	rs260418
ENSG00000198182.8_19:58720918:G:A	19:58720918:G:A	trans_eQTL	19:58720918:G:A	1.10409e-11	0.184914	ZNF607	1	ENSG00000185869.9_19:58720918:G:A	19:58720918:G:A	trans_eQTL	19:58720918:G:A	3.56473e-09	0.106997	ZNF829	1	1	trans_eQTL_trans_eQTL	rs260418	rs260418
ENSG00000198182.8_19:58720918:G:A	19:58720918:G:A	trans_eQTL	19:58720918:G:A	1.10409e-11	0.184914	ZNF607	1	ENSG00000269545.1	19:58720918:G:A	eQTL	19:58720918:G:A	4.16771e-10	0.0628634	CTD-3138B18.4	2	1	trans_eQTL_eQTL	rs260418	rs260418
ENSG00000198182.8_19:58720918:G:A	19:58720918:G:A	trans_eQTL	19:58720918:G:A	1.10409e-11	0.184914	ZNF607	1	ENSG00000198131.9	19:58720918:G:A	eQTL	19:58720918:G:A	1.88275e-09	0.090624	ZNF544	4	1	trans_eQTL_eQTL	rs260418	rs260418
ENSG00000198182.8_19:58720918:G:A	19:58720918:G:A	trans_eQTL	19:58720918:G:A	1.10409e-11	0.184914	ZNF607	1	ENSG00000221923.4_19:58720918:G:A	19:58720918:G:A	trans_eQTL	19:58720918:G:A	9.63403e-10	0.110818	ZNF880	1	1	trans_eQTL_trans_eQTL	rs260418	rs260418
ENSG00000198182.8_19:58720918:G:A	19:58720918:G:A	trans_eQTL	19:58720918:G:A	1.10409e-11	0.184914	ZNF607	1	ENSG00000188227.8_19:58720918:G:A	19:58720918:G:A	trans_eQTL	19:58720918:G:A	4.27221e-10	0.11313	ZNF793	1	1	trans_eQTL_trans_eQTL	rs260418	rs260418
ENSG00000198182.8_19:58720918:G:A	19:58720918:G:A	trans_eQTL	19:58720918:G:A	1.10409e-11	0.184914	ZNF607	1	ENSG00000256060.2	19:58720918:G:A	eQTL	19:58720918:G:A	7.40918e-07	0.0514808	TRAPPC2P1	4	1	trans_eQTL_eQTL	rs260418	rs260418
ENSG00000111664.6	12:6949026:A:G	eQTL	12:6949026:A:G	1.71845e-25	-0.030804	GNB3	1	ENSG00000111665.7	12:6949026:A:G	eQTL	12:6949026:A:G	2.39332e-05	-0.0933722	CDCA3	1	1	eQTL_eQTL	ss1388024489	ss1388024489
ENSG00000095539.11	10:102758625:G:T	eQTL	10:102758625:G:T	3.32428e-43	0.102163	SEMA4G	1	ENSG00000055950_10:102746329:102746444:clu9313	10:102761801:C:T	splicing_eQTL	10:102761801:C:T	1.36915e-104	NA	MRPL43	1	0.997845	eQTL_splicing_eQTL	rs11190787	rs701834
ENSG00000095539.11	10:102758625:G:T	eQTL	10:102758625:G:T	3.32428e-43	0.102163	SEMA4G	1	ENSG00000055950.12	10:102762127:A:G	eQTL	10:102762127:A:G	1.54756e-107	0.322013	MRPL43	1	0.997355	eQTL_eQTL	rs11190787	rs701835
ENSG00000095539.11	10:102758625:G:T	eQTL	10:102758625:G:T	3.32428e-43	0.102163	SEMA4G	1	ENSG00000107815.3	10:102652974:T:G	eQTL	10:102652974:T:G	3.07757e-06	-0.0541958	C10orf2	2	0.921999	eQTL_eQTL	rs11190787	rs4919506
ENSG00000095539.11	10:102758625:G:T	eQTL	10:102758625:G:T	3.32428e-43	0.102163	SEMA4G	1	ENSG00000107816.13	10:102751612:CA:C	eQTL	10:102751612:CA:C	1.36713e-06	-0.0649228	LZTS2	4	0.954103	eQTL_eQTL	rs11190787	rs372516052
ENSG00000160221.12	21:45497040:T:C	eQTL	21:45497040:T:C	5.47834e-34	-1.56219	C21orf33	1	ENSG00000141959.12	21:45559940:G:A	eQTL	21:45559940:G:A	6.4256e-10	-0.541776	PFKL	4	0.998451	eQTL_eQTL	rs147527881	rs149385440
ENSG00000160221.12	21:45497040:T:C	eQTL	21:45497040:T:C	5.47834e-34	-1.56219	C21orf33	1	ENSG00000225331.1	21:45497040:T:C	eQTL	21:45497040:T:C	1.09832e-06	-0.349095	AP001055.6	2	1	eQTL_eQTL	rs147527881	rs147527881
ENSG00000143119.8	1:112401585:A:C	eQTL	1:112401585:A:C	8.13013e-05	1.76915	CD53	10	ENSG00000116455.9	1:112379988:A:C	eQTL	1:112379988:A:C	1.63632e-08	-0.189165	WDR77	2	0.946595	eQTL_eQTL	rs2492595	rs603331
ENSG00000117632.16	1:26338183:A:G	eQTL	1:26338183:A:G	1.91584e-14	-0.162622	STMN1	1	ENSG00000158006.9	1:26301699:C:T	eQTL	1:26301699:C:T	3.54675e-106	-0.438708	PAFAH2	1	0.974551	eQTL_eQTL	rs11581608	rs298442
ENSG00000134321.7	2:6977127:T:C	eQTL	2:6977127:T:C	2.244e-07	-0.175738	RSAD2	1	ENSG00000134326.7	2:6977127:T:C	eQTL	2:6977127:T:C	1.60426e-05	-0.15616	CMPK2	1	1	eQTL_eQTL	rs1448878	rs1448878
ENSG00000100918.8	14:23975452:G:A	eQTL	14:23975452:G:A	2.683e-12	-4.31912	REC8	9	ENSG00000213920.4	14:23960064:T:C	eQTL	14:23960064:T:C	0.000109813	0.239211	MDP1	1	0.957571	eQTL_eQTL	rs147525220	rs182167142
ENSG00000169255.9	3:160843111:G:A	eQTL	3:160843111:G:A	6.1527e-23	-0.031574	B3GALNT1	3	ENSG00000169251_3:160939197:160939782:clu37689	3:160939141:C:T	splicing_eQTL	3:160939141:C:T	2.6614e-34	NA	NMD3	1	0.9061	eQTL_splicing_eQTL	rs1585483	rs28384382
ENSG00000099785.6	19:8549460:T:A	eQTL	19:8549460:T:A	4.47843e-06	1.3948	MARCH2	4	OID01486_ENSG00000104921	19:8487370:A:G	pQTL	19:8487370:A:G	0.000142187	0.29645	FCER2	7	0.902718	eQTL_pQTL	rs7250951	rs112826244
ENSG00000163219_2:69040551:69043421:clu39240	2:69043266:T:A	splicing_eQTL	2:69043266:T:A	4.36393e-216	NA	ARHGAP25	1	ENSG00000163219.7	2:69043266:T:A	eQTL	2:69043266:T:A	2.75087e-63	-1.0223	ARHGAP25	1	1	splicing_eQTL_eQTL	rs78107572	rs78107572
ENSG00000111897.6	6:123031388:G:A	eQTL	6:123031388:G:A	2.23762e-11	-0.703975	SERINC1	3	ENSG00000135549.10	6:123030630:GT:G	eQTL	6:123030630:GT:G	4.53079e-76	-0.0483537	PKIB	1	0.989978	eQTL_eQTL	rs9490529	rs11331347
ENSG00000132600_16:68386312:68387298:clu14958	16:68387341:C:T	splicing_eQTL	16:68387341:C:T	3.75846e-36	NA	PRMT7	1	ENSG00000132600.12	16:68383222:CAT:C	eQTL	16:68383222:CAT:C	3.44251e-76	0.173395	PRMT7	1	0.97549	splicing_eQTL_eQTL	rs79543001	rs147268324
ENSG00000165934.8	14:92600798:G:T	eQTL	14:92600798:G:T	5.72056e-92	-0.556941	CPSF2	2	ENSG00000183648.5	14:92640056:A:AATT	eQTL	14:92640056:A:AATT	8.94528e-43	-0.4134	NDUFB1	1	0.986285	eQTL_eQTL	rs2295726	rs140655125
ENSG00000119431_9:116137806:116139009:clu47815	9:116137819:A:T	splicing_eQTL	9:116137819:A:T	2.38153e-60	NA	HDHD3	1	ENSG00000119431.5	9:116133841:T:C	eQTL	9:116133841:T:C	1.27076e-09	0.189511	HDHD3	3	0.989615	splicing_eQTL_eQTL	rs41276801	rs75957482
ENSG00000143774.12	1:228314350:C:G	eQTL	1:228314350:C:G	3.67004e-10	-2.4594	GUK1	1	ENSG00000143774_1:228328064:228333212:clu46363	1:228335959:C:T	splicing_eQTL	1:228335959:C:T	5.89545e-24	NA	GUK1	1	0.998036	eQTL_splicing_eQTL	rs10495278	rs11580599
ENSG00000074181.4	19:15259024:G:T	eQTL	19:15259024:G:T	9.82746e-06	-0.00753435	NOTCH3	1	ENSG00000105135.11	19:15240815:G:A	eQTL	19:15240815:G:A	7.68451e-37	0.134044	ILVBL	1	0.964721	eQTL_eQTL	rs12985021	rs4808217
ENSG00000167526_16:89627120:89627354:clu15471	16:89616167:T:C	splicing_eQTL	16:89616167:T:C	6.56051e-13	NA	RPL13	1	ENSG00000167526.9	16:89627460:T:G	eQTL	16:89627460:T:G	1.08897e-25	-12.7759	RPL13	1	0.981647	splicing_eQTL_eQTL	rs2889543	rs2280370
ENSG00000167526_16:89627120:89627354:clu15471	16:89616167:T:C	splicing_eQTL	16:89616167:T:C	6.56051e-13	NA	RPL13	1	ENSG00000167526.9	16:89627671:C:T	eQTL	16:89627671:C:T	9.00882e-07	5.83506	RPL13	2	0.908744	splicing_eQTL_eQTL	rs2889543	rs174035
ENSG00000167526_16:89627120:89627354:clu15471	16:89616167:T:C	splicing_eQTL	16:89616167:T:C	6.56051e-13	NA	RPL13	1	ENSG00000197912.9	16:89622524:T:G	eQTL	16:89622524:T:G	8.21103e-10	0.095066	SPG7	2	0.948994	splicing_eQTL_eQTL	rs2889543	rs12919215
ENSG00000167526_16:89627120:89627354:clu15471	16:89616167:T:C	splicing_eQTL	16:89616167:T:C	6.56051e-13	NA	RPL13	1	ENSG00000197912_16:89620971:89623295:clu15468	16:89622524:T:G	splicing_eQTL	16:89622524:T:G	3.1627e-281	NA	SPG7	1	0.948994	splicing_eQTL_splicing_eQTL	rs2889543	rs12919215
ENSG00000138030_2:27319669:27320371:clu38549	2:27273128:C:T	splicing_eQTL	2:27273128:C:T	1.4237e-14	NA	KHK	1	ENSG00000138030.8	2:27309659:A:C	eQTL	2:27309659:A:C	0	-0.263158	KHK	1	0.99287	splicing_eQTL_eQTL	rs11126836	rs6742004
ENSG00000138030_2:27319669:27320371:clu38549	2:27273128:C:T	splicing_eQTL	2:27273128:C:T	1.4237e-14	NA	KHK	1	ENSG00000084764.6	2:27186507:AAATAAT:A	eQTL	2:27186507:AAATAAT:A	1.11834e-20	-0.10332	MAPRE3	2	0.914146	splicing_eQTL_eQTL	rs11126836	rs140981062
ENSG00000138030_2:27319669:27320371:clu38549	2:27273128:C:T	splicing_eQTL	2:27273128:C:T	1.4237e-14	NA	KHK	1	ENSG00000138028.10	2:27334339:G:A	eQTL	2:27334339:G:A	1.91907e-131	-0.571711	CGREF1	1	0.984595	splicing_eQTL_eQTL	rs11126836	rs11691465
ENSG00000245848.2	19:33468410:C:A	eQTL	19:33468410:C:A	1.78941e-07	-0.262229	CEBPA	6	ENSG00000076650.2	19:33468410:C:A	eQTL	19:33468410:C:A	7.91615e-71	-0.19968	GPATCH1	1	1	eQTL_eQTL	rs35310199	rs35310199
ENSG00000245848.2	19:33468410:C:A	eQTL	19:33468410:C:A	1.78941e-07	-0.262229	CEBPA	6	ENSG00000131944.5	19:33468410:C:A	eQTL	19:33468410:C:A	3.78655e-73	-0.1819	C19orf40	2	1	eQTL_eQTL	rs35310199	rs35310199
ENSG00000245848.2	19:33468410:C:A	eQTL	19:33468410:C:A	1.78941e-07	-0.262229	CEBPA	6	ENSG00000130881.9	19:33468410:C:A	eQTL	19:33468410:C:A	8.25074e-22	-0.113136	LRP3	2	1	eQTL_eQTL	rs35310199	rs35310199
ENSG00000165802.15	9:140322645:G:A	eQTL	9:140322645:G:A	1.36015e-21	0.536588	NSMF	4	ENSG00000188747_9:140325793:140327481:clu48730	9:140317084:C:A	splicing_eQTL	9:140317084:C:A	1.29872e-10	NA	NOXA1	1	0.984243	eQTL_splicing_eQTL	rs35406628	rs13288824
ENSG00000165802.15	9:140322645:G:A	eQTL	9:140322645:G:A	1.36015e-21	0.536588	NSMF	4	ENSG00000187609.11	9:140321706:T:A	eQTL	9:140321706:T:A	1.6996e-19	-0.0392662	EXD3	2	0.999433	eQTL_eQTL	rs35406628	rs11522288
ENSG00000171606.13_3:101242751:A:G	3:101242751:A:G	trans_eQTL	3:101242751:A:G	2.65635e-21	0.170968	ZNF274	1	ENSG00000171649.7_3:101268113:CTATA:CTA	3:101268113:CTATA:CTA	trans_eQTL	3:101268113:CTATA:CTA	1.2638e-17	0.154428	ZIK1	1	0.948295	trans_eQTL_trans_eQTL	rs13088318	rs542721951;rs112997866
ENSG00000171606.13_3:101242751:A:G	3:101242751:A:G	trans_eQTL	3:101242751:A:G	2.65635e-21	0.170968	ZNF274	1	ENSG00000105750.10_3:101066717:T:A	3:101066717:T:A	trans_eQTL	3:101066717:T:A	5.1305e-10	0.112614	ZNF85	1	0.922821	trans_eQTL_trans_eQTL	rs13088318	rs2433031
ENSG00000171606.13_3:101242751:A:G	3:101242751:A:G	trans_eQTL	3:101242751:A:G	2.65635e-21	0.170968	ZNF274	1	ENSG00000198046.7_3:101242751:A:G	3:101242751:A:G	trans_eQTL	3:101242751:A:G	3.01236e-16	0.219269	ZNF667	1	1	trans_eQTL_trans_eQTL	rs13088318	rs13088318
ENSG00000171606.13_3:101242751:A:G	3:101242751:A:G	trans_eQTL	3:101242751:A:G	2.65635e-21	0.170968	ZNF274	1	ENSG00000121413.8_3:101242751:A:G	3:101242751:A:G	trans_eQTL	3:101242751:A:G	1.41721e-27	0.195872	ZSCAN18	1	1	trans_eQTL_trans_eQTL	rs13088318	rs13088318
ENSG00000171606.13_3:101242751:A:G	3:101242751:A:G	trans_eQTL	3:101242751:A:G	2.65635e-21	0.170968	ZNF274	1	ENSG00000167383.4_3:101136402:G:C	3:101136402:G:C	trans_eQTL	3:101136402:G:C	1.70732e-12	0.127743	ZNF229	1	0.987258	trans_eQTL_trans_eQTL	rs13088318	rs9859077
ENSG00000171606.13_3:101242751:A:G	3:101242751:A:G	trans_eQTL	3:101242751:A:G	2.65635e-21	0.170968	ZNF274	1	ENSG00000196724.8_3:101242751:A:G	3:101242751:A:G	trans_eQTL	3:101242751:A:G	2.4119e-87	0.348738	ZNF418	1	1	trans_eQTL_trans_eQTL	rs13088318	rs13088318
ENSG00000171606.13_3:101242751:A:G	3:101242751:A:G	trans_eQTL	3:101242751:A:G	2.65635e-21	0.170968	ZNF274	1	ENSG00000176293.15_3:101136402:G:C	3:101136402:G:C	trans_eQTL	3:101136402:G:C	9.98011e-31	0.207199	ZNF135	1	0.987258	trans_eQTL_trans_eQTL	rs13088318	rs9859077
ENSG00000171606.13_3:101242751:A:G	3:101242751:A:G	trans_eQTL	3:101242751:A:G	2.65635e-21	0.170968	ZNF274	1	ENSG00000256060.2_3:101044144:G:GA	3:101044144:G:GA	trans_eQTL	3:101044144:G:GA	1.93922e-30	0.20619	TRAPPC2P1	1	0.911226	trans_eQTL_trans_eQTL	rs13088318	rs63322462
ENSG00000171606.13_3:101242751:A:G	3:101242751:A:G	trans_eQTL	3:101242751:A:G	2.65635e-21	0.170968	ZNF274	1	ENSG00000196263.3_3:101136402:G:C	3:101136402:G:C	trans_eQTL	3:101136402:G:C	1.62367e-25	0.18808	ZNF471	1	0.987258	trans_eQTL_trans_eQTL	rs13088318	rs9859077
ENSG00000171606.13_3:101242751:A:G	3:101242751:A:G	trans_eQTL	3:101242751:A:G	2.65635e-21	0.170968	ZNF274	1	ENSG00000131845.10_3:101268113:CTATA:CTA	3:101268113:CTATA:CTA	trans_eQTL	3:101268113:CTATA:CTA	5.06969e-28	0.197518	ZNF304	1	0.948295	trans_eQTL_trans_eQTL	rs13088318	rs542721951;rs112997866
ENSG00000171606.13_3:101242751:A:G	3:101242751:A:G	trans_eQTL	3:101242751:A:G	2.65635e-21	0.170968	ZNF274	1	ENSG00000197701.7_3:101084604:T:C	3:101084604:T:C	trans_eQTL	3:101084604:T:C	4.3615e-17	0.151853	ZNF595	1	0.989522	trans_eQTL_trans_eQTL	rs13088318	rs62280667
ENSG00000171606.13_3:101242751:A:G	3:101242751:A:G	trans_eQTL	3:101242751:A:G	2.65635e-21	0.170968	ZNF274	1	ENSG00000152433.10_3:101242751:A:G	3:101242751:A:G	trans_eQTL	3:101242751:A:G	9.54654e-33	0.214119	ZNF547	1	1	trans_eQTL_trans_eQTL	rs13088318	rs13088318
ENSG00000171606.13_3:101242751:A:G	3:101242751:A:G	trans_eQTL	3:101242751:A:G	2.65635e-21	0.170968	ZNF274	1	ENSG00000204519.6_3:101268113:CTATA:CTA	3:101268113:CTATA:CTA	trans_eQTL	3:101268113:CTATA:CTA	2.67929e-13	0.132285	ZNF551	1	0.948295	trans_eQTL_trans_eQTL	rs13088318	rs542721951;rs112997866
ENSG00000171606.13_3:101242751:A:G	3:101242751:A:G	trans_eQTL	3:101242751:A:G	2.65635e-21	0.170968	ZNF274	1	ENSG00000181894.10_3:101268113:CTATA:CTA	3:101268113:CTATA:CTA	trans_eQTL	3:101268113:CTATA:CTA	1.0401e-15	0.145047	ZNF329	1	0.948295	trans_eQTL_trans_eQTL	rs13088318	rs542721951;rs112997866
ENSG00000171606.13_3:101242751:A:G	3:101242751:A:G	trans_eQTL	3:101242751:A:G	2.65635e-21	0.170968	ZNF274	1	ENSG00000198300.8_3:101136402:G:C	3:101136402:G:C	trans_eQTL	3:101136402:G:C	1.11579e-19	0.163879	PEG3	1	0.987258	trans_eQTL_trans_eQTL	rs13088318	rs9859077
ENSG00000171606.13_3:101242751:A:G	3:101242751:A:G	trans_eQTL	3:101242751:A:G	2.65635e-21	0.170968	ZNF274	1	ENSG00000268133.1_3:101242751:A:G	3:101242751:A:G	trans_eQTL	3:101242751:A:G	3.67718e-10	0.113551	AC003002.4	1	1	trans_eQTL_trans_eQTL	rs13088318	rs13088318
ENSG00000171606.13_3:101242751:A:G	3:101242751:A:G	trans_eQTL	3:101242751:A:G	2.65635e-21	0.170968	ZNF274	1	ENSG00000197937.8_3:101242751:A:G	3:101242751:A:G	trans_eQTL	3:101242751:A:G	5.93598e-10	0.112201	ZNF347	1	1	trans_eQTL_trans_eQTL	rs13088318	rs13088318
ENSG00000171606.13_3:101242751:A:G	3:101242751:A:G	trans_eQTL	3:101242751:A:G	2.65635e-21	0.170968	ZNF274	1	ENSG00000197497.6_3:101268113:CTATA:CTA	3:101268113:CTATA:CTA	trans_eQTL	3:101268113:CTATA:CTA	1.02203e-07	0.142189	ZNF665	1	0.948295	trans_eQTL_trans_eQTL	rs13088318	rs542721951;rs112997866
ENSG00000171606.13_3:101242751:A:G	3:101242751:A:G	trans_eQTL	3:101242751:A:G	2.65635e-21	0.170968	ZNF274	1	ENSG00000161551.8_3:101268113:CTATA:CTA	3:101268113:CTATA:CTA	trans_eQTL	3:101268113:CTATA:CTA	8.27939e-24	0.18135	ZNF577	1	0.948295	trans_eQTL_trans_eQTL	rs13088318	rs542721951;rs112997866
ENSG00000171606.13_3:101242751:A:G	3:101242751:A:G	trans_eQTL	3:101242751:A:G	2.65635e-21	0.170968	ZNF274	1	ENSG00000181666.13_3:101136402:G:C	3:101136402:G:C	trans_eQTL	3:101136402:G:C	1.62466e-09	0.109307	HKR1	1	0.987258	trans_eQTL_trans_eQTL	rs13088318	rs9859077
ENSG00000171606.13_3:101242751:A:G	3:101242751:A:G	trans_eQTL	3:101242751:A:G	2.65635e-21	0.170968	ZNF274	1	ENSG00000127903.12_3:101242751:A:G	3:101242751:A:G	trans_eQTL	3:101242751:A:G	1.97765e-21	0.171515	ZNF835	1	1	trans_eQTL_trans_eQTL	rs13088318	rs13088318
ENSG00000171606.13_3:101242751:A:G	3:101242751:A:G	trans_eQTL	3:101242751:A:G	2.65635e-21	0.170968	ZNF274	1	ENSG00000178229.7_3:101242751:A:G	3:101242751:A:G	trans_eQTL	3:101242751:A:G	9.62299e-20	0.164166	ZNF543	1	1	trans_eQTL_trans_eQTL	rs13088318	rs13088318
ENSG00000171606.13_3:101242751:A:G	3:101242751:A:G	trans_eQTL	3:101242751:A:G	2.65635e-21	0.170968	ZNF274	1	ENSG00000179909.11_3:101084604:T:C	3:101084604:T:C	trans_eQTL	3:101084604:T:C	1.82452e-54	0.276954	ZNF154	1	0.989522	trans_eQTL_trans_eQTL	rs13088318	rs62280667
ENSG00000171606.13_3:101242751:A:G	3:101242751:A:G	trans_eQTL	3:101242751:A:G	2.65635e-21	0.170968	ZNF274	1	ENSG00000197928.6_3:101242751:A:G	3:101242751:A:G	trans_eQTL	3:101242751:A:G	8.01248e-12	0.123824	ZNF677	1	1	trans_eQTL_trans_eQTL	rs13088318	rs13088318
ENSG00000171606.13_3:101242751:A:G	3:101242751:A:G	trans_eQTL	3:101242751:A:G	2.65635e-21	0.170968	ZNF274	1	ENSG00000105136.15_3:101268113:CTATA:CTA	3:101268113:CTATA:CTA	trans_eQTL	3:101268113:CTATA:CTA	1.5294e-10	0.115986	ZNF419	1	0.948295	trans_eQTL_trans_eQTL	rs13088318	rs542721951;rs112997866
ENSG00000171606.13_3:101242751:A:G	3:101242751:A:G	trans_eQTL	3:101242751:A:G	2.65635e-21	0.170968	ZNF274	1	ENSG00000213762.6_3:101268113:CTATA:CTA	3:101268113:CTATA:CTA	trans_eQTL	3:101268113:CTATA:CTA	1.71411e-16	0.148955	ZNF134	1	0.948295	trans_eQTL_trans_eQTL	rs13088318	rs542721951;rs112997866
ENSG00000171606.13_3:101242751:A:G	3:101242751:A:G	trans_eQTL	3:101242751:A:G	2.65635e-21	0.170968	ZNF274	1	ENSG00000152454.3_3:101044144:G:GA	3:101044144:G:GA	trans_eQTL	3:101044144:G:GA	1.63953e-16	0.14905	ZNF256	1	0.911226	trans_eQTL_trans_eQTL	rs13088318	rs63322462
ENSG00000171606.13_3:101242751:A:G	3:101242751:A:G	trans_eQTL	3:101242751:A:G	2.65635e-21	0.170968	ZNF274	1	ENSG00000198093.6_3:101268113:CTATA:CTA	3:101268113:CTATA:CTA	trans_eQTL	3:101268113:CTATA:CTA	2.49983e-13	0.194428	ZNF649	1	0.948295	trans_eQTL_trans_eQTL	rs13088318	rs542721951;rs112997866
ENSG00000171606.13_3:101242751:A:G	3:101242751:A:G	trans_eQTL	3:101242751:A:G	2.65635e-21	0.170968	ZNF274	1	ENSG00000213988.5_3:101268113:CTATA:CTA	3:101268113:CTATA:CTA	trans_eQTL	3:101268113:CTATA:CTA	9.13618e-10	0.110971	ZNF90	1	0.948295	trans_eQTL_trans_eQTL	rs13088318	rs542721951;rs112997866
ENSG00000171606.13_3:101242751:A:G	3:101242751:A:G	trans_eQTL	3:101242751:A:G	2.65635e-21	0.170968	ZNF274	1	ENSG00000152443.8_3:101242751:A:G	3:101242751:A:G	trans_eQTL	3:101242751:A:G	3.953e-19	0.161407	ZNF776	1	1	trans_eQTL_trans_eQTL	rs13088318	rs13088318
ENSG00000171606.13_3:101242751:A:G	3:101242751:A:G	trans_eQTL	3:101242751:A:G	2.65635e-21	0.170968	ZNF274	1	ENSG00000121417.9_3:101242751:A:G	3:101242751:A:G	trans_eQTL	3:101242751:A:G	2.43397e-21	0.171131	ZNF211	1	1	trans_eQTL_trans_eQTL	rs13088318	rs13088318
ENSG00000171606.13_3:101242751:A:G	3:101242751:A:G	trans_eQTL	3:101242751:A:G	2.65635e-21	0.170968	ZNF274	1	ENSG00000170954.7_3:101268113:CTATA:CTA	3:101268113:CTATA:CTA	trans_eQTL	3:101268113:CTATA:CTA	1.48026e-14	0.13909	ZNF415	1	0.948295	trans_eQTL_trans_eQTL	rs13088318	rs542721951;rs112997866
ENSG00000171606.13_3:101242751:A:G	3:101242751:A:G	trans_eQTL	3:101242751:A:G	2.65635e-21	0.170968	ZNF274	1	ENSG00000250312.2_3:101242751:A:G	3:101242751:A:G	trans_eQTL	3:101242751:A:G	6.09787e-15	0.141108	ZNF718	1	1	trans_eQTL_trans_eQTL	rs13088318	rs13088318
ENSG00000185112.4	3:194406507:G:T	eQTL	3:194406507:G:T	1.19713e-46	0.513433	FAM43A	2	ENSG00000041802.6	3:194369580:C:A	eQTL	3:194369580:C:A	3.32435e-57	1.05238	LSG1	1	0.940929	eQTL_eQTL	rs7619357	rs3821403
ENSG00000162909.13	1:223344165:T:C	eQTL	1:223344165:T:C	1.53303e-09	-1.08967	CAPN2	7	ENSG00000143502.10	1:223394018:C:T	eQTL	1:223394018:C:T	2.91443e-10	-0.176269	SUSD4	4	0.925939	eQTL_eQTL	rs371500448	rs851152
ENSG00000185880.8	15:44898642:C:T	eQTL	15:44898642:C:T	9.0079e-29	-0.658005	TRIM69	2	ENSG00000166710.13	15:44931971:A:T	eQTL	15:44931971:A:T	0.000156892	43.3976	B2M	2	0.997421	eQTL_eQTL	rs17515359	rs139460836
ENSG00000130348.7	6:107077502:G:A	eQTL	6:107077502:G:A	2.86692e-27	-0.15458	QRSL1	1	ENSG00000130347.8	6:107077502:G:A	eQTL	6:107077502:G:A	5.67412e-49	0.0997325	RTN4IP1	1	1	eQTL_eQTL	rs2054365	rs2054365
ENSG00000104660.13	8:29332371:A:T	eQTL	8:29332371:A:T	4.662e-05	-0.17283	LEPROTL1	5	ENSG00000120875.4	8:29348178:T:A	eQTL	8:29348178:T:A	1.68546e-45	-0.0570044	DUSP4	1	0.946636	eQTL_eQTL	rs71521340	rs13271670
ENSG00000107521.14	10:100176869:C:T	eQTL	10:100176869:C:T	8.72092e-27	1.33725	HPS1	4	ENSG00000119943.6	10:100177049:G:A	eQTL	10:100177049:G:A	1.52056e-56	-0.276336	PYROXD2	1	0.919816	eQTL_eQTL	rs701801	rs1061115
ENSG00000160856.16	1:157891709:G:A	eQTL	1:157891709:G:A	1.72194e-05	0.450238	FCRL3	3	ENSG00000163534.10	1:157891709:G:A	eQTL	1:157891709:G:A	2.43759e-05	0.343631	FCRL1	2	1	eQTL_eQTL	rs7524979	rs7524979
PC.aa.C36.2	11:61610750:G:A	met_QTL	11:61610750:G:A	1.87143e-16	0.148767	PC.aa.C36.2	1	PC.ae.C38.5	11:61570783:T:C	met_QTL	11:61570783:T:C	1.6953e-27	-0.195583	PC.ae.C38.5	1	0.979939	met_QTL_met_QTL	rs174584	rs174547
PC.aa.C36.2	11:61610750:G:A	met_QTL	11:61610750:G:A	1.87143e-16	0.148767	PC.aa.C36.2	1	PC.ae.C36.3	11:61610750:G:A	met_QTL	11:61610750:G:A	1.72482e-19	0.163033	PC.ae.C36.3	1	1	met_QTL_met_QTL	rs174584	rs174584
PC.aa.C36.2	11:61610750:G:A	met_QTL	11:61610750:G:A	1.87143e-16	0.148767	PC.aa.C36.2	1	PC.ae.C38.6	11:61573684:T:C	met_QTL	11:61573684:T:C	6.11546e-10	-0.112116	PC.ae.C38.6	1	0.980101	met_QTL_met_QTL	rs174584	rs174551
PC.aa.C36.2	11:61610750:G:A	met_QTL	11:61610750:G:A	1.87143e-16	0.148767	PC.aa.C36.2	1	PC.ae.C42.5	11:61570783:T:C	met_QTL	11:61570783:T:C	2.32936e-17	-0.153162	PC.ae.C42.5	1	0.979939	met_QTL_met_QTL	rs174584	rs174547
PC.aa.C36.2	11:61610750:G:A	met_QTL	11:61610750:G:A	1.87143e-16	0.148767	PC.aa.C36.2	1	arachidonate..20.4n6.	11:61546592:A:G	met_QTL	11:61546592:A:G	1.69787e-42	-0.245792	arachidonate..20.4n6.	1	0.962552	met_QTL_met_QTL	rs174584	rs174530
PC.aa.C36.2	11:61610750:G:A	met_QTL	11:61610750:G:A	1.87143e-16	0.148767	PC.aa.C36.2	1	PC.ae.C44.6	11:61597972:A:G	met_QTL	11:61597972:A:G	6.61472e-15	-0.140924	PC.ae.C44.6	1	0.985679	met_QTL_met_QTL	rs174584	rs1535
PC.aa.C36.2	11:61610750:G:A	met_QTL	11:61610750:G:A	1.87143e-16	0.148767	PC.aa.C36.2	1	PC.ae.C36.5	11:61551356:T:C	met_QTL	11:61551356:T:C	3.84989e-36	-0.225233	PC.ae.C36.5	1	0.974543	met_QTL_met_QTL	rs174584	rs174535
PC.aa.C36.2	11:61610750:G:A	met_QTL	11:61610750:G:A	1.87143e-16	0.148767	PC.aa.C36.2	1	PC.aa.C40.5	11:61570783:T:C	met_QTL	11:61570783:T:C	1.12035e-11	-0.122958	PC.aa.C40.5	1	0.979939	met_QTL_met_QTL	rs174584	rs174547
PC.aa.C36.2	11:61610750:G:A	met_QTL	11:61610750:G:A	1.87143e-16	0.148767	PC.aa.C36.2	1	PC.ae.C36.2	11:61543499:T:C	met_QTL	11:61543499:T:C	3.21275e-19	0.161815	PC.ae.C36.2	1	0.971063	met_QTL_met_QTL	rs174584	rs174528
PC.aa.C36.2	11:61610750:G:A	met_QTL	11:61610750:G:A	1.87143e-16	0.148767	PC.aa.C36.2	1	PC.ae.C38.2	11:61610750:G:A	met_QTL	11:61610750:G:A	1.30582e-14	0.139377	PC.ae.C38.2	1	1	met_QTL_met_QTL	rs174584	rs174584
PC.aa.C36.2	11:61610750:G:A	met_QTL	11:61610750:G:A	1.87143e-16	0.148767	PC.aa.C36.2	1	PC.aa.C32.2	11:61609750:C:T	met_QTL	11:61609750:C:T	1.42055e-16	0.149356	PC.aa.C32.2	1	0.998842	met_QTL_met_QTL	rs174584	rs174583
PC.aa.C36.2	11:61610750:G:A	met_QTL	11:61610750:G:A	1.87143e-16	0.148767	PC.aa.C36.2	1	PC.ae.C34.2	11:61610750:G:A	met_QTL	11:61610750:G:A	7.07378e-10	0.111702	PC.ae.C34.2	1	1	met_QTL_met_QTL	rs174584	rs174584
PC.aa.C36.2	11:61610750:G:A	met_QTL	11:61610750:G:A	1.87143e-16	0.148767	PC.aa.C36.2	1	PC.aa.C36.3	11:61609750:C:T	met_QTL	11:61609750:C:T	2.17614e-22	0.175548	PC.aa.C36.3	1	0.998842	met_QTL_met_QTL	rs174584	rs174583
PC.aa.C36.2	11:61610750:G:A	met_QTL	11:61610750:G:A	1.87143e-16	0.148767	PC.aa.C36.2	1	eicosapentaenoate..EPA..20.5n3.	11:61585144:A:G	met_QTL	11:61585144:A:G	7.94487e-14	-0.135874	eicosapentaenoate..EPA..20.5n3.	1	0.980833	met_QTL_met_QTL	rs174584	rs174562
PC.aa.C36.2	11:61610750:G:A	met_QTL	11:61610750:G:A	1.87143e-16	0.148767	PC.aa.C36.2	1	PC.aa.C38.4	11:61569830:C:T	met_QTL	11:61569830:C:T	6.65078e-59	-0.287912	PC.aa.C38.4	1	0.980307	met_QTL_met_QTL	rs174584	rs174546
PC.aa.C36.2	11:61610750:G:A	met_QTL	11:61610750:G:A	1.87143e-16	0.148767	PC.aa.C36.2	1	PC.aa.C36.4	11:61569830:C:T	met_QTL	11:61569830:C:T	7.79148e-45	-0.373378	PC.aa.C36.4	1	0.980307	met_QTL_met_QTL	rs174584	rs174546
PC.aa.C36.2	11:61610750:G:A	met_QTL	11:61610750:G:A	1.87143e-16	0.148767	PC.aa.C36.2	1	X1.arachidonoyl.GPE..20.4..	11:61551927:A:C	met_QTL	11:61551927:A:C	5.11255e-13	-0.131387	X1.arachidonoyl.GPE..20.4..	1	0.974197	met_QTL_met_QTL	rs174584	rs174536
PC.aa.C36.2	11:61610750:G:A	met_QTL	11:61610750:G:A	1.87143e-16	0.148767	PC.aa.C36.2	1	adrenate..22.4n6.	11:61588305:A:G	met_QTL	11:61588305:A:G	2.89545e-12	-0.127065	adrenate..22.4n6.	1	0.986619	met_QTL_met_QTL	rs174584	rs174564
PC.aa.C36.2	11:61610750:G:A	met_QTL	11:61610750:G:A	1.87143e-16	0.148767	PC.aa.C36.2	1	PC.ae.C36.4	11:61543961:T:C	met_QTL	11:61543961:T:C	2.81189e-16	-0.147893	PC.ae.C36.4	1	0.963812	met_QTL_met_QTL	rs174584	rs174529
PC.aa.C36.2	11:61610750:G:A	met_QTL	11:61610750:G:A	1.87143e-16	0.148767	PC.aa.C36.2	1	PC.aa.C42.1	11:61586328:C:CT	met_QTL	11:61586328:C:CT	1.01539e-11	-0.123212	PC.aa.C42.1	1	0.981788	met_QTL_met_QTL	rs174584	rs35473591
PC.aa.C36.2	11:61610750:G:A	met_QTL	11:61610750:G:A	1.87143e-16	0.148767	PC.aa.C36.2	1	PC.aa.C40.4	11:61543961:T:C	met_QTL	11:61543961:T:C	1.4743e-09	-0.10959	PC.aa.C40.4	1	0.963812	met_QTL_met_QTL	rs174584	rs174529
PC.aa.C36.2	11:61610750:G:A	met_QTL	11:61610750:G:A	1.87143e-16	0.148767	PC.aa.C36.2	1	PC.ae.C40.4	11:61585144:A:G	met_QTL	11:61585144:A:G	1.95591e-16	-0.148672	PC.ae.C40.4	1	0.980833	met_QTL_met_QTL	rs174584	rs174562
PC.aa.C36.2	11:61610750:G:A	met_QTL	11:61610750:G:A	1.87143e-16	0.148767	PC.aa.C36.2	1	PC.ae.C44.5	11:61597972:A:G	met_QTL	11:61597972:A:G	4.67182e-16	-0.146795	PC.ae.C44.5	1	0.985679	met_QTL_met_QTL	rs174584	rs1535
PC.aa.C36.2	11:61610750:G:A	met_QTL	11:61610750:G:A	1.87143e-16	0.148767	PC.aa.C36.2	1	ENSG00000168496.3	11:61614426:CT:C	eQTL	11:61614426:CT:C	6.23432e-06	-0.0697999	FEN1	1	0.971373	met_QTL_eQTL	rs174584	rs5792239
PC.aa.C36.2	11:61610750:G:A	met_QTL	11:61610750:G:A	1.87143e-16	0.148767	PC.aa.C36.2	1	ENSG00000134824.9	11:61542006:GA:G	eQTL	11:61542006:GA:G	4.63813e-07	0.0996794	FADS2	2	0.959942	met_QTL_eQTL	rs174584	rs11320420
PC.aa.C36.2	11:61610750:G:A	met_QTL	11:61610750:G:A	1.87143e-16	0.148767	PC.aa.C36.2	1	PC.aa.C38.5	11:61573684:T:C	met_QTL	11:61573684:T:C	8.70359e-34	-0.21759	PC.aa.C38.5	1	0.980101	met_QTL_met_QTL	rs174584	rs174551
PC.aa.C36.2	11:61610750:G:A	met_QTL	11:61610750:G:A	1.87143e-16	0.148767	PC.aa.C36.2	1	PC.ae.C40.5	11:61570783:T:C	met_QTL	11:61570783:T:C	3.03434e-18	-0.15734	PC.ae.C40.5	1	0.979939	met_QTL_met_QTL	rs174584	rs174547
PC.aa.C36.2	11:61610750:G:A	met_QTL	11:61610750:G:A	1.87143e-16	0.148767	PC.aa.C36.2	1	PC.aa.C42.6	11:61570783:T:C	met_QTL	11:61570783:T:C	4.73187e-08	-0.145596	PC.aa.C42.6	2	0.979939	met_QTL_met_QTL	rs174584	rs174547
PC.aa.C36.2	11:61610750:G:A	met_QTL	11:61610750:G:A	1.87143e-16	0.148767	PC.aa.C36.2	1	X1.linoleoyl.GPE..18.2..	11:61571348:C:G	met_QTL	11:61571348:C:G	1.63e-26	0.192871	X1.linoleoyl.GPE..18.2..	1	0.928335	met_QTL_met_QTL	rs174584	rs174548
PC.aa.C36.2	11:61610750:G:A	met_QTL	11:61610750:G:A	1.87143e-16	0.148767	PC.aa.C36.2	1	PC.aa.C34.2	11:61610750:G:A	met_QTL	11:61610750:G:A	3.81633e-21	0.170295	PC.aa.C34.2	1	1	met_QTL_met_QTL	rs174584	rs174584
PC.aa.C36.2	11:61610750:G:A	met_QTL	11:61610750:G:A	1.87143e-16	0.148767	PC.aa.C36.2	1	PC.aa.C42.4	11:61543961:T:C	met_QTL	11:61543961:T:C	7.2562e-18	-0.155567	PC.aa.C42.4	1	0.963812	met_QTL_met_QTL	rs174584	rs174529
PC.aa.C36.2	11:61610750:G:A	met_QTL	11:61610750:G:A	1.87143e-16	0.148767	PC.aa.C36.2	1	PC.aa.C36.5	11:61573684:T:C	met_QTL	11:61573684:T:C	5.32224e-24	-0.182119	PC.aa.C36.5	1	0.980101	met_QTL_met_QTL	rs174584	rs174551
ENSG00000179922.5	19:56131709:G:A	eQTL	19:56131709:G:A	2.79252e-10	0.155736	ZNF784	1	ENSG00000261221.1	19:56128243:C:G	eQTL	19:56128243:C:G	3.76306e-05	0.138423	ZNF865	2	0.998707	eQTL_eQTL	rs73058311	rs73058308
ENSG00000179922.5	19:56131709:G:A	eQTL	19:56131709:G:A	2.79252e-10	0.155736	ZNF784	1	ENSG00000171443.6	19:56122471:C:G	eQTL	19:56122471:C:G	1.36307e-10	0.385825	ZNF524	1	0.994248	eQTL_eQTL	rs73058311	rs73058305
ENSG00000158717.6	16:88766940:C:T	eQTL	16:88766940:C:T	2.49445e-27	-3.35417	RNF166	3	ENSG00000185669.5	16:88767045:C:T	eQTL	16:88767045:C:T	2.21696e-74	-0.695626	SNAI3	2	0.973177	eQTL_eQTL	rs11649140	rs11649186
ENSG00000158717.6	16:88766940:C:T	eQTL	16:88766940:C:T	2.49445e-27	-3.35417	RNF166	3	ENSG00000103335.15	16:88767117:C:T	eQTL	16:88767117:C:T	3.82277e-09	-0.217753	PIEZO1	7	0.928078	eQTL_eQTL	rs11649140	rs11649226
ENSG00000158717.6	16:88766940:C:T	eQTL	16:88766940:C:T	2.49445e-27	-3.35417	RNF166	3	ENSG00000051523.6	16:88742585:G:T	eQTL	16:88742585:G:T	1.27433e-06	-1.02345	CYBA	7	0.921076	eQTL_eQTL	rs11649140	rs11645983
ENSG00000158717.6	16:88766940:C:T	eQTL	16:88766940:C:T	2.49445e-27	-3.35417	RNF166	3	ENSG00000158717_16:88766140:88767026:clu15390	16:88760963:G:A	splicing_eQTL	16:88760963:G:A	4.45075e-66	NA	RNF166	1	0.967578	eQTL_splicing_eQTL	rs11649140	rs62049774
ENSG00000268912.1	19:58951123:T:C	eQTL	19:58951123:T:C	1.27478e-56	-0.0659576	CTD-2619J13.17	1	ENSG00000269473.1	19:58923866:A:G	eQTL	19:58923866:A:G	2.96751e-14	0.00541146	CTD-2619J13.19	1	0.939116	eQTL_eQTL	rs7259841	rs10417104
ENSG00000268912.1	19:58951123:T:C	eQTL	19:58951123:T:C	1.27478e-56	-0.0659576	CTD-2619J13.17	1	ENSG00000131849.10	19:58951693:G:C	eQTL	19:58951693:G:C	1.23088e-206	-0.185402	ZNF132	1	0.999928	eQTL_eQTL	rs7259841	rs11084545
ENSG00000149218.4_3:56849749:T:C	3:56849749:T:C	trans_eQTL	3:56849749:T:C	1.02297e-37	0.230194	ENDOD1	1	ENSG00000198478.6_3:56849749:T:C	3:56849749:T:C	trans_eQTL	3:56849749:T:C	9.62059e-71	0.468276	SH3BGRL2	1	1	trans_eQTL_trans_eQTL	rs1354034	rs1354034
ENSG00000149218.4_3:56849749:T:C	3:56849749:T:C	trans_eQTL	3:56849749:T:C	1.02297e-37	0.230194	ENDOD1	1	ENSG00000088726.11_3:56849749:T:C	3:56849749:T:C	trans_eQTL	3:56849749:T:C	1.18519e-50	0.267123	TMEM40	1	1	trans_eQTL_trans_eQTL	rs1354034	rs1354034
ENSG00000149218.4_3:56849749:T:C	3:56849749:T:C	trans_eQTL	3:56849749:T:C	1.02297e-37	0.230194	ENDOD1	1	ENSG00000144677.10_3:56849749:T:C	3:56849749:T:C	trans_eQTL	3:56849749:T:C	1.27131e-71	0.316879	CTDSPL	1	1	trans_eQTL_trans_eQTL	rs1354034	rs1354034
ENSG00000149218.4_3:56849749:T:C	3:56849749:T:C	trans_eQTL	3:56849749:T:C	1.02297e-37	0.230194	ENDOD1	1	ENSG00000024422.7_3:56849749:T:C	3:56849749:T:C	trans_eQTL	3:56849749:T:C	4.95777e-14	0.136291	EHD2	1	1	trans_eQTL_trans_eQTL	rs1354034	rs1354034
ENSG00000149218.4_3:56849749:T:C	3:56849749:T:C	trans_eQTL	3:56849749:T:C	1.02297e-37	0.230194	ENDOD1	1	ENSG00000182747.4_3:56849749:T:C	3:56849749:T:C	trans_eQTL	3:56849749:T:C	1.0283e-13	0.134573	SLC35D3	1	1	trans_eQTL_trans_eQTL	rs1354034	rs1354034
ENSG00000149218.4_3:56849749:T:C	3:56849749:T:C	trans_eQTL	3:56849749:T:C	1.02297e-37	0.230194	ENDOD1	1	ENSG00000143363.11_3:56849749:T:C	3:56849749:T:C	trans_eQTL	3:56849749:T:C	2.31583e-19	0.162457	PRUNE	1	1	trans_eQTL_trans_eQTL	rs1354034	rs1354034
ENSG00000149218.4_3:56849749:T:C	3:56849749:T:C	trans_eQTL	3:56849749:T:C	1.02297e-37	0.230194	ENDOD1	1	ENSG00000170271.6_3:56849749:T:C	3:56849749:T:C	trans_eQTL	3:56849749:T:C	2.08443e-41	0.355742	FAXDC2	1	1	trans_eQTL_trans_eQTL	rs1354034	rs1354034
ENSG00000149218.4_3:56849749:T:C	3:56849749:T:C	trans_eQTL	3:56849749:T:C	1.02297e-37	0.230194	ENDOD1	1	ENSG00000117592.8_3:56849749:T:C	3:56849749:T:C	trans_eQTL	3:56849749:T:C	1.42205e-15	0.144358	PRDX6	1	1	trans_eQTL_trans_eQTL	rs1354034	rs1354034
ENSG00000149218.4_3:56849749:T:C	3:56849749:T:C	trans_eQTL	3:56849749:T:C	1.02297e-37	0.230194	ENDOD1	1	ENSG00000149564.7_3:56849749:T:C	3:56849749:T:C	trans_eQTL	3:56849749:T:C	2.54703e-77	0.32887	ESAM	1	1	trans_eQTL_trans_eQTL	rs1354034	rs1354034
ENSG00000149218.4_3:56849749:T:C	3:56849749:T:C	trans_eQTL	3:56849749:T:C	1.02297e-37	0.230194	ENDOD1	1	ENSG00000180354.11_3:56849749:T:C	3:56849749:T:C	trans_eQTL	3:56849749:T:C	3.57865e-31	0.308911	C7orf41	1	1	trans_eQTL_trans_eQTL	rs1354034	rs1354034
ENSG00000149218.4_3:56849749:T:C	3:56849749:T:C	trans_eQTL	3:56849749:T:C	1.02297e-37	0.230194	ENDOD1	1	ENSG00000140859.11_3:56849749:T:C	3:56849749:T:C	trans_eQTL	3:56849749:T:C	3.09285e-21	0.170686	KIFC3	1	1	trans_eQTL_trans_eQTL	rs1354034	rs1354034
ENSG00000149218.4_3:56849749:T:C	3:56849749:T:C	trans_eQTL	3:56849749:T:C	1.02297e-37	0.230194	ENDOD1	1	ENSG00000113140.6_3:56849749:T:C	3:56849749:T:C	trans_eQTL	3:56849749:T:C	1.1789e-56	0.282422	SPARC	1	1	trans_eQTL_trans_eQTL	rs1354034	rs1354034
ENSG00000149218.4_3:56849749:T:C	3:56849749:T:C	trans_eQTL	3:56849749:T:C	1.02297e-37	0.230194	ENDOD1	1	ENSG00000050393.7_3:56849749:T:C	3:56849749:T:C	trans_eQTL	3:56849749:T:C	6.29867e-44	0.248692	MCUR1	1	1	trans_eQTL_trans_eQTL	rs1354034	rs1354034
ENSG00000149218.4_3:56849749:T:C	3:56849749:T:C	trans_eQTL	3:56849749:T:C	1.02297e-37	0.230194	ENDOD1	1	ENSG00000124145.5_3:56849749:T:C	3:56849749:T:C	trans_eQTL	3:56849749:T:C	1.08366e-34	0.220562	SDC4	1	1	trans_eQTL_trans_eQTL	rs1354034	rs1354034
ENSG00000149218.4_3:56849749:T:C	3:56849749:T:C	trans_eQTL	3:56849749:T:C	1.02297e-37	0.230194	ENDOD1	1	ENSG00000197415.7_3:56849749:T:C	3:56849749:T:C	trans_eQTL	3:56849749:T:C	1.30625e-41	0.359644	VEPH1	1	1	trans_eQTL_trans_eQTL	rs1354034	rs1354034
ENSG00000149218.4_3:56849749:T:C	3:56849749:T:C	trans_eQTL	3:56849749:T:C	1.02297e-37	0.230194	ENDOD1	1	ENSG00000142949.12_3:56849749:T:C	3:56849749:T:C	trans_eQTL	3:56849749:T:C	1.13851e-25	0.188675	PTPRF	1	1	trans_eQTL_trans_eQTL	rs1354034	rs1354034
ENSG00000149218.4_3:56849749:T:C	3:56849749:T:C	trans_eQTL	3:56849749:T:C	1.02297e-37	0.230194	ENDOD1	1	ENSG00000119862.8_3:56849749:T:C	3:56849749:T:C	trans_eQTL	3:56849749:T:C	4.67552e-14	0.136428	LGALSL	1	1	trans_eQTL_trans_eQTL	rs1354034	rs1354034
ENSG00000149218.4_3:56849749:T:C	3:56849749:T:C	trans_eQTL	3:56849749:T:C	1.02297e-37	0.230194	ENDOD1	1	ENSG00000140416.15_3:56849749:T:C	3:56849749:T:C	trans_eQTL	3:56849749:T:C	4.91612e-36	0.331683	TPM1	1	1	trans_eQTL_trans_eQTL	rs1354034	rs1354034
ENSG00000149218.4_3:56849749:T:C	3:56849749:T:C	trans_eQTL	3:56849749:T:C	1.02297e-37	0.230194	ENDOD1	1	ENSG00000129355.6_3:56849749:T:C	3:56849749:T:C	trans_eQTL	3:56849749:T:C	1.22467e-09	0.110127	CDKN2D	1	1	trans_eQTL_trans_eQTL	rs1354034	rs1354034
ENSG00000149218.4_3:56849749:T:C	3:56849749:T:C	trans_eQTL	3:56849749:T:C	1.02297e-37	0.230194	ENDOD1	1	ENSG00000166091.15_3:56849749:T:C	3:56849749:T:C	trans_eQTL	3:56849749:T:C	5.05367e-115	0.59895	CMTM5	1	1	trans_eQTL_trans_eQTL	rs1354034	rs1354034
ENSG00000149218.4_3:56849749:T:C	3:56849749:T:C	trans_eQTL	3:56849749:T:C	1.02297e-37	0.230194	ENDOD1	1	ENSG00000147650.7_3:56849749:T:C	3:56849749:T:C	trans_eQTL	3:56849749:T:C	3.8959e-17	0.152089	LRP12	1	1	trans_eQTL_trans_eQTL	rs1354034	rs1354034
ENSG00000149218.4_3:56849749:T:C	3:56849749:T:C	trans_eQTL	3:56849749:T:C	1.02297e-37	0.230194	ENDOD1	1	ENSG00000204614.4_3:56849749:T:C	3:56849749:T:C	trans_eQTL	3:56849749:T:C	5.96349e-18	0.155968	TRIM40	1	1	trans_eQTL_trans_eQTL	rs1354034	rs1354034
ENSG00000149218.4_3:56849749:T:C	3:56849749:T:C	trans_eQTL	3:56849749:T:C	1.02297e-37	0.230194	ENDOD1	1	ENSG00000164181.9_3:56849749:T:C	3:56849749:T:C	trans_eQTL	3:56849749:T:C	1.26844e-48	0.261716	ELOVL7	1	1	trans_eQTL_trans_eQTL	rs1354034	rs1354034
ENSG00000149218.4_3:56849749:T:C	3:56849749:T:C	trans_eQTL	3:56849749:T:C	1.02297e-37	0.230194	ENDOD1	1	ENSG00000022267.12_3:56849749:T:C	3:56849749:T:C	trans_eQTL	3:56849749:T:C	2.10619e-45	0.252867	FHL1	1	1	trans_eQTL_trans_eQTL	rs1354034	rs1354034
ENSG00000149218.4_3:56849749:T:C	3:56849749:T:C	trans_eQTL	3:56849749:T:C	1.02297e-37	0.230194	ENDOD1	1	ENSG00000127831.6_3:56849749:T:C	3:56849749:T:C	trans_eQTL	3:56849749:T:C	2.32415e-26	0.191315	VIL1	1	1	trans_eQTL_trans_eQTL	rs1354034	rs1354034
ENSG00000149218.4_3:56849749:T:C	3:56849749:T:C	trans_eQTL	3:56849749:T:C	1.02297e-37	0.230194	ENDOD1	1	ENSG00000204420.4_3:56849749:T:C	3:56849749:T:C	trans_eQTL	3:56849749:T:C	5.4775e-87	0.517526	C6orf25	1	1	trans_eQTL_trans_eQTL	rs1354034	rs1354034
ENSG00000149218.4_3:56849749:T:C	3:56849749:T:C	trans_eQTL	3:56849749:T:C	1.02297e-37	0.230194	ENDOD1	1	ENSG00000198753.7_3:56849749:T:C	3:56849749:T:C	trans_eQTL	3:56849749:T:C	4.98684e-95	0.535485	PLXNB3	1	1	trans_eQTL_trans_eQTL	rs1354034	rs1354034
ENSG00000149218.4_3:56849749:T:C	3:56849749:T:C	trans_eQTL	3:56849749:T:C	1.02297e-37	0.230194	ENDOD1	1	ENSG00000108846.11_3:56849749:T:C	3:56849749:T:C	trans_eQTL	3:56849749:T:C	4.19151e-21	0.17012	ABCC3	1	1	trans_eQTL_trans_eQTL	rs1354034	rs1354034
ENSG00000149218.4_3:56849749:T:C	3:56849749:T:C	trans_eQTL	3:56849749:T:C	1.02297e-37	0.230194	ENDOD1	1	ENSG00000264968.1_3:56849749:T:C	3:56849749:T:C	trans_eQTL	3:56849749:T:C	2.06085e-20	0.167121	RP11-387H17.4	1	1	trans_eQTL_trans_eQTL	rs1354034	rs1354034
ENSG00000149218.4_3:56849749:T:C	3:56849749:T:C	trans_eQTL	3:56849749:T:C	1.02297e-37	0.230194	ENDOD1	1	ENSG00000148834.8_3:56849749:T:C	3:56849749:T:C	trans_eQTL	3:56849749:T:C	3.8502e-09	0.106767	GSTO1	1	1	trans_eQTL_trans_eQTL	rs1354034	rs1354034
ENSG00000149218.4_3:56849749:T:C	3:56849749:T:C	trans_eQTL	3:56849749:T:C	1.02297e-37	0.230194	ENDOD1	1	ENSG00000014216.11_3:56849749:T:C	3:56849749:T:C	trans_eQTL	3:56849749:T:C	6.70752e-09	0.105102	CAPN1	1	1	trans_eQTL_trans_eQTL	rs1354034	rs1354034
ENSG00000149218.4_3:56849749:T:C	3:56849749:T:C	trans_eQTL	3:56849749:T:C	1.02297e-37	0.230194	ENDOD1	1	ENSG00000183785.10_3:56849749:T:C	3:56849749:T:C	trans_eQTL	3:56849749:T:C	8.46263e-75	0.485978	TUBA8	1	1	trans_eQTL_trans_eQTL	rs1354034	rs1354034
ENSG00000149218.4_3:56849749:T:C	3:56849749:T:C	trans_eQTL	3:56849749:T:C	1.02297e-37	0.230194	ENDOD1	1	ENSG00000127252.4_3:56849749:T:C	3:56849749:T:C	trans_eQTL	3:56849749:T:C	3.19276e-25	0.186941	HRASLS	1	1	trans_eQTL_trans_eQTL	rs1354034	rs1354034
ENSG00000149218.4_3:56849749:T:C	3:56849749:T:C	trans_eQTL	3:56849749:T:C	1.02297e-37	0.230194	ENDOD1	1	ENSG00000162614.14_3:56849749:T:C	3:56849749:T:C	trans_eQTL	3:56849749:T:C	5.89321e-23	0.17789	NEXN	1	1	trans_eQTL_trans_eQTL	rs1354034	rs1354034
ENSG00000149218.4_3:56849749:T:C	3:56849749:T:C	trans_eQTL	3:56849749:T:C	1.02297e-37	0.230194	ENDOD1	1	ENSG00000128245.10_3:56849749:T:C	3:56849749:T:C	trans_eQTL	3:56849749:T:C	2.12634e-12	0.127194	YWHAH	1	1	trans_eQTL_trans_eQTL	rs1354034	rs1354034
ENSG00000149218.4_3:56849749:T:C	3:56849749:T:C	trans_eQTL	3:56849749:T:C	1.02297e-37	0.230194	ENDOD1	1	ENSG00000123091.4_3:56849749:T:C	3:56849749:T:C	trans_eQTL	3:56849749:T:C	7.41025e-38	0.230629	RNF11	1	1	trans_eQTL_trans_eQTL	rs1354034	rs1354034
ENSG00000149218.4_3:56849749:T:C	3:56849749:T:C	trans_eQTL	3:56849749:T:C	1.02297e-37	0.230194	ENDOD1	1	ENSG00000117400.10_3:56849749:T:C	3:56849749:T:C	trans_eQTL	3:56849749:T:C	1.91163e-27	0.19539	MPL	1	1	trans_eQTL_trans_eQTL	rs1354034	rs1354034
ENSG00000149218.4_3:56849749:T:C	3:56849749:T:C	trans_eQTL	3:56849749:T:C	1.02297e-37	0.230194	ENDOD1	1	ENSG00000115457.5_3:56849749:T:C	3:56849749:T:C	trans_eQTL	3:56849749:T:C	2.83033e-16	0.147878	IGFBP2	1	1	trans_eQTL_trans_eQTL	rs1354034	rs1354034
ENSG00000149218.4_3:56849749:T:C	3:56849749:T:C	trans_eQTL	3:56849749:T:C	1.02297e-37	0.230194	ENDOD1	1	ENSG00000187109.9_3:56849749:T:C	3:56849749:T:C	trans_eQTL	3:56849749:T:C	2.29103e-09	0.108303	NAP1L1	1	1	trans_eQTL_trans_eQTL	rs1354034	rs1354034
ENSG00000149218.4_3:56849749:T:C	3:56849749:T:C	trans_eQTL	3:56849749:T:C	1.02297e-37	0.230194	ENDOD1	1	ENSG00000184702.13_3:56849749:T:C	3:56849749:T:C	trans_eQTL	3:56849749:T:C	7.9753e-64	0.449736	SEPT5	1	1	trans_eQTL_trans_eQTL	rs1354034	rs1354034
ENSG00000149218.4_3:56849749:T:C	3:56849749:T:C	trans_eQTL	3:56849749:T:C	1.02297e-37	0.230194	ENDOD1	1	ENSG00000130201.3_3:56849749:T:C	3:56849749:T:C	trans_eQTL	3:56849749:T:C	3.65712e-12	0.125827	EXOC3L2	1	1	trans_eQTL_trans_eQTL	rs1354034	rs1354034
ENSG00000149218.4_3:56849749:T:C	3:56849749:T:C	trans_eQTL	3:56849749:T:C	1.02297e-37	0.230194	ENDOD1	1	ENSG00000184113.8_3:56849749:T:C	3:56849749:T:C	trans_eQTL	3:56849749:T:C	1.25319e-13	0.134104	CLDN5	1	1	trans_eQTL_trans_eQTL	rs1354034	rs1354034
ENSG00000149218.4_3:56849749:T:C	3:56849749:T:C	trans_eQTL	3:56849749:T:C	1.02297e-37	0.230194	ENDOD1	1	ENSG00000041353.5_3:56849749:T:C	3:56849749:T:C	trans_eQTL	3:56849749:T:C	9.47865e-37	0.227164	RAB27B	1	1	trans_eQTL_trans_eQTL	rs1354034	rs1354034
ENSG00000149218.4_3:56849749:T:C	3:56849749:T:C	trans_eQTL	3:56849749:T:C	1.02297e-37	0.230194	ENDOD1	1	ENSG00000149357.5_3:56849749:T:C	3:56849749:T:C	trans_eQTL	3:56849749:T:C	6.01545e-12	0.12456	LAMTOR1	1	1	trans_eQTL_trans_eQTL	rs1354034	rs1354034
ENSG00000149218.4_3:56849749:T:C	3:56849749:T:C	trans_eQTL	3:56849749:T:C	1.02297e-37	0.230194	ENDOD1	1	ENSG00000248516.1_3:56849749:T:C	3:56849749:T:C	trans_eQTL	3:56849749:T:C	2.85442e-12	0.126453	RP11-265O12.1	1	1	trans_eQTL_trans_eQTL	rs1354034	rs1354034
ENSG00000149218.4_3:56849749:T:C	3:56849749:T:C	trans_eQTL	3:56849749:T:C	1.02297e-37	0.230194	ENDOD1	1	ENSG00000119280.12_3:56849749:T:C	3:56849749:T:C	trans_eQTL	3:56849749:T:C	4.57191e-40	0.237381	C1orf198	1	1	trans_eQTL_trans_eQTL	rs1354034	rs1354034
ENSG00000149218.4_3:56849749:T:C	3:56849749:T:C	trans_eQTL	3:56849749:T:C	1.02297e-37	0.230194	ENDOD1	1	ENSG00000253819.1_3:56849749:T:C	3:56849749:T:C	trans_eQTL	3:56849749:T:C	1.07154e-14	0.139828	RP11-973F15.1	1	1	trans_eQTL_trans_eQTL	rs1354034	rs1354034
ENSG00000149218.4_3:56849749:T:C	3:56849749:T:C	trans_eQTL	3:56849749:T:C	1.02297e-37	0.230194	ENDOD1	1	ENSG00000158352.11_3:56849749:T:C	3:56849749:T:C	trans_eQTL	3:56849749:T:C	2.9254e-17	0.152688	SHROOM4	1	1	trans_eQTL_trans_eQTL	rs1354034	rs1354034
ENSG00000149218.4_3:56849749:T:C	3:56849749:T:C	trans_eQTL	3:56849749:T:C	1.02297e-37	0.230194	ENDOD1	1	ENSG00000071051.9_3:56849749:T:C	3:56849749:T:C	trans_eQTL	3:56849749:T:C	1.3772e-17	0.154251	NCK2	1	1	trans_eQTL_trans_eQTL	rs1354034	rs1354034
ENSG00000149218.4_3:56849749:T:C	3:56849749:T:C	trans_eQTL	3:56849749:T:C	1.02297e-37	0.230194	ENDOD1	1	ENSG00000165309.9_3:56849749:T:C	3:56849749:T:C	trans_eQTL	3:56849749:T:C	2.0764e-18	0.158105	ARMC3	1	1	trans_eQTL_trans_eQTL	rs1354034	rs1354034
ENSG00000149218.4_3:56849749:T:C	3:56849749:T:C	trans_eQTL	3:56849749:T:C	1.02297e-37	0.230194	ENDOD1	1	ENSG00000054356.9_3:56849749:T:C	3:56849749:T:C	trans_eQTL	3:56849749:T:C	7.45561e-14	0.135333	PTPRN	1	1	trans_eQTL_trans_eQTL	rs1354034	rs1354034
ENSG00000149218.4_3:56849749:T:C	3:56849749:T:C	trans_eQTL	3:56849749:T:C	1.02297e-37	0.230194	ENDOD1	1	ENSG00000259719.1_3:56849749:T:C	3:56849749:T:C	trans_eQTL	3:56849749:T:C	4.25853e-09	0.106467	RP11-930O11.1	1	1	trans_eQTL_trans_eQTL	rs1354034	rs1354034
ENSG00000149218.4_3:56849749:T:C	3:56849749:T:C	trans_eQTL	3:56849749:T:C	1.02297e-37	0.230194	ENDOD1	1	ENSG00000167644.7_3:56849749:T:C	3:56849749:T:C	trans_eQTL	3:56849749:T:C	2.81324e-41	0.240992	C19orf33	1	1	trans_eQTL_trans_eQTL	rs1354034	rs1354034
ENSG00000149218.4_3:56849749:T:C	3:56849749:T:C	trans_eQTL	3:56849749:T:C	1.02297e-37	0.230194	ENDOD1	1	ENSG00000153071.10_3:56849749:T:C	3:56849749:T:C	trans_eQTL	3:56849749:T:C	2.75956e-19	0.162114	DAB2	1	1	trans_eQTL_trans_eQTL	rs1354034	rs1354034
ENSG00000149218.4_3:56849749:T:C	3:56849749:T:C	trans_eQTL	3:56849749:T:C	1.02297e-37	0.230194	ENDOD1	1	ENSG00000185532.10_3:56849749:T:C	3:56849749:T:C	trans_eQTL	3:56849749:T:C	4.34915e-19	0.161219	PRKG1	1	1	trans_eQTL_trans_eQTL	rs1354034	rs1354034
ENSG00000149218.4_3:56849749:T:C	3:56849749:T:C	trans_eQTL	3:56849749:T:C	1.02297e-37	0.230194	ENDOD1	1	ENSG00000166337.5_3:56849749:T:C	3:56849749:T:C	trans_eQTL	3:56849749:T:C	1.72184e-20	0.167462	TAF10	1	1	trans_eQTL_trans_eQTL	rs1354034	rs1354034
ENSG00000149218.4_3:56849749:T:C	3:56849749:T:C	trans_eQTL	3:56849749:T:C	1.02297e-37	0.230194	ENDOD1	1	ENSG00000164171.6_3:56849749:T:C	3:56849749:T:C	trans_eQTL	3:56849749:T:C	1.53434e-08	0.10257	ITGA2	1	1	trans_eQTL_trans_eQTL	rs1354034	rs1354034
ENSG00000149218.4_3:56849749:T:C	3:56849749:T:C	trans_eQTL	3:56849749:T:C	1.02297e-37	0.230194	ENDOD1	1	ENSG00000162367.7_3:56849749:T:C	3:56849749:T:C	trans_eQTL	3:56849749:T:C	8.01881e-19	0.160008	TAL1	1	1	trans_eQTL_trans_eQTL	rs1354034	rs1354034
ENSG00000149218.4_3:56849749:T:C	3:56849749:T:C	trans_eQTL	3:56849749:T:C	1.02297e-37	0.230194	ENDOD1	1	ENSG00000126091.15_3:56849749:T:C	3:56849749:T:C	trans_eQTL	3:56849749:T:C	2.6145e-46	0.255392	ST3GAL3	1	1	trans_eQTL_trans_eQTL	rs1354034	rs1354034
ENSG00000149218.4_3:56849749:T:C	3:56849749:T:C	trans_eQTL	3:56849749:T:C	1.02297e-37	0.230194	ENDOD1	1	ENSG00000069535.12_3:56849749:T:C	3:56849749:T:C	trans_eQTL	3:56849749:T:C	1.09912e-48	0.261884	MAOB	1	1	trans_eQTL_trans_eQTL	rs1354034	rs1354034
ENSG00000149218.4_3:56849749:T:C	3:56849749:T:C	trans_eQTL	3:56849749:T:C	1.02297e-37	0.230194	ENDOD1	1	ENSG00000011105.7_3:56849749:T:C	3:56849749:T:C	trans_eQTL	3:56849749:T:C	3.40817e-86	0.511324	TSPAN9	1	1	trans_eQTL_trans_eQTL	rs1354034	rs1354034
ENSG00000149218.4_3:56849749:T:C	3:56849749:T:C	trans_eQTL	3:56849749:T:C	1.02297e-37	0.230194	ENDOD1	1	ENSG00000140682.14_3:56849749:T:C	3:56849749:T:C	trans_eQTL	3:56849749:T:C	1.59926e-52	0.271995	TGFB1I1	1	1	trans_eQTL_trans_eQTL	rs1354034	rs1354034
ENSG00000149218.4_3:56849749:T:C	3:56849749:T:C	trans_eQTL	3:56849749:T:C	1.02297e-37	0.230194	ENDOD1	1	ENSG00000156206.9_3:56849749:T:C	3:56849749:T:C	trans_eQTL	3:56849749:T:C	4.22201e-60	0.290786	C15orf26	1	1	trans_eQTL_trans_eQTL	rs1354034	rs1354034
ENSG00000149218.4_3:56849749:T:C	3:56849749:T:C	trans_eQTL	3:56849749:T:C	1.02297e-37	0.230194	ENDOD1	1	ENSG00000205038.7_3:56849749:T:C	3:56849749:T:C	trans_eQTL	3:56849749:T:C	2.5846e-77	0.328856	PKHD1L1	1	1	trans_eQTL_trans_eQTL	rs1354034	rs1354034
ENSG00000149218.4_3:56849749:T:C	3:56849749:T:C	trans_eQTL	3:56849749:T:C	1.02297e-37	0.230194	ENDOD1	1	ENSG00000165682.10_3:56849749:T:C	3:56849749:T:C	trans_eQTL	3:56849749:T:C	3.29837e-12	0.126088	CLEC1B	1	1	trans_eQTL_trans_eQTL	rs1354034	rs1354034
ENSG00000149218.4_3:56849749:T:C	3:56849749:T:C	trans_eQTL	3:56849749:T:C	1.02297e-37	0.230194	ENDOD1	1	ENSG00000132970.8_3:56849749:T:C	3:56849749:T:C	trans_eQTL	3:56849749:T:C	2.75961e-79	0.491668	WASF3	1	1	trans_eQTL_trans_eQTL	rs1354034	rs1354034
ENSG00000149218.4_3:56849749:T:C	3:56849749:T:C	trans_eQTL	3:56849749:T:C	1.02297e-37	0.230194	ENDOD1	1	ENSG00000114805.12_3:56849749:T:C	3:56849749:T:C	trans_eQTL	3:56849749:T:C	5.9897e-27	0.193538	PLCH1	1	1	trans_eQTL_trans_eQTL	rs1354034	rs1354034
ENSG00000149218.4_3:56849749:T:C	3:56849749:T:C	trans_eQTL	3:56849749:T:C	1.02297e-37	0.230194	ENDOD1	1	ENSG00000106366.7_3:56849749:T:C	3:56849749:T:C	trans_eQTL	3:56849749:T:C	6.12763e-33	0.214766	SERPINE1	1	1	trans_eQTL_trans_eQTL	rs1354034	rs1354034
ENSG00000149218.4_3:56849749:T:C	3:56849749:T:C	trans_eQTL	3:56849749:T:C	1.02297e-37	0.230194	ENDOD1	1	ENSG00000108839.7_3:56849749:T:C	3:56849749:T:C	trans_eQTL	3:56849749:T:C	2.47623e-95	0.540575	ALOX12	1	1	trans_eQTL_trans_eQTL	rs1354034	rs1354034
ENSG00000149218.4_3:56849749:T:C	3:56849749:T:C	trans_eQTL	3:56849749:T:C	1.02297e-37	0.230194	ENDOD1	1	ENSG00000102178.8_3:56849749:T:C	3:56849749:T:C	trans_eQTL	3:56849749:T:C	5.21914e-09	0.105858	UBL4A	1	1	trans_eQTL_trans_eQTL	rs1354034	rs1354034
ENSG00000149218.4_3:56849749:T:C	3:56849749:T:C	trans_eQTL	3:56849749:T:C	1.02297e-37	0.230194	ENDOD1	1	ENSG00000108576.5_3:56849749:T:C	3:56849749:T:C	trans_eQTL	3:56849749:T:C	2.77971e-54	0.276492	SLC6A4	1	1	trans_eQTL_trans_eQTL	rs1354034	rs1354034
ENSG00000149218.4_3:56849749:T:C	3:56849749:T:C	trans_eQTL	3:56849749:T:C	1.02297e-37	0.230194	ENDOD1	1	ENSG00000128578.5_3:56849749:T:C	3:56849749:T:C	trans_eQTL	3:56849749:T:C	1.12572e-11	0.122945	STRIP2	1	1	trans_eQTL_trans_eQTL	rs1354034	rs1354034
ENSG00000149218.4_3:56849749:T:C	3:56849749:T:C	trans_eQTL	3:56849749:T:C	1.02297e-37	0.230194	ENDOD1	1	ENSG00000249992.1_3:56849749:T:C	3:56849749:T:C	trans_eQTL	3:56849749:T:C	5.71197e-15	0.141255	TMEM158	1	1	trans_eQTL_trans_eQTL	rs1354034	rs1354034
ENSG00000149218.4_3:56849749:T:C	3:56849749:T:C	trans_eQTL	3:56849749:T:C	1.02297e-37	0.230194	ENDOD1	1	ENSG00000089486.12_3:56849749:T:C	3:56849749:T:C	trans_eQTL	3:56849749:T:C	4.5122e-10	0.112976	CDIP1	1	1	trans_eQTL_trans_eQTL	rs1354034	rs1354034
ENSG00000149218.4_3:56849749:T:C	3:56849749:T:C	trans_eQTL	3:56849749:T:C	1.02297e-37	0.230194	ENDOD1	1	ENSG00000185614.4_3:56849749:T:C	3:56849749:T:C	trans_eQTL	3:56849749:T:C	9.11163e-12	0.123492	FAM212A	1	1	trans_eQTL_trans_eQTL	rs1354034	rs1354034
ENSG00000149218.4_3:56849749:T:C	3:56849749:T:C	trans_eQTL	3:56849749:T:C	1.02297e-37	0.230194	ENDOD1	1	ENSG00000223855.1_3:56849749:T:C	3:56849749:T:C	trans_eQTL	3:56849749:T:C	3.75053e-15	0.142201	AC147651.3	1	1	trans_eQTL_trans_eQTL	rs1354034	rs1354034
ENSG00000149218.4_3:56849749:T:C	3:56849749:T:C	trans_eQTL	3:56849749:T:C	1.02297e-37	0.230194	ENDOD1	1	ENSG00000152952.7_3:56849749:T:C	3:56849749:T:C	trans_eQTL	3:56849749:T:C	1.74696e-48	0.261341	PLOD2	1	1	trans_eQTL_trans_eQTL	rs1354034	rs1354034
ENSG00000149218.4_3:56849749:T:C	3:56849749:T:C	trans_eQTL	3:56849749:T:C	1.02297e-37	0.230194	ENDOD1	1	ENSG00000108387.10_3:56849749:T:C	3:56849749:T:C	trans_eQTL	3:56849749:T:C	5.50127e-24	0.182062	SEPT4	1	1	trans_eQTL_trans_eQTL	rs1354034	rs1354034
ENSG00000149218.4_3:56849749:T:C	3:56849749:T:C	trans_eQTL	3:56849749:T:C	1.02297e-37	0.230194	ENDOD1	1	ENSG00000110799.9_3:56849749:T:C	3:56849749:T:C	trans_eQTL	3:56849749:T:C	1.56165e-34	0.220044	VWF	1	1	trans_eQTL_trans_eQTL	rs1354034	rs1354034
ENSG00000149218.4_3:56849749:T:C	3:56849749:T:C	trans_eQTL	3:56849749:T:C	1.02297e-37	0.230194	ENDOD1	1	ENSG00000108039.13_3:56849749:T:C	3:56849749:T:C	trans_eQTL	3:56849749:T:C	2.1365e-18	0.158048	XPNPEP1	1	1	trans_eQTL_trans_eQTL	rs1354034	rs1354034
ENSG00000149218.4_3:56849749:T:C	3:56849749:T:C	trans_eQTL	3:56849749:T:C	1.02297e-37	0.230194	ENDOD1	1	ENSG00000185245.6_3:56849749:T:C	3:56849749:T:C	trans_eQTL	3:56849749:T:C	6.20494e-71	0.315392	GP1BA	1	1	trans_eQTL_trans_eQTL	rs1354034	rs1354034
ENSG00000149218.4_3:56849749:T:C	3:56849749:T:C	trans_eQTL	3:56849749:T:C	1.02297e-37	0.230194	ENDOD1	1	ENSG00000184178.11_3:56849749:T:C	3:56849749:T:C	trans_eQTL	3:56849749:T:C	3.74701e-23	0.178695	SCFD2	1	1	trans_eQTL_trans_eQTL	rs1354034	rs1354034
ENSG00000149218.4_3:56849749:T:C	3:56849749:T:C	trans_eQTL	3:56849749:T:C	1.02297e-37	0.230194	ENDOD1	1	ENSG00000166831.4_3:56849749:T:C	3:56849749:T:C	trans_eQTL	3:56849749:T:C	1.97717e-32	0.213051	RBPMS2	1	1	trans_eQTL_trans_eQTL	rs1354034	rs1354034
ENSG00000149218.4_3:56849749:T:C	3:56849749:T:C	trans_eQTL	3:56849749:T:C	1.02297e-37	0.230194	ENDOD1	1	ENSG00000150630.2_3:56849749:T:C	3:56849749:T:C	trans_eQTL	3:56849749:T:C	1.57906e-12	0.127937	VEGFC	1	1	trans_eQTL_trans_eQTL	rs1354034	rs1354034
ENSG00000149218.4_3:56849749:T:C	3:56849749:T:C	trans_eQTL	3:56849749:T:C	1.02297e-37	0.230194	ENDOD1	1	ENSG00000177119.11_3:56849749:T:C	3:56849749:T:C	trans_eQTL	3:56849749:T:C	4.70312e-24	0.182334	ANO6	1	1	trans_eQTL_trans_eQTL	rs1354034	rs1354034
ENSG00000149218.4_3:56849749:T:C	3:56849749:T:C	trans_eQTL	3:56849749:T:C	1.02297e-37	0.230194	ENDOD1	1	ENSG00000127824.9_3:56849749:T:C	3:56849749:T:C	trans_eQTL	3:56849749:T:C	3.11667e-11	0.120276	TUBA4A	1	1	trans_eQTL_trans_eQTL	rs1354034	rs1354034
ENSG00000149218.4_3:56849749:T:C	3:56849749:T:C	trans_eQTL	3:56849749:T:C	1.02297e-37	0.230194	ENDOD1	1	ENSG00000197846.3_3:56849749:T:C	3:56849749:T:C	trans_eQTL	3:56849749:T:C	7.06468e-12	-0.124147	HIST1H2BF	1	1	trans_eQTL_trans_eQTL	rs1354034	rs1354034
ENSG00000149218.4_3:56849749:T:C	3:56849749:T:C	trans_eQTL	3:56849749:T:C	1.02297e-37	0.230194	ENDOD1	1	ENSG00000148484.13_3:56849749:T:C	3:56849749:T:C	trans_eQTL	3:56849749:T:C	2.68438e-16	0.147992	RSU1	1	1	trans_eQTL_trans_eQTL	rs1354034	rs1354034
ENSG00000149218.4_3:56849749:T:C	3:56849749:T:C	trans_eQTL	3:56849749:T:C	1.02297e-37	0.230194	ENDOD1	1	ENSG00000267748.2_3:56849749:T:C	3:56849749:T:C	trans_eQTL	3:56849749:T:C	1.10485e-15	0.144915	CTB-102L5.4	1	1	trans_eQTL_trans_eQTL	rs1354034	rs1354034
ENSG00000149218.4_3:56849749:T:C	3:56849749:T:C	trans_eQTL	3:56849749:T:C	1.02297e-37	0.230194	ENDOD1	1	ENSG00000163735.6_3:56849749:T:C	3:56849749:T:C	trans_eQTL	3:56849749:T:C	3.29494e-19	0.161766	CXCL5	1	1	trans_eQTL_trans_eQTL	rs1354034	rs1354034
ENSG00000149218.4_3:56849749:T:C	3:56849749:T:C	trans_eQTL	3:56849749:T:C	1.02297e-37	0.230194	ENDOD1	1	ENSG00000120903.6_3:56849749:T:C	3:56849749:T:C	trans_eQTL	3:56849749:T:C	4.57608e-15	0.141755	CHRNA2	1	1	trans_eQTL_trans_eQTL	rs1354034	rs1354034
ENSG00000149218.4_3:56849749:T:C	3:56849749:T:C	trans_eQTL	3:56849749:T:C	1.02297e-37	0.230194	ENDOD1	1	ENSG00000086232.8_3:56849749:T:C	3:56849749:T:C	trans_eQTL	3:56849749:T:C	5.27017e-12	0.124898	EIF2AK1	1	1	trans_eQTL_trans_eQTL	rs1354034	rs1354034
ENSG00000149218.4_3:56849749:T:C	3:56849749:T:C	trans_eQTL	3:56849749:T:C	1.02297e-37	0.230194	ENDOD1	1	ENSG00000061676.10_3:56849749:T:C	3:56849749:T:C	trans_eQTL	3:56849749:T:C	3.22134e-25	0.186925	NCKAP1	1	1	trans_eQTL_trans_eQTL	rs1354034	rs1354034
ENSG00000149218.4_3:56849749:T:C	3:56849749:T:C	trans_eQTL	3:56849749:T:C	1.02297e-37	0.230194	ENDOD1	1	ENSG00000197461.9_3:56849749:T:C	3:56849749:T:C	trans_eQTL	3:56849749:T:C	3.08219e-10	0.114045	PDGFA	1	1	trans_eQTL_trans_eQTL	rs1354034	rs1354034
ENSG00000149218.4_3:56849749:T:C	3:56849749:T:C	trans_eQTL	3:56849749:T:C	1.02297e-37	0.230194	ENDOD1	1	ENSG00000064601.12_3:56849749:T:C	3:56849749:T:C	trans_eQTL	3:56849749:T:C	4.53137e-17	0.151773	CTSA	1	1	trans_eQTL_trans_eQTL	rs1354034	rs1354034
ENSG00000149218.4_3:56849749:T:C	3:56849749:T:C	trans_eQTL	3:56849749:T:C	1.02297e-37	0.230194	ENDOD1	1	ENSG00000156928.4_3:56849749:T:C	3:56849749:T:C	trans_eQTL	3:56849749:T:C	2.37392e-09	0.108198	MALSU1	1	1	trans_eQTL_trans_eQTL	rs1354034	rs1354034
ENSG00000149218.4_3:56849749:T:C	3:56849749:T:C	trans_eQTL	3:56849749:T:C	1.02297e-37	0.230194	ENDOD1	1	ENSG00000154146.8_3:56849749:T:C	3:56849749:T:C	trans_eQTL	3:56849749:T:C	6.37533e-86	0.521518	NRGN	1	1	trans_eQTL_trans_eQTL	rs1354034	rs1354034
ENSG00000149218.4_3:56849749:T:C	3:56849749:T:C	trans_eQTL	3:56849749:T:C	1.02297e-37	0.230194	ENDOD1	1	ENSG00000035403.12_3:56849749:T:C	3:56849749:T:C	trans_eQTL	3:56849749:T:C	1.809e-27	0.195479	VCL	1	1	trans_eQTL_trans_eQTL	rs1354034	rs1354034
ENSG00000149218.4_3:56849749:T:C	3:56849749:T:C	trans_eQTL	3:56849749:T:C	1.02297e-37	0.230194	ENDOD1	1	ENSG00000196331.5_3:56849749:T:C	3:56849749:T:C	trans_eQTL	3:56849749:T:C	6.17877e-21	-0.169394	HIST1H2BO	1	1	trans_eQTL_trans_eQTL	rs1354034	rs1354034
ENSG00000149218.4_3:56849749:T:C	3:56849749:T:C	trans_eQTL	3:56849749:T:C	1.02297e-37	0.230194	ENDOD1	1	ENSG00000134871.13_3:56849749:T:C	3:56849749:T:C	trans_eQTL	3:56849749:T:C	8.46087e-20	0.164415	COL4A2	1	1	trans_eQTL_trans_eQTL	rs1354034	rs1354034
ENSG00000149218.4_3:56849749:T:C	3:56849749:T:C	trans_eQTL	3:56849749:T:C	1.02297e-37	0.230194	ENDOD1	1	ENSG00000121766.10_3:56849749:T:C	3:56849749:T:C	trans_eQTL	3:56849749:T:C	8.46895e-12	0.123681	ZCCHC17	1	1	trans_eQTL_trans_eQTL	rs1354034	rs1354034
ENSG00000149218.4_3:56849749:T:C	3:56849749:T:C	trans_eQTL	3:56849749:T:C	1.02297e-37	0.230194	ENDOD1	1	ENSG00000267243.1_3:56849749:T:C	3:56849749:T:C	trans_eQTL	3:56849749:T:C	3.95091e-20	0.16588	AC005307.3	1	1	trans_eQTL_trans_eQTL	rs1354034	rs1354034
ENSG00000149218.4_3:56849749:T:C	3:56849749:T:C	trans_eQTL	3:56849749:T:C	1.02297e-37	0.230194	ENDOD1	1	ENSG00000003436.10_3:56849749:T:C	3:56849749:T:C	trans_eQTL	3:56849749:T:C	6.01168e-09	0.105432	TFPI	1	1	trans_eQTL_trans_eQTL	rs1354034	rs1354034
ENSG00000149218.4_3:56849749:T:C	3:56849749:T:C	trans_eQTL	3:56849749:T:C	1.02297e-37	0.230194	ENDOD1	1	ENSG00000140479.12_3:56849749:T:C	3:56849749:T:C	trans_eQTL	3:56849749:T:C	9.50314e-104	0.562774	PCSK6	1	1	trans_eQTL_trans_eQTL	rs1354034	rs1354034
ENSG00000149218.4_3:56849749:T:C	3:56849749:T:C	trans_eQTL	3:56849749:T:C	1.02297e-37	0.230194	ENDOD1	1	ENSG00000004866.14_3:56849749:T:C	3:56849749:T:C	trans_eQTL	3:56849749:T:C	5.0835e-20	0.165396	ST7	1	1	trans_eQTL_trans_eQTL	rs1354034	rs1354034
ENSG00000149218.4_3:56849749:T:C	3:56849749:T:C	trans_eQTL	3:56849749:T:C	1.02297e-37	0.230194	ENDOD1	1	ENSG00000146376.6_3:56849749:T:C	3:56849749:T:C	trans_eQTL	3:56849749:T:C	6.2491e-28	0.197184	ARHGAP18	1	1	trans_eQTL_trans_eQTL	rs1354034	rs1354034
ENSG00000149218.4_3:56849749:T:C	3:56849749:T:C	trans_eQTL	3:56849749:T:C	1.02297e-37	0.230194	ENDOD1	1	ENSG00000105711.6_3:56849749:T:C	3:56849749:T:C	trans_eQTL	3:56849749:T:C	1.12455e-26	0.192509	SCN1B	1	1	trans_eQTL_trans_eQTL	rs1354034	rs1354034
ENSG00000149218.4_3:56849749:T:C	3:56849749:T:C	trans_eQTL	3:56849749:T:C	1.02297e-37	0.230194	ENDOD1	1	ENSG00000106976.14_3:56849749:T:C	3:56849749:T:C	trans_eQTL	3:56849749:T:C	3.19569e-30	0.205428	DNM1	1	1	trans_eQTL_trans_eQTL	rs1354034	rs1354034
ENSG00000149218.4_3:56849749:T:C	3:56849749:T:C	trans_eQTL	3:56849749:T:C	1.02297e-37	0.230194	ENDOD1	1	ENSG00000103184.7_3:56849749:T:C	3:56849749:T:C	trans_eQTL	3:56849749:T:C	3.84375e-58	0.286066	SEC14L5	1	1	trans_eQTL_trans_eQTL	rs1354034	rs1354034
ENSG00000149218.4_3:56849749:T:C	3:56849749:T:C	trans_eQTL	3:56849749:T:C	1.02297e-37	0.230194	ENDOD1	1	ENSG00000120885.15_3:56849749:T:C	3:56849749:T:C	trans_eQTL	3:56849749:T:C	3.14513e-63	0.443082	CLU	1	1	trans_eQTL_trans_eQTL	rs1354034	rs1354034
ENSG00000149218.4_3:56849749:T:C	3:56849749:T:C	trans_eQTL	3:56849749:T:C	1.02297e-37	0.230194	ENDOD1	1	ENSG00000047648.17_3:56849749:T:C	3:56849749:T:C	trans_eQTL	3:56849749:T:C	4.8068e-45	0.25186	ARHGAP6	1	1	trans_eQTL_trans_eQTL	rs1354034	rs1354034
ENSG00000149218.4_3:56849749:T:C	3:56849749:T:C	trans_eQTL	3:56849749:T:C	1.02297e-37	0.230194	ENDOD1	1	ENSG00000259869.1_3:56849749:T:C	3:56849749:T:C	trans_eQTL	3:56849749:T:C	5.96069e-19	0.160596	AL022344.7	1	1	trans_eQTL_trans_eQTL	rs1354034	rs1354034
ENSG00000149218.4_3:56849749:T:C	3:56849749:T:C	trans_eQTL	3:56849749:T:C	1.02297e-37	0.230194	ENDOD1	1	ENSG00000205639.5_3:56849749:T:C	3:56849749:T:C	trans_eQTL	3:56849749:T:C	7.21216e-43	0.245648	MFSD2B	1	1	trans_eQTL_trans_eQTL	rs1354034	rs1354034
ENSG00000149218.4_3:56849749:T:C	3:56849749:T:C	trans_eQTL	3:56849749:T:C	1.02297e-37	0.230194	ENDOD1	1	ENSG00000138798.7_3:56849749:T:C	3:56849749:T:C	trans_eQTL	3:56849749:T:C	2.58561e-51	0.268857	EGF	1	1	trans_eQTL_trans_eQTL	rs1354034	rs1354034
ENSG00000149218.4_3:56849749:T:C	3:56849749:T:C	trans_eQTL	3:56849749:T:C	1.02297e-37	0.230194	ENDOD1	1	ENSG00000103942.8_3:56849749:T:C	3:56849749:T:C	trans_eQTL	3:56849749:T:C	1.28996e-30	0.20681	HOMER2	1	1	trans_eQTL_trans_eQTL	rs1354034	rs1354034
ENSG00000149218.4_3:56849749:T:C	3:56849749:T:C	trans_eQTL	3:56849749:T:C	1.02297e-37	0.230194	ENDOD1	1	ENSG00000174233.7_3:56849749:T:C	3:56849749:T:C	trans_eQTL	3:56849749:T:C	9.21466e-59	0.28757	ADCY6	1	1	trans_eQTL_trans_eQTL	rs1354034	rs1354034
ENSG00000149218.4_3:56849749:T:C	3:56849749:T:C	trans_eQTL	3:56849749:T:C	1.02297e-37	0.230194	ENDOD1	1	ENSG00000259753.1_3:56849749:T:C	3:56849749:T:C	trans_eQTL	3:56849749:T:C	6.22029e-89	0.51879	ITGB3	1	1	trans_eQTL_trans_eQTL	rs1354034	rs1354034
ENSG00000149218.4_3:56849749:T:C	3:56849749:T:C	trans_eQTL	3:56849749:T:C	1.02297e-37	0.230194	ENDOD1	1	ENSG00000124491.11_3:56849749:T:C	3:56849749:T:C	trans_eQTL	3:56849749:T:C	4.77205e-55	0.278421	F13A1	1	1	trans_eQTL_trans_eQTL	rs1354034	rs1354034
ENSG00000149218.4_3:56849749:T:C	3:56849749:T:C	trans_eQTL	3:56849749:T:C	1.02297e-37	0.230194	ENDOD1	1	ENSG00000182732.12_3:56849749:T:C	3:56849749:T:C	trans_eQTL	3:56849749:T:C	4.67189e-24	0.182346	RGS6	1	1	trans_eQTL_trans_eQTL	rs1354034	rs1354034
ENSG00000149218.4_3:56849749:T:C	3:56849749:T:C	trans_eQTL	3:56849749:T:C	1.02297e-37	0.230194	ENDOD1	1	ENSG00000173626.5_3:56849749:T:C	3:56849749:T:C	trans_eQTL	3:56849749:T:C	9.60371e-13	0.129171	TRAPPC3L	1	1	trans_eQTL_trans_eQTL	rs1354034	rs1354034
ENSG00000149218.4_3:56849749:T:C	3:56849749:T:C	trans_eQTL	3:56849749:T:C	1.02297e-37	0.230194	ENDOD1	1	ENSG00000047617.10_3:56849749:T:C	3:56849749:T:C	trans_eQTL	3:56849749:T:C	1.32069e-09	0.109909	ANO2	1	1	trans_eQTL_trans_eQTL	rs1354034	rs1354034
ENSG00000149218.4_3:56849749:T:C	3:56849749:T:C	trans_eQTL	3:56849749:T:C	1.02297e-37	0.230194	ENDOD1	1	ENSG00000114541.10_3:56849749:T:C	3:56849749:T:C	trans_eQTL	3:56849749:T:C	4.49102e-10	0.112989	FRMD4B	1	1	trans_eQTL_trans_eQTL	rs1354034	rs1354034
ENSG00000149218.4_3:56849749:T:C	3:56849749:T:C	trans_eQTL	3:56849749:T:C	1.02297e-37	0.230194	ENDOD1	1	ENSG00000175984.10_3:56849749:T:C	3:56849749:T:C	trans_eQTL	3:56849749:T:C	6.83366e-45	0.25143	DENND2C	1	1	trans_eQTL_trans_eQTL	rs1354034	rs1354034
ENSG00000149218.4_3:56849749:T:C	3:56849749:T:C	trans_eQTL	3:56849749:T:C	1.02297e-37	0.230194	ENDOD1	1	ENSG00000100678.14_3:56849749:T:C	3:56849749:T:C	trans_eQTL	3:56849749:T:C	1.67871e-13	0.133407	SLC8A3	1	1	trans_eQTL_trans_eQTL	rs1354034	rs1354034
ENSG00000149218.4_3:56849749:T:C	3:56849749:T:C	trans_eQTL	3:56849749:T:C	1.02297e-37	0.230194	ENDOD1	1	ENSG00000084693.11_3:56849749:T:C	3:56849749:T:C	trans_eQTL	3:56849749:T:C	1.73204e-13	0.133332	AGBL5	1	1	trans_eQTL_trans_eQTL	rs1354034	rs1354034
ENSG00000149218.4_3:56849749:T:C	3:56849749:T:C	trans_eQTL	3:56849749:T:C	1.02297e-37	0.230194	ENDOD1	1	ENSG00000146416.12_3:56849749:T:C	3:56849749:T:C	trans_eQTL	3:56849749:T:C	7.56073e-14	0.1353	AIG1	1	1	trans_eQTL_trans_eQTL	rs1354034	rs1354034
ENSG00000149218.4_3:56849749:T:C	3:56849749:T:C	trans_eQTL	3:56849749:T:C	1.02297e-37	0.230194	ENDOD1	1	ENSG00000127533.3_3:56849749:T:C	3:56849749:T:C	trans_eQTL	3:56849749:T:C	4.06978e-31	0.208553	F2RL3	1	1	trans_eQTL_trans_eQTL	rs1354034	rs1354034
ENSG00000149218.4_3:56849749:T:C	3:56849749:T:C	trans_eQTL	3:56849749:T:C	1.02297e-37	0.230194	ENDOD1	1	ENSG00000160190.9_3:56849749:T:C	3:56849749:T:C	trans_eQTL	3:56849749:T:C	1.22902e-16	0.149665	SLC37A1	1	1	trans_eQTL_trans_eQTL	rs1354034	rs1354034
ENSG00000149218.4_3:56849749:T:C	3:56849749:T:C	trans_eQTL	3:56849749:T:C	1.02297e-37	0.230194	ENDOD1	1	ENSG00000163430.5_3:56849749:T:C	3:56849749:T:C	trans_eQTL	3:56849749:T:C	1.97902e-48	0.261195	FSTL1	1	1	trans_eQTL_trans_eQTL	rs1354034	rs1354034
ENSG00000149218.4_3:56849749:T:C	3:56849749:T:C	trans_eQTL	3:56849749:T:C	1.02297e-37	0.230194	ENDOD1	1	ENSG00000205309.9_3:56849749:T:C	3:56849749:T:C	trans_eQTL	3:56849749:T:C	6.46929e-24	0.18178	NT5M	1	1	trans_eQTL_trans_eQTL	rs1354034	rs1354034
ENSG00000149218.4_3:56849749:T:C	3:56849749:T:C	trans_eQTL	3:56849749:T:C	1.02297e-37	0.230194	ENDOD1	1	ENSG00000184343.6_3:56849749:T:C	3:56849749:T:C	trans_eQTL	3:56849749:T:C	8.6595e-09	0.104327	SRPK3	1	1	trans_eQTL_trans_eQTL	rs1354034	rs1354034
ENSG00000149218.4_3:56849749:T:C	3:56849749:T:C	trans_eQTL	3:56849749:T:C	1.02297e-37	0.230194	ENDOD1	1	ENSG00000140374.11_3:56849749:T:C	3:56849749:T:C	trans_eQTL	3:56849749:T:C	9.28362e-11	0.117349	ETFA	1	1	trans_eQTL_trans_eQTL	rs1354034	rs1354034
ENSG00000149218.4_3:56849749:T:C	3:56849749:T:C	trans_eQTL	3:56849749:T:C	1.02297e-37	0.230194	ENDOD1	1	ENSG00000161911.7_3:56849749:T:C	3:56849749:T:C	trans_eQTL	3:56849749:T:C	1.03876e-66	0.454942	TREML1	1	1	trans_eQTL_trans_eQTL	rs1354034	rs1354034
ENSG00000149218.4_3:56849749:T:C	3:56849749:T:C	trans_eQTL	3:56849749:T:C	1.02297e-37	0.230194	ENDOD1	1	ENSG00000205542.6_3:56849749:T:C	3:56849749:T:C	trans_eQTL	3:56849749:T:C	6.66666e-11	0.118244	TMSB4X	1	1	trans_eQTL_trans_eQTL	rs1354034	rs1354034
ENSG00000149218.4_3:56849749:T:C	3:56849749:T:C	trans_eQTL	3:56849749:T:C	1.02297e-37	0.230194	ENDOD1	1	ENSG00000173210.15_3:56849749:T:C	3:56849749:T:C	trans_eQTL	3:56849749:T:C	3.14104e-112	0.589625	ABLIM3	1	1	trans_eQTL_trans_eQTL	rs1354034	rs1354034
ENSG00000149218.4_3:56849749:T:C	3:56849749:T:C	trans_eQTL	3:56849749:T:C	1.02297e-37	0.230194	ENDOD1	1	ENSG00000107438.4_3:56849749:T:C	3:56849749:T:C	trans_eQTL	3:56849749:T:C	6.51469e-34	0.218006	PDLIM1	1	1	trans_eQTL_trans_eQTL	rs1354034	rs1354034
ENSG00000149218.4_3:56849749:T:C	3:56849749:T:C	trans_eQTL	3:56849749:T:C	1.02297e-37	0.230194	ENDOD1	1	ENSG00000087095.8_3:56849749:T:C	3:56849749:T:C	trans_eQTL	3:56849749:T:C	4.67922e-09	0.106185	NLK	1	1	trans_eQTL_trans_eQTL	rs1354034	rs1354034
ENSG00000149218.4_3:56849749:T:C	3:56849749:T:C	trans_eQTL	3:56849749:T:C	1.02297e-37	0.230194	ENDOD1	1	ENSG00000101162.3_3:56849749:T:C	3:56849749:T:C	trans_eQTL	3:56849749:T:C	1.58339e-16	0.149124	TUBB1	1	1	trans_eQTL_trans_eQTL	rs1354034	rs1354034
ENSG00000149218.4_3:56849749:T:C	3:56849749:T:C	trans_eQTL	3:56849749:T:C	1.02297e-37	0.230194	ENDOD1	1	ENSG00000138722.5_3:56849749:T:C	3:56849749:T:C	trans_eQTL	3:56849749:T:C	8.61592e-120	0.596427	MMRN1	1	1	trans_eQTL_trans_eQTL	rs1354034	rs1354034
ENSG00000149218.4_3:56849749:T:C	3:56849749:T:C	trans_eQTL	3:56849749:T:C	1.02297e-37	0.230194	ENDOD1	1	ENSG00000169247.7_3:56849749:T:C	3:56849749:T:C	trans_eQTL	3:56849749:T:C	4.96057e-20	0.165443	SH3TC2	1	1	trans_eQTL_trans_eQTL	rs1354034	rs1354034
ENSG00000149218.4_3:56849749:T:C	3:56849749:T:C	trans_eQTL	3:56849749:T:C	1.02297e-37	0.230194	ENDOD1	1	ENSG00000147862.10_3:56849749:T:C	3:56849749:T:C	trans_eQTL	3:56849749:T:C	2.32636e-25	0.187475	NFIB	1	1	trans_eQTL_trans_eQTL	rs1354034	rs1354034
ENSG00000149218.4_3:56849749:T:C	3:56849749:T:C	trans_eQTL	3:56849749:T:C	1.02297e-37	0.230194	ENDOD1	1	ENSG00000081377.12_3:56849749:T:C	3:56849749:T:C	trans_eQTL	3:56849749:T:C	4.26432e-54	0.276021	CDC14B	1	1	trans_eQTL_trans_eQTL	rs1354034	rs1354034
ENSG00000149218.4_3:56849749:T:C	3:56849749:T:C	trans_eQTL	3:56849749:T:C	1.02297e-37	0.230194	ENDOD1	1	ENSG00000013016.10_3:56849749:T:C	3:56849749:T:C	trans_eQTL	3:56849749:T:C	2.71492e-54	0.276518	EHD3	1	1	trans_eQTL_trans_eQTL	rs1354034	rs1354034
ENSG00000149218.4_3:56849749:T:C	3:56849749:T:C	trans_eQTL	3:56849749:T:C	1.02297e-37	0.230194	ENDOD1	1	ENSG00000160014.12_3:56849749:T:C	3:56849749:T:C	trans_eQTL	3:56849749:T:C	7.20895e-22	0.173371	CALM3	1	1	trans_eQTL_trans_eQTL	rs1354034	rs1354034
ENSG00000149218.4_3:56849749:T:C	3:56849749:T:C	trans_eQTL	3:56849749:T:C	1.02297e-37	0.230194	ENDOD1	1	ENSG00000125257.9_3:56849749:T:C	3:56849749:T:C	trans_eQTL	3:56849749:T:C	8.59418e-27	0.192949	ABCC4	1	1	trans_eQTL_trans_eQTL	rs1354034	rs1354034
ENSG00000149218.4_3:56849749:T:C	3:56849749:T:C	trans_eQTL	3:56849749:T:C	1.02297e-37	0.230194	ENDOD1	1	ENSG00000163736.3_3:56849749:T:C	3:56849749:T:C	trans_eQTL	3:56849749:T:C	1.89425e-126	0.617215	PPBP	1	1	trans_eQTL_trans_eQTL	rs1354034	rs1354034
ENSG00000149218.4_3:56849749:T:C	3:56849749:T:C	trans_eQTL	3:56849749:T:C	1.02297e-37	0.230194	ENDOD1	1	ENSG00000099785.6_3:56849749:T:C	3:56849749:T:C	trans_eQTL	3:56849749:T:C	4.24845e-37	0.228261	MARCH2	1	1	trans_eQTL_trans_eQTL	rs1354034	rs1354034
ENSG00000149218.4_3:56849749:T:C	3:56849749:T:C	trans_eQTL	3:56849749:T:C	1.02297e-37	0.230194	ENDOD1	1	ENSG00000120279.6_3:56849749:T:C	3:56849749:T:C	trans_eQTL	3:56849749:T:C	1.00295e-14	0.139979	MYCT1	1	1	trans_eQTL_trans_eQTL	rs1354034	rs1354034
ENSG00000149218.4_3:56849749:T:C	3:56849749:T:C	trans_eQTL	3:56849749:T:C	1.02297e-37	0.230194	ENDOD1	1	ENSG00000164116.12_3:56849749:T:C	3:56849749:T:C	trans_eQTL	3:56849749:T:C	5.52181e-44	0.248855	GUCY1A3	1	1	trans_eQTL_trans_eQTL	rs1354034	rs1354034
ENSG00000149218.4_3:56849749:T:C	3:56849749:T:C	trans_eQTL	3:56849749:T:C	1.02297e-37	0.230194	ENDOD1	1	ENSG00000167641.6_3:56849749:T:C	3:56849749:T:C	trans_eQTL	3:56849749:T:C	4.14134e-17	0.151961	PPP1R14A	1	1	trans_eQTL_trans_eQTL	rs1354034	rs1354034
ENSG00000149218.4_3:56849749:T:C	3:56849749:T:C	trans_eQTL	3:56849749:T:C	1.02297e-37	0.230194	ENDOD1	1	ENSG00000137076.14_3:56849749:T:C	3:56849749:T:C	trans_eQTL	3:56849749:T:C	1.48999e-20	0.167737	TLN1	1	1	trans_eQTL_trans_eQTL	rs1354034	rs1354034
ENSG00000149218.4_3:56849749:T:C	3:56849749:T:C	trans_eQTL	3:56849749:T:C	1.02297e-37	0.230194	ENDOD1	1	ENSG00000006638.7_3:56849749:T:C	3:56849749:T:C	trans_eQTL	3:56849749:T:C	3.06479e-36	0.225549	TBXA2R	1	1	trans_eQTL_trans_eQTL	rs1354034	rs1354034
ENSG00000149218.4_3:56849749:T:C	3:56849749:T:C	trans_eQTL	3:56849749:T:C	1.02297e-37	0.230194	ENDOD1	1	ENSG00000019102.7_3:56849749:T:C	3:56849749:T:C	trans_eQTL	3:56849749:T:C	3.37613e-73	0.476126	VSIG2	1	1	trans_eQTL_trans_eQTL	rs1354034	rs1354034
ENSG00000149218.4_3:56849749:T:C	3:56849749:T:C	trans_eQTL	3:56849749:T:C	1.02297e-37	0.230194	ENDOD1	1	ENSG00000163359.11_3:56849749:T:C	3:56849749:T:C	trans_eQTL	3:56849749:T:C	1.74643e-38	0.232569	COL6A3	1	1	trans_eQTL_trans_eQTL	rs1354034	rs1354034
ENSG00000149218.4_3:56849749:T:C	3:56849749:T:C	trans_eQTL	3:56849749:T:C	1.02297e-37	0.230194	ENDOD1	1	ENSG00000250641.1_3:56849749:T:C	3:56849749:T:C	trans_eQTL	3:56849749:T:C	2.55401e-104	0.564049	MEGT1	1	1	trans_eQTL_trans_eQTL	rs1354034	rs1354034
ENSG00000149218.4_3:56849749:T:C	3:56849749:T:C	trans_eQTL	3:56849749:T:C	1.02297e-37	0.230194	ENDOD1	1	ENSG00000167642.8_3:56849749:T:C	3:56849749:T:C	trans_eQTL	3:56849749:T:C	2.80985e-09	0.107701	SPINT2	1	1	trans_eQTL_trans_eQTL	rs1354034	rs1354034
ENSG00000149218.4_3:56849749:T:C	3:56849749:T:C	trans_eQTL	3:56849749:T:C	1.02297e-37	0.230194	ENDOD1	1	ENSG00000005249.8_3:56849749:T:C	3:56849749:T:C	trans_eQTL	3:56849749:T:C	3.45671e-72	0.318094	PRKAR2B	1	1	trans_eQTL_trans_eQTL	rs1354034	rs1354034
ENSG00000149218.4_3:56849749:T:C	3:56849749:T:C	trans_eQTL	3:56849749:T:C	1.02297e-37	0.230194	ENDOD1	1	ENSG00000182795.12_3:56849749:T:C	3:56849749:T:C	trans_eQTL	3:56849749:T:C	1.37715e-11	0.122421	C1orf116	1	1	trans_eQTL_trans_eQTL	rs1354034	rs1354034
ENSG00000149218.4_3:56849749:T:C	3:56849749:T:C	trans_eQTL	3:56849749:T:C	1.02297e-37	0.230194	ENDOD1	1	ENSG00000204310.6_3:56849749:T:C	3:56849749:T:C	trans_eQTL	3:56849749:T:C	1.74454e-37	0.229472	AGPAT1	1	1	trans_eQTL_trans_eQTL	rs1354034	rs1354034
ENSG00000149218.4_3:56849749:T:C	3:56849749:T:C	trans_eQTL	3:56849749:T:C	1.02297e-37	0.230194	ENDOD1	1	ENSG00000134548.5_3:56849749:T:C	3:56849749:T:C	trans_eQTL	3:56849749:T:C	2.48533e-45	0.252665	C12orf39	1	1	trans_eQTL_trans_eQTL	rs1354034	rs1354034
ENSG00000149218.4_3:56849749:T:C	3:56849749:T:C	trans_eQTL	3:56849749:T:C	1.02297e-37	0.230194	ENDOD1	1	ENSG00000138735.11_3:56849749:T:C	3:56849749:T:C	trans_eQTL	3:56849749:T:C	9.35014e-23	0.177066	PDE5A	1	1	trans_eQTL_trans_eQTL	rs1354034	rs1354034
ENSG00000149218.4_3:56849749:T:C	3:56849749:T:C	trans_eQTL	3:56849749:T:C	1.02297e-37	0.230194	ENDOD1	1	ENSG00000082781.7_3:56849749:T:C	3:56849749:T:C	trans_eQTL	3:56849749:T:C	2.88981e-58	0.286367	ITGB5	1	1	trans_eQTL_trans_eQTL	rs1354034	rs1354034
ENSG00000149218.4_3:56849749:T:C	3:56849749:T:C	trans_eQTL	3:56849749:T:C	1.02297e-37	0.230194	ENDOD1	1	ENSG00000187800.9_3:56849749:T:C	3:56849749:T:C	trans_eQTL	3:56849749:T:C	2.86024e-68	0.309558	PEAR1	1	1	trans_eQTL_trans_eQTL	rs1354034	rs1354034
ENSG00000149218.4_3:56849749:T:C	3:56849749:T:C	trans_eQTL	3:56849749:T:C	1.02297e-37	0.230194	ENDOD1	1	ENSG00000105507.2_3:56849749:T:C	3:56849749:T:C	trans_eQTL	3:56849749:T:C	9.09977e-26	0.18905	CABP5	1	1	trans_eQTL_trans_eQTL	rs1354034	rs1354034
ENSG00000149218.4_3:56849749:T:C	3:56849749:T:C	trans_eQTL	3:56849749:T:C	1.02297e-37	0.230194	ENDOD1	1	ENSG00000176783.10_3:56849749:T:C	3:56849749:T:C	trans_eQTL	3:56849749:T:C	1.69657e-15	0.143968	RUFY1	1	1	trans_eQTL_trans_eQTL	rs1354034	rs1354034
ENSG00000149218.4_3:56849749:T:C	3:56849749:T:C	trans_eQTL	3:56849749:T:C	1.02297e-37	0.230194	ENDOD1	1	ENSG00000127920.5_3:56849749:T:C	3:56849749:T:C	trans_eQTL	3:56849749:T:C	1.26121e-62	0.296739	GNG11	1	1	trans_eQTL_trans_eQTL	rs1354034	rs1354034
ENSG00000149218.4_3:56849749:T:C	3:56849749:T:C	trans_eQTL	3:56849749:T:C	1.02297e-37	0.230194	ENDOD1	1	ENSG00000115170.9_3:56849749:T:C	3:56849749:T:C	trans_eQTL	3:56849749:T:C	3.09916e-10	0.11403	ACVR1	1	1	trans_eQTL_trans_eQTL	rs1354034	rs1354034
ENSG00000149218.4_3:56849749:T:C	3:56849749:T:C	trans_eQTL	3:56849749:T:C	1.02297e-37	0.230194	ENDOD1	1	ENSG00000101856.8_3:56865776:A:G	3:56849749:T:C	trans_eQTL	3:56849749:T:C	4.30626e-09	0.253763	PGRMC1	2	1	trans_eQTL_trans_eQTL	rs1354034	rs1354034
ENSG00000149218.4_3:56849749:T:C	3:56849749:T:C	trans_eQTL	3:56849749:T:C	1.02297e-37	0.230194	ENDOD1	1	ENSG00000140022.5_3:56849749:T:C	3:56849749:T:C	trans_eQTL	3:56849749:T:C	2.56756e-11	0.120789	STON2	1	1	trans_eQTL_trans_eQTL	rs1354034	rs1354034
ENSG00000149218.4_3:56849749:T:C	3:56849749:T:C	trans_eQTL	3:56849749:T:C	1.02297e-37	0.230194	ENDOD1	1	ENSG00000074416.9_3:56849749:T:C	3:56849749:T:C	trans_eQTL	3:56849749:T:C	5.04493e-71	0.466395	MGLL	1	1	trans_eQTL_trans_eQTL	rs1354034	rs1354034
ENSG00000149218.4_3:56849749:T:C	3:56849749:T:C	trans_eQTL	3:56849749:T:C	1.02297e-37	0.230194	ENDOD1	1	ENSG00000177324.9_3:56849749:T:C	3:56849749:T:C	trans_eQTL	3:56849749:T:C	6.60182e-24	0.181745	BEND2	1	1	trans_eQTL_trans_eQTL	rs1354034	rs1354034
ENSG00000149218.4_3:56849749:T:C	3:56849749:T:C	trans_eQTL	3:56849749:T:C	1.02297e-37	0.230194	ENDOD1	1	ENSG00000117155.12_3:56849749:T:C	3:56849749:T:C	trans_eQTL	3:56849749:T:C	8.94289e-21	0.1687	SSX2IP	1	1	trans_eQTL_trans_eQTL	rs1354034	rs1354034
ENSG00000149218.4_3:56849749:T:C	3:56849749:T:C	trans_eQTL	3:56849749:T:C	1.02297e-37	0.230194	ENDOD1	1	ENSG00000148426.8_3:56849749:T:C	3:56849749:T:C	trans_eQTL	3:56849749:T:C	7.20628e-32	0.21114	PROSER2	1	1	trans_eQTL_trans_eQTL	rs1354034	rs1354034
ENSG00000149218.4_3:56849749:T:C	3:56849749:T:C	trans_eQTL	3:56849749:T:C	1.02297e-37	0.230194	ENDOD1	1	ENSG00000179855.5_3:56849749:T:C	3:56849749:T:C	trans_eQTL	3:56849749:T:C	3.20174e-16	0.220606	GIPC3	1	1	trans_eQTL_trans_eQTL	rs1354034	rs1354034
ENSG00000149218.4_3:56849749:T:C	3:56849749:T:C	trans_eQTL	3:56849749:T:C	1.02297e-37	0.230194	ENDOD1	1	ENSG00000101470.5_3:56849749:T:C	3:56849749:T:C	trans_eQTL	3:56849749:T:C	7.11404e-15	0.140759	TNNC2	1	1	trans_eQTL_trans_eQTL	rs1354034	rs1354034
ENSG00000149218.4_3:56849749:T:C	3:56849749:T:C	trans_eQTL	3:56849749:T:C	1.02297e-37	0.230194	ENDOD1	1	ENSG00000090975.8_3:56849749:T:C	3:56849749:T:C	trans_eQTL	3:56849749:T:C	4.81424e-13	0.130864	PITPNM2	1	1	trans_eQTL_trans_eQTL	rs1354034	rs1354034
ENSG00000149218.4_3:56849749:T:C	3:56849749:T:C	trans_eQTL	3:56849749:T:C	1.02297e-37	0.230194	ENDOD1	1	ENSG00000172889.11_3:56849749:T:C	3:56849749:T:C	trans_eQTL	3:56849749:T:C	1.21899e-10	0.116607	EGFL7	1	1	trans_eQTL_trans_eQTL	rs1354034	rs1354034
ENSG00000149218.4_3:56849749:T:C	3:56849749:T:C	trans_eQTL	3:56849749:T:C	1.02297e-37	0.230194	ENDOD1	1	ENSG00000088826.13_3:56849749:T:C	3:56849749:T:C	trans_eQTL	3:56849749:T:C	3.551e-25	0.186761	SMOX	1	1	trans_eQTL_trans_eQTL	rs1354034	rs1354034
ENSG00000149218.4_3:56849749:T:C	3:56849749:T:C	trans_eQTL	3:56849749:T:C	1.02297e-37	0.230194	ENDOD1	1	ENSG00000255552.3_3:56849749:T:C	3:56849749:T:C	trans_eQTL	3:56849749:T:C	3.82516e-106	0.382536	LY6G6E	1	1	trans_eQTL_trans_eQTL	rs1354034	rs1354034
ENSG00000149218.4_3:56849749:T:C	3:56849749:T:C	trans_eQTL	3:56849749:T:C	1.02297e-37	0.230194	ENDOD1	1	ENSG00000101082.9_3:56849749:T:C	3:56849749:T:C	trans_eQTL	3:56849749:T:C	1.42785e-32	0.213529	SLA2	1	1	trans_eQTL_trans_eQTL	rs1354034	rs1354034
ENSG00000149218.4_3:56849749:T:C	3:56849749:T:C	trans_eQTL	3:56849749:T:C	1.02297e-37	0.230194	ENDOD1	1	ENSG00000137942.12_3:56849749:T:C	3:56849749:T:C	trans_eQTL	3:56849749:T:C	2.76876e-21	0.170892	FNBP1L	1	1	trans_eQTL_trans_eQTL	rs1354034	rs1354034
ENSG00000149218.4_3:56849749:T:C	3:56849749:T:C	trans_eQTL	3:56849749:T:C	1.02297e-37	0.230194	ENDOD1	1	ENSG00000127947.11_3:56849749:T:C	3:56849749:T:C	trans_eQTL	3:56849749:T:C	1.01042e-08	0.103856	PTPN12	1	1	trans_eQTL_trans_eQTL	rs1354034	rs1354034
ENSG00000149218.4_3:56849749:T:C	3:56849749:T:C	trans_eQTL	3:56849749:T:C	1.02297e-37	0.230194	ENDOD1	1	ENSG00000197959.9_3:56849749:T:C	3:56849749:T:C	trans_eQTL	3:56849749:T:C	2.04369e-36	0.226108	DNM3	1	1	trans_eQTL_trans_eQTL	rs1354034	rs1354034
ENSG00000149218.4_3:56849749:T:C	3:56849749:T:C	trans_eQTL	3:56849749:T:C	1.02297e-37	0.230194	ENDOD1	1	ENSG00000197122.7_3:56849749:T:C	3:56849749:T:C	trans_eQTL	3:56849749:T:C	1.49403e-15	0.144249	SRC	1	1	trans_eQTL_trans_eQTL	rs1354034	rs1354034
ENSG00000149218.4_3:56849749:T:C	3:56849749:T:C	trans_eQTL	3:56849749:T:C	1.02297e-37	0.230194	ENDOD1	1	ENSG00000100351.12_3:56849749:T:C	3:56849749:T:C	trans_eQTL	3:56849749:T:C	1.10635e-36	0.226952	GRAP2	1	1	trans_eQTL_trans_eQTL	rs1354034	rs1354034
ENSG00000149218.4_3:56849749:T:C	3:56849749:T:C	trans_eQTL	3:56849749:T:C	1.02297e-37	0.230194	ENDOD1	1	ENSG00000196914.4_3:56849749:T:C	3:56849749:T:C	trans_eQTL	3:56849749:T:C	1.43935e-09	0.109659	ARHGEF12	1	1	trans_eQTL_trans_eQTL	rs1354034	rs1354034
ENSG00000149218.4_3:56849749:T:C	3:56849749:T:C	trans_eQTL	3:56849749:T:C	1.02297e-37	0.230194	ENDOD1	1	ENSG00000138080.9_3:56849749:T:C	3:56849749:T:C	trans_eQTL	3:56849749:T:C	1.68614e-10	0.115717	EMILIN1	1	1	trans_eQTL_trans_eQTL	rs1354034	rs1354034
ENSG00000149218.4_3:56849749:T:C	3:56849749:T:C	trans_eQTL	3:56849749:T:C	1.02297e-37	0.230194	ENDOD1	1	ENSG00000128266.7_3:56849749:T:C	3:56849749:T:C	trans_eQTL	3:56849749:T:C	5.74391e-38	0.230973	GNAZ	1	1	trans_eQTL_trans_eQTL	rs1354034	rs1354034
ENSG00000149218.4_3:56849749:T:C	3:56849749:T:C	trans_eQTL	3:56849749:T:C	1.02297e-37	0.230194	ENDOD1	1	ENSG00000185340.11_3:56849749:T:C	3:56849749:T:C	trans_eQTL	3:56849749:T:C	1.87173e-33	0.216487	GAS2L1	1	1	trans_eQTL_trans_eQTL	rs1354034	rs1354034
ENSG00000149218.4_3:56849749:T:C	3:56849749:T:C	trans_eQTL	3:56849749:T:C	1.02297e-37	0.230194	ENDOD1	1	ENSG00000005961.13_3:56849749:T:C	3:56849749:T:C	trans_eQTL	3:56849749:T:C	1.43283e-97	0.546505	ITGA2B	1	1	trans_eQTL_trans_eQTL	rs1354034	rs1354034
ENSG00000149218.4_3:56849749:T:C	3:56849749:T:C	trans_eQTL	3:56849749:T:C	1.02297e-37	0.230194	ENDOD1	1	ENSG00000168497.4_3:56849749:T:C	3:56849749:T:C	trans_eQTL	3:56849749:T:C	5.8845e-10	0.112225	SDPR	1	1	trans_eQTL_trans_eQTL	rs1354034	rs1354034
ENSG00000149218.4_3:56849749:T:C	3:56849749:T:C	trans_eQTL	3:56849749:T:C	1.02297e-37	0.230194	ENDOD1	1	ENSG00000150594.5_3:56849749:T:C	3:56849749:T:C	trans_eQTL	3:56849749:T:C	4.28431e-44	0.24917	ADRA2A	1	1	trans_eQTL_trans_eQTL	rs1354034	rs1354034
ENSG00000149218.4_3:56849749:T:C	3:56849749:T:C	trans_eQTL	3:56849749:T:C	1.02297e-37	0.230194	ENDOD1	1	ENSG00000156011.12_3:56849749:T:C	3:56849749:T:C	trans_eQTL	3:56849749:T:C	2.42507e-24	0.18348	PSD3	1	1	trans_eQTL_trans_eQTL	rs1354034	rs1354034
ENSG00000149218.4_3:56849749:T:C	3:56849749:T:C	trans_eQTL	3:56849749:T:C	1.02297e-37	0.230194	ENDOD1	1	ENSG00000182093.10_3:56849749:T:C	3:56849749:T:C	trans_eQTL	3:56849749:T:C	6.73914e-19	0.160353	WRB	1	1	trans_eQTL_trans_eQTL	rs1354034	rs1354034
ENSG00000149218.4_3:56849749:T:C	3:56849749:T:C	trans_eQTL	3:56849749:T:C	1.02297e-37	0.230194	ENDOD1	1	ENSG00000178732.4_3:56849749:T:C	3:56849749:T:C	trans_eQTL	3:56849749:T:C	1.64199e-17	0.153887	GP5	1	1	trans_eQTL_trans_eQTL	rs1354034	rs1354034
ENSG00000149218.4_3:56849749:T:C	3:56849749:T:C	trans_eQTL	3:56849749:T:C	1.02297e-37	0.230194	ENDOD1	1	ENSG00000100218.7_3:56849749:T:C	3:56849749:T:C	trans_eQTL	3:56849749:T:C	6.22275e-12	0.124473	RTDR1	1	1	trans_eQTL_trans_eQTL	rs1354034	rs1354034
ENSG00000149218.4_3:56849749:T:C	3:56849749:T:C	trans_eQTL	3:56849749:T:C	1.02297e-37	0.230194	ENDOD1	1	ENSG00000197879.10_3:56849749:T:C	3:56849749:T:C	trans_eQTL	3:56849749:T:C	2.0302e-11	0.121407	MYO1C	1	1	trans_eQTL_trans_eQTL	rs1354034	rs1354034
ENSG00000149218.4_3:56849749:T:C	3:56849749:T:C	trans_eQTL	3:56849749:T:C	1.02297e-37	0.230194	ENDOD1	1	ENSG00000122786.15_3:56849749:T:C	3:56849749:T:C	trans_eQTL	3:56849749:T:C	9.36828e-101	0.558001	CALD1	1	1	trans_eQTL_trans_eQTL	rs1354034	rs1354034
ENSG00000149218.4_3:56849749:T:C	3:56849749:T:C	trans_eQTL	3:56849749:T:C	1.02297e-37	0.230194	ENDOD1	1	ENSG00000119326.10_3:56849749:T:C	3:56849749:T:C	trans_eQTL	3:56849749:T:C	1.42781e-09	0.109683	CTNNAL1	1	1	trans_eQTL_trans_eQTL	rs1354034	rs1354034
ENSG00000149218.4_3:56849749:T:C	3:56849749:T:C	trans_eQTL	3:56849749:T:C	1.02297e-37	0.230194	ENDOD1	1	ENSG00000142961.10_3:56849749:T:C	3:56849749:T:C	trans_eQTL	3:56849749:T:C	1.15821e-09	0.110288	MOB3C	1	1	trans_eQTL_trans_eQTL	rs1354034	rs1354034
ENSG00000149218.4_3:56849749:T:C	3:56849749:T:C	trans_eQTL	3:56849749:T:C	1.02297e-37	0.230194	ENDOD1	1	ENSG00000196611.4_3:56849749:T:C	3:56849749:T:C	trans_eQTL	3:56849749:T:C	5.19072e-29	0.201117	MMP1	1	1	trans_eQTL_trans_eQTL	rs1354034	rs1354034
ENSG00000149218.4_3:56849749:T:C	3:56849749:T:C	trans_eQTL	3:56849749:T:C	1.02297e-37	0.230194	ENDOD1	1	ENSG00000167131.12_3:56849749:T:C	3:56849749:T:C	trans_eQTL	3:56849749:T:C	1.98456e-10	0.115268	CCDC103	1	1	trans_eQTL_trans_eQTL	rs1354034	rs1354034
ENSG00000149218.4_3:56849749:T:C	3:56849749:T:C	trans_eQTL	3:56849749:T:C	1.02297e-37	0.230194	ENDOD1	1	ENSG00000166963.8_3:56849749:T:C	3:56849749:T:C	trans_eQTL	3:56849749:T:C	1.23666e-28	0.199754	MAP1A	1	1	trans_eQTL_trans_eQTL	rs1354034	rs1354034
ENSG00000149218.4_3:56849749:T:C	3:56849749:T:C	trans_eQTL	3:56849749:T:C	1.02297e-37	0.230194	ENDOD1	1	ENSG00000214447.3_3:56849749:T:C	3:56849749:T:C	trans_eQTL	3:56849749:T:C	2.81421e-11	0.120546	FAM187A	1	1	trans_eQTL_trans_eQTL	rs1354034	rs1354034
ENSG00000149218.4_3:56849749:T:C	3:56849749:T:C	trans_eQTL	3:56849749:T:C	1.02297e-37	0.230194	ENDOD1	1	ENSG00000174175.12_3:56849749:T:C	3:56849749:T:C	trans_eQTL	3:56849749:T:C	3.18839e-77	0.328669	SELP	1	1	trans_eQTL_trans_eQTL	rs1354034	rs1354034
ENSG00000149218.4_3:56849749:T:C	3:56849749:T:C	trans_eQTL	3:56849749:T:C	1.02297e-37	0.230194	ENDOD1	1	ENSG00000106665.11_3:56849749:T:C	3:56849749:T:C	trans_eQTL	3:56849749:T:C	2.17277e-22	0.175551	CLIP2	1	1	trans_eQTL_trans_eQTL	rs1354034	rs1354034
ENSG00000149218.4_3:56849749:T:C	3:56849749:T:C	trans_eQTL	3:56849749:T:C	1.02297e-37	0.230194	ENDOD1	1	ENSG00000198948.7_3:56849749:T:C	3:56849749:T:C	trans_eQTL	3:56849749:T:C	6.62233e-11	0.118262	MFAP3L	1	1	trans_eQTL_trans_eQTL	rs1354034	rs1354034
ENSG00000149218.4_3:56849749:T:C	3:56849749:T:C	trans_eQTL	3:56849749:T:C	1.02297e-37	0.230194	ENDOD1	1	ENSG00000119242.4_3:56849749:T:C	3:56849749:T:C	trans_eQTL	3:56849749:T:C	9.52814e-17	0.150205	CCDC92	1	1	trans_eQTL_trans_eQTL	rs1354034	rs1354034
ENSG00000149218.4_3:56849749:T:C	3:56849749:T:C	trans_eQTL	3:56849749:T:C	1.02297e-37	0.230194	ENDOD1	1	ENSG00000138685.8_3:56849749:T:C	3:56849749:T:C	trans_eQTL	3:56849749:T:C	2.17343e-10	0.115017	FGF2	1	1	trans_eQTL_trans_eQTL	rs1354034	rs1354034
ENSG00000149218.4_3:56849749:T:C	3:56849749:T:C	trans_eQTL	3:56849749:T:C	1.02297e-37	0.230194	ENDOD1	1	ENSG00000187513.8_3:56849749:T:C	3:56849749:T:C	trans_eQTL	3:56849749:T:C	2.33724e-13	0.132614	GJA4	1	1	trans_eQTL_trans_eQTL	rs1354034	rs1354034
ENSG00000149218.4_3:56849749:T:C	3:56849749:T:C	trans_eQTL	3:56849749:T:C	1.02297e-37	0.230194	ENDOD1	1	ENSG00000172927.3_3:56849749:T:C	3:56849749:T:C	trans_eQTL	3:56849749:T:C	5.76989e-37	0.227843	MYEOV	1	1	trans_eQTL_trans_eQTL	rs1354034	rs1354034
ENSG00000149218.4_3:56849749:T:C	3:56849749:T:C	trans_eQTL	3:56849749:T:C	1.02297e-37	0.230194	ENDOD1	1	ENSG00000095321.12_3:56849749:T:C	3:56849749:T:C	trans_eQTL	3:56849749:T:C	2.68102e-30	0.205696	CRAT	1	1	trans_eQTL_trans_eQTL	rs1354034	rs1354034
ENSG00000149218.4_3:56849749:T:C	3:56849749:T:C	trans_eQTL	3:56849749:T:C	1.02297e-37	0.230194	ENDOD1	1	ENSG00000203618.5_3:56849749:T:C	3:56849749:T:C	trans_eQTL	3:56849749:T:C	8.8552e-44	0.248269	GP1BB	1	1	trans_eQTL_trans_eQTL	rs1354034	rs1354034
ENSG00000149218.4_3:56849749:T:C	3:56849749:T:C	trans_eQTL	3:56849749:T:C	1.02297e-37	0.230194	ENDOD1	1	ENSG00000109265.8_3:56849749:T:C	3:56849749:T:C	trans_eQTL	3:56849749:T:C	4.46017e-34	0.218549	KIAA1211	1	1	trans_eQTL_trans_eQTL	rs1354034	rs1354034
ENSG00000149218.4_3:56849749:T:C	3:56849749:T:C	trans_eQTL	3:56849749:T:C	1.02297e-37	0.230194	ENDOD1	1	ENSG00000115758.8_3:56849749:T:C	3:56849749:T:C	trans_eQTL	3:56849749:T:C	5.09705e-40	0.237239	ODC1	1	1	trans_eQTL_trans_eQTL	rs1354034	rs1354034
ENSG00000149218.4_3:56849749:T:C	3:56849749:T:C	trans_eQTL	3:56849749:T:C	1.02297e-37	0.230194	ENDOD1	1	ENSG00000215193.8_3:56849749:T:C	3:56849749:T:C	trans_eQTL	3:56849749:T:C	1.65142e-15	0.144028	PEX26	1	1	trans_eQTL_trans_eQTL	rs1354034	rs1354034
ENSG00000149218.4_3:56849749:T:C	3:56849749:T:C	trans_eQTL	3:56849749:T:C	1.02297e-37	0.230194	ENDOD1	1	ENSG00000236279.2_3:56849749:T:C	3:56849749:T:C	trans_eQTL	3:56849749:T:C	9.48825e-52	0.405368	CLEC2L	1	1	trans_eQTL_trans_eQTL	rs1354034	rs1354034
ENSG00000149218.4_3:56849749:T:C	3:56849749:T:C	trans_eQTL	3:56849749:T:C	1.02297e-37	0.230194	ENDOD1	1	ENSG00000123500.5_3:56849749:T:C	3:56849749:T:C	trans_eQTL	3:56849749:T:C	2.90186e-15	0.142775	COL10A1	1	1	trans_eQTL_trans_eQTL	rs1354034	rs1354034
ENSG00000149218.4_3:56849749:T:C	3:56849749:T:C	trans_eQTL	3:56849749:T:C	1.02297e-37	0.230194	ENDOD1	1	ENSG00000258388.3_3:56849749:T:C	3:56849749:T:C	trans_eQTL	3:56849749:T:C	2.87665e-18	0.157448	PPT2-EGFL8	1	1	trans_eQTL_trans_eQTL	rs1354034	rs1354034
ENSG00000149218.4_3:56849749:T:C	3:56849749:T:C	trans_eQTL	3:56849749:T:C	1.02297e-37	0.230194	ENDOD1	1	ENSG00000122679.4_3:56849749:T:C	3:56849749:T:C	trans_eQTL	3:56849749:T:C	7.88083e-10	0.111394	RAMP3	1	1	trans_eQTL_trans_eQTL	rs1354034	rs1354034
ENSG00000149218.4_3:56849749:T:C	3:56849749:T:C	trans_eQTL	3:56849749:T:C	1.02297e-37	0.230194	ENDOD1	1	ENSG00000066697.10_3:56849749:T:C	3:56849749:T:C	trans_eQTL	3:56849749:T:C	1.43597e-28	0.298694	MSANTD3	1	1	trans_eQTL_trans_eQTL	rs1354034	rs1354034
ENSG00000149218.4_3:56849749:T:C	3:56849749:T:C	trans_eQTL	3:56849749:T:C	1.02297e-37	0.230194	ENDOD1	1	ENSG00000143595.8_3:56849749:T:C	3:56849749:T:C	trans_eQTL	3:56849749:T:C	2.02221e-48	0.261169	AQP10	1	1	trans_eQTL_trans_eQTL	rs1354034	rs1354034
ENSG00000149218.4_3:56849749:T:C	3:56849749:T:C	trans_eQTL	3:56849749:T:C	1.02297e-37	0.230194	ENDOD1	1	ENSG00000100243.16_3:56849749:T:C	3:56849749:T:C	trans_eQTL	3:56849749:T:C	4.67949e-15	0.141704	CYB5R3	1	1	trans_eQTL_trans_eQTL	rs1354034	rs1354034
ENSG00000149218.4_3:56849749:T:C	3:56849749:T:C	trans_eQTL	3:56849749:T:C	1.02297e-37	0.230194	ENDOD1	1	ENSG00000213977.3_3:56849749:T:C	3:56849749:T:C	trans_eQTL	3:56849749:T:C	4.93446e-12	0.125066	TAX1BP3	1	1	trans_eQTL_trans_eQTL	rs1354034	rs1354034
ENSG00000149218.4_3:56849749:T:C	3:56849749:T:C	trans_eQTL	3:56849749:T:C	1.02297e-37	0.230194	ENDOD1	1	ENSG00000102362.11_3:56849749:T:C	3:56849749:T:C	trans_eQTL	3:56849749:T:C	8.67306e-38	0.230417	SYTL4	1	1	trans_eQTL_trans_eQTL	rs1354034	rs1354034
ENSG00000149218.4_3:56849749:T:C	3:56849749:T:C	trans_eQTL	3:56849749:T:C	1.02297e-37	0.230194	ENDOD1	1	ENSG00000101335.5_3:56849749:T:C	3:56849749:T:C	trans_eQTL	3:56849749:T:C	5.94395e-89	0.528298	MYL9	1	1	trans_eQTL_trans_eQTL	rs1354034	rs1354034
ENSG00000149218.4_3:56849749:T:C	3:56849749:T:C	trans_eQTL	3:56849749:T:C	1.02297e-37	0.230194	ENDOD1	1	ENSG00000143811.12_3:56849749:T:C	3:56849749:T:C	trans_eQTL	3:56849749:T:C	1.2174e-11	0.122742	PYCR2	1	1	trans_eQTL_trans_eQTL	rs1354034	rs1354034
ENSG00000149218.4_3:56849749:T:C	3:56849749:T:C	trans_eQTL	3:56849749:T:C	1.02297e-37	0.230194	ENDOD1	1	ENSG00000178033.5_3:56849749:T:C	3:56849749:T:C	trans_eQTL	3:56849749:T:C	5.96166e-26	0.189755	FAM26E	1	1	trans_eQTL_trans_eQTL	rs1354034	rs1354034
ENSG00000149218.4_3:56849749:T:C	3:56849749:T:C	trans_eQTL	3:56849749:T:C	1.02297e-37	0.230194	ENDOD1	1	ENSG00000165914.10_3:56849749:T:C	3:56849749:T:C	trans_eQTL	3:56849749:T:C	6.66563e-86	0.51986	TTC7B	1	1	trans_eQTL_trans_eQTL	rs1354034	rs1354034
ENSG00000149218.4_3:56849749:T:C	3:56849749:T:C	trans_eQTL	3:56849749:T:C	1.02297e-37	0.230194	ENDOD1	1	ENSG00000169704.4_3:56849749:T:C	3:56849749:T:C	trans_eQTL	3:56849749:T:C	8.83545e-96	0.538007	GP9	1	1	trans_eQTL_trans_eQTL	rs1354034	rs1354034
ENSG00000149218.4_3:56849749:T:C	3:56849749:T:C	trans_eQTL	3:56849749:T:C	1.02297e-37	0.230194	ENDOD1	1	ENSG00000102316.12_3:56849749:T:C	3:56849749:T:C	trans_eQTL	3:56849749:T:C	1.58196e-09	0.109385	MAGED2	1	1	trans_eQTL_trans_eQTL	rs1354034	rs1354034
ENSG00000149218.4_3:56849749:T:C	3:56849749:T:C	trans_eQTL	3:56849749:T:C	1.02297e-37	0.230194	ENDOD1	1	ENSG00000163737.3_3:56849749:T:C	3:56849749:T:C	trans_eQTL	3:56849749:T:C	7.70118e-88	0.525138	PF4	1	1	trans_eQTL_trans_eQTL	rs1354034	rs1354034
ENSG00000149218.4_3:56849749:T:C	3:56849749:T:C	trans_eQTL	3:56849749:T:C	1.02297e-37	0.230194	ENDOD1	1	ENSG00000149781.8_3:56849749:T:C	3:56849749:T:C	trans_eQTL	3:56849749:T:C	1.2853e-32	0.213683	FERMT3	1	1	trans_eQTL_trans_eQTL	rs1354034	rs1354034
ENSG00000149218.4_3:56849749:T:C	3:56849749:T:C	trans_eQTL	3:56849749:T:C	1.02297e-37	0.230194	ENDOD1	1	ENSG00000267060.1_3:56849749:T:C	3:56849749:T:C	trans_eQTL	3:56849749:T:C	3.84121e-11	0.119721	PTGES3L	1	1	trans_eQTL_trans_eQTL	rs1354034	rs1354034
ENSG00000149218.4_3:56849749:T:C	3:56849749:T:C	trans_eQTL	3:56849749:T:C	1.02297e-37	0.230194	ENDOD1	1	ENSG00000198873.10_3:56849749:T:C	3:56849749:T:C	trans_eQTL	3:56849749:T:C	1.59065e-22	0.176113	GRK5	1	1	trans_eQTL_trans_eQTL	rs1354034	rs1354034
ENSG00000149218.4_3:56849749:T:C	3:56849749:T:C	trans_eQTL	3:56849749:T:C	1.02297e-37	0.230194	ENDOD1	1	ENSG00000168118.7_3:56849749:T:C	3:56849749:T:C	trans_eQTL	3:56849749:T:C	5.59705e-09	0.105648	RAB4A	1	1	trans_eQTL_trans_eQTL	rs1354034	rs1354034
ENSG00000149218.4_3:56849749:T:C	3:56849749:T:C	trans_eQTL	3:56849749:T:C	1.02297e-37	0.230194	ENDOD1	1	ENSG00000178057.10_3:56849749:T:C	3:56849749:T:C	trans_eQTL	3:56849749:T:C	4.91742e-10	0.112733	NDUFAF3	1	1	trans_eQTL_trans_eQTL	rs1354034	rs1354034
ENSG00000149218.4_3:56849749:T:C	3:56849749:T:C	trans_eQTL	3:56849749:T:C	1.02297e-37	0.230194	ENDOD1	1	ENSG00000166333.9_3:56849749:T:C	3:56849749:T:C	trans_eQTL	3:56849749:T:C	3.33936e-39	0.234768	ILK	1	1	trans_eQTL_trans_eQTL	rs1354034	rs1354034
ENSG00000149218.4_3:56849749:T:C	3:56849749:T:C	trans_eQTL	3:56849749:T:C	1.02297e-37	0.230194	ENDOD1	1	ENSG00000147394.14_3:56849749:T:C	3:56849749:T:C	trans_eQTL	3:56849749:T:C	2.00721e-09	0.10869	ZNF185	1	1	trans_eQTL_trans_eQTL	rs1354034	rs1354034
ENSG00000149218.4_3:56849749:T:C	3:56849749:T:C	trans_eQTL	3:56849749:T:C	1.02297e-37	0.230194	ENDOD1	1	ENSG00000049323.11_3:56849749:T:C	3:56849749:T:C	trans_eQTL	3:56849749:T:C	9.88997e-74	0.321381	LTBP1	1	1	trans_eQTL_trans_eQTL	rs1354034	rs1354034
ENSG00000149218.4_3:56849749:T:C	3:56849749:T:C	trans_eQTL	3:56849749:T:C	1.02297e-37	0.230194	ENDOD1	1	ENSG00000254810.1_3:56849749:T:C	3:56849749:T:C	trans_eQTL	3:56849749:T:C	2.18215e-11	0.121217	RP11-672A2.4	1	1	trans_eQTL_trans_eQTL	rs1354034	rs1354034
ENSG00000149218.4_3:56849749:T:C	3:56849749:T:C	trans_eQTL	3:56849749:T:C	1.02297e-37	0.230194	ENDOD1	1	ENSG00000072422.12_3:56849749:T:C	3:56849749:T:C	trans_eQTL	3:56849749:T:C	3.97577e-19	0.161396	RHOBTB1	1	1	trans_eQTL_trans_eQTL	rs1354034	rs1354034
ENSG00000149218.4_3:56849749:T:C	3:56849749:T:C	trans_eQTL	3:56849749:T:C	1.02297e-37	0.230194	ENDOD1	1	ENSG00000143321.14_3:56849749:T:C	3:56849749:T:C	trans_eQTL	3:56849749:T:C	5.45518e-13	0.13056	HDGF	1	1	trans_eQTL_trans_eQTL	rs1354034	rs1354034
ENSG00000149218.4_3:56849749:T:C	3:56849749:T:C	trans_eQTL	3:56849749:T:C	1.02297e-37	0.230194	ENDOD1	1	ENSG00000112655.11_3:56849749:T:C	3:56849749:T:C	trans_eQTL	3:56849749:T:C	7.9714e-19	0.16002	PTK7	1	1	trans_eQTL_trans_eQTL	rs1354034	rs1354034
ENSG00000149218.4_3:56849749:T:C	3:56849749:T:C	trans_eQTL	3:56849749:T:C	1.02297e-37	0.230194	ENDOD1	1	ENSG00000154917.6_3:56849749:T:C	3:56849749:T:C	trans_eQTL	3:56849749:T:C	2.045e-57	0.284294	RAB6B	1	1	trans_eQTL_trans_eQTL	rs1354034	rs1354034
ENSG00000149218.4_3:56849749:T:C	3:56849749:T:C	trans_eQTL	3:56849749:T:C	1.02297e-37	0.230194	ENDOD1	1	ENSG00000167100.10_3:56849749:T:C	3:56849749:T:C	trans_eQTL	3:56849749:T:C	3.13617e-77	0.328684	SAMD14	1	1	trans_eQTL_trans_eQTL	rs1354034	rs1354034
ENSG00000149218.4_3:56849749:T:C	3:56849749:T:C	trans_eQTL	3:56849749:T:C	1.02297e-37	0.230194	ENDOD1	1	ENSG00000124172.5_3:56849749:T:C	3:56849749:T:C	trans_eQTL	3:56849749:T:C	7.79654e-12	0.123894	ATP5E	1	1	trans_eQTL_trans_eQTL	rs1354034	rs1354034
ENSG00000149218.4_3:56849749:T:C	3:56849749:T:C	trans_eQTL	3:56849749:T:C	1.02297e-37	0.230194	ENDOD1	1	ENSG00000185052.7_3:56849749:T:C	3:56849749:T:C	trans_eQTL	3:56849749:T:C	5.30153e-76	0.48737	SLC24A3	1	1	trans_eQTL_trans_eQTL	rs1354034	rs1354034
ENSG00000149218.4_3:56849749:T:C	3:56849749:T:C	trans_eQTL	3:56849749:T:C	1.02297e-37	0.230194	ENDOD1	1	ENSG00000069966.14_3:56849749:T:C	3:56849749:T:C	trans_eQTL	3:56849749:T:C	1.77188e-30	0.206328	GNB5	1	1	trans_eQTL_trans_eQTL	rs1354034	rs1354034
ENSG00000149218.4_3:56849749:T:C	3:56849749:T:C	trans_eQTL	3:56849749:T:C	1.02297e-37	0.230194	ENDOD1	1	ENSG00000010278.7_3:56849749:T:C	3:56849749:T:C	trans_eQTL	3:56849749:T:C	1.31336e-09	0.109925	CD9	1	1	trans_eQTL_trans_eQTL	rs1354034	rs1354034
ENSG00000149218.4_3:56849749:T:C	3:56849749:T:C	trans_eQTL	3:56849749:T:C	1.02297e-37	0.230194	ENDOD1	1	ENSG00000204424.8_3:56849749:T:C	3:56849749:T:C	trans_eQTL	3:56849749:T:C	6.10022e-107	0.570713	LY6G6F	1	1	trans_eQTL_trans_eQTL	rs1354034	rs1354034
ENSG00000149218.4_3:56849749:T:C	3:56849749:T:C	trans_eQTL	3:56849749:T:C	1.02297e-37	0.230194	ENDOD1	1	ENSG00000102230.9_3:56849749:T:C	3:56849749:T:C	trans_eQTL	3:56849749:T:C	4.4458e-24	0.182432	PCYT1B	1	1	trans_eQTL_trans_eQTL	rs1354034	rs1354034
ENSG00000149218.4_3:56849749:T:C	3:56849749:T:C	trans_eQTL	3:56849749:T:C	1.02297e-37	0.230194	ENDOD1	1	ENSG00000180190.7_3:56849749:T:C	3:56849749:T:C	trans_eQTL	3:56849749:T:C	4.54589e-21	0.169968	TDRP	1	1	trans_eQTL_trans_eQTL	rs1354034	rs1354034
ENSG00000149218.4_3:56849749:T:C	3:56849749:T:C	trans_eQTL	3:56849749:T:C	1.02297e-37	0.230194	ENDOD1	1	ENSG00000160789.15_3:56849749:T:C	3:56849749:T:C	trans_eQTL	3:56849749:T:C	7.74424e-37	0.227441	LMNA	1	1	trans_eQTL_trans_eQTL	rs1354034	rs1354034
ENSG00000149218.4_3:56849749:T:C	3:56849749:T:C	trans_eQTL	3:56849749:T:C	1.02297e-37	0.230194	ENDOD1	1	ENSG00000212864.2_3:56849749:T:C	3:56849749:T:C	trans_eQTL	3:56849749:T:C	5.22098e-22	0.17396	RNF208	1	1	trans_eQTL_trans_eQTL	rs1354034	rs1354034
ENSG00000149218.4_3:56849749:T:C	3:56849749:T:C	trans_eQTL	3:56849749:T:C	1.02297e-37	0.230194	ENDOD1	1	ENSG00000259577.1_3:56849749:T:C	3:56849749:T:C	trans_eQTL	3:56849749:T:C	3.57049e-10	0.113634	RP11-430B1.2	1	1	trans_eQTL_trans_eQTL	rs1354034	rs1354034
ENSG00000149218.4_3:56849749:T:C	3:56849749:T:C	trans_eQTL	3:56849749:T:C	1.02297e-37	0.230194	ENDOD1	1	ENSG00000256235.1_3:56849749:T:C	3:56849749:T:C	trans_eQTL	3:56849749:T:C	8.07836e-10	0.111323	SMIM3	1	1	trans_eQTL_trans_eQTL	rs1354034	rs1354034
ENSG00000149218.4_3:56849749:T:C	3:56849749:T:C	trans_eQTL	3:56849749:T:C	1.02297e-37	0.230194	ENDOD1	1	ENSG00000148908.10_3:56849749:T:C	3:56849749:T:C	trans_eQTL	3:56849749:T:C	5.06308e-26	0.190026	RGS10	1	1	trans_eQTL_trans_eQTL	rs1354034	rs1354034
ENSG00000149218.4_3:56849749:T:C	3:56849749:T:C	trans_eQTL	3:56849749:T:C	1.02297e-37	0.230194	ENDOD1	1	ENSG00000169398.15_3:56849749:T:C	3:56849749:T:C	trans_eQTL	3:56849749:T:C	4.99237e-27	0.193835	PTK2	1	1	trans_eQTL_trans_eQTL	rs1354034	rs1354034
ENSG00000149218.4_3:56849749:T:C	3:56849749:T:C	trans_eQTL	3:56849749:T:C	1.02297e-37	0.230194	ENDOD1	1	ENSG00000117586.6_3:56849749:T:C	3:56849749:T:C	trans_eQTL	3:56849749:T:C	6.38174e-14	0.135699	TNFSF4	1	1	trans_eQTL_trans_eQTL	rs1354034	rs1354034
ENSG00000149218.4_3:56849749:T:C	3:56849749:T:C	trans_eQTL	3:56849749:T:C	1.02297e-37	0.230194	ENDOD1	1	ENSG00000235609.4_3:56849749:T:C	3:56849749:T:C	trans_eQTL	3:56849749:T:C	1.61298e-17	0.153924	AF127936.7	1	1	trans_eQTL_trans_eQTL	rs1354034	rs1354034
ENSG00000149218.4_3:56849749:T:C	3:56849749:T:C	trans_eQTL	3:56849749:T:C	1.02297e-37	0.230194	ENDOD1	1	ENSG00000161013.12_3:56849749:T:C	3:56849749:T:C	trans_eQTL	3:56849749:T:C	1.99309e-33	0.216396	MGAT4B	1	1	trans_eQTL_trans_eQTL	rs1354034	rs1354034
ENSG00000149218.4_3:56849749:T:C	3:56849749:T:C	trans_eQTL	3:56849749:T:C	1.02297e-37	0.230194	ENDOD1	1	ENSG00000042062.7_3:56849749:T:C	3:56849749:T:C	trans_eQTL	3:56849749:T:C	1.15033e-08	0.103458	FAM65C	1	1	trans_eQTL_trans_eQTL	rs1354034	rs1354034
ENSG00000149218.4_3:56849749:T:C	3:56849749:T:C	trans_eQTL	3:56849749:T:C	1.02297e-37	0.230194	ENDOD1	1	ENSG00000086189.5_3:56849749:T:C	3:56849749:T:C	trans_eQTL	3:56849749:T:C	7.38235e-09	0.104811	DIMT1	1	1	trans_eQTL_trans_eQTL	rs1354034	rs1354034
ENSG00000149218.4_3:56849749:T:C	3:56849749:T:C	trans_eQTL	3:56849749:T:C	1.02297e-37	0.230194	ENDOD1	1	ENSG00000243244.1_3:56849749:T:C	3:56849749:T:C	trans_eQTL	3:56849749:T:C	1.17074e-09	0.110257	STON1	1	1	trans_eQTL_trans_eQTL	rs1354034	rs1354034
ENSG00000149218.4_3:56849749:T:C	3:56849749:T:C	trans_eQTL	3:56849749:T:C	1.02297e-37	0.230194	ENDOD1	1	ENSG00000171611.5_3:56849749:T:C	3:56849749:T:C	trans_eQTL	3:56849749:T:C	6.46466e-63	0.297414	PTCRA	1	1	trans_eQTL_trans_eQTL	rs1354034	rs1354034
ENSG00000149218.4_3:56849749:T:C	3:56849749:T:C	trans_eQTL	3:56849749:T:C	1.02297e-37	0.230194	ENDOD1	1	ENSG00000188677.10_3:56849749:T:C	3:56849749:T:C	trans_eQTL	3:56849749:T:C	2.59512e-58	0.286481	PARVB	1	1	trans_eQTL_trans_eQTL	rs1354034	rs1354034
ENSG00000149218.4_3:56849749:T:C	3:56849749:T:C	trans_eQTL	3:56849749:T:C	1.02297e-37	0.230194	ENDOD1	1	ENSG00000085733.11_3:56849749:T:C	3:56849749:T:C	trans_eQTL	3:56849749:T:C	4.7922e-44	0.249031	CTTN	1	1	trans_eQTL_trans_eQTL	rs1354034	rs1354034
ENSG00000149218.4_3:56849749:T:C	3:56849749:T:C	trans_eQTL	3:56849749:T:C	1.02297e-37	0.230194	ENDOD1	1	ENSG00000106089.7_3:56849749:T:C	3:56849749:T:C	trans_eQTL	3:56849749:T:C	2.76001e-11	0.120598	STX1A	1	1	trans_eQTL_trans_eQTL	rs1354034	rs1354034
ENSG00000149218.4_3:56849749:T:C	3:56849749:T:C	trans_eQTL	3:56849749:T:C	1.02297e-37	0.230194	ENDOD1	1	ENSG00000131711.10_3:56849749:T:C	3:56849749:T:C	trans_eQTL	3:56849749:T:C	2.76328e-10	0.168687	MAP1B	1	1	trans_eQTL_trans_eQTL	rs1354034	rs1354034
ENSG00000149218.4_3:56849749:T:C	3:56849749:T:C	trans_eQTL	3:56849749:T:C	1.02297e-37	0.230194	ENDOD1	1	ENSG00000123739.6_3:56849749:T:C	3:56849749:T:C	trans_eQTL	3:56849749:T:C	1.29692e-24	0.184555	PLA2G12A	1	1	trans_eQTL_trans_eQTL	rs1354034	rs1354034
ENSG00000149218.4_3:56849749:T:C	3:56849749:T:C	trans_eQTL	3:56849749:T:C	1.02297e-37	0.230194	ENDOD1	1	ENSG00000099256.14_3:56849749:T:C	3:56849749:T:C	trans_eQTL	3:56849749:T:C	2.05556e-21	0.171444	PRTFDC1	1	1	trans_eQTL_trans_eQTL	rs1354034	rs1354034
ENSG00000149218.4_3:56849749:T:C	3:56849749:T:C	trans_eQTL	3:56849749:T:C	1.02297e-37	0.230194	ENDOD1	1	ENSG00000100362.8_3:56849749:T:C	3:56849749:T:C	trans_eQTL	3:56849749:T:C	7.45304e-19	0.160153	PVALB	1	1	trans_eQTL_trans_eQTL	rs1354034	rs1354034
ENSG00000149218.4_3:56849749:T:C	3:56849749:T:C	trans_eQTL	3:56849749:T:C	1.02297e-37	0.230194	ENDOD1	1	ENSG00000151693.5_3:56849749:T:C	3:56849749:T:C	trans_eQTL	3:56849749:T:C	1.28494e-22	0.176497	ASAP2	1	1	trans_eQTL_trans_eQTL	rs1354034	rs1354034
ENSG00000149218.4_3:56849749:T:C	3:56849749:T:C	trans_eQTL	3:56849749:T:C	1.02297e-37	0.230194	ENDOD1	1	ENSG00000259207.3_3:56849749:T:C	3:56849749:T:C	trans_eQTL	3:56849749:T:C	1.0948e-99	0.547574	ITGB3	1	1	trans_eQTL_trans_eQTL	rs1354034	rs1354034
ENSG00000149218.4_3:56849749:T:C	3:56849749:T:C	trans_eQTL	3:56849749:T:C	1.02297e-37	0.230194	ENDOD1	1	ENSG00000158560.10_3:56849749:T:C	3:56849749:T:C	trans_eQTL	3:56849749:T:C	5.19693e-13	0.130678	DYNC1I1	1	1	trans_eQTL_trans_eQTL	rs1354034	rs1354034
ENSG00000149218.4_3:56849749:T:C	3:56849749:T:C	trans_eQTL	3:56849749:T:C	1.02297e-37	0.230194	ENDOD1	1	ENSG00000167363.9_3:56849749:T:C	3:56849749:T:C	trans_eQTL	3:56849749:T:C	2.31022e-11	0.121067	FN3K	1	1	trans_eQTL_trans_eQTL	rs1354034	rs1354034
ENSG00000149218.4_3:56849749:T:C	3:56849749:T:C	trans_eQTL	3:56849749:T:C	1.02297e-37	0.230194	ENDOD1	1	ENSG00000156381.4_3:56849749:T:C	3:56849749:T:C	trans_eQTL	3:56849749:T:C	1.34512e-14	0.205496	ANKRD9	1	1	trans_eQTL_trans_eQTL	rs1354034	rs1354034
ENSG00000149218.4_3:56849749:T:C	3:56849749:T:C	trans_eQTL	3:56849749:T:C	1.02297e-37	0.230194	ENDOD1	1	ENSG00000061918.8_3:56849749:T:C	3:56849749:T:C	trans_eQTL	3:56849749:T:C	7.04202e-63	0.297328	GUCY1B3	1	1	trans_eQTL_trans_eQTL	rs1354034	rs1354034
ENSG00000149218.4_3:56849749:T:C	3:56849749:T:C	trans_eQTL	3:56849749:T:C	1.02297e-37	0.230194	ENDOD1	1	ENSG00000158457.4_3:56849749:T:C	3:56849749:T:C	trans_eQTL	3:56849749:T:C	7.27818e-55	0.27796	TSPAN33	1	1	trans_eQTL_trans_eQTL	rs1354034	rs1354034
ENSG00000149218.4_3:56849749:T:C	3:56849749:T:C	trans_eQTL	3:56849749:T:C	1.02297e-37	0.230194	ENDOD1	1	ENSG00000137801.9_3:56849749:T:C	3:56849749:T:C	trans_eQTL	3:56849749:T:C	8.1971e-13	0.129561	THBS1	1	1	trans_eQTL_trans_eQTL	rs1354034	rs1354034
ENSG00000149218.4_3:56849749:T:C	3:56849749:T:C	trans_eQTL	3:56849749:T:C	1.02297e-37	0.230194	ENDOD1	1	ENSG00000125952.14_3:56849749:T:C	3:56849749:T:C	trans_eQTL	3:56849749:T:C	2.28317e-20	0.166927	MAX	1	1	trans_eQTL_trans_eQTL	rs1354034	rs1354034
ENSG00000149218.4_3:56849749:T:C	3:56849749:T:C	trans_eQTL	3:56849749:T:C	1.02297e-37	0.230194	ENDOD1	1	ENSG00000148498.11_3:56849749:T:C	3:56849749:T:C	trans_eQTL	3:56849749:T:C	1.80428e-42	0.244492	PARD3	1	1	trans_eQTL_trans_eQTL	rs1354034	rs1354034
ENSG00000149218.4_3:56849749:T:C	3:56849749:T:C	trans_eQTL	3:56849749:T:C	1.02297e-37	0.230194	ENDOD1	1	ENSG00000272016.1_3:56849749:T:C	3:56849749:T:C	trans_eQTL	3:56849749:T:C	4.77821e-11	0.119139	RP11-215G15.5	1	1	trans_eQTL_trans_eQTL	rs1354034	rs1354034
ENSG00000149218.4_3:56849749:T:C	3:56849749:T:C	trans_eQTL	3:56849749:T:C	1.02297e-37	0.230194	ENDOD1	1	ENSG00000267279.1_3:56849749:T:C	3:56849749:T:C	trans_eQTL	3:56849749:T:C	1.68223e-14	0.138796	RP11-879F14.2	1	1	trans_eQTL_trans_eQTL	rs1354034	rs1354034
ENSG00000149218.4_3:56849749:T:C	3:56849749:T:C	trans_eQTL	3:56849749:T:C	1.02297e-37	0.230194	ENDOD1	1	ENSG00000228474.1_3:56849749:T:C	3:56849749:T:C	trans_eQTL	3:56849749:T:C	2.41108e-15	0.143188	OST4	1	1	trans_eQTL_trans_eQTL	rs1354034	rs1354034
ENSG00000149218.4_3:56849749:T:C	3:56849749:T:C	trans_eQTL	3:56849749:T:C	1.02297e-37	0.230194	ENDOD1	1	ENSG00000137507.7_3:56849749:T:C	3:56849749:T:C	trans_eQTL	3:56849749:T:C	5.11516e-10	0.112622	LRRC32	1	1	trans_eQTL_trans_eQTL	rs1354034	rs1354034
ENSG00000149218.4_3:56849749:T:C	3:56849749:T:C	trans_eQTL	3:56849749:T:C	1.02297e-37	0.230194	ENDOD1	1	ENSG00000188191.10_3:56849749:T:C	3:56849749:T:C	trans_eQTL	3:56849749:T:C	7.80154e-16	0.145678	PRKAR1B	1	1	trans_eQTL_trans_eQTL	rs1354034	rs1354034
ENSG00000149218.4_3:56849749:T:C	3:56849749:T:C	trans_eQTL	3:56849749:T:C	1.02297e-37	0.230194	ENDOD1	1	ENSG00000163898.5_3:56849749:T:C	3:56849749:T:C	trans_eQTL	3:56849749:T:C	1.31734e-19	0.163557	LIPH	1	1	trans_eQTL_trans_eQTL	rs1354034	rs1354034
ENSG00000149218.4_3:56849749:T:C	3:56849749:T:C	trans_eQTL	3:56849749:T:C	1.02297e-37	0.230194	ENDOD1	1	ENSG00000162722.8_3:56849749:T:C	3:56849749:T:C	trans_eQTL	3:56849749:T:C	1.62168e-11	0.179904	TRIM58	1	1	trans_eQTL_trans_eQTL	rs1354034	rs1354034
ENSG00000149218.4_3:56849749:T:C	3:56849749:T:C	trans_eQTL	3:56849749:T:C	1.02297e-37	0.230194	ENDOD1	1	ENSG00000072042.8_3:56849749:T:C	3:56849749:T:C	trans_eQTL	3:56849749:T:C	3.59029e-10	0.113618	RDH11	1	1	trans_eQTL_trans_eQTL	rs1354034	rs1354034
ENSG00000149218.4_3:56849749:T:C	3:56849749:T:C	trans_eQTL	3:56849749:T:C	1.02297e-37	0.230194	ENDOD1	1	ENSG00000095303.10_3:56849749:T:C	3:56849749:T:C	trans_eQTL	3:56849749:T:C	1.17068e-80	0.499099	PTGS1	1	1	trans_eQTL_trans_eQTL	rs1354034	rs1354034
ENSG00000149218.4_3:56849749:T:C	3:56849749:T:C	trans_eQTL	3:56849749:T:C	1.02297e-37	0.230194	ENDOD1	1	ENSG00000172572.6_3:56849749:T:C	3:56849749:T:C	trans_eQTL	3:56849749:T:C	6.50446e-85	0.344052	PDE3A	1	1	trans_eQTL_trans_eQTL	rs1354034	rs1354034
ENSG00000149218.4_3:56849749:T:C	3:56849749:T:C	trans_eQTL	3:56849749:T:C	1.02297e-37	0.230194	ENDOD1	1	ENSG00000088053.7_3:56849749:T:C	3:56849749:T:C	trans_eQTL	3:56849749:T:C	1.91962e-99	0.37095	GP6	1	1	trans_eQTL_trans_eQTL	rs1354034	rs1354034
ENSG00000149218.4_3:56849749:T:C	3:56849749:T:C	trans_eQTL	3:56849749:T:C	1.02297e-37	0.230194	ENDOD1	1	ENSG00000124772.7_3:56849749:T:C	3:56849749:T:C	trans_eQTL	3:56849749:T:C	8.95381e-26	0.189077	CPNE5	1	1	trans_eQTL_trans_eQTL	rs1354034	rs1354034
ENSG00000127578.6	16:664802:G:A	eQTL	16:664802:G:A	0	0.157232	WFIKKN1	1	ENSG00000007541_16:632309:632883:clu13146	16:681280:G:T	splicing_eQTL	16:681280:G:T	1.80778e-35	NA	PIGQ	1	0.99511	eQTL_splicing_eQTL	rs34812060	rs4984905
ENSG00000171051.4	19:52267703:G:T	eQTL	19:52267703:G:T	7.33934e-238	22.2857	FPR1	1	ENSG00000105509.6	19:52268972:T:C	eQTL	19:52268972:T:C	6.26996e-07	0.0150955	HAS1	7	0.923592	eQTL_eQTL	rs17694990	rs4802863
ENSG00000171051.4	19:52267703:G:T	eQTL	19:52267703:G:T	7.33934e-238	22.2857	FPR1	1	ENSG00000171049.8	19:52268702:G:A	eQTL	19:52268702:G:A	0	11.9081	FPR2	1	0.999885	eQTL_eQTL	rs17694990	rs11084116
ENSG00000171051.4	19:52267703:G:T	eQTL	19:52267703:G:T	7.33934e-238	22.2857	FPR1	1	ENSG00000105501.7	19:52267703:G:T	eQTL	19:52267703:G:T	9.14972e-09	0.533112	SIGLEC5	8	1	eQTL_eQTL	rs17694990	rs17694990
ENSG00000171051.4	19:52267703:G:T	eQTL	19:52267703:G:T	7.33934e-238	22.2857	FPR1	1	ENSG00000268500.1	19:52267703:G:T	eQTL	19:52267703:G:T	7.54417e-08	0.500884	SIGLEC5	9	1	eQTL_eQTL	rs17694990	rs17694990
ENSG00000165802.15	9:140221582:G:A	eQTL	9:140221582:G:A	2.57736e-22	0.412786	NSMF	3	ENSG00000182154.7	9:140221582:G:A	eQTL	9:140221582:G:A	3.49919e-11	0.674763	MRPL41	1	1	eQTL_eQTL	rs7027646	rs7027646
ENSG00000198478.6_3:56849749:T:C	3:56849749:T:C	trans_eQTL	3:56849749:T:C	9.62059e-71	0.468276	SH3BGRL2	1	ENSG00000088726.11_3:56849749:T:C	3:56849749:T:C	trans_eQTL	3:56849749:T:C	1.18519e-50	0.267123	TMEM40	1	1	trans_eQTL_trans_eQTL	rs1354034	rs1354034
ENSG00000198478.6_3:56849749:T:C	3:56849749:T:C	trans_eQTL	3:56849749:T:C	9.62059e-71	0.468276	SH3BGRL2	1	ENSG00000144677.10_3:56849749:T:C	3:56849749:T:C	trans_eQTL	3:56849749:T:C	1.27131e-71	0.316879	CTDSPL	1	1	trans_eQTL_trans_eQTL	rs1354034	rs1354034
ENSG00000198478.6_3:56849749:T:C	3:56849749:T:C	trans_eQTL	3:56849749:T:C	9.62059e-71	0.468276	SH3BGRL2	1	ENSG00000024422.7_3:56849749:T:C	3:56849749:T:C	trans_eQTL	3:56849749:T:C	4.95777e-14	0.136291	EHD2	1	1	trans_eQTL_trans_eQTL	rs1354034	rs1354034
ENSG00000198478.6_3:56849749:T:C	3:56849749:T:C	trans_eQTL	3:56849749:T:C	9.62059e-71	0.468276	SH3BGRL2	1	ENSG00000182747.4_3:56849749:T:C	3:56849749:T:C	trans_eQTL	3:56849749:T:C	1.0283e-13	0.134573	SLC35D3	1	1	trans_eQTL_trans_eQTL	rs1354034	rs1354034
ENSG00000198478.6_3:56849749:T:C	3:56849749:T:C	trans_eQTL	3:56849749:T:C	9.62059e-71	0.468276	SH3BGRL2	1	ENSG00000143363.11_3:56849749:T:C	3:56849749:T:C	trans_eQTL	3:56849749:T:C	2.31583e-19	0.162457	PRUNE	1	1	trans_eQTL_trans_eQTL	rs1354034	rs1354034
ENSG00000198478.6_3:56849749:T:C	3:56849749:T:C	trans_eQTL	3:56849749:T:C	9.62059e-71	0.468276	SH3BGRL2	1	ENSG00000170271.6_3:56849749:T:C	3:56849749:T:C	trans_eQTL	3:56849749:T:C	2.08443e-41	0.355742	FAXDC2	1	1	trans_eQTL_trans_eQTL	rs1354034	rs1354034
ENSG00000198478.6_3:56849749:T:C	3:56849749:T:C	trans_eQTL	3:56849749:T:C	9.62059e-71	0.468276	SH3BGRL2	1	ENSG00000117592.8_3:56849749:T:C	3:56849749:T:C	trans_eQTL	3:56849749:T:C	1.42205e-15	0.144358	PRDX6	1	1	trans_eQTL_trans_eQTL	rs1354034	rs1354034
ENSG00000198478.6_3:56849749:T:C	3:56849749:T:C	trans_eQTL	3:56849749:T:C	9.62059e-71	0.468276	SH3BGRL2	1	ENSG00000149564.7_3:56849749:T:C	3:56849749:T:C	trans_eQTL	3:56849749:T:C	2.54703e-77	0.32887	ESAM	1	1	trans_eQTL_trans_eQTL	rs1354034	rs1354034
ENSG00000198478.6_3:56849749:T:C	3:56849749:T:C	trans_eQTL	3:56849749:T:C	9.62059e-71	0.468276	SH3BGRL2	1	ENSG00000180354.11_3:56849749:T:C	3:56849749:T:C	trans_eQTL	3:56849749:T:C	3.57865e-31	0.308911	C7orf41	1	1	trans_eQTL_trans_eQTL	rs1354034	rs1354034
ENSG00000198478.6_3:56849749:T:C	3:56849749:T:C	trans_eQTL	3:56849749:T:C	9.62059e-71	0.468276	SH3BGRL2	1	ENSG00000140859.11_3:56849749:T:C	3:56849749:T:C	trans_eQTL	3:56849749:T:C	3.09285e-21	0.170686	KIFC3	1	1	trans_eQTL_trans_eQTL	rs1354034	rs1354034
ENSG00000198478.6_3:56849749:T:C	3:56849749:T:C	trans_eQTL	3:56849749:T:C	9.62059e-71	0.468276	SH3BGRL2	1	ENSG00000113140.6_3:56849749:T:C	3:56849749:T:C	trans_eQTL	3:56849749:T:C	1.1789e-56	0.282422	SPARC	1	1	trans_eQTL_trans_eQTL	rs1354034	rs1354034
ENSG00000198478.6_3:56849749:T:C	3:56849749:T:C	trans_eQTL	3:56849749:T:C	9.62059e-71	0.468276	SH3BGRL2	1	ENSG00000050393.7_3:56849749:T:C	3:56849749:T:C	trans_eQTL	3:56849749:T:C	6.29867e-44	0.248692	MCUR1	1	1	trans_eQTL_trans_eQTL	rs1354034	rs1354034
ENSG00000198478.6_3:56849749:T:C	3:56849749:T:C	trans_eQTL	3:56849749:T:C	9.62059e-71	0.468276	SH3BGRL2	1	ENSG00000124145.5_3:56849749:T:C	3:56849749:T:C	trans_eQTL	3:56849749:T:C	1.08366e-34	0.220562	SDC4	1	1	trans_eQTL_trans_eQTL	rs1354034	rs1354034
ENSG00000198478.6_3:56849749:T:C	3:56849749:T:C	trans_eQTL	3:56849749:T:C	9.62059e-71	0.468276	SH3BGRL2	1	ENSG00000197415.7_3:56849749:T:C	3:56849749:T:C	trans_eQTL	3:56849749:T:C	1.30625e-41	0.359644	VEPH1	1	1	trans_eQTL_trans_eQTL	rs1354034	rs1354034
ENSG00000198478.6_3:56849749:T:C	3:56849749:T:C	trans_eQTL	3:56849749:T:C	9.62059e-71	0.468276	SH3BGRL2	1	ENSG00000142949.12_3:56849749:T:C	3:56849749:T:C	trans_eQTL	3:56849749:T:C	1.13851e-25	0.188675	PTPRF	1	1	trans_eQTL_trans_eQTL	rs1354034	rs1354034
ENSG00000198478.6_3:56849749:T:C	3:56849749:T:C	trans_eQTL	3:56849749:T:C	9.62059e-71	0.468276	SH3BGRL2	1	ENSG00000119862.8_3:56849749:T:C	3:56849749:T:C	trans_eQTL	3:56849749:T:C	4.67552e-14	0.136428	LGALSL	1	1	trans_eQTL_trans_eQTL	rs1354034	rs1354034
ENSG00000198478.6_3:56849749:T:C	3:56849749:T:C	trans_eQTL	3:56849749:T:C	9.62059e-71	0.468276	SH3BGRL2	1	ENSG00000140416.15_3:56849749:T:C	3:56849749:T:C	trans_eQTL	3:56849749:T:C	4.91612e-36	0.331683	TPM1	1	1	trans_eQTL_trans_eQTL	rs1354034	rs1354034
ENSG00000198478.6_3:56849749:T:C	3:56849749:T:C	trans_eQTL	3:56849749:T:C	9.62059e-71	0.468276	SH3BGRL2	1	ENSG00000129355.6_3:56849749:T:C	3:56849749:T:C	trans_eQTL	3:56849749:T:C	1.22467e-09	0.110127	CDKN2D	1	1	trans_eQTL_trans_eQTL	rs1354034	rs1354034
ENSG00000198478.6_3:56849749:T:C	3:56849749:T:C	trans_eQTL	3:56849749:T:C	9.62059e-71	0.468276	SH3BGRL2	1	ENSG00000166091.15_3:56849749:T:C	3:56849749:T:C	trans_eQTL	3:56849749:T:C	5.05367e-115	0.59895	CMTM5	1	1	trans_eQTL_trans_eQTL	rs1354034	rs1354034
ENSG00000198478.6_3:56849749:T:C	3:56849749:T:C	trans_eQTL	3:56849749:T:C	9.62059e-71	0.468276	SH3BGRL2	1	ENSG00000147650.7_3:56849749:T:C	3:56849749:T:C	trans_eQTL	3:56849749:T:C	3.8959e-17	0.152089	LRP12	1	1	trans_eQTL_trans_eQTL	rs1354034	rs1354034
ENSG00000198478.6_3:56849749:T:C	3:56849749:T:C	trans_eQTL	3:56849749:T:C	9.62059e-71	0.468276	SH3BGRL2	1	ENSG00000204614.4_3:56849749:T:C	3:56849749:T:C	trans_eQTL	3:56849749:T:C	5.96349e-18	0.155968	TRIM40	1	1	trans_eQTL_trans_eQTL	rs1354034	rs1354034
ENSG00000198478.6_3:56849749:T:C	3:56849749:T:C	trans_eQTL	3:56849749:T:C	9.62059e-71	0.468276	SH3BGRL2	1	ENSG00000164181.9_3:56849749:T:C	3:56849749:T:C	trans_eQTL	3:56849749:T:C	1.26844e-48	0.261716	ELOVL7	1	1	trans_eQTL_trans_eQTL	rs1354034	rs1354034
ENSG00000198478.6_3:56849749:T:C	3:56849749:T:C	trans_eQTL	3:56849749:T:C	9.62059e-71	0.468276	SH3BGRL2	1	ENSG00000022267.12_3:56849749:T:C	3:56849749:T:C	trans_eQTL	3:56849749:T:C	2.10619e-45	0.252867	FHL1	1	1	trans_eQTL_trans_eQTL	rs1354034	rs1354034
ENSG00000198478.6_3:56849749:T:C	3:56849749:T:C	trans_eQTL	3:56849749:T:C	9.62059e-71	0.468276	SH3BGRL2	1	ENSG00000127831.6_3:56849749:T:C	3:56849749:T:C	trans_eQTL	3:56849749:T:C	2.32415e-26	0.191315	VIL1	1	1	trans_eQTL_trans_eQTL	rs1354034	rs1354034
ENSG00000198478.6_3:56849749:T:C	3:56849749:T:C	trans_eQTL	3:56849749:T:C	9.62059e-71	0.468276	SH3BGRL2	1	ENSG00000204420.4_3:56849749:T:C	3:56849749:T:C	trans_eQTL	3:56849749:T:C	5.4775e-87	0.517526	C6orf25	1	1	trans_eQTL_trans_eQTL	rs1354034	rs1354034
ENSG00000198478.6_3:56849749:T:C	3:56849749:T:C	trans_eQTL	3:56849749:T:C	9.62059e-71	0.468276	SH3BGRL2	1	ENSG00000198753.7_3:56849749:T:C	3:56849749:T:C	trans_eQTL	3:56849749:T:C	4.98684e-95	0.535485	PLXNB3	1	1	trans_eQTL_trans_eQTL	rs1354034	rs1354034
ENSG00000198478.6_3:56849749:T:C	3:56849749:T:C	trans_eQTL	3:56849749:T:C	9.62059e-71	0.468276	SH3BGRL2	1	ENSG00000108846.11_3:56849749:T:C	3:56849749:T:C	trans_eQTL	3:56849749:T:C	4.19151e-21	0.17012	ABCC3	1	1	trans_eQTL_trans_eQTL	rs1354034	rs1354034
ENSG00000198478.6_3:56849749:T:C	3:56849749:T:C	trans_eQTL	3:56849749:T:C	9.62059e-71	0.468276	SH3BGRL2	1	ENSG00000264968.1_3:56849749:T:C	3:56849749:T:C	trans_eQTL	3:56849749:T:C	2.06085e-20	0.167121	RP11-387H17.4	1	1	trans_eQTL_trans_eQTL	rs1354034	rs1354034
ENSG00000198478.6_3:56849749:T:C	3:56849749:T:C	trans_eQTL	3:56849749:T:C	9.62059e-71	0.468276	SH3BGRL2	1	ENSG00000148834.8_3:56849749:T:C	3:56849749:T:C	trans_eQTL	3:56849749:T:C	3.8502e-09	0.106767	GSTO1	1	1	trans_eQTL_trans_eQTL	rs1354034	rs1354034
ENSG00000198478.6_3:56849749:T:C	3:56849749:T:C	trans_eQTL	3:56849749:T:C	9.62059e-71	0.468276	SH3BGRL2	1	ENSG00000014216.11_3:56849749:T:C	3:56849749:T:C	trans_eQTL	3:56849749:T:C	6.70752e-09	0.105102	CAPN1	1	1	trans_eQTL_trans_eQTL	rs1354034	rs1354034
ENSG00000198478.6_3:56849749:T:C	3:56849749:T:C	trans_eQTL	3:56849749:T:C	9.62059e-71	0.468276	SH3BGRL2	1	ENSG00000183785.10_3:56849749:T:C	3:56849749:T:C	trans_eQTL	3:56849749:T:C	8.46263e-75	0.485978	TUBA8	1	1	trans_eQTL_trans_eQTL	rs1354034	rs1354034
ENSG00000198478.6_3:56849749:T:C	3:56849749:T:C	trans_eQTL	3:56849749:T:C	9.62059e-71	0.468276	SH3BGRL2	1	ENSG00000127252.4_3:56849749:T:C	3:56849749:T:C	trans_eQTL	3:56849749:T:C	3.19276e-25	0.186941	HRASLS	1	1	trans_eQTL_trans_eQTL	rs1354034	rs1354034
ENSG00000198478.6_3:56849749:T:C	3:56849749:T:C	trans_eQTL	3:56849749:T:C	9.62059e-71	0.468276	SH3BGRL2	1	ENSG00000162614.14_3:56849749:T:C	3:56849749:T:C	trans_eQTL	3:56849749:T:C	5.89321e-23	0.17789	NEXN	1	1	trans_eQTL_trans_eQTL	rs1354034	rs1354034
ENSG00000198478.6_3:56849749:T:C	3:56849749:T:C	trans_eQTL	3:56849749:T:C	9.62059e-71	0.468276	SH3BGRL2	1	ENSG00000128245.10_3:56849749:T:C	3:56849749:T:C	trans_eQTL	3:56849749:T:C	2.12634e-12	0.127194	YWHAH	1	1	trans_eQTL_trans_eQTL	rs1354034	rs1354034
ENSG00000198478.6_3:56849749:T:C	3:56849749:T:C	trans_eQTL	3:56849749:T:C	9.62059e-71	0.468276	SH3BGRL2	1	ENSG00000123091.4_3:56849749:T:C	3:56849749:T:C	trans_eQTL	3:56849749:T:C	7.41025e-38	0.230629	RNF11	1	1	trans_eQTL_trans_eQTL	rs1354034	rs1354034
ENSG00000198478.6_3:56849749:T:C	3:56849749:T:C	trans_eQTL	3:56849749:T:C	9.62059e-71	0.468276	SH3BGRL2	1	ENSG00000117400.10_3:56849749:T:C	3:56849749:T:C	trans_eQTL	3:56849749:T:C	1.91163e-27	0.19539	MPL	1	1	trans_eQTL_trans_eQTL	rs1354034	rs1354034
ENSG00000198478.6_3:56849749:T:C	3:56849749:T:C	trans_eQTL	3:56849749:T:C	9.62059e-71	0.468276	SH3BGRL2	1	ENSG00000115457.5_3:56849749:T:C	3:56849749:T:C	trans_eQTL	3:56849749:T:C	2.83033e-16	0.147878	IGFBP2	1	1	trans_eQTL_trans_eQTL	rs1354034	rs1354034
ENSG00000198478.6_3:56849749:T:C	3:56849749:T:C	trans_eQTL	3:56849749:T:C	9.62059e-71	0.468276	SH3BGRL2	1	ENSG00000187109.9_3:56849749:T:C	3:56849749:T:C	trans_eQTL	3:56849749:T:C	2.29103e-09	0.108303	NAP1L1	1	1	trans_eQTL_trans_eQTL	rs1354034	rs1354034
ENSG00000198478.6_3:56849749:T:C	3:56849749:T:C	trans_eQTL	3:56849749:T:C	9.62059e-71	0.468276	SH3BGRL2	1	ENSG00000184702.13_3:56849749:T:C	3:56849749:T:C	trans_eQTL	3:56849749:T:C	7.9753e-64	0.449736	SEPT5	1	1	trans_eQTL_trans_eQTL	rs1354034	rs1354034
ENSG00000198478.6_3:56849749:T:C	3:56849749:T:C	trans_eQTL	3:56849749:T:C	9.62059e-71	0.468276	SH3BGRL2	1	ENSG00000130201.3_3:56849749:T:C	3:56849749:T:C	trans_eQTL	3:56849749:T:C	3.65712e-12	0.125827	EXOC3L2	1	1	trans_eQTL_trans_eQTL	rs1354034	rs1354034
ENSG00000198478.6_3:56849749:T:C	3:56849749:T:C	trans_eQTL	3:56849749:T:C	9.62059e-71	0.468276	SH3BGRL2	1	ENSG00000184113.8_3:56849749:T:C	3:56849749:T:C	trans_eQTL	3:56849749:T:C	1.25319e-13	0.134104	CLDN5	1	1	trans_eQTL_trans_eQTL	rs1354034	rs1354034
ENSG00000198478.6_3:56849749:T:C	3:56849749:T:C	trans_eQTL	3:56849749:T:C	9.62059e-71	0.468276	SH3BGRL2	1	ENSG00000041353.5_3:56849749:T:C	3:56849749:T:C	trans_eQTL	3:56849749:T:C	9.47865e-37	0.227164	RAB27B	1	1	trans_eQTL_trans_eQTL	rs1354034	rs1354034
ENSG00000198478.6_3:56849749:T:C	3:56849749:T:C	trans_eQTL	3:56849749:T:C	9.62059e-71	0.468276	SH3BGRL2	1	ENSG00000149357.5_3:56849749:T:C	3:56849749:T:C	trans_eQTL	3:56849749:T:C	6.01545e-12	0.12456	LAMTOR1	1	1	trans_eQTL_trans_eQTL	rs1354034	rs1354034
ENSG00000198478.6_3:56849749:T:C	3:56849749:T:C	trans_eQTL	3:56849749:T:C	9.62059e-71	0.468276	SH3BGRL2	1	ENSG00000248516.1_3:56849749:T:C	3:56849749:T:C	trans_eQTL	3:56849749:T:C	2.85442e-12	0.126453	RP11-265O12.1	1	1	trans_eQTL_trans_eQTL	rs1354034	rs1354034
ENSG00000198478.6_3:56849749:T:C	3:56849749:T:C	trans_eQTL	3:56849749:T:C	9.62059e-71	0.468276	SH3BGRL2	1	ENSG00000119280.12_3:56849749:T:C	3:56849749:T:C	trans_eQTL	3:56849749:T:C	4.57191e-40	0.237381	C1orf198	1	1	trans_eQTL_trans_eQTL	rs1354034	rs1354034
ENSG00000198478.6_3:56849749:T:C	3:56849749:T:C	trans_eQTL	3:56849749:T:C	9.62059e-71	0.468276	SH3BGRL2	1	ENSG00000253819.1_3:56849749:T:C	3:56849749:T:C	trans_eQTL	3:56849749:T:C	1.07154e-14	0.139828	RP11-973F15.1	1	1	trans_eQTL_trans_eQTL	rs1354034	rs1354034
ENSG00000198478.6_3:56849749:T:C	3:56849749:T:C	trans_eQTL	3:56849749:T:C	9.62059e-71	0.468276	SH3BGRL2	1	ENSG00000158352.11_3:56849749:T:C	3:56849749:T:C	trans_eQTL	3:56849749:T:C	2.9254e-17	0.152688	SHROOM4	1	1	trans_eQTL_trans_eQTL	rs1354034	rs1354034
ENSG00000198478.6_3:56849749:T:C	3:56849749:T:C	trans_eQTL	3:56849749:T:C	9.62059e-71	0.468276	SH3BGRL2	1	ENSG00000071051.9_3:56849749:T:C	3:56849749:T:C	trans_eQTL	3:56849749:T:C	1.3772e-17	0.154251	NCK2	1	1	trans_eQTL_trans_eQTL	rs1354034	rs1354034
ENSG00000198478.6_3:56849749:T:C	3:56849749:T:C	trans_eQTL	3:56849749:T:C	9.62059e-71	0.468276	SH3BGRL2	1	ENSG00000165309.9_3:56849749:T:C	3:56849749:T:C	trans_eQTL	3:56849749:T:C	2.0764e-18	0.158105	ARMC3	1	1	trans_eQTL_trans_eQTL	rs1354034	rs1354034
ENSG00000198478.6_3:56849749:T:C	3:56849749:T:C	trans_eQTL	3:56849749:T:C	9.62059e-71	0.468276	SH3BGRL2	1	ENSG00000054356.9_3:56849749:T:C	3:56849749:T:C	trans_eQTL	3:56849749:T:C	7.45561e-14	0.135333	PTPRN	1	1	trans_eQTL_trans_eQTL	rs1354034	rs1354034
ENSG00000198478.6_3:56849749:T:C	3:56849749:T:C	trans_eQTL	3:56849749:T:C	9.62059e-71	0.468276	SH3BGRL2	1	ENSG00000259719.1_3:56849749:T:C	3:56849749:T:C	trans_eQTL	3:56849749:T:C	4.25853e-09	0.106467	RP11-930O11.1	1	1	trans_eQTL_trans_eQTL	rs1354034	rs1354034
ENSG00000198478.6_3:56849749:T:C	3:56849749:T:C	trans_eQTL	3:56849749:T:C	9.62059e-71	0.468276	SH3BGRL2	1	ENSG00000167644.7_3:56849749:T:C	3:56849749:T:C	trans_eQTL	3:56849749:T:C	2.81324e-41	0.240992	C19orf33	1	1	trans_eQTL_trans_eQTL	rs1354034	rs1354034
ENSG00000198478.6_3:56849749:T:C	3:56849749:T:C	trans_eQTL	3:56849749:T:C	9.62059e-71	0.468276	SH3BGRL2	1	ENSG00000153071.10_3:56849749:T:C	3:56849749:T:C	trans_eQTL	3:56849749:T:C	2.75956e-19	0.162114	DAB2	1	1	trans_eQTL_trans_eQTL	rs1354034	rs1354034
ENSG00000198478.6_3:56849749:T:C	3:56849749:T:C	trans_eQTL	3:56849749:T:C	9.62059e-71	0.468276	SH3BGRL2	1	ENSG00000185532.10_3:56849749:T:C	3:56849749:T:C	trans_eQTL	3:56849749:T:C	4.34915e-19	0.161219	PRKG1	1	1	trans_eQTL_trans_eQTL	rs1354034	rs1354034
ENSG00000198478.6_3:56849749:T:C	3:56849749:T:C	trans_eQTL	3:56849749:T:C	9.62059e-71	0.468276	SH3BGRL2	1	ENSG00000166337.5_3:56849749:T:C	3:56849749:T:C	trans_eQTL	3:56849749:T:C	1.72184e-20	0.167462	TAF10	1	1	trans_eQTL_trans_eQTL	rs1354034	rs1354034
ENSG00000198478.6_3:56849749:T:C	3:56849749:T:C	trans_eQTL	3:56849749:T:C	9.62059e-71	0.468276	SH3BGRL2	1	ENSG00000164171.6_3:56849749:T:C	3:56849749:T:C	trans_eQTL	3:56849749:T:C	1.53434e-08	0.10257	ITGA2	1	1	trans_eQTL_trans_eQTL	rs1354034	rs1354034
ENSG00000198478.6_3:56849749:T:C	3:56849749:T:C	trans_eQTL	3:56849749:T:C	9.62059e-71	0.468276	SH3BGRL2	1	ENSG00000162367.7_3:56849749:T:C	3:56849749:T:C	trans_eQTL	3:56849749:T:C	8.01881e-19	0.160008	TAL1	1	1	trans_eQTL_trans_eQTL	rs1354034	rs1354034
ENSG00000198478.6_3:56849749:T:C	3:56849749:T:C	trans_eQTL	3:56849749:T:C	9.62059e-71	0.468276	SH3BGRL2	1	ENSG00000126091.15_3:56849749:T:C	3:56849749:T:C	trans_eQTL	3:56849749:T:C	2.6145e-46	0.255392	ST3GAL3	1	1	trans_eQTL_trans_eQTL	rs1354034	rs1354034
ENSG00000198478.6_3:56849749:T:C	3:56849749:T:C	trans_eQTL	3:56849749:T:C	9.62059e-71	0.468276	SH3BGRL2	1	ENSG00000069535.12_3:56849749:T:C	3:56849749:T:C	trans_eQTL	3:56849749:T:C	1.09912e-48	0.261884	MAOB	1	1	trans_eQTL_trans_eQTL	rs1354034	rs1354034
ENSG00000198478.6_3:56849749:T:C	3:56849749:T:C	trans_eQTL	3:56849749:T:C	9.62059e-71	0.468276	SH3BGRL2	1	ENSG00000011105.7_3:56849749:T:C	3:56849749:T:C	trans_eQTL	3:56849749:T:C	3.40817e-86	0.511324	TSPAN9	1	1	trans_eQTL_trans_eQTL	rs1354034	rs1354034
ENSG00000198478.6_3:56849749:T:C	3:56849749:T:C	trans_eQTL	3:56849749:T:C	9.62059e-71	0.468276	SH3BGRL2	1	ENSG00000140682.14_3:56849749:T:C	3:56849749:T:C	trans_eQTL	3:56849749:T:C	1.59926e-52	0.271995	TGFB1I1	1	1	trans_eQTL_trans_eQTL	rs1354034	rs1354034
ENSG00000198478.6_3:56849749:T:C	3:56849749:T:C	trans_eQTL	3:56849749:T:C	9.62059e-71	0.468276	SH3BGRL2	1	ENSG00000156206.9_3:56849749:T:C	3:56849749:T:C	trans_eQTL	3:56849749:T:C	4.22201e-60	0.290786	C15orf26	1	1	trans_eQTL_trans_eQTL	rs1354034	rs1354034
ENSG00000198478.6_3:56849749:T:C	3:56849749:T:C	trans_eQTL	3:56849749:T:C	9.62059e-71	0.468276	SH3BGRL2	1	ENSG00000205038.7_3:56849749:T:C	3:56849749:T:C	trans_eQTL	3:56849749:T:C	2.5846e-77	0.328856	PKHD1L1	1	1	trans_eQTL_trans_eQTL	rs1354034	rs1354034
ENSG00000198478.6_3:56849749:T:C	3:56849749:T:C	trans_eQTL	3:56849749:T:C	9.62059e-71	0.468276	SH3BGRL2	1	ENSG00000165682.10_3:56849749:T:C	3:56849749:T:C	trans_eQTL	3:56849749:T:C	3.29837e-12	0.126088	CLEC1B	1	1	trans_eQTL_trans_eQTL	rs1354034	rs1354034
ENSG00000198478.6_3:56849749:T:C	3:56849749:T:C	trans_eQTL	3:56849749:T:C	9.62059e-71	0.468276	SH3BGRL2	1	ENSG00000132970.8_3:56849749:T:C	3:56849749:T:C	trans_eQTL	3:56849749:T:C	2.75961e-79	0.491668	WASF3	1	1	trans_eQTL_trans_eQTL	rs1354034	rs1354034
ENSG00000198478.6_3:56849749:T:C	3:56849749:T:C	trans_eQTL	3:56849749:T:C	9.62059e-71	0.468276	SH3BGRL2	1	ENSG00000114805.12_3:56849749:T:C	3:56849749:T:C	trans_eQTL	3:56849749:T:C	5.9897e-27	0.193538	PLCH1	1	1	trans_eQTL_trans_eQTL	rs1354034	rs1354034
ENSG00000198478.6_3:56849749:T:C	3:56849749:T:C	trans_eQTL	3:56849749:T:C	9.62059e-71	0.468276	SH3BGRL2	1	ENSG00000106366.7_3:56849749:T:C	3:56849749:T:C	trans_eQTL	3:56849749:T:C	6.12763e-33	0.214766	SERPINE1	1	1	trans_eQTL_trans_eQTL	rs1354034	rs1354034
ENSG00000198478.6_3:56849749:T:C	3:56849749:T:C	trans_eQTL	3:56849749:T:C	9.62059e-71	0.468276	SH3BGRL2	1	ENSG00000108839.7_3:56849749:T:C	3:56849749:T:C	trans_eQTL	3:56849749:T:C	2.47623e-95	0.540575	ALOX12	1	1	trans_eQTL_trans_eQTL	rs1354034	rs1354034
ENSG00000198478.6_3:56849749:T:C	3:56849749:T:C	trans_eQTL	3:56849749:T:C	9.62059e-71	0.468276	SH3BGRL2	1	ENSG00000102178.8_3:56849749:T:C	3:56849749:T:C	trans_eQTL	3:56849749:T:C	5.21914e-09	0.105858	UBL4A	1	1	trans_eQTL_trans_eQTL	rs1354034	rs1354034
ENSG00000198478.6_3:56849749:T:C	3:56849749:T:C	trans_eQTL	3:56849749:T:C	9.62059e-71	0.468276	SH3BGRL2	1	ENSG00000108576.5_3:56849749:T:C	3:56849749:T:C	trans_eQTL	3:56849749:T:C	2.77971e-54	0.276492	SLC6A4	1	1	trans_eQTL_trans_eQTL	rs1354034	rs1354034
ENSG00000198478.6_3:56849749:T:C	3:56849749:T:C	trans_eQTL	3:56849749:T:C	9.62059e-71	0.468276	SH3BGRL2	1	ENSG00000128578.5_3:56849749:T:C	3:56849749:T:C	trans_eQTL	3:56849749:T:C	1.12572e-11	0.122945	STRIP2	1	1	trans_eQTL_trans_eQTL	rs1354034	rs1354034
ENSG00000198478.6_3:56849749:T:C	3:56849749:T:C	trans_eQTL	3:56849749:T:C	9.62059e-71	0.468276	SH3BGRL2	1	ENSG00000249992.1_3:56849749:T:C	3:56849749:T:C	trans_eQTL	3:56849749:T:C	5.71197e-15	0.141255	TMEM158	1	1	trans_eQTL_trans_eQTL	rs1354034	rs1354034
ENSG00000198478.6_3:56849749:T:C	3:56849749:T:C	trans_eQTL	3:56849749:T:C	9.62059e-71	0.468276	SH3BGRL2	1	ENSG00000089486.12_3:56849749:T:C	3:56849749:T:C	trans_eQTL	3:56849749:T:C	4.5122e-10	0.112976	CDIP1	1	1	trans_eQTL_trans_eQTL	rs1354034	rs1354034
ENSG00000198478.6_3:56849749:T:C	3:56849749:T:C	trans_eQTL	3:56849749:T:C	9.62059e-71	0.468276	SH3BGRL2	1	ENSG00000185614.4_3:56849749:T:C	3:56849749:T:C	trans_eQTL	3:56849749:T:C	9.11163e-12	0.123492	FAM212A	1	1	trans_eQTL_trans_eQTL	rs1354034	rs1354034
ENSG00000198478.6_3:56849749:T:C	3:56849749:T:C	trans_eQTL	3:56849749:T:C	9.62059e-71	0.468276	SH3BGRL2	1	ENSG00000223855.1_3:56849749:T:C	3:56849749:T:C	trans_eQTL	3:56849749:T:C	3.75053e-15	0.142201	AC147651.3	1	1	trans_eQTL_trans_eQTL	rs1354034	rs1354034
ENSG00000198478.6_3:56849749:T:C	3:56849749:T:C	trans_eQTL	3:56849749:T:C	9.62059e-71	0.468276	SH3BGRL2	1	ENSG00000152952.7_3:56849749:T:C	3:56849749:T:C	trans_eQTL	3:56849749:T:C	1.74696e-48	0.261341	PLOD2	1	1	trans_eQTL_trans_eQTL	rs1354034	rs1354034
ENSG00000198478.6_3:56849749:T:C	3:56849749:T:C	trans_eQTL	3:56849749:T:C	9.62059e-71	0.468276	SH3BGRL2	1	ENSG00000108387.10_3:56849749:T:C	3:56849749:T:C	trans_eQTL	3:56849749:T:C	5.50127e-24	0.182062	SEPT4	1	1	trans_eQTL_trans_eQTL	rs1354034	rs1354034
ENSG00000198478.6_3:56849749:T:C	3:56849749:T:C	trans_eQTL	3:56849749:T:C	9.62059e-71	0.468276	SH3BGRL2	1	ENSG00000110799.9_3:56849749:T:C	3:56849749:T:C	trans_eQTL	3:56849749:T:C	1.56165e-34	0.220044	VWF	1	1	trans_eQTL_trans_eQTL	rs1354034	rs1354034
ENSG00000198478.6_3:56849749:T:C	3:56849749:T:C	trans_eQTL	3:56849749:T:C	9.62059e-71	0.468276	SH3BGRL2	1	ENSG00000108039.13_3:56849749:T:C	3:56849749:T:C	trans_eQTL	3:56849749:T:C	2.1365e-18	0.158048	XPNPEP1	1	1	trans_eQTL_trans_eQTL	rs1354034	rs1354034
ENSG00000198478.6_3:56849749:T:C	3:56849749:T:C	trans_eQTL	3:56849749:T:C	9.62059e-71	0.468276	SH3BGRL2	1	ENSG00000185245.6_3:56849749:T:C	3:56849749:T:C	trans_eQTL	3:56849749:T:C	6.20494e-71	0.315392	GP1BA	1	1	trans_eQTL_trans_eQTL	rs1354034	rs1354034
ENSG00000198478.6_3:56849749:T:C	3:56849749:T:C	trans_eQTL	3:56849749:T:C	9.62059e-71	0.468276	SH3BGRL2	1	ENSG00000184178.11_3:56849749:T:C	3:56849749:T:C	trans_eQTL	3:56849749:T:C	3.74701e-23	0.178695	SCFD2	1	1	trans_eQTL_trans_eQTL	rs1354034	rs1354034
ENSG00000198478.6_3:56849749:T:C	3:56849749:T:C	trans_eQTL	3:56849749:T:C	9.62059e-71	0.468276	SH3BGRL2	1	ENSG00000166831.4_3:56849749:T:C	3:56849749:T:C	trans_eQTL	3:56849749:T:C	1.97717e-32	0.213051	RBPMS2	1	1	trans_eQTL_trans_eQTL	rs1354034	rs1354034
ENSG00000198478.6_3:56849749:T:C	3:56849749:T:C	trans_eQTL	3:56849749:T:C	9.62059e-71	0.468276	SH3BGRL2	1	ENSG00000150630.2_3:56849749:T:C	3:56849749:T:C	trans_eQTL	3:56849749:T:C	1.57906e-12	0.127937	VEGFC	1	1	trans_eQTL_trans_eQTL	rs1354034	rs1354034
ENSG00000198478.6_3:56849749:T:C	3:56849749:T:C	trans_eQTL	3:56849749:T:C	9.62059e-71	0.468276	SH3BGRL2	1	ENSG00000177119.11_3:56849749:T:C	3:56849749:T:C	trans_eQTL	3:56849749:T:C	4.70312e-24	0.182334	ANO6	1	1	trans_eQTL_trans_eQTL	rs1354034	rs1354034
ENSG00000198478.6_3:56849749:T:C	3:56849749:T:C	trans_eQTL	3:56849749:T:C	9.62059e-71	0.468276	SH3BGRL2	1	ENSG00000127824.9_3:56849749:T:C	3:56849749:T:C	trans_eQTL	3:56849749:T:C	3.11667e-11	0.120276	TUBA4A	1	1	trans_eQTL_trans_eQTL	rs1354034	rs1354034
ENSG00000198478.6_3:56849749:T:C	3:56849749:T:C	trans_eQTL	3:56849749:T:C	9.62059e-71	0.468276	SH3BGRL2	1	ENSG00000197846.3_3:56849749:T:C	3:56849749:T:C	trans_eQTL	3:56849749:T:C	7.06468e-12	-0.124147	HIST1H2BF	1	1	trans_eQTL_trans_eQTL	rs1354034	rs1354034
ENSG00000198478.6_3:56849749:T:C	3:56849749:T:C	trans_eQTL	3:56849749:T:C	9.62059e-71	0.468276	SH3BGRL2	1	ENSG00000148484.13_3:56849749:T:C	3:56849749:T:C	trans_eQTL	3:56849749:T:C	2.68438e-16	0.147992	RSU1	1	1	trans_eQTL_trans_eQTL	rs1354034	rs1354034
ENSG00000198478.6_3:56849749:T:C	3:56849749:T:C	trans_eQTL	3:56849749:T:C	9.62059e-71	0.468276	SH3BGRL2	1	ENSG00000267748.2_3:56849749:T:C	3:56849749:T:C	trans_eQTL	3:56849749:T:C	1.10485e-15	0.144915	CTB-102L5.4	1	1	trans_eQTL_trans_eQTL	rs1354034	rs1354034
ENSG00000198478.6_3:56849749:T:C	3:56849749:T:C	trans_eQTL	3:56849749:T:C	9.62059e-71	0.468276	SH3BGRL2	1	ENSG00000163735.6_3:56849749:T:C	3:56849749:T:C	trans_eQTL	3:56849749:T:C	3.29494e-19	0.161766	CXCL5	1	1	trans_eQTL_trans_eQTL	rs1354034	rs1354034
ENSG00000198478.6_3:56849749:T:C	3:56849749:T:C	trans_eQTL	3:56849749:T:C	9.62059e-71	0.468276	SH3BGRL2	1	ENSG00000120903.6_3:56849749:T:C	3:56849749:T:C	trans_eQTL	3:56849749:T:C	4.57608e-15	0.141755	CHRNA2	1	1	trans_eQTL_trans_eQTL	rs1354034	rs1354034
ENSG00000198478.6_3:56849749:T:C	3:56849749:T:C	trans_eQTL	3:56849749:T:C	9.62059e-71	0.468276	SH3BGRL2	1	ENSG00000086232.8_3:56849749:T:C	3:56849749:T:C	trans_eQTL	3:56849749:T:C	5.27017e-12	0.124898	EIF2AK1	1	1	trans_eQTL_trans_eQTL	rs1354034	rs1354034
ENSG00000198478.6_3:56849749:T:C	3:56849749:T:C	trans_eQTL	3:56849749:T:C	9.62059e-71	0.468276	SH3BGRL2	1	ENSG00000061676.10_3:56849749:T:C	3:56849749:T:C	trans_eQTL	3:56849749:T:C	3.22134e-25	0.186925	NCKAP1	1	1	trans_eQTL_trans_eQTL	rs1354034	rs1354034
ENSG00000198478.6_3:56849749:T:C	3:56849749:T:C	trans_eQTL	3:56849749:T:C	9.62059e-71	0.468276	SH3BGRL2	1	ENSG00000197461.9_3:56849749:T:C	3:56849749:T:C	trans_eQTL	3:56849749:T:C	3.08219e-10	0.114045	PDGFA	1	1	trans_eQTL_trans_eQTL	rs1354034	rs1354034
ENSG00000198478.6_3:56849749:T:C	3:56849749:T:C	trans_eQTL	3:56849749:T:C	9.62059e-71	0.468276	SH3BGRL2	1	ENSG00000064601.12_3:56849749:T:C	3:56849749:T:C	trans_eQTL	3:56849749:T:C	4.53137e-17	0.151773	CTSA	1	1	trans_eQTL_trans_eQTL	rs1354034	rs1354034
ENSG00000198478.6_3:56849749:T:C	3:56849749:T:C	trans_eQTL	3:56849749:T:C	9.62059e-71	0.468276	SH3BGRL2	1	ENSG00000156928.4_3:56849749:T:C	3:56849749:T:C	trans_eQTL	3:56849749:T:C	2.37392e-09	0.108198	MALSU1	1	1	trans_eQTL_trans_eQTL	rs1354034	rs1354034
ENSG00000198478.6_3:56849749:T:C	3:56849749:T:C	trans_eQTL	3:56849749:T:C	9.62059e-71	0.468276	SH3BGRL2	1	ENSG00000154146.8_3:56849749:T:C	3:56849749:T:C	trans_eQTL	3:56849749:T:C	6.37533e-86	0.521518	NRGN	1	1	trans_eQTL_trans_eQTL	rs1354034	rs1354034
ENSG00000198478.6_3:56849749:T:C	3:56849749:T:C	trans_eQTL	3:56849749:T:C	9.62059e-71	0.468276	SH3BGRL2	1	ENSG00000035403.12_3:56849749:T:C	3:56849749:T:C	trans_eQTL	3:56849749:T:C	1.809e-27	0.195479	VCL	1	1	trans_eQTL_trans_eQTL	rs1354034	rs1354034
ENSG00000198478.6_3:56849749:T:C	3:56849749:T:C	trans_eQTL	3:56849749:T:C	9.62059e-71	0.468276	SH3BGRL2	1	ENSG00000196331.5_3:56849749:T:C	3:56849749:T:C	trans_eQTL	3:56849749:T:C	6.17877e-21	-0.169394	HIST1H2BO	1	1	trans_eQTL_trans_eQTL	rs1354034	rs1354034
ENSG00000198478.6_3:56849749:T:C	3:56849749:T:C	trans_eQTL	3:56849749:T:C	9.62059e-71	0.468276	SH3BGRL2	1	ENSG00000134871.13_3:56849749:T:C	3:56849749:T:C	trans_eQTL	3:56849749:T:C	8.46087e-20	0.164415	COL4A2	1	1	trans_eQTL_trans_eQTL	rs1354034	rs1354034
ENSG00000198478.6_3:56849749:T:C	3:56849749:T:C	trans_eQTL	3:56849749:T:C	9.62059e-71	0.468276	SH3BGRL2	1	ENSG00000121766.10_3:56849749:T:C	3:56849749:T:C	trans_eQTL	3:56849749:T:C	8.46895e-12	0.123681	ZCCHC17	1	1	trans_eQTL_trans_eQTL	rs1354034	rs1354034
ENSG00000198478.6_3:56849749:T:C	3:56849749:T:C	trans_eQTL	3:56849749:T:C	9.62059e-71	0.468276	SH3BGRL2	1	ENSG00000267243.1_3:56849749:T:C	3:56849749:T:C	trans_eQTL	3:56849749:T:C	3.95091e-20	0.16588	AC005307.3	1	1	trans_eQTL_trans_eQTL	rs1354034	rs1354034
ENSG00000198478.6_3:56849749:T:C	3:56849749:T:C	trans_eQTL	3:56849749:T:C	9.62059e-71	0.468276	SH3BGRL2	1	ENSG00000003436.10_3:56849749:T:C	3:56849749:T:C	trans_eQTL	3:56849749:T:C	6.01168e-09	0.105432	TFPI	1	1	trans_eQTL_trans_eQTL	rs1354034	rs1354034
ENSG00000198478.6_3:56849749:T:C	3:56849749:T:C	trans_eQTL	3:56849749:T:C	9.62059e-71	0.468276	SH3BGRL2	1	ENSG00000140479.12_3:56849749:T:C	3:56849749:T:C	trans_eQTL	3:56849749:T:C	9.50314e-104	0.562774	PCSK6	1	1	trans_eQTL_trans_eQTL	rs1354034	rs1354034
ENSG00000198478.6_3:56849749:T:C	3:56849749:T:C	trans_eQTL	3:56849749:T:C	9.62059e-71	0.468276	SH3BGRL2	1	ENSG00000004866.14_3:56849749:T:C	3:56849749:T:C	trans_eQTL	3:56849749:T:C	5.0835e-20	0.165396	ST7	1	1	trans_eQTL_trans_eQTL	rs1354034	rs1354034
ENSG00000198478.6_3:56849749:T:C	3:56849749:T:C	trans_eQTL	3:56849749:T:C	9.62059e-71	0.468276	SH3BGRL2	1	ENSG00000146376.6_3:56849749:T:C	3:56849749:T:C	trans_eQTL	3:56849749:T:C	6.2491e-28	0.197184	ARHGAP18	1	1	trans_eQTL_trans_eQTL	rs1354034	rs1354034
ENSG00000198478.6_3:56849749:T:C	3:56849749:T:C	trans_eQTL	3:56849749:T:C	9.62059e-71	0.468276	SH3BGRL2	1	ENSG00000105711.6_3:56849749:T:C	3:56849749:T:C	trans_eQTL	3:56849749:T:C	1.12455e-26	0.192509	SCN1B	1	1	trans_eQTL_trans_eQTL	rs1354034	rs1354034
ENSG00000198478.6_3:56849749:T:C	3:56849749:T:C	trans_eQTL	3:56849749:T:C	9.62059e-71	0.468276	SH3BGRL2	1	ENSG00000106976.14_3:56849749:T:C	3:56849749:T:C	trans_eQTL	3:56849749:T:C	3.19569e-30	0.205428	DNM1	1	1	trans_eQTL_trans_eQTL	rs1354034	rs1354034
ENSG00000198478.6_3:56849749:T:C	3:56849749:T:C	trans_eQTL	3:56849749:T:C	9.62059e-71	0.468276	SH3BGRL2	1	ENSG00000103184.7_3:56849749:T:C	3:56849749:T:C	trans_eQTL	3:56849749:T:C	3.84375e-58	0.286066	SEC14L5	1	1	trans_eQTL_trans_eQTL	rs1354034	rs1354034
ENSG00000198478.6_3:56849749:T:C	3:56849749:T:C	trans_eQTL	3:56849749:T:C	9.62059e-71	0.468276	SH3BGRL2	1	ENSG00000120885.15_3:56849749:T:C	3:56849749:T:C	trans_eQTL	3:56849749:T:C	3.14513e-63	0.443082	CLU	1	1	trans_eQTL_trans_eQTL	rs1354034	rs1354034
ENSG00000198478.6_3:56849749:T:C	3:56849749:T:C	trans_eQTL	3:56849749:T:C	9.62059e-71	0.468276	SH3BGRL2	1	ENSG00000047648.17_3:56849749:T:C	3:56849749:T:C	trans_eQTL	3:56849749:T:C	4.8068e-45	0.25186	ARHGAP6	1	1	trans_eQTL_trans_eQTL	rs1354034	rs1354034
ENSG00000198478.6_3:56849749:T:C	3:56849749:T:C	trans_eQTL	3:56849749:T:C	9.62059e-71	0.468276	SH3BGRL2	1	ENSG00000259869.1_3:56849749:T:C	3:56849749:T:C	trans_eQTL	3:56849749:T:C	5.96069e-19	0.160596	AL022344.7	1	1	trans_eQTL_trans_eQTL	rs1354034	rs1354034
ENSG00000198478.6_3:56849749:T:C	3:56849749:T:C	trans_eQTL	3:56849749:T:C	9.62059e-71	0.468276	SH3BGRL2	1	ENSG00000205639.5_3:56849749:T:C	3:56849749:T:C	trans_eQTL	3:56849749:T:C	7.21216e-43	0.245648	MFSD2B	1	1	trans_eQTL_trans_eQTL	rs1354034	rs1354034
ENSG00000198478.6_3:56849749:T:C	3:56849749:T:C	trans_eQTL	3:56849749:T:C	9.62059e-71	0.468276	SH3BGRL2	1	ENSG00000138798.7_3:56849749:T:C	3:56849749:T:C	trans_eQTL	3:56849749:T:C	2.58561e-51	0.268857	EGF	1	1	trans_eQTL_trans_eQTL	rs1354034	rs1354034
ENSG00000198478.6_3:56849749:T:C	3:56849749:T:C	trans_eQTL	3:56849749:T:C	9.62059e-71	0.468276	SH3BGRL2	1	ENSG00000103942.8_3:56849749:T:C	3:56849749:T:C	trans_eQTL	3:56849749:T:C	1.28996e-30	0.20681	HOMER2	1	1	trans_eQTL_trans_eQTL	rs1354034	rs1354034
ENSG00000198478.6_3:56849749:T:C	3:56849749:T:C	trans_eQTL	3:56849749:T:C	9.62059e-71	0.468276	SH3BGRL2	1	ENSG00000174233.7_3:56849749:T:C	3:56849749:T:C	trans_eQTL	3:56849749:T:C	9.21466e-59	0.28757	ADCY6	1	1	trans_eQTL_trans_eQTL	rs1354034	rs1354034
ENSG00000198478.6_3:56849749:T:C	3:56849749:T:C	trans_eQTL	3:56849749:T:C	9.62059e-71	0.468276	SH3BGRL2	1	ENSG00000259753.1_3:56849749:T:C	3:56849749:T:C	trans_eQTL	3:56849749:T:C	6.22029e-89	0.51879	ITGB3	1	1	trans_eQTL_trans_eQTL	rs1354034	rs1354034
ENSG00000198478.6_3:56849749:T:C	3:56849749:T:C	trans_eQTL	3:56849749:T:C	9.62059e-71	0.468276	SH3BGRL2	1	ENSG00000124491.11_3:56849749:T:C	3:56849749:T:C	trans_eQTL	3:56849749:T:C	4.77205e-55	0.278421	F13A1	1	1	trans_eQTL_trans_eQTL	rs1354034	rs1354034
ENSG00000198478.6_3:56849749:T:C	3:56849749:T:C	trans_eQTL	3:56849749:T:C	9.62059e-71	0.468276	SH3BGRL2	1	ENSG00000182732.12_3:56849749:T:C	3:56849749:T:C	trans_eQTL	3:56849749:T:C	4.67189e-24	0.182346	RGS6	1	1	trans_eQTL_trans_eQTL	rs1354034	rs1354034
ENSG00000198478.6_3:56849749:T:C	3:56849749:T:C	trans_eQTL	3:56849749:T:C	9.62059e-71	0.468276	SH3BGRL2	1	ENSG00000173626.5_3:56849749:T:C	3:56849749:T:C	trans_eQTL	3:56849749:T:C	9.60371e-13	0.129171	TRAPPC3L	1	1	trans_eQTL_trans_eQTL	rs1354034	rs1354034
ENSG00000198478.6_3:56849749:T:C	3:56849749:T:C	trans_eQTL	3:56849749:T:C	9.62059e-71	0.468276	SH3BGRL2	1	ENSG00000047617.10_3:56849749:T:C	3:56849749:T:C	trans_eQTL	3:56849749:T:C	1.32069e-09	0.109909	ANO2	1	1	trans_eQTL_trans_eQTL	rs1354034	rs1354034
ENSG00000198478.6_3:56849749:T:C	3:56849749:T:C	trans_eQTL	3:56849749:T:C	9.62059e-71	0.468276	SH3BGRL2	1	ENSG00000114541.10_3:56849749:T:C	3:56849749:T:C	trans_eQTL	3:56849749:T:C	4.49102e-10	0.112989	FRMD4B	1	1	trans_eQTL_trans_eQTL	rs1354034	rs1354034
ENSG00000198478.6_3:56849749:T:C	3:56849749:T:C	trans_eQTL	3:56849749:T:C	9.62059e-71	0.468276	SH3BGRL2	1	ENSG00000175984.10_3:56849749:T:C	3:56849749:T:C	trans_eQTL	3:56849749:T:C	6.83366e-45	0.25143	DENND2C	1	1	trans_eQTL_trans_eQTL	rs1354034	rs1354034
ENSG00000198478.6_3:56849749:T:C	3:56849749:T:C	trans_eQTL	3:56849749:T:C	9.62059e-71	0.468276	SH3BGRL2	1	ENSG00000100678.14_3:56849749:T:C	3:56849749:T:C	trans_eQTL	3:56849749:T:C	1.67871e-13	0.133407	SLC8A3	1	1	trans_eQTL_trans_eQTL	rs1354034	rs1354034
ENSG00000198478.6_3:56849749:T:C	3:56849749:T:C	trans_eQTL	3:56849749:T:C	9.62059e-71	0.468276	SH3BGRL2	1	ENSG00000084693.11_3:56849749:T:C	3:56849749:T:C	trans_eQTL	3:56849749:T:C	1.73204e-13	0.133332	AGBL5	1	1	trans_eQTL_trans_eQTL	rs1354034	rs1354034
ENSG00000198478.6_3:56849749:T:C	3:56849749:T:C	trans_eQTL	3:56849749:T:C	9.62059e-71	0.468276	SH3BGRL2	1	ENSG00000146416.12_3:56849749:T:C	3:56849749:T:C	trans_eQTL	3:56849749:T:C	7.56073e-14	0.1353	AIG1	1	1	trans_eQTL_trans_eQTL	rs1354034	rs1354034
ENSG00000198478.6_3:56849749:T:C	3:56849749:T:C	trans_eQTL	3:56849749:T:C	9.62059e-71	0.468276	SH3BGRL2	1	ENSG00000127533.3_3:56849749:T:C	3:56849749:T:C	trans_eQTL	3:56849749:T:C	4.06978e-31	0.208553	F2RL3	1	1	trans_eQTL_trans_eQTL	rs1354034	rs1354034
ENSG00000198478.6_3:56849749:T:C	3:56849749:T:C	trans_eQTL	3:56849749:T:C	9.62059e-71	0.468276	SH3BGRL2	1	ENSG00000160190.9_3:56849749:T:C	3:56849749:T:C	trans_eQTL	3:56849749:T:C	1.22902e-16	0.149665	SLC37A1	1	1	trans_eQTL_trans_eQTL	rs1354034	rs1354034
ENSG00000198478.6_3:56849749:T:C	3:56849749:T:C	trans_eQTL	3:56849749:T:C	9.62059e-71	0.468276	SH3BGRL2	1	ENSG00000163430.5_3:56849749:T:C	3:56849749:T:C	trans_eQTL	3:56849749:T:C	1.97902e-48	0.261195	FSTL1	1	1	trans_eQTL_trans_eQTL	rs1354034	rs1354034
ENSG00000198478.6_3:56849749:T:C	3:56849749:T:C	trans_eQTL	3:56849749:T:C	9.62059e-71	0.468276	SH3BGRL2	1	ENSG00000205309.9_3:56849749:T:C	3:56849749:T:C	trans_eQTL	3:56849749:T:C	6.46929e-24	0.18178	NT5M	1	1	trans_eQTL_trans_eQTL	rs1354034	rs1354034
ENSG00000198478.6_3:56849749:T:C	3:56849749:T:C	trans_eQTL	3:56849749:T:C	9.62059e-71	0.468276	SH3BGRL2	1	ENSG00000184343.6_3:56849749:T:C	3:56849749:T:C	trans_eQTL	3:56849749:T:C	8.6595e-09	0.104327	SRPK3	1	1	trans_eQTL_trans_eQTL	rs1354034	rs1354034
ENSG00000198478.6_3:56849749:T:C	3:56849749:T:C	trans_eQTL	3:56849749:T:C	9.62059e-71	0.468276	SH3BGRL2	1	ENSG00000140374.11_3:56849749:T:C	3:56849749:T:C	trans_eQTL	3:56849749:T:C	9.28362e-11	0.117349	ETFA	1	1	trans_eQTL_trans_eQTL	rs1354034	rs1354034
ENSG00000198478.6_3:56849749:T:C	3:56849749:T:C	trans_eQTL	3:56849749:T:C	9.62059e-71	0.468276	SH3BGRL2	1	ENSG00000161911.7_3:56849749:T:C	3:56849749:T:C	trans_eQTL	3:56849749:T:C	1.03876e-66	0.454942	TREML1	1	1	trans_eQTL_trans_eQTL	rs1354034	rs1354034
ENSG00000198478.6_3:56849749:T:C	3:56849749:T:C	trans_eQTL	3:56849749:T:C	9.62059e-71	0.468276	SH3BGRL2	1	ENSG00000205542.6_3:56849749:T:C	3:56849749:T:C	trans_eQTL	3:56849749:T:C	6.66666e-11	0.118244	TMSB4X	1	1	trans_eQTL_trans_eQTL	rs1354034	rs1354034
ENSG00000198478.6_3:56849749:T:C	3:56849749:T:C	trans_eQTL	3:56849749:T:C	9.62059e-71	0.468276	SH3BGRL2	1	ENSG00000173210.15_3:56849749:T:C	3:56849749:T:C	trans_eQTL	3:56849749:T:C	3.14104e-112	0.589625	ABLIM3	1	1	trans_eQTL_trans_eQTL	rs1354034	rs1354034
ENSG00000198478.6_3:56849749:T:C	3:56849749:T:C	trans_eQTL	3:56849749:T:C	9.62059e-71	0.468276	SH3BGRL2	1	ENSG00000107438.4_3:56849749:T:C	3:56849749:T:C	trans_eQTL	3:56849749:T:C	6.51469e-34	0.218006	PDLIM1	1	1	trans_eQTL_trans_eQTL	rs1354034	rs1354034
ENSG00000198478.6_3:56849749:T:C	3:56849749:T:C	trans_eQTL	3:56849749:T:C	9.62059e-71	0.468276	SH3BGRL2	1	ENSG00000087095.8_3:56849749:T:C	3:56849749:T:C	trans_eQTL	3:56849749:T:C	4.67922e-09	0.106185	NLK	1	1	trans_eQTL_trans_eQTL	rs1354034	rs1354034
ENSG00000198478.6_3:56849749:T:C	3:56849749:T:C	trans_eQTL	3:56849749:T:C	9.62059e-71	0.468276	SH3BGRL2	1	ENSG00000101162.3_3:56849749:T:C	3:56849749:T:C	trans_eQTL	3:56849749:T:C	1.58339e-16	0.149124	TUBB1	1	1	trans_eQTL_trans_eQTL	rs1354034	rs1354034
ENSG00000198478.6_3:56849749:T:C	3:56849749:T:C	trans_eQTL	3:56849749:T:C	9.62059e-71	0.468276	SH3BGRL2	1	ENSG00000138722.5_3:56849749:T:C	3:56849749:T:C	trans_eQTL	3:56849749:T:C	8.61592e-120	0.596427	MMRN1	1	1	trans_eQTL_trans_eQTL	rs1354034	rs1354034
ENSG00000198478.6_3:56849749:T:C	3:56849749:T:C	trans_eQTL	3:56849749:T:C	9.62059e-71	0.468276	SH3BGRL2	1	ENSG00000169247.7_3:56849749:T:C	3:56849749:T:C	trans_eQTL	3:56849749:T:C	4.96057e-20	0.165443	SH3TC2	1	1	trans_eQTL_trans_eQTL	rs1354034	rs1354034
ENSG00000198478.6_3:56849749:T:C	3:56849749:T:C	trans_eQTL	3:56849749:T:C	9.62059e-71	0.468276	SH3BGRL2	1	ENSG00000147862.10_3:56849749:T:C	3:56849749:T:C	trans_eQTL	3:56849749:T:C	2.32636e-25	0.187475	NFIB	1	1	trans_eQTL_trans_eQTL	rs1354034	rs1354034
ENSG00000198478.6_3:56849749:T:C	3:56849749:T:C	trans_eQTL	3:56849749:T:C	9.62059e-71	0.468276	SH3BGRL2	1	ENSG00000081377.12_3:56849749:T:C	3:56849749:T:C	trans_eQTL	3:56849749:T:C	4.26432e-54	0.276021	CDC14B	1	1	trans_eQTL_trans_eQTL	rs1354034	rs1354034
ENSG00000198478.6_3:56849749:T:C	3:56849749:T:C	trans_eQTL	3:56849749:T:C	9.62059e-71	0.468276	SH3BGRL2	1	ENSG00000013016.10_3:56849749:T:C	3:56849749:T:C	trans_eQTL	3:56849749:T:C	2.71492e-54	0.276518	EHD3	1	1	trans_eQTL_trans_eQTL	rs1354034	rs1354034
ENSG00000198478.6_3:56849749:T:C	3:56849749:T:C	trans_eQTL	3:56849749:T:C	9.62059e-71	0.468276	SH3BGRL2	1	ENSG00000160014.12_3:56849749:T:C	3:56849749:T:C	trans_eQTL	3:56849749:T:C	7.20895e-22	0.173371	CALM3	1	1	trans_eQTL_trans_eQTL	rs1354034	rs1354034
ENSG00000198478.6_3:56849749:T:C	3:56849749:T:C	trans_eQTL	3:56849749:T:C	9.62059e-71	0.468276	SH3BGRL2	1	ENSG00000125257.9_3:56849749:T:C	3:56849749:T:C	trans_eQTL	3:56849749:T:C	8.59418e-27	0.192949	ABCC4	1	1	trans_eQTL_trans_eQTL	rs1354034	rs1354034
ENSG00000198478.6_3:56849749:T:C	3:56849749:T:C	trans_eQTL	3:56849749:T:C	9.62059e-71	0.468276	SH3BGRL2	1	ENSG00000163736.3_3:56849749:T:C	3:56849749:T:C	trans_eQTL	3:56849749:T:C	1.89425e-126	0.617215	PPBP	1	1	trans_eQTL_trans_eQTL	rs1354034	rs1354034
ENSG00000198478.6_3:56849749:T:C	3:56849749:T:C	trans_eQTL	3:56849749:T:C	9.62059e-71	0.468276	SH3BGRL2	1	ENSG00000099785.6_3:56849749:T:C	3:56849749:T:C	trans_eQTL	3:56849749:T:C	4.24845e-37	0.228261	MARCH2	1	1	trans_eQTL_trans_eQTL	rs1354034	rs1354034
ENSG00000198478.6_3:56849749:T:C	3:56849749:T:C	trans_eQTL	3:56849749:T:C	9.62059e-71	0.468276	SH3BGRL2	1	ENSG00000120279.6_3:56849749:T:C	3:56849749:T:C	trans_eQTL	3:56849749:T:C	1.00295e-14	0.139979	MYCT1	1	1	trans_eQTL_trans_eQTL	rs1354034	rs1354034
ENSG00000198478.6_3:56849749:T:C	3:56849749:T:C	trans_eQTL	3:56849749:T:C	9.62059e-71	0.468276	SH3BGRL2	1	ENSG00000164116.12_3:56849749:T:C	3:56849749:T:C	trans_eQTL	3:56849749:T:C	5.52181e-44	0.248855	GUCY1A3	1	1	trans_eQTL_trans_eQTL	rs1354034	rs1354034
ENSG00000198478.6_3:56849749:T:C	3:56849749:T:C	trans_eQTL	3:56849749:T:C	9.62059e-71	0.468276	SH3BGRL2	1	ENSG00000167641.6_3:56849749:T:C	3:56849749:T:C	trans_eQTL	3:56849749:T:C	4.14134e-17	0.151961	PPP1R14A	1	1	trans_eQTL_trans_eQTL	rs1354034	rs1354034
ENSG00000198478.6_3:56849749:T:C	3:56849749:T:C	trans_eQTL	3:56849749:T:C	9.62059e-71	0.468276	SH3BGRL2	1	ENSG00000137076.14_3:56849749:T:C	3:56849749:T:C	trans_eQTL	3:56849749:T:C	1.48999e-20	0.167737	TLN1	1	1	trans_eQTL_trans_eQTL	rs1354034	rs1354034
ENSG00000198478.6_3:56849749:T:C	3:56849749:T:C	trans_eQTL	3:56849749:T:C	9.62059e-71	0.468276	SH3BGRL2	1	ENSG00000006638.7_3:56849749:T:C	3:56849749:T:C	trans_eQTL	3:56849749:T:C	3.06479e-36	0.225549	TBXA2R	1	1	trans_eQTL_trans_eQTL	rs1354034	rs1354034
ENSG00000198478.6_3:56849749:T:C	3:56849749:T:C	trans_eQTL	3:56849749:T:C	9.62059e-71	0.468276	SH3BGRL2	1	ENSG00000019102.7_3:56849749:T:C	3:56849749:T:C	trans_eQTL	3:56849749:T:C	3.37613e-73	0.476126	VSIG2	1	1	trans_eQTL_trans_eQTL	rs1354034	rs1354034
ENSG00000198478.6_3:56849749:T:C	3:56849749:T:C	trans_eQTL	3:56849749:T:C	9.62059e-71	0.468276	SH3BGRL2	1	ENSG00000163359.11_3:56849749:T:C	3:56849749:T:C	trans_eQTL	3:56849749:T:C	1.74643e-38	0.232569	COL6A3	1	1	trans_eQTL_trans_eQTL	rs1354034	rs1354034
ENSG00000198478.6_3:56849749:T:C	3:56849749:T:C	trans_eQTL	3:56849749:T:C	9.62059e-71	0.468276	SH3BGRL2	1	ENSG00000250641.1_3:56849749:T:C	3:56849749:T:C	trans_eQTL	3:56849749:T:C	2.55401e-104	0.564049	MEGT1	1	1	trans_eQTL_trans_eQTL	rs1354034	rs1354034
ENSG00000198478.6_3:56849749:T:C	3:56849749:T:C	trans_eQTL	3:56849749:T:C	9.62059e-71	0.468276	SH3BGRL2	1	ENSG00000167642.8_3:56849749:T:C	3:56849749:T:C	trans_eQTL	3:56849749:T:C	2.80985e-09	0.107701	SPINT2	1	1	trans_eQTL_trans_eQTL	rs1354034	rs1354034
ENSG00000198478.6_3:56849749:T:C	3:56849749:T:C	trans_eQTL	3:56849749:T:C	9.62059e-71	0.468276	SH3BGRL2	1	ENSG00000005249.8_3:56849749:T:C	3:56849749:T:C	trans_eQTL	3:56849749:T:C	3.45671e-72	0.318094	PRKAR2B	1	1	trans_eQTL_trans_eQTL	rs1354034	rs1354034
ENSG00000198478.6_3:56849749:T:C	3:56849749:T:C	trans_eQTL	3:56849749:T:C	9.62059e-71	0.468276	SH3BGRL2	1	ENSG00000182795.12_3:56849749:T:C	3:56849749:T:C	trans_eQTL	3:56849749:T:C	1.37715e-11	0.122421	C1orf116	1	1	trans_eQTL_trans_eQTL	rs1354034	rs1354034
ENSG00000198478.6_3:56849749:T:C	3:56849749:T:C	trans_eQTL	3:56849749:T:C	9.62059e-71	0.468276	SH3BGRL2	1	ENSG00000204310.6_3:56849749:T:C	3:56849749:T:C	trans_eQTL	3:56849749:T:C	1.74454e-37	0.229472	AGPAT1	1	1	trans_eQTL_trans_eQTL	rs1354034	rs1354034
ENSG00000198478.6_3:56849749:T:C	3:56849749:T:C	trans_eQTL	3:56849749:T:C	9.62059e-71	0.468276	SH3BGRL2	1	ENSG00000134548.5_3:56849749:T:C	3:56849749:T:C	trans_eQTL	3:56849749:T:C	2.48533e-45	0.252665	C12orf39	1	1	trans_eQTL_trans_eQTL	rs1354034	rs1354034
ENSG00000198478.6_3:56849749:T:C	3:56849749:T:C	trans_eQTL	3:56849749:T:C	9.62059e-71	0.468276	SH3BGRL2	1	ENSG00000138735.11_3:56849749:T:C	3:56849749:T:C	trans_eQTL	3:56849749:T:C	9.35014e-23	0.177066	PDE5A	1	1	trans_eQTL_trans_eQTL	rs1354034	rs1354034
ENSG00000198478.6_3:56849749:T:C	3:56849749:T:C	trans_eQTL	3:56849749:T:C	9.62059e-71	0.468276	SH3BGRL2	1	ENSG00000082781.7_3:56849749:T:C	3:56849749:T:C	trans_eQTL	3:56849749:T:C	2.88981e-58	0.286367	ITGB5	1	1	trans_eQTL_trans_eQTL	rs1354034	rs1354034
ENSG00000198478.6_3:56849749:T:C	3:56849749:T:C	trans_eQTL	3:56849749:T:C	9.62059e-71	0.468276	SH3BGRL2	1	ENSG00000187800.9_3:56849749:T:C	3:56849749:T:C	trans_eQTL	3:56849749:T:C	2.86024e-68	0.309558	PEAR1	1	1	trans_eQTL_trans_eQTL	rs1354034	rs1354034
ENSG00000198478.6_3:56849749:T:C	3:56849749:T:C	trans_eQTL	3:56849749:T:C	9.62059e-71	0.468276	SH3BGRL2	1	ENSG00000105507.2_3:56849749:T:C	3:56849749:T:C	trans_eQTL	3:56849749:T:C	9.09977e-26	0.18905	CABP5	1	1	trans_eQTL_trans_eQTL	rs1354034	rs1354034
ENSG00000198478.6_3:56849749:T:C	3:56849749:T:C	trans_eQTL	3:56849749:T:C	9.62059e-71	0.468276	SH3BGRL2	1	ENSG00000176783.10_3:56849749:T:C	3:56849749:T:C	trans_eQTL	3:56849749:T:C	1.69657e-15	0.143968	RUFY1	1	1	trans_eQTL_trans_eQTL	rs1354034	rs1354034
ENSG00000198478.6_3:56849749:T:C	3:56849749:T:C	trans_eQTL	3:56849749:T:C	9.62059e-71	0.468276	SH3BGRL2	1	ENSG00000127920.5_3:56849749:T:C	3:56849749:T:C	trans_eQTL	3:56849749:T:C	1.26121e-62	0.296739	GNG11	1	1	trans_eQTL_trans_eQTL	rs1354034	rs1354034
ENSG00000198478.6_3:56849749:T:C	3:56849749:T:C	trans_eQTL	3:56849749:T:C	9.62059e-71	0.468276	SH3BGRL2	1	ENSG00000115170.9_3:56849749:T:C	3:56849749:T:C	trans_eQTL	3:56849749:T:C	3.09916e-10	0.11403	ACVR1	1	1	trans_eQTL_trans_eQTL	rs1354034	rs1354034
ENSG00000198478.6_3:56849749:T:C	3:56849749:T:C	trans_eQTL	3:56849749:T:C	9.62059e-71	0.468276	SH3BGRL2	1	ENSG00000101856.8_3:56865776:A:G	3:56849749:T:C	trans_eQTL	3:56849749:T:C	4.30626e-09	0.253763	PGRMC1	2	1	trans_eQTL_trans_eQTL	rs1354034	rs1354034
ENSG00000198478.6_3:56849749:T:C	3:56849749:T:C	trans_eQTL	3:56849749:T:C	9.62059e-71	0.468276	SH3BGRL2	1	ENSG00000140022.5_3:56849749:T:C	3:56849749:T:C	trans_eQTL	3:56849749:T:C	2.56756e-11	0.120789	STON2	1	1	trans_eQTL_trans_eQTL	rs1354034	rs1354034
ENSG00000198478.6_3:56849749:T:C	3:56849749:T:C	trans_eQTL	3:56849749:T:C	9.62059e-71	0.468276	SH3BGRL2	1	ENSG00000074416.9_3:56849749:T:C	3:56849749:T:C	trans_eQTL	3:56849749:T:C	5.04493e-71	0.466395	MGLL	1	1	trans_eQTL_trans_eQTL	rs1354034	rs1354034
ENSG00000198478.6_3:56849749:T:C	3:56849749:T:C	trans_eQTL	3:56849749:T:C	9.62059e-71	0.468276	SH3BGRL2	1	ENSG00000177324.9_3:56849749:T:C	3:56849749:T:C	trans_eQTL	3:56849749:T:C	6.60182e-24	0.181745	BEND2	1	1	trans_eQTL_trans_eQTL	rs1354034	rs1354034
ENSG00000198478.6_3:56849749:T:C	3:56849749:T:C	trans_eQTL	3:56849749:T:C	9.62059e-71	0.468276	SH3BGRL2	1	ENSG00000117155.12_3:56849749:T:C	3:56849749:T:C	trans_eQTL	3:56849749:T:C	8.94289e-21	0.1687	SSX2IP	1	1	trans_eQTL_trans_eQTL	rs1354034	rs1354034
ENSG00000198478.6_3:56849749:T:C	3:56849749:T:C	trans_eQTL	3:56849749:T:C	9.62059e-71	0.468276	SH3BGRL2	1	ENSG00000148426.8_3:56849749:T:C	3:56849749:T:C	trans_eQTL	3:56849749:T:C	7.20628e-32	0.21114	PROSER2	1	1	trans_eQTL_trans_eQTL	rs1354034	rs1354034
ENSG00000198478.6_3:56849749:T:C	3:56849749:T:C	trans_eQTL	3:56849749:T:C	9.62059e-71	0.468276	SH3BGRL2	1	ENSG00000179855.5_3:56849749:T:C	3:56849749:T:C	trans_eQTL	3:56849749:T:C	3.20174e-16	0.220606	GIPC3	1	1	trans_eQTL_trans_eQTL	rs1354034	rs1354034
ENSG00000198478.6_3:56849749:T:C	3:56849749:T:C	trans_eQTL	3:56849749:T:C	9.62059e-71	0.468276	SH3BGRL2	1	ENSG00000101470.5_3:56849749:T:C	3:56849749:T:C	trans_eQTL	3:56849749:T:C	7.11404e-15	0.140759	TNNC2	1	1	trans_eQTL_trans_eQTL	rs1354034	rs1354034
ENSG00000198478.6_3:56849749:T:C	3:56849749:T:C	trans_eQTL	3:56849749:T:C	9.62059e-71	0.468276	SH3BGRL2	1	ENSG00000090975.8_3:56849749:T:C	3:56849749:T:C	trans_eQTL	3:56849749:T:C	4.81424e-13	0.130864	PITPNM2	1	1	trans_eQTL_trans_eQTL	rs1354034	rs1354034
ENSG00000198478.6_3:56849749:T:C	3:56849749:T:C	trans_eQTL	3:56849749:T:C	9.62059e-71	0.468276	SH3BGRL2	1	ENSG00000172889.11_3:56849749:T:C	3:56849749:T:C	trans_eQTL	3:56849749:T:C	1.21899e-10	0.116607	EGFL7	1	1	trans_eQTL_trans_eQTL	rs1354034	rs1354034
ENSG00000198478.6_3:56849749:T:C	3:56849749:T:C	trans_eQTL	3:56849749:T:C	9.62059e-71	0.468276	SH3BGRL2	1	ENSG00000088826.13_3:56849749:T:C	3:56849749:T:C	trans_eQTL	3:56849749:T:C	3.551e-25	0.186761	SMOX	1	1	trans_eQTL_trans_eQTL	rs1354034	rs1354034
ENSG00000198478.6_3:56849749:T:C	3:56849749:T:C	trans_eQTL	3:56849749:T:C	9.62059e-71	0.468276	SH3BGRL2	1	ENSG00000255552.3_3:56849749:T:C	3:56849749:T:C	trans_eQTL	3:56849749:T:C	3.82516e-106	0.382536	LY6G6E	1	1	trans_eQTL_trans_eQTL	rs1354034	rs1354034
ENSG00000198478.6_3:56849749:T:C	3:56849749:T:C	trans_eQTL	3:56849749:T:C	9.62059e-71	0.468276	SH3BGRL2	1	ENSG00000101082.9_3:56849749:T:C	3:56849749:T:C	trans_eQTL	3:56849749:T:C	1.42785e-32	0.213529	SLA2	1	1	trans_eQTL_trans_eQTL	rs1354034	rs1354034
ENSG00000198478.6_3:56849749:T:C	3:56849749:T:C	trans_eQTL	3:56849749:T:C	9.62059e-71	0.468276	SH3BGRL2	1	ENSG00000137942.12_3:56849749:T:C	3:56849749:T:C	trans_eQTL	3:56849749:T:C	2.76876e-21	0.170892	FNBP1L	1	1	trans_eQTL_trans_eQTL	rs1354034	rs1354034
ENSG00000198478.6_3:56849749:T:C	3:56849749:T:C	trans_eQTL	3:56849749:T:C	9.62059e-71	0.468276	SH3BGRL2	1	ENSG00000127947.11_3:56849749:T:C	3:56849749:T:C	trans_eQTL	3:56849749:T:C	1.01042e-08	0.103856	PTPN12	1	1	trans_eQTL_trans_eQTL	rs1354034	rs1354034
ENSG00000198478.6_3:56849749:T:C	3:56849749:T:C	trans_eQTL	3:56849749:T:C	9.62059e-71	0.468276	SH3BGRL2	1	ENSG00000197959.9_3:56849749:T:C	3:56849749:T:C	trans_eQTL	3:56849749:T:C	2.04369e-36	0.226108	DNM3	1	1	trans_eQTL_trans_eQTL	rs1354034	rs1354034
ENSG00000198478.6_3:56849749:T:C	3:56849749:T:C	trans_eQTL	3:56849749:T:C	9.62059e-71	0.468276	SH3BGRL2	1	ENSG00000197122.7_3:56849749:T:C	3:56849749:T:C	trans_eQTL	3:56849749:T:C	1.49403e-15	0.144249	SRC	1	1	trans_eQTL_trans_eQTL	rs1354034	rs1354034
ENSG00000198478.6_3:56849749:T:C	3:56849749:T:C	trans_eQTL	3:56849749:T:C	9.62059e-71	0.468276	SH3BGRL2	1	ENSG00000100351.12_3:56849749:T:C	3:56849749:T:C	trans_eQTL	3:56849749:T:C	1.10635e-36	0.226952	GRAP2	1	1	trans_eQTL_trans_eQTL	rs1354034	rs1354034
ENSG00000198478.6_3:56849749:T:C	3:56849749:T:C	trans_eQTL	3:56849749:T:C	9.62059e-71	0.468276	SH3BGRL2	1	ENSG00000196914.4_3:56849749:T:C	3:56849749:T:C	trans_eQTL	3:56849749:T:C	1.43935e-09	0.109659	ARHGEF12	1	1	trans_eQTL_trans_eQTL	rs1354034	rs1354034
ENSG00000198478.6_3:56849749:T:C	3:56849749:T:C	trans_eQTL	3:56849749:T:C	9.62059e-71	0.468276	SH3BGRL2	1	ENSG00000138080.9_3:56849749:T:C	3:56849749:T:C	trans_eQTL	3:56849749:T:C	1.68614e-10	0.115717	EMILIN1	1	1	trans_eQTL_trans_eQTL	rs1354034	rs1354034
ENSG00000198478.6_3:56849749:T:C	3:56849749:T:C	trans_eQTL	3:56849749:T:C	9.62059e-71	0.468276	SH3BGRL2	1	ENSG00000128266.7_3:56849749:T:C	3:56849749:T:C	trans_eQTL	3:56849749:T:C	5.74391e-38	0.230973	GNAZ	1	1	trans_eQTL_trans_eQTL	rs1354034	rs1354034
ENSG00000198478.6_3:56849749:T:C	3:56849749:T:C	trans_eQTL	3:56849749:T:C	9.62059e-71	0.468276	SH3BGRL2	1	ENSG00000185340.11_3:56849749:T:C	3:56849749:T:C	trans_eQTL	3:56849749:T:C	1.87173e-33	0.216487	GAS2L1	1	1	trans_eQTL_trans_eQTL	rs1354034	rs1354034
ENSG00000198478.6_3:56849749:T:C	3:56849749:T:C	trans_eQTL	3:56849749:T:C	9.62059e-71	0.468276	SH3BGRL2	1	ENSG00000005961.13_3:56849749:T:C	3:56849749:T:C	trans_eQTL	3:56849749:T:C	1.43283e-97	0.546505	ITGA2B	1	1	trans_eQTL_trans_eQTL	rs1354034	rs1354034
ENSG00000198478.6_3:56849749:T:C	3:56849749:T:C	trans_eQTL	3:56849749:T:C	9.62059e-71	0.468276	SH3BGRL2	1	ENSG00000168497.4_3:56849749:T:C	3:56849749:T:C	trans_eQTL	3:56849749:T:C	5.8845e-10	0.112225	SDPR	1	1	trans_eQTL_trans_eQTL	rs1354034	rs1354034
ENSG00000198478.6_3:56849749:T:C	3:56849749:T:C	trans_eQTL	3:56849749:T:C	9.62059e-71	0.468276	SH3BGRL2	1	ENSG00000150594.5_3:56849749:T:C	3:56849749:T:C	trans_eQTL	3:56849749:T:C	4.28431e-44	0.24917	ADRA2A	1	1	trans_eQTL_trans_eQTL	rs1354034	rs1354034
ENSG00000198478.6_3:56849749:T:C	3:56849749:T:C	trans_eQTL	3:56849749:T:C	9.62059e-71	0.468276	SH3BGRL2	1	ENSG00000156011.12_3:56849749:T:C	3:56849749:T:C	trans_eQTL	3:56849749:T:C	2.42507e-24	0.18348	PSD3	1	1	trans_eQTL_trans_eQTL	rs1354034	rs1354034
ENSG00000198478.6_3:56849749:T:C	3:56849749:T:C	trans_eQTL	3:56849749:T:C	9.62059e-71	0.468276	SH3BGRL2	1	ENSG00000182093.10_3:56849749:T:C	3:56849749:T:C	trans_eQTL	3:56849749:T:C	6.73914e-19	0.160353	WRB	1	1	trans_eQTL_trans_eQTL	rs1354034	rs1354034
ENSG00000198478.6_3:56849749:T:C	3:56849749:T:C	trans_eQTL	3:56849749:T:C	9.62059e-71	0.468276	SH3BGRL2	1	ENSG00000178732.4_3:56849749:T:C	3:56849749:T:C	trans_eQTL	3:56849749:T:C	1.64199e-17	0.153887	GP5	1	1	trans_eQTL_trans_eQTL	rs1354034	rs1354034
ENSG00000198478.6_3:56849749:T:C	3:56849749:T:C	trans_eQTL	3:56849749:T:C	9.62059e-71	0.468276	SH3BGRL2	1	ENSG00000100218.7_3:56849749:T:C	3:56849749:T:C	trans_eQTL	3:56849749:T:C	6.22275e-12	0.124473	RTDR1	1	1	trans_eQTL_trans_eQTL	rs1354034	rs1354034
ENSG00000198478.6_3:56849749:T:C	3:56849749:T:C	trans_eQTL	3:56849749:T:C	9.62059e-71	0.468276	SH3BGRL2	1	ENSG00000197879.10_3:56849749:T:C	3:56849749:T:C	trans_eQTL	3:56849749:T:C	2.0302e-11	0.121407	MYO1C	1	1	trans_eQTL_trans_eQTL	rs1354034	rs1354034
ENSG00000198478.6_3:56849749:T:C	3:56849749:T:C	trans_eQTL	3:56849749:T:C	9.62059e-71	0.468276	SH3BGRL2	1	ENSG00000122786.15_3:56849749:T:C	3:56849749:T:C	trans_eQTL	3:56849749:T:C	9.36828e-101	0.558001	CALD1	1	1	trans_eQTL_trans_eQTL	rs1354034	rs1354034
ENSG00000198478.6_3:56849749:T:C	3:56849749:T:C	trans_eQTL	3:56849749:T:C	9.62059e-71	0.468276	SH3BGRL2	1	ENSG00000119326.10_3:56849749:T:C	3:56849749:T:C	trans_eQTL	3:56849749:T:C	1.42781e-09	0.109683	CTNNAL1	1	1	trans_eQTL_trans_eQTL	rs1354034	rs1354034
ENSG00000198478.6_3:56849749:T:C	3:56849749:T:C	trans_eQTL	3:56849749:T:C	9.62059e-71	0.468276	SH3BGRL2	1	ENSG00000142961.10_3:56849749:T:C	3:56849749:T:C	trans_eQTL	3:56849749:T:C	1.15821e-09	0.110288	MOB3C	1	1	trans_eQTL_trans_eQTL	rs1354034	rs1354034
ENSG00000198478.6_3:56849749:T:C	3:56849749:T:C	trans_eQTL	3:56849749:T:C	9.62059e-71	0.468276	SH3BGRL2	1	ENSG00000196611.4_3:56849749:T:C	3:56849749:T:C	trans_eQTL	3:56849749:T:C	5.19072e-29	0.201117	MMP1	1	1	trans_eQTL_trans_eQTL	rs1354034	rs1354034
ENSG00000198478.6_3:56849749:T:C	3:56849749:T:C	trans_eQTL	3:56849749:T:C	9.62059e-71	0.468276	SH3BGRL2	1	ENSG00000167131.12_3:56849749:T:C	3:56849749:T:C	trans_eQTL	3:56849749:T:C	1.98456e-10	0.115268	CCDC103	1	1	trans_eQTL_trans_eQTL	rs1354034	rs1354034
ENSG00000198478.6_3:56849749:T:C	3:56849749:T:C	trans_eQTL	3:56849749:T:C	9.62059e-71	0.468276	SH3BGRL2	1	ENSG00000166963.8_3:56849749:T:C	3:56849749:T:C	trans_eQTL	3:56849749:T:C	1.23666e-28	0.199754	MAP1A	1	1	trans_eQTL_trans_eQTL	rs1354034	rs1354034
ENSG00000198478.6_3:56849749:T:C	3:56849749:T:C	trans_eQTL	3:56849749:T:C	9.62059e-71	0.468276	SH3BGRL2	1	ENSG00000214447.3_3:56849749:T:C	3:56849749:T:C	trans_eQTL	3:56849749:T:C	2.81421e-11	0.120546	FAM187A	1	1	trans_eQTL_trans_eQTL	rs1354034	rs1354034
ENSG00000198478.6_3:56849749:T:C	3:56849749:T:C	trans_eQTL	3:56849749:T:C	9.62059e-71	0.468276	SH3BGRL2	1	ENSG00000174175.12_3:56849749:T:C	3:56849749:T:C	trans_eQTL	3:56849749:T:C	3.18839e-77	0.328669	SELP	1	1	trans_eQTL_trans_eQTL	rs1354034	rs1354034
ENSG00000198478.6_3:56849749:T:C	3:56849749:T:C	trans_eQTL	3:56849749:T:C	9.62059e-71	0.468276	SH3BGRL2	1	ENSG00000106665.11_3:56849749:T:C	3:56849749:T:C	trans_eQTL	3:56849749:T:C	2.17277e-22	0.175551	CLIP2	1	1	trans_eQTL_trans_eQTL	rs1354034	rs1354034
ENSG00000198478.6_3:56849749:T:C	3:56849749:T:C	trans_eQTL	3:56849749:T:C	9.62059e-71	0.468276	SH3BGRL2	1	ENSG00000198948.7_3:56849749:T:C	3:56849749:T:C	trans_eQTL	3:56849749:T:C	6.62233e-11	0.118262	MFAP3L	1	1	trans_eQTL_trans_eQTL	rs1354034	rs1354034
ENSG00000198478.6_3:56849749:T:C	3:56849749:T:C	trans_eQTL	3:56849749:T:C	9.62059e-71	0.468276	SH3BGRL2	1	ENSG00000119242.4_3:56849749:T:C	3:56849749:T:C	trans_eQTL	3:56849749:T:C	9.52814e-17	0.150205	CCDC92	1	1	trans_eQTL_trans_eQTL	rs1354034	rs1354034
ENSG00000198478.6_3:56849749:T:C	3:56849749:T:C	trans_eQTL	3:56849749:T:C	9.62059e-71	0.468276	SH3BGRL2	1	ENSG00000138685.8_3:56849749:T:C	3:56849749:T:C	trans_eQTL	3:56849749:T:C	2.17343e-10	0.115017	FGF2	1	1	trans_eQTL_trans_eQTL	rs1354034	rs1354034
ENSG00000198478.6_3:56849749:T:C	3:56849749:T:C	trans_eQTL	3:56849749:T:C	9.62059e-71	0.468276	SH3BGRL2	1	ENSG00000187513.8_3:56849749:T:C	3:56849749:T:C	trans_eQTL	3:56849749:T:C	2.33724e-13	0.132614	GJA4	1	1	trans_eQTL_trans_eQTL	rs1354034	rs1354034
ENSG00000198478.6_3:56849749:T:C	3:56849749:T:C	trans_eQTL	3:56849749:T:C	9.62059e-71	0.468276	SH3BGRL2	1	ENSG00000172927.3_3:56849749:T:C	3:56849749:T:C	trans_eQTL	3:56849749:T:C	5.76989e-37	0.227843	MYEOV	1	1	trans_eQTL_trans_eQTL	rs1354034	rs1354034
ENSG00000198478.6_3:56849749:T:C	3:56849749:T:C	trans_eQTL	3:56849749:T:C	9.62059e-71	0.468276	SH3BGRL2	1	ENSG00000095321.12_3:56849749:T:C	3:56849749:T:C	trans_eQTL	3:56849749:T:C	2.68102e-30	0.205696	CRAT	1	1	trans_eQTL_trans_eQTL	rs1354034	rs1354034
ENSG00000198478.6_3:56849749:T:C	3:56849749:T:C	trans_eQTL	3:56849749:T:C	9.62059e-71	0.468276	SH3BGRL2	1	ENSG00000203618.5_3:56849749:T:C	3:56849749:T:C	trans_eQTL	3:56849749:T:C	8.8552e-44	0.248269	GP1BB	1	1	trans_eQTL_trans_eQTL	rs1354034	rs1354034
ENSG00000198478.6_3:56849749:T:C	3:56849749:T:C	trans_eQTL	3:56849749:T:C	9.62059e-71	0.468276	SH3BGRL2	1	ENSG00000109265.8_3:56849749:T:C	3:56849749:T:C	trans_eQTL	3:56849749:T:C	4.46017e-34	0.218549	KIAA1211	1	1	trans_eQTL_trans_eQTL	rs1354034	rs1354034
ENSG00000198478.6_3:56849749:T:C	3:56849749:T:C	trans_eQTL	3:56849749:T:C	9.62059e-71	0.468276	SH3BGRL2	1	ENSG00000115758.8_3:56849749:T:C	3:56849749:T:C	trans_eQTL	3:56849749:T:C	5.09705e-40	0.237239	ODC1	1	1	trans_eQTL_trans_eQTL	rs1354034	rs1354034
ENSG00000198478.6_3:56849749:T:C	3:56849749:T:C	trans_eQTL	3:56849749:T:C	9.62059e-71	0.468276	SH3BGRL2	1	ENSG00000215193.8_3:56849749:T:C	3:56849749:T:C	trans_eQTL	3:56849749:T:C	1.65142e-15	0.144028	PEX26	1	1	trans_eQTL_trans_eQTL	rs1354034	rs1354034
ENSG00000198478.6_3:56849749:T:C	3:56849749:T:C	trans_eQTL	3:56849749:T:C	9.62059e-71	0.468276	SH3BGRL2	1	ENSG00000236279.2_3:56849749:T:C	3:56849749:T:C	trans_eQTL	3:56849749:T:C	9.48825e-52	0.405368	CLEC2L	1	1	trans_eQTL_trans_eQTL	rs1354034	rs1354034
ENSG00000198478.6_3:56849749:T:C	3:56849749:T:C	trans_eQTL	3:56849749:T:C	9.62059e-71	0.468276	SH3BGRL2	1	ENSG00000123500.5_3:56849749:T:C	3:56849749:T:C	trans_eQTL	3:56849749:T:C	2.90186e-15	0.142775	COL10A1	1	1	trans_eQTL_trans_eQTL	rs1354034	rs1354034
ENSG00000198478.6_3:56849749:T:C	3:56849749:T:C	trans_eQTL	3:56849749:T:C	9.62059e-71	0.468276	SH3BGRL2	1	ENSG00000258388.3_3:56849749:T:C	3:56849749:T:C	trans_eQTL	3:56849749:T:C	2.87665e-18	0.157448	PPT2-EGFL8	1	1	trans_eQTL_trans_eQTL	rs1354034	rs1354034
ENSG00000198478.6_3:56849749:T:C	3:56849749:T:C	trans_eQTL	3:56849749:T:C	9.62059e-71	0.468276	SH3BGRL2	1	ENSG00000122679.4_3:56849749:T:C	3:56849749:T:C	trans_eQTL	3:56849749:T:C	7.88083e-10	0.111394	RAMP3	1	1	trans_eQTL_trans_eQTL	rs1354034	rs1354034
ENSG00000198478.6_3:56849749:T:C	3:56849749:T:C	trans_eQTL	3:56849749:T:C	9.62059e-71	0.468276	SH3BGRL2	1	ENSG00000066697.10_3:56849749:T:C	3:56849749:T:C	trans_eQTL	3:56849749:T:C	1.43597e-28	0.298694	MSANTD3	1	1	trans_eQTL_trans_eQTL	rs1354034	rs1354034
ENSG00000198478.6_3:56849749:T:C	3:56849749:T:C	trans_eQTL	3:56849749:T:C	9.62059e-71	0.468276	SH3BGRL2	1	ENSG00000143595.8_3:56849749:T:C	3:56849749:T:C	trans_eQTL	3:56849749:T:C	2.02221e-48	0.261169	AQP10	1	1	trans_eQTL_trans_eQTL	rs1354034	rs1354034
ENSG00000198478.6_3:56849749:T:C	3:56849749:T:C	trans_eQTL	3:56849749:T:C	9.62059e-71	0.468276	SH3BGRL2	1	ENSG00000100243.16_3:56849749:T:C	3:56849749:T:C	trans_eQTL	3:56849749:T:C	4.67949e-15	0.141704	CYB5R3	1	1	trans_eQTL_trans_eQTL	rs1354034	rs1354034
ENSG00000198478.6_3:56849749:T:C	3:56849749:T:C	trans_eQTL	3:56849749:T:C	9.62059e-71	0.468276	SH3BGRL2	1	ENSG00000213977.3_3:56849749:T:C	3:56849749:T:C	trans_eQTL	3:56849749:T:C	4.93446e-12	0.125066	TAX1BP3	1	1	trans_eQTL_trans_eQTL	rs1354034	rs1354034
ENSG00000198478.6_3:56849749:T:C	3:56849749:T:C	trans_eQTL	3:56849749:T:C	9.62059e-71	0.468276	SH3BGRL2	1	ENSG00000102362.11_3:56849749:T:C	3:56849749:T:C	trans_eQTL	3:56849749:T:C	8.67306e-38	0.230417	SYTL4	1	1	trans_eQTL_trans_eQTL	rs1354034	rs1354034
ENSG00000198478.6_3:56849749:T:C	3:56849749:T:C	trans_eQTL	3:56849749:T:C	9.62059e-71	0.468276	SH3BGRL2	1	ENSG00000101335.5_3:56849749:T:C	3:56849749:T:C	trans_eQTL	3:56849749:T:C	5.94395e-89	0.528298	MYL9	1	1	trans_eQTL_trans_eQTL	rs1354034	rs1354034
ENSG00000198478.6_3:56849749:T:C	3:56849749:T:C	trans_eQTL	3:56849749:T:C	9.62059e-71	0.468276	SH3BGRL2	1	ENSG00000143811.12_3:56849749:T:C	3:56849749:T:C	trans_eQTL	3:56849749:T:C	1.2174e-11	0.122742	PYCR2	1	1	trans_eQTL_trans_eQTL	rs1354034	rs1354034
ENSG00000198478.6_3:56849749:T:C	3:56849749:T:C	trans_eQTL	3:56849749:T:C	9.62059e-71	0.468276	SH3BGRL2	1	ENSG00000178033.5_3:56849749:T:C	3:56849749:T:C	trans_eQTL	3:56849749:T:C	5.96166e-26	0.189755	FAM26E	1	1	trans_eQTL_trans_eQTL	rs1354034	rs1354034
ENSG00000198478.6_3:56849749:T:C	3:56849749:T:C	trans_eQTL	3:56849749:T:C	9.62059e-71	0.468276	SH3BGRL2	1	ENSG00000165914.10_3:56849749:T:C	3:56849749:T:C	trans_eQTL	3:56849749:T:C	6.66563e-86	0.51986	TTC7B	1	1	trans_eQTL_trans_eQTL	rs1354034	rs1354034
ENSG00000198478.6_3:56849749:T:C	3:56849749:T:C	trans_eQTL	3:56849749:T:C	9.62059e-71	0.468276	SH3BGRL2	1	ENSG00000169704.4_3:56849749:T:C	3:56849749:T:C	trans_eQTL	3:56849749:T:C	8.83545e-96	0.538007	GP9	1	1	trans_eQTL_trans_eQTL	rs1354034	rs1354034
ENSG00000198478.6_3:56849749:T:C	3:56849749:T:C	trans_eQTL	3:56849749:T:C	9.62059e-71	0.468276	SH3BGRL2	1	ENSG00000102316.12_3:56849749:T:C	3:56849749:T:C	trans_eQTL	3:56849749:T:C	1.58196e-09	0.109385	MAGED2	1	1	trans_eQTL_trans_eQTL	rs1354034	rs1354034
ENSG00000198478.6_3:56849749:T:C	3:56849749:T:C	trans_eQTL	3:56849749:T:C	9.62059e-71	0.468276	SH3BGRL2	1	ENSG00000163737.3_3:56849749:T:C	3:56849749:T:C	trans_eQTL	3:56849749:T:C	7.70118e-88	0.525138	PF4	1	1	trans_eQTL_trans_eQTL	rs1354034	rs1354034
ENSG00000198478.6_3:56849749:T:C	3:56849749:T:C	trans_eQTL	3:56849749:T:C	9.62059e-71	0.468276	SH3BGRL2	1	ENSG00000149781.8_3:56849749:T:C	3:56849749:T:C	trans_eQTL	3:56849749:T:C	1.2853e-32	0.213683	FERMT3	1	1	trans_eQTL_trans_eQTL	rs1354034	rs1354034
ENSG00000198478.6_3:56849749:T:C	3:56849749:T:C	trans_eQTL	3:56849749:T:C	9.62059e-71	0.468276	SH3BGRL2	1	ENSG00000267060.1_3:56849749:T:C	3:56849749:T:C	trans_eQTL	3:56849749:T:C	3.84121e-11	0.119721	PTGES3L	1	1	trans_eQTL_trans_eQTL	rs1354034	rs1354034
ENSG00000198478.6_3:56849749:T:C	3:56849749:T:C	trans_eQTL	3:56849749:T:C	9.62059e-71	0.468276	SH3BGRL2	1	ENSG00000198873.10_3:56849749:T:C	3:56849749:T:C	trans_eQTL	3:56849749:T:C	1.59065e-22	0.176113	GRK5	1	1	trans_eQTL_trans_eQTL	rs1354034	rs1354034
ENSG00000198478.6_3:56849749:T:C	3:56849749:T:C	trans_eQTL	3:56849749:T:C	9.62059e-71	0.468276	SH3BGRL2	1	ENSG00000168118.7_3:56849749:T:C	3:56849749:T:C	trans_eQTL	3:56849749:T:C	5.59705e-09	0.105648	RAB4A	1	1	trans_eQTL_trans_eQTL	rs1354034	rs1354034
ENSG00000198478.6_3:56849749:T:C	3:56849749:T:C	trans_eQTL	3:56849749:T:C	9.62059e-71	0.468276	SH3BGRL2	1	ENSG00000178057.10_3:56849749:T:C	3:56849749:T:C	trans_eQTL	3:56849749:T:C	4.91742e-10	0.112733	NDUFAF3	1	1	trans_eQTL_trans_eQTL	rs1354034	rs1354034
ENSG00000198478.6_3:56849749:T:C	3:56849749:T:C	trans_eQTL	3:56849749:T:C	9.62059e-71	0.468276	SH3BGRL2	1	ENSG00000166333.9_3:56849749:T:C	3:56849749:T:C	trans_eQTL	3:56849749:T:C	3.33936e-39	0.234768	ILK	1	1	trans_eQTL_trans_eQTL	rs1354034	rs1354034
ENSG00000198478.6_3:56849749:T:C	3:56849749:T:C	trans_eQTL	3:56849749:T:C	9.62059e-71	0.468276	SH3BGRL2	1	ENSG00000147394.14_3:56849749:T:C	3:56849749:T:C	trans_eQTL	3:56849749:T:C	2.00721e-09	0.10869	ZNF185	1	1	trans_eQTL_trans_eQTL	rs1354034	rs1354034
ENSG00000198478.6_3:56849749:T:C	3:56849749:T:C	trans_eQTL	3:56849749:T:C	9.62059e-71	0.468276	SH3BGRL2	1	ENSG00000049323.11_3:56849749:T:C	3:56849749:T:C	trans_eQTL	3:56849749:T:C	9.88997e-74	0.321381	LTBP1	1	1	trans_eQTL_trans_eQTL	rs1354034	rs1354034
ENSG00000198478.6_3:56849749:T:C	3:56849749:T:C	trans_eQTL	3:56849749:T:C	9.62059e-71	0.468276	SH3BGRL2	1	ENSG00000254810.1_3:56849749:T:C	3:56849749:T:C	trans_eQTL	3:56849749:T:C	2.18215e-11	0.121217	RP11-672A2.4	1	1	trans_eQTL_trans_eQTL	rs1354034	rs1354034
ENSG00000198478.6_3:56849749:T:C	3:56849749:T:C	trans_eQTL	3:56849749:T:C	9.62059e-71	0.468276	SH3BGRL2	1	ENSG00000072422.12_3:56849749:T:C	3:56849749:T:C	trans_eQTL	3:56849749:T:C	3.97577e-19	0.161396	RHOBTB1	1	1	trans_eQTL_trans_eQTL	rs1354034	rs1354034
ENSG00000198478.6_3:56849749:T:C	3:56849749:T:C	trans_eQTL	3:56849749:T:C	9.62059e-71	0.468276	SH3BGRL2	1	ENSG00000143321.14_3:56849749:T:C	3:56849749:T:C	trans_eQTL	3:56849749:T:C	5.45518e-13	0.13056	HDGF	1	1	trans_eQTL_trans_eQTL	rs1354034	rs1354034
ENSG00000198478.6_3:56849749:T:C	3:56849749:T:C	trans_eQTL	3:56849749:T:C	9.62059e-71	0.468276	SH3BGRL2	1	ENSG00000112655.11_3:56849749:T:C	3:56849749:T:C	trans_eQTL	3:56849749:T:C	7.9714e-19	0.16002	PTK7	1	1	trans_eQTL_trans_eQTL	rs1354034	rs1354034
ENSG00000198478.6_3:56849749:T:C	3:56849749:T:C	trans_eQTL	3:56849749:T:C	9.62059e-71	0.468276	SH3BGRL2	1	ENSG00000154917.6_3:56849749:T:C	3:56849749:T:C	trans_eQTL	3:56849749:T:C	2.045e-57	0.284294	RAB6B	1	1	trans_eQTL_trans_eQTL	rs1354034	rs1354034
ENSG00000198478.6_3:56849749:T:C	3:56849749:T:C	trans_eQTL	3:56849749:T:C	9.62059e-71	0.468276	SH3BGRL2	1	ENSG00000167100.10_3:56849749:T:C	3:56849749:T:C	trans_eQTL	3:56849749:T:C	3.13617e-77	0.328684	SAMD14	1	1	trans_eQTL_trans_eQTL	rs1354034	rs1354034
ENSG00000198478.6_3:56849749:T:C	3:56849749:T:C	trans_eQTL	3:56849749:T:C	9.62059e-71	0.468276	SH3BGRL2	1	ENSG00000124172.5_3:56849749:T:C	3:56849749:T:C	trans_eQTL	3:56849749:T:C	7.79654e-12	0.123894	ATP5E	1	1	trans_eQTL_trans_eQTL	rs1354034	rs1354034
ENSG00000198478.6_3:56849749:T:C	3:56849749:T:C	trans_eQTL	3:56849749:T:C	9.62059e-71	0.468276	SH3BGRL2	1	ENSG00000185052.7_3:56849749:T:C	3:56849749:T:C	trans_eQTL	3:56849749:T:C	5.30153e-76	0.48737	SLC24A3	1	1	trans_eQTL_trans_eQTL	rs1354034	rs1354034
ENSG00000198478.6_3:56849749:T:C	3:56849749:T:C	trans_eQTL	3:56849749:T:C	9.62059e-71	0.468276	SH3BGRL2	1	ENSG00000069966.14_3:56849749:T:C	3:56849749:T:C	trans_eQTL	3:56849749:T:C	1.77188e-30	0.206328	GNB5	1	1	trans_eQTL_trans_eQTL	rs1354034	rs1354034
ENSG00000198478.6_3:56849749:T:C	3:56849749:T:C	trans_eQTL	3:56849749:T:C	9.62059e-71	0.468276	SH3BGRL2	1	ENSG00000010278.7_3:56849749:T:C	3:56849749:T:C	trans_eQTL	3:56849749:T:C	1.31336e-09	0.109925	CD9	1	1	trans_eQTL_trans_eQTL	rs1354034	rs1354034
ENSG00000198478.6_3:56849749:T:C	3:56849749:T:C	trans_eQTL	3:56849749:T:C	9.62059e-71	0.468276	SH3BGRL2	1	ENSG00000204424.8_3:56849749:T:C	3:56849749:T:C	trans_eQTL	3:56849749:T:C	6.10022e-107	0.570713	LY6G6F	1	1	trans_eQTL_trans_eQTL	rs1354034	rs1354034
ENSG00000198478.6_3:56849749:T:C	3:56849749:T:C	trans_eQTL	3:56849749:T:C	9.62059e-71	0.468276	SH3BGRL2	1	ENSG00000102230.9_3:56849749:T:C	3:56849749:T:C	trans_eQTL	3:56849749:T:C	4.4458e-24	0.182432	PCYT1B	1	1	trans_eQTL_trans_eQTL	rs1354034	rs1354034
ENSG00000198478.6_3:56849749:T:C	3:56849749:T:C	trans_eQTL	3:56849749:T:C	9.62059e-71	0.468276	SH3BGRL2	1	ENSG00000180190.7_3:56849749:T:C	3:56849749:T:C	trans_eQTL	3:56849749:T:C	4.54589e-21	0.169968	TDRP	1	1	trans_eQTL_trans_eQTL	rs1354034	rs1354034
ENSG00000198478.6_3:56849749:T:C	3:56849749:T:C	trans_eQTL	3:56849749:T:C	9.62059e-71	0.468276	SH3BGRL2	1	ENSG00000160789.15_3:56849749:T:C	3:56849749:T:C	trans_eQTL	3:56849749:T:C	7.74424e-37	0.227441	LMNA	1	1	trans_eQTL_trans_eQTL	rs1354034	rs1354034
ENSG00000198478.6_3:56849749:T:C	3:56849749:T:C	trans_eQTL	3:56849749:T:C	9.62059e-71	0.468276	SH3BGRL2	1	ENSG00000212864.2_3:56849749:T:C	3:56849749:T:C	trans_eQTL	3:56849749:T:C	5.22098e-22	0.17396	RNF208	1	1	trans_eQTL_trans_eQTL	rs1354034	rs1354034
ENSG00000198478.6_3:56849749:T:C	3:56849749:T:C	trans_eQTL	3:56849749:T:C	9.62059e-71	0.468276	SH3BGRL2	1	ENSG00000259577.1_3:56849749:T:C	3:56849749:T:C	trans_eQTL	3:56849749:T:C	3.57049e-10	0.113634	RP11-430B1.2	1	1	trans_eQTL_trans_eQTL	rs1354034	rs1354034
ENSG00000198478.6_3:56849749:T:C	3:56849749:T:C	trans_eQTL	3:56849749:T:C	9.62059e-71	0.468276	SH3BGRL2	1	ENSG00000256235.1_3:56849749:T:C	3:56849749:T:C	trans_eQTL	3:56849749:T:C	8.07836e-10	0.111323	SMIM3	1	1	trans_eQTL_trans_eQTL	rs1354034	rs1354034
ENSG00000198478.6_3:56849749:T:C	3:56849749:T:C	trans_eQTL	3:56849749:T:C	9.62059e-71	0.468276	SH3BGRL2	1	ENSG00000148908.10_3:56849749:T:C	3:56849749:T:C	trans_eQTL	3:56849749:T:C	5.06308e-26	0.190026	RGS10	1	1	trans_eQTL_trans_eQTL	rs1354034	rs1354034
ENSG00000198478.6_3:56849749:T:C	3:56849749:T:C	trans_eQTL	3:56849749:T:C	9.62059e-71	0.468276	SH3BGRL2	1	ENSG00000169398.15_3:56849749:T:C	3:56849749:T:C	trans_eQTL	3:56849749:T:C	4.99237e-27	0.193835	PTK2	1	1	trans_eQTL_trans_eQTL	rs1354034	rs1354034
ENSG00000198478.6_3:56849749:T:C	3:56849749:T:C	trans_eQTL	3:56849749:T:C	9.62059e-71	0.468276	SH3BGRL2	1	ENSG00000117586.6_3:56849749:T:C	3:56849749:T:C	trans_eQTL	3:56849749:T:C	6.38174e-14	0.135699	TNFSF4	1	1	trans_eQTL_trans_eQTL	rs1354034	rs1354034
ENSG00000198478.6_3:56849749:T:C	3:56849749:T:C	trans_eQTL	3:56849749:T:C	9.62059e-71	0.468276	SH3BGRL2	1	ENSG00000235609.4_3:56849749:T:C	3:56849749:T:C	trans_eQTL	3:56849749:T:C	1.61298e-17	0.153924	AF127936.7	1	1	trans_eQTL_trans_eQTL	rs1354034	rs1354034
ENSG00000198478.6_3:56849749:T:C	3:56849749:T:C	trans_eQTL	3:56849749:T:C	9.62059e-71	0.468276	SH3BGRL2	1	ENSG00000161013.12_3:56849749:T:C	3:56849749:T:C	trans_eQTL	3:56849749:T:C	1.99309e-33	0.216396	MGAT4B	1	1	trans_eQTL_trans_eQTL	rs1354034	rs1354034
ENSG00000198478.6_3:56849749:T:C	3:56849749:T:C	trans_eQTL	3:56849749:T:C	9.62059e-71	0.468276	SH3BGRL2	1	ENSG00000042062.7_3:56849749:T:C	3:56849749:T:C	trans_eQTL	3:56849749:T:C	1.15033e-08	0.103458	FAM65C	1	1	trans_eQTL_trans_eQTL	rs1354034	rs1354034
ENSG00000198478.6_3:56849749:T:C	3:56849749:T:C	trans_eQTL	3:56849749:T:C	9.62059e-71	0.468276	SH3BGRL2	1	ENSG00000086189.5_3:56849749:T:C	3:56849749:T:C	trans_eQTL	3:56849749:T:C	7.38235e-09	0.104811	DIMT1	1	1	trans_eQTL_trans_eQTL	rs1354034	rs1354034
ENSG00000198478.6_3:56849749:T:C	3:56849749:T:C	trans_eQTL	3:56849749:T:C	9.62059e-71	0.468276	SH3BGRL2	1	ENSG00000243244.1_3:56849749:T:C	3:56849749:T:C	trans_eQTL	3:56849749:T:C	1.17074e-09	0.110257	STON1	1	1	trans_eQTL_trans_eQTL	rs1354034	rs1354034
ENSG00000198478.6_3:56849749:T:C	3:56849749:T:C	trans_eQTL	3:56849749:T:C	9.62059e-71	0.468276	SH3BGRL2	1	ENSG00000171611.5_3:56849749:T:C	3:56849749:T:C	trans_eQTL	3:56849749:T:C	6.46466e-63	0.297414	PTCRA	1	1	trans_eQTL_trans_eQTL	rs1354034	rs1354034
ENSG00000198478.6_3:56849749:T:C	3:56849749:T:C	trans_eQTL	3:56849749:T:C	9.62059e-71	0.468276	SH3BGRL2	1	ENSG00000188677.10_3:56849749:T:C	3:56849749:T:C	trans_eQTL	3:56849749:T:C	2.59512e-58	0.286481	PARVB	1	1	trans_eQTL_trans_eQTL	rs1354034	rs1354034
ENSG00000198478.6_3:56849749:T:C	3:56849749:T:C	trans_eQTL	3:56849749:T:C	9.62059e-71	0.468276	SH3BGRL2	1	ENSG00000085733.11_3:56849749:T:C	3:56849749:T:C	trans_eQTL	3:56849749:T:C	4.7922e-44	0.249031	CTTN	1	1	trans_eQTL_trans_eQTL	rs1354034	rs1354034
ENSG00000198478.6_3:56849749:T:C	3:56849749:T:C	trans_eQTL	3:56849749:T:C	9.62059e-71	0.468276	SH3BGRL2	1	ENSG00000106089.7_3:56849749:T:C	3:56849749:T:C	trans_eQTL	3:56849749:T:C	2.76001e-11	0.120598	STX1A	1	1	trans_eQTL_trans_eQTL	rs1354034	rs1354034
ENSG00000198478.6_3:56849749:T:C	3:56849749:T:C	trans_eQTL	3:56849749:T:C	9.62059e-71	0.468276	SH3BGRL2	1	ENSG00000131711.10_3:56849749:T:C	3:56849749:T:C	trans_eQTL	3:56849749:T:C	2.76328e-10	0.168687	MAP1B	1	1	trans_eQTL_trans_eQTL	rs1354034	rs1354034
ENSG00000198478.6_3:56849749:T:C	3:56849749:T:C	trans_eQTL	3:56849749:T:C	9.62059e-71	0.468276	SH3BGRL2	1	ENSG00000123739.6_3:56849749:T:C	3:56849749:T:C	trans_eQTL	3:56849749:T:C	1.29692e-24	0.184555	PLA2G12A	1	1	trans_eQTL_trans_eQTL	rs1354034	rs1354034
ENSG00000198478.6_3:56849749:T:C	3:56849749:T:C	trans_eQTL	3:56849749:T:C	9.62059e-71	0.468276	SH3BGRL2	1	ENSG00000099256.14_3:56849749:T:C	3:56849749:T:C	trans_eQTL	3:56849749:T:C	2.05556e-21	0.171444	PRTFDC1	1	1	trans_eQTL_trans_eQTL	rs1354034	rs1354034
ENSG00000198478.6_3:56849749:T:C	3:56849749:T:C	trans_eQTL	3:56849749:T:C	9.62059e-71	0.468276	SH3BGRL2	1	ENSG00000100362.8_3:56849749:T:C	3:56849749:T:C	trans_eQTL	3:56849749:T:C	7.45304e-19	0.160153	PVALB	1	1	trans_eQTL_trans_eQTL	rs1354034	rs1354034
ENSG00000198478.6_3:56849749:T:C	3:56849749:T:C	trans_eQTL	3:56849749:T:C	9.62059e-71	0.468276	SH3BGRL2	1	ENSG00000151693.5_3:56849749:T:C	3:56849749:T:C	trans_eQTL	3:56849749:T:C	1.28494e-22	0.176497	ASAP2	1	1	trans_eQTL_trans_eQTL	rs1354034	rs1354034
ENSG00000198478.6_3:56849749:T:C	3:56849749:T:C	trans_eQTL	3:56849749:T:C	9.62059e-71	0.468276	SH3BGRL2	1	ENSG00000259207.3_3:56849749:T:C	3:56849749:T:C	trans_eQTL	3:56849749:T:C	1.0948e-99	0.547574	ITGB3	1	1	trans_eQTL_trans_eQTL	rs1354034	rs1354034
ENSG00000198478.6_3:56849749:T:C	3:56849749:T:C	trans_eQTL	3:56849749:T:C	9.62059e-71	0.468276	SH3BGRL2	1	ENSG00000158560.10_3:56849749:T:C	3:56849749:T:C	trans_eQTL	3:56849749:T:C	5.19693e-13	0.130678	DYNC1I1	1	1	trans_eQTL_trans_eQTL	rs1354034	rs1354034
ENSG00000198478.6_3:56849749:T:C	3:56849749:T:C	trans_eQTL	3:56849749:T:C	9.62059e-71	0.468276	SH3BGRL2	1	ENSG00000167363.9_3:56849749:T:C	3:56849749:T:C	trans_eQTL	3:56849749:T:C	2.31022e-11	0.121067	FN3K	1	1	trans_eQTL_trans_eQTL	rs1354034	rs1354034
ENSG00000198478.6_3:56849749:T:C	3:56849749:T:C	trans_eQTL	3:56849749:T:C	9.62059e-71	0.468276	SH3BGRL2	1	ENSG00000156381.4_3:56849749:T:C	3:56849749:T:C	trans_eQTL	3:56849749:T:C	1.34512e-14	0.205496	ANKRD9	1	1	trans_eQTL_trans_eQTL	rs1354034	rs1354034
ENSG00000198478.6_3:56849749:T:C	3:56849749:T:C	trans_eQTL	3:56849749:T:C	9.62059e-71	0.468276	SH3BGRL2	1	ENSG00000061918.8_3:56849749:T:C	3:56849749:T:C	trans_eQTL	3:56849749:T:C	7.04202e-63	0.297328	GUCY1B3	1	1	trans_eQTL_trans_eQTL	rs1354034	rs1354034
ENSG00000198478.6_3:56849749:T:C	3:56849749:T:C	trans_eQTL	3:56849749:T:C	9.62059e-71	0.468276	SH3BGRL2	1	ENSG00000158457.4_3:56849749:T:C	3:56849749:T:C	trans_eQTL	3:56849749:T:C	7.27818e-55	0.27796	TSPAN33	1	1	trans_eQTL_trans_eQTL	rs1354034	rs1354034
ENSG00000198478.6_3:56849749:T:C	3:56849749:T:C	trans_eQTL	3:56849749:T:C	9.62059e-71	0.468276	SH3BGRL2	1	ENSG00000137801.9_3:56849749:T:C	3:56849749:T:C	trans_eQTL	3:56849749:T:C	8.1971e-13	0.129561	THBS1	1	1	trans_eQTL_trans_eQTL	rs1354034	rs1354034
ENSG00000198478.6_3:56849749:T:C	3:56849749:T:C	trans_eQTL	3:56849749:T:C	9.62059e-71	0.468276	SH3BGRL2	1	ENSG00000125952.14_3:56849749:T:C	3:56849749:T:C	trans_eQTL	3:56849749:T:C	2.28317e-20	0.166927	MAX	1	1	trans_eQTL_trans_eQTL	rs1354034	rs1354034
ENSG00000198478.6_3:56849749:T:C	3:56849749:T:C	trans_eQTL	3:56849749:T:C	9.62059e-71	0.468276	SH3BGRL2	1	ENSG00000148498.11_3:56849749:T:C	3:56849749:T:C	trans_eQTL	3:56849749:T:C	1.80428e-42	0.244492	PARD3	1	1	trans_eQTL_trans_eQTL	rs1354034	rs1354034
ENSG00000198478.6_3:56849749:T:C	3:56849749:T:C	trans_eQTL	3:56849749:T:C	9.62059e-71	0.468276	SH3BGRL2	1	ENSG00000272016.1_3:56849749:T:C	3:56849749:T:C	trans_eQTL	3:56849749:T:C	4.77821e-11	0.119139	RP11-215G15.5	1	1	trans_eQTL_trans_eQTL	rs1354034	rs1354034
ENSG00000198478.6_3:56849749:T:C	3:56849749:T:C	trans_eQTL	3:56849749:T:C	9.62059e-71	0.468276	SH3BGRL2	1	ENSG00000267279.1_3:56849749:T:C	3:56849749:T:C	trans_eQTL	3:56849749:T:C	1.68223e-14	0.138796	RP11-879F14.2	1	1	trans_eQTL_trans_eQTL	rs1354034	rs1354034
ENSG00000198478.6_3:56849749:T:C	3:56849749:T:C	trans_eQTL	3:56849749:T:C	9.62059e-71	0.468276	SH3BGRL2	1	ENSG00000228474.1_3:56849749:T:C	3:56849749:T:C	trans_eQTL	3:56849749:T:C	2.41108e-15	0.143188	OST4	1	1	trans_eQTL_trans_eQTL	rs1354034	rs1354034
ENSG00000198478.6_3:56849749:T:C	3:56849749:T:C	trans_eQTL	3:56849749:T:C	9.62059e-71	0.468276	SH3BGRL2	1	ENSG00000137507.7_3:56849749:T:C	3:56849749:T:C	trans_eQTL	3:56849749:T:C	5.11516e-10	0.112622	LRRC32	1	1	trans_eQTL_trans_eQTL	rs1354034	rs1354034
ENSG00000198478.6_3:56849749:T:C	3:56849749:T:C	trans_eQTL	3:56849749:T:C	9.62059e-71	0.468276	SH3BGRL2	1	ENSG00000188191.10_3:56849749:T:C	3:56849749:T:C	trans_eQTL	3:56849749:T:C	7.80154e-16	0.145678	PRKAR1B	1	1	trans_eQTL_trans_eQTL	rs1354034	rs1354034
ENSG00000198478.6_3:56849749:T:C	3:56849749:T:C	trans_eQTL	3:56849749:T:C	9.62059e-71	0.468276	SH3BGRL2	1	ENSG00000163898.5_3:56849749:T:C	3:56849749:T:C	trans_eQTL	3:56849749:T:C	1.31734e-19	0.163557	LIPH	1	1	trans_eQTL_trans_eQTL	rs1354034	rs1354034
ENSG00000198478.6_3:56849749:T:C	3:56849749:T:C	trans_eQTL	3:56849749:T:C	9.62059e-71	0.468276	SH3BGRL2	1	ENSG00000162722.8_3:56849749:T:C	3:56849749:T:C	trans_eQTL	3:56849749:T:C	1.62168e-11	0.179904	TRIM58	1	1	trans_eQTL_trans_eQTL	rs1354034	rs1354034
ENSG00000198478.6_3:56849749:T:C	3:56849749:T:C	trans_eQTL	3:56849749:T:C	9.62059e-71	0.468276	SH3BGRL2	1	ENSG00000072042.8_3:56849749:T:C	3:56849749:T:C	trans_eQTL	3:56849749:T:C	3.59029e-10	0.113618	RDH11	1	1	trans_eQTL_trans_eQTL	rs1354034	rs1354034
ENSG00000198478.6_3:56849749:T:C	3:56849749:T:C	trans_eQTL	3:56849749:T:C	9.62059e-71	0.468276	SH3BGRL2	1	ENSG00000095303.10_3:56849749:T:C	3:56849749:T:C	trans_eQTL	3:56849749:T:C	1.17068e-80	0.499099	PTGS1	1	1	trans_eQTL_trans_eQTL	rs1354034	rs1354034
ENSG00000198478.6_3:56849749:T:C	3:56849749:T:C	trans_eQTL	3:56849749:T:C	9.62059e-71	0.468276	SH3BGRL2	1	ENSG00000172572.6_3:56849749:T:C	3:56849749:T:C	trans_eQTL	3:56849749:T:C	6.50446e-85	0.344052	PDE3A	1	1	trans_eQTL_trans_eQTL	rs1354034	rs1354034
ENSG00000198478.6_3:56849749:T:C	3:56849749:T:C	trans_eQTL	3:56849749:T:C	9.62059e-71	0.468276	SH3BGRL2	1	ENSG00000088053.7_3:56849749:T:C	3:56849749:T:C	trans_eQTL	3:56849749:T:C	1.91962e-99	0.37095	GP6	1	1	trans_eQTL_trans_eQTL	rs1354034	rs1354034
ENSG00000198478.6_3:56849749:T:C	3:56849749:T:C	trans_eQTL	3:56849749:T:C	9.62059e-71	0.468276	SH3BGRL2	1	ENSG00000124772.7_3:56849749:T:C	3:56849749:T:C	trans_eQTL	3:56849749:T:C	8.95381e-26	0.189077	CPNE5	1	1	trans_eQTL_trans_eQTL	rs1354034	rs1354034
ENSG00000064726.5	15:83761654:T:A	eQTL	15:83761654:T:A	1.28676e-18	0.231073	BTBD1	2	ENSG00000136404.11	15:83756393:A:G	eQTL	15:83756393:A:G	6.2279e-160	0.854952	TM6SF1	1	0.967153	eQTL_eQTL	rs201614371	rs13379920
ENSG00000143546_1:153363033:153363517:clu44847	1:153339314:A:C	splicing_eQTL	1:153339314:A:C	3.4385e-07	NA	S100A8	1	ENSG00000163221.7	1:153370876:G:A	eQTL	1:153370876:G:A	4.1018e-06	69.984	S100A12	2	0.969368	splicing_eQTL_eQTL	rs11580993	rs12044231
ENSG00000143546_1:153363033:153363517:clu44847	1:153339314:A:C	splicing_eQTL	1:153339314:A:C	3.4385e-07	NA	S100A8	1	ENSG00000143546.5	1:153370876:G:A	eQTL	1:153370876:G:A	4.92456e-90	139.412	S100A8	1	0.969368	splicing_eQTL_eQTL	rs11580993	rs12044231
ENSG00000143546_1:153363033:153363517:clu44847	1:153339314:A:C	splicing_eQTL	1:153339314:A:C	3.4385e-07	NA	S100A8	1	ENSG00000163220.10	1:153370876:G:A	eQTL	1:153370876:G:A	3.41789e-161	522.363	S100A9	1	0.969368	splicing_eQTL_eQTL	rs11580993	rs12044231
ENSG00000165507.8	10:45459102:C:T	eQTL	10:45459102:C:T	1.1119e-08	0.0840455	C10orf10	3	ENSG00000107551.16	10:45459102:C:T	eQTL	10:45459102:C:T	5.55637e-12	0.180208	RASSF4	4	1	eQTL_eQTL	rs10900147	rs10900147
ENSG00000165507.8	10:45459102:C:T	eQTL	10:45459102:C:T	1.1119e-08	0.0840455	C10orf10	3	OID01469_ENSG00000138294_10:45820527:G:C	10:45458270:G:T	trans_pQTL	10:45458270:G:T	4.88734e-09	0.156016	MSMB	5	0.998082	eQTL_trans_pQTL	rs10900147	rs10900145
ENSG00000186281.8	2:97261952:T:C	eQTL	2:97261952:T:C	2.56715e-07	-0.122718	GPAT2	1	ENSG00000135956.4	2:97261952:T:C	eQTL	2:97261952:T:C	1.27812e-09	0.74197	TMEM127	2	1	eQTL_eQTL	rs139044077	rs139044077
ENSG00000186281.8	2:97261952:T:C	eQTL	2:97261952:T:C	2.56715e-07	-0.122718	GPAT2	1	ENSG00000272913.1	2:97177727:C:A	eQTL	2:97177727:C:A	0.000218834	0.0804849	RP11-440D17.3	2	0.967066	eQTL_eQTL	rs139044077	rs146587505
OID01430_ENSG00000101307	20:1538379:C:T	pQTL	20:1538379:C:T	3.86718e-53	0.445816	SIRPB1	3	ENSG00000101307.11	20:1507879:G:T	eQTL	20:1507879:G:T	1.60037e-08	-0.682483	SIRPB1	7	0.907105	pQTL_eQTL	rs73604175	rs12479867
ENSG00000117481.6	1:46806393:T:C	eQTL	1:46806393:T:C	0	0.394949	NSUN4	1	ENSG00000117480.11	1:46780285:C:T	eQTL	1:46780285:C:T	6.62126e-77	-4.42329	FAAH	2	0.91866	eQTL_eQTL	rs41293273	rs112869704
ENSG00000117481.6	1:46806393:T:C	eQTL	1:46806393:T:C	0	0.394949	NSUN4	1	ENSG00000117480.11	1:46804488:AC:A	eQTL	1:46804488:AC:A	1.10897e-17	-1.12328	FAAH	9	0.966273	eQTL_eQTL	rs41293273	rs56083025
ENSG00000117481.6	1:46806393:T:C	eQTL	1:46806393:T:C	0	0.394949	NSUN4	1	ENSG00000117480.11	1:46728913:A:G	eQTL	1:46728913:A:G	1.61556e-62	2.9123	FAAH	3	0.94008	eQTL_eQTL	rs41293273	rs12137934
ENSG00000117481.6	1:46806393:T:C	eQTL	1:46806393:T:C	0	0.394949	NSUN4	1	ENSG00000117480.11	1:46806703:A:G	eQTL	1:46806703:A:G	5.97314e-05	0.412273	FAAH	12	0.999236	eQTL_eQTL	rs41293273	rs10489769
ENSG00000117481.6	1:46806393:T:C	eQTL	1:46806393:T:C	0	0.394949	NSUN4	1	ENSG00000117481_1:46806591:46810473:clu43449	1:46825676:C:T	splicing_eQTL	1:46825676:C:T	4.23177e-125	NA	NSUN4	1	0.993831	eQTL_splicing_eQTL	rs41293273	rs6666448
ENSG00000117481.6	1:46806393:T:C	eQTL	1:46806393:T:C	0	0.394949	NSUN4	1	ENSG00000117480.11	1:46792060:A:G	eQTL	1:46792060:A:G	8.64173e-25	2.57823	FAAH	7	0.935436	eQTL_eQTL	rs41293273	rs2019996
ENSG00000117481.6	1:46806393:T:C	eQTL	1:46806393:T:C	0	0.394949	NSUN4	1	ENSG00000117480_1:46876526:46877284:clu43455	1:46841107:CA:C	splicing_eQTL	1:46841107:CA:C	4.38216e-14	NA	FAAH	1	0.983946	eQTL_splicing_eQTL	rs41293273	rs540489140
ENSG00000160213.5	21:46021530:A:C	eQTL	21:46021530:A:C	5.0555e-07	-0.759454	CSTB	16	OID00575_ENSG00000160213	21:46021530:A:C	pQTL	21:46021530:A:C	0.000262938	-0.147547	CSTB	9	1	eQTL_pQTL	rs587751683	rs587751683
ENSG00000124587_6:42937725:42941741:clu30232	6:42955749:T:C	splicing_eQTL	6:42955749:T:C	1.55427e-08	NA	PEX6	1	ENSG00000124587.9	6:42940365:G:A	eQTL	6:42940365:G:A	2.96628e-38	1.43549	PEX6	1	0.900647	splicing_eQTL_eQTL	rs3805946	rs9471983
ENSG00000039068.14	16:68885633:T:G	eQTL	16:68885633:T:G	2.38407e-35	-1.23932	CDH1	4	ENSG00000103018.12	16:69531886:G:A	eQTL	16:69531886:G:A	5.25891e-17	0.33465	CYB5B	2	0.948095	eQTL_eQTL	rs554176773	rs112912481
ENSG00000254732.1	11:57483429:A:C	eQTL	11:57483429:A:C	1.15243e-169	-1.66131	RP11-691N7.6	1	ENSG00000211450.5	11:57483429:A:C	eQTL	11:57483429:A:C	0	-1.85724	C11orf31	1	1	eQTL_eQTL	rs185004408	rs185004408
ENSG00000125844.11	20:17479304:G:A	eQTL	20:17479304:G:A	5.44987e-11	0.160173	RRBP1	4	ENSG00000125864.7	20:17479304:G:A	eQTL	20:17479304:G:A	5.42909e-23	0.0496679	BFSP1	2	1	eQTL_eQTL	rs6080720	rs6080720
ENSG00000261327.3	16:88167345:C:T	eQTL	16:88167345:C:T	2.36365e-12	0.0374773	RP11-863P13.3	1	ENSG00000225614.2	16:88168599:G:A	eQTL	16:88168599:G:A	4.42281e-06	0.0241889	ZNF469	8	0.999434	eQTL_eQTL	rs76376428	rs34187266
ENSG00000106397.7	7:100035274:G:A	eQTL	7:100035274:G:A	7.71912e-18	0.721384	PLOD3	2	ENSG00000078487.13	7:100171658:G:A	eQTL	7:100171658:G:A	5.43077e-05	-0.213155	ZCWPW1	6	0.93948	eQTL_eQTL	rs117911427	rs112460186
ENSG00000106397.7	7:100035274:G:A	eQTL	7:100035274:G:A	7.71912e-18	0.721384	PLOD3	2	ENSG00000077454.11	7:100035274:G:A	eQTL	7:100035274:G:A	1.72848e-08	1.26189	LRCH4	2	1	eQTL_eQTL	rs117911427	rs117911427
ENSG00000164631.14	7:6683737:C:T	eQTL	7:6683737:C:T	1.84709e-07	-0.136229	ZNF12	2	ENSG00000169402.11	7:6699450:G:A	eQTL	7:6699450:G:A	8.38232e-10	-0.142754	RSPH10B2	8	0.994031	eQTL_eQTL	rs150489163	rs141696439
ENSG00000164631.14	7:6683737:C:T	eQTL	7:6683737:C:T	1.84709e-07	-0.136229	ZNF12	2	ENSG00000122674.8	7:6725590:G:A	eQTL	7:6725590:G:A	7.90649e-11	-0.468439	CCZ1	6	0.956847	eQTL_eQTL	rs150489163	rs78164916
ENSG00000164631.14	7:6683737:C:T	eQTL	7:6683737:C:T	1.84709e-07	-0.136229	ZNF12	2	ENSG00000122674.8	7:6712552:C:T	eQTL	7:6712552:C:T	8.81447e-06	0.242174	CCZ1	15	0.973839	eQTL_eQTL	rs150489163	rs116784658
ENSG00000164631.14	7:6683737:C:T	eQTL	7:6683737:C:T	1.84709e-07	-0.136229	ZNF12	2	ENSG00000155026.12	7:6732315:A:C	eQTL	7:6732315:A:C	4.19889e-19	-0.0946217	RSPH10B	1	0.941497	eQTL_eQTL	rs150489163	rs61227179
ENSG00000164631.14	7:6683737:C:T	eQTL	7:6683737:C:T	1.84709e-07	-0.136229	ZNF12	2	ENSG00000169402.11	7:6729580:T:C	eQTL	7:6729580:T:C	4.30777e-20	0.225602	RSPH10B2	3	0.948501	eQTL_eQTL	rs150489163	rs73674161
ENSG00000164631.14	7:6683737:C:T	eQTL	7:6683737:C:T	1.84709e-07	-0.136229	ZNF12	2	ENSG00000146576.8	7:6718263:C:T	eQTL	7:6718263:C:T	2.06231e-30	-0.533934	C7orf26	2	0.964412	eQTL_eQTL	rs150489163	rs60560600
ENSG00000169131.6	5:178109064:G:<CN0>:0	eQTL	5:178109064:G:<CN0>:0	0	-1.90149	ZNF354A	1	ENSG00000113240.8	5:178115306:C:A	eQTL	5:178115306:C:A	4.36665e-07	-0.194635	CLK4	5	0.92675	eQTL_eQTL	esv3607719	rs72810690
ENSG00000169131.6	5:178109064:G:<CN0>:0	eQTL	5:178109064:G:<CN0>:0	0	-1.90149	ZNF354A	1	ENSG00000050767.11	5:178109064:G:<CN0>:0	eQTL	5:178109064:G:<CN0>:0	3.79822e-12	-0.0103905	COL23A1	4	1	eQTL_eQTL	esv3607719	esv3607719
ENSG00000169131.6	5:178109064:G:<CN0>:0	eQTL	5:178109064:G:<CN0>:0	0	-1.90149	ZNF354A	1	ENSG00000113240.8	5:178109064:G:<CN0>:0	eQTL	5:178109064:G:<CN0>:0	1.76212e-38	-0.494038	CLK4	1	1	eQTL_eQTL	esv3607719	esv3607719
ENSG00000100036.11	22:31063804:GT:G	eQTL	22:31063804:GT:G	2.62927e-99	-0.161212	SLC35E4	1	ENSG00000167065.9	22:31063804:GT:G	eQTL	22:31063804:GT:G	1.75879e-165	-0.571799	DUSP18	1	1	eQTL_eQTL	rs34597012	rs34597012
ENSG00000162692.6	1:100644095:C:T	eQTL	1:100644095:C:T	1.32581e-91	-2.10372	VCAM1	3	ENSG00000156876.8	1:100416734:T:G	eQTL	1:100416734:T:G	2.31385e-30	0.209708	SASS6	1	0.987657	eQTL_eQTL	rs11166410	rs113972371
ENSG00000162692.6	1:100644095:C:T	eQTL	1:100644095:C:T	1.32581e-91	-2.10372	VCAM1	3	ENSG00000156875_1:100503872:100515465:clu44077	1:100416734:T:G	splicing_eQTL	1:100416734:T:G	6.88686e-07	NA	HIAT1	1	0.987657	eQTL_splicing_eQTL	rs11166410	rs113972371
ENSG00000160180.14	21:43884208:T:C	eQTL	21:43884208:T:C	6.69355e-05	-0.0311279	TFF3	3	ENSG00000160190.9	21:43887254:C:T	eQTL	21:43887254:C:T	4.65433e-50	-0.143672	SLC37A1	1	0.981432	eQTL_eQTL	rs76529219	rs111949270
ENSG00000072195.10_23:147609914:AC:A	23:147609914:AC:A	trans_eQTL	23:147609914:AC:A	2.23542e-09	-0.108375	SPEG	1	ENSG00000126217.16_23:147609914:AC:A	23:147609914:AC:A	trans_eQTL	23:147609914:AC:A	1.59906e-08	-0.102442	MCF2L	1	1	trans_eQTL_trans_eQTL	23:147609914:AC:A	23:147609914:AC:A
ENSG00000175931.8	17:74475975:C:A	eQTL	17:74475975:C:A	3.8478e-08	0.0709293	UBE2O	2	ENSG00000129667_17:74476023:74477457:clu12633	17:74476045:G:C	splicing_eQTL	17:74476045:G:C	1.16542e-198	NA	RHBDF2	1	0.999569	eQTL_splicing_eQTL	rs3809694	rs3826287
ENSG00000138074.10	2:27412744:C:T	eQTL	2:27412744:C:T	3.42165e-14	-0.164801	SLC5A6	3	ENSG00000084774.9	2:27443256:C:T	eQTL	2:27443256:C:T	2.0578e-48	-0.162757	CAD	1	0.997074	eQTL_eQTL	rs11693001	rs4665959
ENSG00000138074.10	2:27412744:C:T	eQTL	2:27412744:C:T	3.42165e-14	-0.164801	SLC5A6	3	ENSG00000115216.9	2:27525661:A:G	eQTL	2:27525661:A:G	0.000141144	-0.102026	NRBP1	2	0.908703	eQTL_eQTL	rs11693001	rs62130713
OID01450_ENSG00000135346	6:87706209:T:TTA	pQTL	6:87706209:T:TTA	0.000360751	-0.0704979	CGA	1	ENSG00000164414.12	6:87719930:T:C	eQTL	6:87719930:T:C	7.78015e-05	0.120776	SLC35A1	4	0.92525	pQTL_eQTL	rs5878013	rs371128521
ENSG00000166762.12	15:44167187:G:A	eQTL	15:44167187:G:A	2.2945e-17	0.0532125	CATSPER2	1	ENSG00000128886.7	15:44160854:G:C	eQTL	15:44160854:G:C	3.63982e-10	-0.166887	ELL3	1	0.906353	eQTL_eQTL	rs35267287	rs541871
ENSG00000166762.12	15:44167187:G:A	eQTL	15:44167187:G:A	2.2945e-17	0.0532125	CATSPER2	1	ENSG00000262560.1	15:44160854:G:C	eQTL	15:44160854:G:C	1.04393e-09	-0.166349	RP11-296A16.1	1	0.906353	eQTL_eQTL	rs35267287	rs541871
ENSG00000266753.2	17:37996092:C:T	eQTL	17:37996092:C:T	0.000114618	0.211243	RP11-690G19.3	1	ENSG00000073605.14	17:37806389:G:C	eQTL	17:37806389:G:C	4.08283e-06	0.270327	GSDMB	5	0.953333	eQTL_eQTL	rs111258295	rs111245383
OID00585_ENSG00000157150	3:12097669:G:T	pQTL	3:12097669:G:T	3.84e-16	0.208157	TIMP4	2	OID01188_ENSG00000069482_3:12189968:A:G	3:12189968:A:G	trans_pQTL	3:12189968:A:G	1.27069e-08	0.103186	GAL	3	0.902816	pQTL_trans_pQTL	rs12629034	rs3773364
ENSG00000222011.4	7:102381906:G:C	eQTL	7:102381906:G:C	7.52489e-08	0.0845494	FAM185A	2	ENSG00000161040.12	7:102618968:G:A	eQTL	7:102618968:G:A	1.83416e-95	0.365521	FBXL13	1	0.927224	eQTL_eQTL	rs142743827	rs117274931
ENSG00000204178_1:25818075:25824755:clu42701	1:25668366:T:TG	splicing_eQTL	1:25668366:T:TG	6.56583e-10	NA	TMEM57	1	ENSG00000183726.6	1:25760920:C:T	eQTL	1:25760920:C:T	1.59082e-05	0.804011	TMEM50A	5	0.960944	splicing_eQTL_eQTL	rs77345180;rs3093583	rs11802413
ENSG00000204178_1:25818075:25824755:clu42701	1:25668366:T:TG	splicing_eQTL	1:25668366:T:TG	6.56583e-10	NA	TMEM57	1	ENSG00000187010.14	1:25709258:A:C	eQTL	1:25709258:A:C	0.000182247	-0.200652	RHD	5	0.982852	splicing_eQTL_eQTL	rs77345180;rs3093583	rs646867
ENSG00000167615.12	19:54964608:G:A	eQTL	19:54964608:G:A	6.47112e-43	-0.0629183	LENG8	1	ENSG00000167615_19:54960484:54962467:clu22327	19:54959349:G:A	splicing_eQTL	19:54959349:G:A	2.54735e-94	NA	LENG8	1	0.941438	eQTL_splicing_eQTL	rs4806762	rs10424856
ENSG00000164081.8	3:51705962:G:A	eQTL	3:51705962:G:A	4.77605e-54	-0.253583	TEX264	1	ENSG00000164082.10	3:51598254:G:A	eQTL	3:51598254:G:A	2.81147e-79	-0.132141	GRM2	1	0.981259	eQTL_eQTL	rs6771491	rs4687721
ENSG00000100599.11	14:92877613:G:T	eQTL	14:92877613:G:T	1.04645e-14	0.55945	RIN3	3	ENSG00000140090.13	14:92871959:C:T	eQTL	14:92871959:C:T	0.000104369	46.0208	SLC24A4	10	0.999106	eQTL_eQTL	rs61975659	rs143562055
ENSG00000100599.11	14:92877613:G:T	eQTL	14:92877613:G:T	1.04645e-14	0.55945	RIN3	3	ENSG00000140090.13	14:92871785:G:A	eQTL	14:92871785:G:A	1.61911e-05	-160.966	SLC24A4	9	0.99903	eQTL_eQTL	rs61975659	rs67253851
ENSG00000100599.11	14:92877613:G:T	eQTL	14:92877613:G:T	1.04645e-14	0.55945	RIN3	3	ENSG00000140090.13	14:92855856:C:T	eQTL	14:92855856:C:T	5.37361e-45	1.30073	SLC24A4	4	0.904662	eQTL_eQTL	rs61975659	rs61975647
ENSG00000100599.11	14:92877613:G:T	eQTL	14:92877613:G:T	1.04645e-14	0.55945	RIN3	3	ENSG00000183648.5	14:92882113:A:AT	eQTL	14:92882113:A:AT	2.46267e-09	0.217905	NDUFB1	5	0.986463	eQTL_eQTL	rs61975659	rs548488241
ENSG00000162777.12	1:111740345:C:G	eQTL	1:111740345:C:G	9.46576e-22	0.713967	DENND2D	2	ENSG00000156171.10	1:111740345:C:G	eQTL	1:111740345:C:G	9.06683e-14	-0.300592	DRAM2	4	1	eQTL_eQTL	rs599134	rs599134
ENSG00000162777.12	1:111740345:C:G	eQTL	1:111740345:C:G	9.46576e-22	0.713967	DENND2D	2	ENSG00000134255.9	1:111740345:C:G	eQTL	1:111740345:C:G	1.73957e-08	-0.0998979	CEPT1	3	1	eQTL_eQTL	rs599134	rs599134
ENSG00000136045.7	12:108155353:G:A	eQTL	12:108155353:G:A	1.16913e-05	-0.237449	PWP1	3	ENSG00000110851.7	12:108077478:C:T	eQTL	12:108077478:C:T	4.35378e-26	1.18159	PRDM4	3	0.950005	eQTL_eQTL	rs73189581	rs57208528
ENSG00000106565.13	7:150512828:A:C	eQTL	7:150512828:A:C	9.82439e-07	-3.64556	TMEM176B	8	ENSG00000106565_7:150493662:150498081:clu28826	7:150502868:G:A	splicing_eQTL	7:150502868:G:A	1.29927e-166	NA	TMEM176B	1	0.939195	eQTL_splicing_eQTL	rs55649631	rs13223879
N.methylpipecolate	10:100148176:A:G	met_QTL	10:100148176:A:G	4.60171e-18	0	N.methylpipecolate	2	ENSG00000119943.6	10:100159136:A:T	eQTL	10:100159136:A:T	4.12442e-13	0.158159	PYROXD2	3	0.964985	met_QTL_eQTL	rs2147896	rs4488133
N.methylpipecolate	10:100148176:A:G	met_QTL	10:100148176:A:G	4.60171e-18	0	N.methylpipecolate	2	ENSG00000119943_10:100147064:100148111:clu9222	10:100155296:T:G	splicing_eQTL	10:100155296:T:G	2.56341e-73	NA	PYROXD2	1	0.948051	met_QTL_splicing_eQTL	rs2147896	rs11189591
ENSG00000165782.6	14:20881527:T:C	eQTL	14:20881527:T:C	4.92713e-07	0.0902686	TMEM55B	1	ENSG00000129566_14:20876622:20881530:clu17320	14:20881527:T:C	splicing_eQTL	14:20881527:T:C	8.23198e-202	NA	TEP1	1	1	eQTL_splicing_eQTL	rs1713434	rs1713434
ENSG00000165782.6	14:20881527:T:C	eQTL	14:20881527:T:C	4.92713e-07	0.0902686	TMEM55B	1	ENSG00000129566.8	14:20881527:T:C	eQTL	14:20881527:T:C	1.01371e-34	-0.447184	TEP1	1	1	eQTL_eQTL	rs1713434	rs1713434
ENSG00000151632.12	10:4856371:C:T	eQTL	10:4856371:C:T	1.86703e-11	-0.0134735	AKR1C2	3	ENSG00000187134.8	10:4928483:T:C	eQTL	10:4928483:T:C	9.23699e-31	-0.0258295	AKR1C1	1	0.924207	eQTL_eQTL	rs7913150	rs74111794
ENSG00000151632.12	10:4856371:C:T	eQTL	10:4856371:C:T	1.86703e-11	-0.0134735	AKR1C2	3	ENSG00000165568.13	10:4866747:C:T	eQTL	10:4866747:C:T	3.30402e-19	-0.0503465	AKR1E2	2	0.987557	eQTL_eQTL	rs7913150	rs76557208
ENSG00000188130.9	22:50614189:C:T	eQTL	22:50614189:C:T	4.39167e-12	0.325827	MAPK12	3	ENSG00000100429.13	22:50614189:C:T	eQTL	22:50614189:C:T	1.70748e-12	0.73438	HDAC10	5	1	eQTL_eQTL	rs138833960	rs138833960
ENSG00000122085.12	2:242019288:C:T	eQTL	2:242019288:C:T	2.07011e-115	-0.316737	MTERFD2	2	ENSG00000115687_2:242047715:242047882:clu41616	2:242058253:C:A	splicing_eQTL	2:242058253:C:A	2.94845e-32	NA	PASK	1	0.962691	eQTL_splicing_eQTL	rs6437234	rs13402596
ENSG00000270107.1	5:66500840:A:T	eQTL	5:66500840:A:T	4.45272e-26	0.380943	CTD-2306M10.1	2	ENSG00000069020.14	5:66501492:C:G	eQTL	5:66501492:C:G	6.67745e-13	-3.83543	MAST4	3	0.991125	eQTL_eQTL	rs1428471	rs55754472
ENSG00000270107.1	5:66500840:A:T	eQTL	5:66500840:A:T	4.45272e-26	0.380943	CTD-2306M10.1	2	ENSG00000134061.4	5:66497665:C:T	eQTL	5:66497665:C:T	2.90923e-92	2.12019	CD180	1	0.990633	eQTL_eQTL	rs1428471	rs1812071
ENSG00000270107.1	5:66500840:A:T	eQTL	5:66500840:A:T	4.45272e-26	0.380943	CTD-2306M10.1	2	ENSG00000069020.14	5:66502384:G:A	eQTL	5:66502384:G:A	6.82779e-08	3.34716	MAST4	5	0.992306	eQTL_eQTL	rs1428471	rs62369380
ENSG00000108528.9	17:4824843:G:A	eQTL	17:4824843:G:A	2.08381e-12	-0.572765	SLC25A11	2	ENSG00000108523.11	17:4834309:G:T	eQTL	17:4834309:G:T	3.99239e-145	5.28567	RNF167	1	0.974175	eQTL_eQTL	rs79648989	rs2243087
ENSG00000108528.9	17:4824843:G:A	eQTL	17:4824843:G:A	2.08381e-12	-0.572765	SLC25A11	2	ENSG00000129250.7	17:4843795:T:C	eQTL	17:4843795:T:C	1.04833e-07	-0.195964	KIF1C	6	0.971956	eQTL_eQTL	rs79648989	rs80274549
ENSG00000260272.1	16:2547034:C:G	eQTL	16:2547034:C:G	5.59266e-07	3.16367	RP11-20I23.1	1	ENSG00000259784.1	16:2547034:C:G	eQTL	16:2547034:C:G	1.12824e-10	2.16728	ATP6C	1	1	eQTL_eQTL	rs72768728	rs72768728
ENSG00000260272.1	16:2547034:C:G	eQTL	16:2547034:C:G	5.59266e-07	3.16367	RP11-20I23.1	1	ENSG00000185883.6	16:2547034:C:G	eQTL	16:2547034:C:G	1.02805e-08	6.03414	ATP6V0C	1	1	eQTL_eQTL	rs72768728	rs72768728
ENSG00000150991.10	12:125380232:G:A	eQTL	12:125380232:G:A	2.95255e-06	-1.15027	UBC	7	ENSG00000073060.11	12:125380232:G:A	eQTL	12:125380232:G:A	2.38898e-09	0.0578016	SCARB1	6	1	eQTL_eQTL	rs7298751	rs7298751
OID01302_ENSG00000134389	1:197044392:AC:A	pQTL	1:197044392:AC:A	1.11996e-17	-0.302052	CFHR5	3	ENSG00000177888.7	1:197001099:T:A	eQTL	1:197001099:T:A	5.0691e-05	-0.0262668	ZBTB41	2	0.913249	pQTL_eQTL	rs145450907	rs12075161
OID01302_ENSG00000134389	1:197044392:AC:A	pQTL	1:197044392:AC:A	1.11996e-17	-0.302052	CFHR5	3	OID01143_ENSG00000099834_1:197127491:A:C	1:197127491:A:C	trans_pQTL	1:197127491:A:C	1.15359e-13	0.234501	CDHR5	1	0.922469	pQTL_trans_pQTL	rs145450907	rs12028827
ENSG00000259171.1	14:21152097:A:G	eQTL	14:21152097:A:G	1.36535e-38	2.02048	AL163636.6	1	ENSG00000259171_14:21152917:21161706:clu17334	14:21160145:A:G	splicing_eQTL	14:21160145:A:G	5.46729e-07	NA	AL163636.6	1	0.967705	eQTL_splicing_eQTL	rs117453218	rs117669481
ENSG00000259171.1	14:21152097:A:G	eQTL	14:21152097:A:G	1.36535e-38	2.02048	AL163636.6	1	ENSG00000258818_14:21152917:21161706:clu17334	14:21160145:A:G	splicing_eQTL	14:21160145:A:G	5.46729e-07	NA	RNASE4	1	0.967705	eQTL_splicing_eQTL	rs117453218	rs117669481
ENSG00000259171.1	14:21152097:A:G	eQTL	14:21152097:A:G	1.36535e-38	2.02048	AL163636.6	1	ENSG00000258818.2	14:21152097:A:G	eQTL	14:21152097:A:G	2.69156e-09	1.22293	RNASE4	6	1	eQTL_eQTL	rs117453218	rs117453218
ENSG00000259171.1	14:21152097:A:G	eQTL	14:21152097:A:G	1.36535e-38	2.02048	AL163636.6	1	ENSG00000214274_14:21152917:21161706:clu17334	14:21160145:A:G	splicing_eQTL	14:21160145:A:G	5.46729e-07	NA	ANG	1	0.967705	eQTL_splicing_eQTL	rs117453218	rs117669481
ENSG00000259171.1	14:21152097:A:G	eQTL	14:21152097:A:G	1.36535e-38	2.02048	AL163636.6	1	ENSG00000214274.5	14:21152097:A:G	eQTL	14:21152097:A:G	8.43937e-124	0.962534	ANG	2	1	eQTL_eQTL	rs117453218	rs117453218
ENSG00000259171.1	14:21152097:A:G	eQTL	14:21152097:A:G	1.36535e-38	2.02048	AL163636.6	1	ENSG00000258818.2	14:21158167:G:A	eQTL	14:21158167:G:A	1.21229e-05	0.91208	RNASE4	9	0.96981	eQTL_eQTL	rs117453218	rs184674274
ENSG00000164604.8	7:112753523:T:C	eQTL	7:112753523:T:C	4.36709e-09	0.00884049	GPR85	2	ENSG00000214194.4	7:112764564:C:T	eQTL	7:112764564:C:T	3.14077e-41	-0.261036	LINC00998	1	0.994464	eQTL_eQTL	rs2253773	rs2692601
ENSG00000115523.12	2:85935182:A:G	eQTL	2:85935182:A:G	2.85505e-317	43.4466	GNLY	1	ENSG00000168874.8	2:85938407:A:C	eQTL	2:85938407:A:C	0	0.24517	ATOH8	1	0.984973	eQTL_eQTL	rs7603438	rs751163
ENSG00000115523.12	2:85935182:A:G	eQTL	2:85935182:A:G	2.85505e-317	43.4466	GNLY	1	ENSG00000168883.15	2:85933003:C:T	eQTL	2:85933003:C:T	2.22733e-08	0.103733	USP39	3	0.998293	eQTL_eQTL	rs7603438	rs12151742
ENSG00000142207.5	21:33697000:G:A	eQTL	21:33697000:G:A	1.80238e-164	0.258067	URB1	1	ENSG00000170262.8	21:33685153:G:A	eQTL	21:33685153:G:A	1.67947e-15	0.0999949	MRAP	1	0.950944	eQTL_eQTL	rs2070377	rs2409450
ENSG00000101191_20:61545758:61557784:clu25822	20:61557906:C:T	splicing_eQTL	20:61557906:C:T	0	NA	DIDO1	1	ENSG00000101191.12	20:61531351:C:G	eQTL	20:61531351:C:G	1.82164e-124	-0.275222	DIDO1	1	0.997708	splicing_eQTL_eQTL	rs62200158	rs6090159
ENSG00000120647.5	12:518986:T:C	eQTL	12:518986:T:C	5.2141e-48	0.242961	CCDC77	1	ENSG00000073614.7	12:518795:A:G	eQTL	12:518795:A:G	0.000156095	0.14728	KDM5A	8	0.918951	eQTL_eQTL	rs11062813	rs10744627
ENSG00000137312_6:30709110:30709391:clu29548	6:30656828:C:G	splicing_eQTL	6:30656828:C:G	6.14583e-09	NA	FLOT1	1	ENSG00000137312.10	6:30796659:A:G	eQTL	6:30796659:A:G	1.33186e-21	3.63971	FLOT1	3	0.955495	splicing_eQTL_eQTL	rs9262146	rs1264349
ENSG00000137312_6:30709110:30709391:clu29548	6:30656828:C:G	splicing_eQTL	6:30656828:C:G	6.14583e-09	NA	FLOT1	1	ENSG00000104879.4_6:30321189:A:C	6:30321189:A:C	trans_eQTL	6:30321189:A:C	2.68864e-10	-0.114426	CKM	1	0.90219	splicing_eQTL_trans_eQTL	rs9262146	rs3094061
ENSG00000198865.5	5:42836862:C:T	eQTL	5:42836862:C:T	1.5851e-140	0.185733	CCDC152	1	ENSG00000250722.1	5:42743556:C:G	eQTL	5:42743556:C:G	1.85864e-85	0.0617095	SEPP1	1	0.952147	eQTL_eQTL	rs62370953	rs200645683
ENSG00000183617.4	19:3762926:G:A	eQTL	19:3762926:G:A	0	0.612225	MRPL54	1	ENSG00000007264.9	19:3763575:G:C	eQTL	19:3763575:G:C	4.66228e-32	-0.453741	MATK	1	0.998767	eQTL_eQTL	rs7245624	rs4807507
ENSG00000183617.4	19:3762926:G:A	eQTL	19:3762926:G:A	0	0.612225	MRPL54	1	ENSG00000011132.7	19:3763575:G:C	eQTL	19:3763575:G:C	4.67377e-20	-0.0914161	APBA3	2	0.998767	eQTL_eQTL	rs7245624	rs4807507
ENSG00000106245.5	7:99292607:T:TA	eQTL	7:99292607:T:TA	1.32947e-07	0.488257	BUD31	1	ENSG00000197343.6	7:99159522:C:G	eQTL	7:99159522:C:G	3.22654e-21	-0.676228	ZNF655	1	0.936542	eQTL_eQTL	rs552543901	rs141089610
ENSG00000106245.5	7:99292607:T:TA	eQTL	7:99292607:T:TA	1.32947e-07	0.488257	BUD31	1	ENSG00000197037.6	7:99326730:C:G	eQTL	7:99326730:C:G	2.59503e-57	0.400586	ZSCAN25	1	0.97201	eQTL_eQTL	rs552543901	rs74299674
ENSG00000189308.6	4:83901724:A:G	eQTL	4:83901724:A:G	1.16174e-06	0.054005	LIN54	2	ENSG00000138674.12	4:83952862:T:C	eQTL	4:83952862:T:C	1.10747e-19	-0.140308	SEC31A	1	0.972148	eQTL_eQTL	rs116142917	rs1379617
ENSG00000099250.13	10:34161131:G:C	eQTL	10:34161131:G:C	3.29101e-72	-0.0905481	NRP1	1	OID01217_ENSG00000099250	10:34167001:G:C	pQTL	10:34167001:G:C	9.06114e-06	-0.112295	NRP1	4	0.99531	eQTL_pQTL	rs34297165	rs2144853
ENSG00000250510.3	12:6998915:A:G	eQTL	12:6998915:A:G	1.28408e-06	-0.582841	GPR162	6	ENSG00000111671.5	12:6998915:A:G	eQTL	12:6998915:A:G	1.18835e-05	-0.215123	SPSB2	4	1	eQTL_eQTL	ss1388025951	ss1388025951
ENSG00000177646.13	3:128625923:G:T	eQTL	3:128625923:G:T	9.40738e-05	1.56902	ACAD9	3	ENSG00000177646_3:128628264:128628864:clu37260	3:128617311:C:CGATCTTGGCTCACTGCAGCCAGTGGCAA	splicing_eQTL	3:128617311:C:CGATCTTGGCTCACTGCAGCCAGTGGCAA	2.34527e-25	NA	ACAD9	1	0.941548	eQTL_splicing_eQTL	rs62265264	rs536380846
ENSG00000177646.13	3:128625923:G:T	eQTL	3:128625923:G:T	9.40738e-05	1.56902	ACAD9	3	ENSG00000187695.6	3:128641026:CA:C	eQTL	3:128641026:CA:C	8.34111e-14	0.506555	RP11-723O4.6	1	0.935911	eQTL_eQTL	rs62265264	rs372929834
ENSG00000137478.10	11:72635108:C:G	eQTL	11:72635108:C:G	4.41897e-22	0.225686	FCHSD2	1	ENSG00000168010.6	11:72565925:G:A	eQTL	11:72565925:G:A	2.25894e-28	2.14272	ATG16L2	1	0.941971	eQTL_eQTL	rs55671951	rs60355221
ENSG00000031003.6	5:137406635:G:A	eQTL	5:137406635:G:A	7.7913e-22	-0.139816	FAM13B	1	ENSG00000078795.12	5:137406635:G:A	eQTL	5:137406635:G:A	1.80384e-07	-0.080017	PKD2L2	1	1	eQTL_eQTL	rs78839052	rs78839052
ENSG00000152487.6	10:18932172:A:G	eQTL	10:18932172:A:G	6.92287e-41	0.0893829	ARL5B-AS1	1	ENSG00000271786.1	10:18923693:C:CAAAC	eQTL	10:18923693:C:CAAAC	7.07546e-23	0.21467	RP11-139J15.7	1	0.996363	eQTL_eQTL	rs1880682	rs536322586
ENSG00000152487.6	10:18932172:A:G	eQTL	10:18932172:A:G	6.92287e-41	0.0893829	ARL5B-AS1	1	ENSG00000241058.1	10:18939070:T:A	eQTL	10:18939070:T:A	6.61888e-201	0.406321	NSUN6	1	0.996061	eQTL_eQTL	rs1880682	rs7095070
ENSG00000272645.1	1:223981970:A:G	eQTL	1:223981970:A:G	2.87781e-06	0.0549974	RP11-504P24.8	2	ENSG00000263182.1	1:223963743:C:CCATAA	eQTL	1:223963743:C:CCATAA	2.93969e-06	0.061917	RP11-504P24.6	4	0.903908	eQTL_eQTL	rs7517765	rs3835625
ENSG00000272645.1	1:223981970:A:G	eQTL	1:223981970:A:G	2.87781e-06	0.0549974	RP11-504P24.8	2	ENSG00000185495.6	1:223963743:C:CCATAA	eQTL	1:223963743:C:CCATAA	1.82098e-06	0.0546271	RP11-504P24.4	4	0.903908	eQTL_eQTL	rs7517765	rs3835625
ENSG00000272645.1	1:223981970:A:G	eQTL	1:223981970:A:G	2.87781e-06	0.0549974	RP11-504P24.8	2	ENSG00000162909.13	1:223981970:A:G	eQTL	1:223981970:A:G	5.87037e-26	-0.495691	CAPN2	3	1	eQTL_eQTL	rs7517765	rs7517765
ENSG00000221937.3_17:38150492:T:C	17:38150492:T:C	trans_eQTL	17:38150492:T:C	5.2353e-10	-0.112556	TAS2R40	1	ENSG00000198431.11_17:38150492:T:C	17:38150492:T:C	trans_eQTL	17:38150492:T:C	3.95531e-09	-0.106687	TXNRD1	1	1	trans_eQTL_trans_eQTL	rs3826331	rs3826331
ENSG00000221937.3_17:38150492:T:C	17:38150492:T:C	trans_eQTL	17:38150492:T:C	5.2353e-10	-0.112556	TAS2R40	1	ENSG00000162551.9_17:38150492:T:C	17:38150492:T:C	trans_eQTL	17:38150492:T:C	3.58877e-16	-0.147366	ALPL	1	1	trans_eQTL_trans_eQTL	rs3826331	rs3826331
ENSG00000221937.3_17:38150492:T:C	17:38150492:T:C	trans_eQTL	17:38150492:T:C	5.2353e-10	-0.112556	TAS2R40	1	ENSG00000167536.9_17:38150492:T:C	17:38150492:T:C	trans_eQTL	17:38150492:T:C	3.04932e-12	-0.126287	DHRS13	1	1	trans_eQTL_trans_eQTL	rs3826331	rs3826331
ENSG00000221937.3_17:38150492:T:C	17:38150492:T:C	trans_eQTL	17:38150492:T:C	5.2353e-10	-0.112556	TAS2R40	1	ENSG00000148926.5_17:38150492:T:C	17:38150492:T:C	trans_eQTL	17:38150492:T:C	1.74408e-12	-0.127689	ADM	1	1	trans_eQTL_trans_eQTL	rs3826331	rs3826331
ENSG00000221937.3_17:38150492:T:C	17:38150492:T:C	trans_eQTL	17:38150492:T:C	5.2353e-10	-0.112556	TAS2R40	1	ENSG00000147454.9_17:38150492:T:C	17:38150492:T:C	trans_eQTL	17:38150492:T:C	5.63927e-09	-0.105625	SLC25A37	1	1	trans_eQTL_trans_eQTL	rs3826331	rs3826331
ENSG00000221937.3_17:38150492:T:C	17:38150492:T:C	trans_eQTL	17:38150492:T:C	5.2353e-10	-0.112556	TAS2R40	1	ENSG00000123700.4_17:38150492:T:C	17:38150492:T:C	trans_eQTL	17:38150492:T:C	1.30756e-09	-0.109938	KCNJ2	1	1	trans_eQTL_trans_eQTL	rs3826331	rs3826331
ENSG00000221937.3_17:38150492:T:C	17:38150492:T:C	trans_eQTL	17:38150492:T:C	5.2353e-10	-0.112556	TAS2R40	1	ENSG00000183762.8_17:38150492:T:C	17:38150492:T:C	trans_eQTL	17:38150492:T:C	1.53595e-11	-0.122137	KREMEN1	1	1	trans_eQTL_trans_eQTL	rs3826331	rs3826331
ENSG00000221937.3_17:38150492:T:C	17:38150492:T:C	trans_eQTL	17:38150492:T:C	5.2353e-10	-0.112556	TAS2R40	1	ENSG00000115271.6_17:38150492:T:C	17:38150492:T:C	trans_eQTL	17:38150492:T:C	6.25599e-10	-0.112051	GCA	1	1	trans_eQTL_trans_eQTL	rs3826331	rs3826331
ENSG00000221937.3_17:38150492:T:C	17:38150492:T:C	trans_eQTL	17:38150492:T:C	5.2353e-10	-0.112556	TAS2R40	1	ENSG00000143797.7_17:38150492:T:C	17:38150492:T:C	trans_eQTL	17:38150492:T:C	2.68068e-08	-0.100828	MBOAT2	1	1	trans_eQTL_trans_eQTL	rs3826331	rs3826331
ENSG00000221937.3_17:38150492:T:C	17:38150492:T:C	trans_eQTL	17:38150492:T:C	5.2353e-10	-0.112556	TAS2R40	1	ENSG00000103005.7_17:38150492:T:C	17:38150492:T:C	trans_eQTL	17:38150492:T:C	5.6136e-11	-0.118707	USB1	1	1	trans_eQTL_trans_eQTL	rs3826331	rs3826331
ENSG00000221937.3_17:38150492:T:C	17:38150492:T:C	trans_eQTL	17:38150492:T:C	5.2353e-10	-0.112556	TAS2R40	1	ENSG00000157557.7_17:38150492:T:C	17:38150492:T:C	trans_eQTL	17:38150492:T:C	4.54565e-10	-0.112955	ETS2	1	1	trans_eQTL_trans_eQTL	rs3826331	rs3826331
ENSG00000221937.3_17:38150492:T:C	17:38150492:T:C	trans_eQTL	17:38150492:T:C	5.2353e-10	-0.112556	TAS2R40	1	ENSG00000108349.10	17:38189793:T:C	eQTL	17:38189793:T:C	6.47486e-08	0.316199	CASC3	6	0.967764	trans_eQTL_eQTL	rs3826331	rs11078934
ENSG00000221937.3_17:38150492:T:C	17:38150492:T:C	trans_eQTL	17:38150492:T:C	5.2353e-10	-0.112556	TAS2R40	1	ENSG00000183621.11_17:38189055:A:G	17:38189055:A:G	trans_eQTL	17:38189055:A:G	2.90344e-10	-0.114212	ZNF438	1	0.966409	trans_eQTL_trans_eQTL	rs3826331	rs3935280
ENSG00000221937.3_17:38150492:T:C	17:38150492:T:C	trans_eQTL	17:38150492:T:C	5.2353e-10	-0.112556	TAS2R40	1	ENSG00000158089.10_17:38150492:T:C	17:38150492:T:C	trans_eQTL	17:38150492:T:C	2.67501e-09	-0.107847	GALNT14	1	1	trans_eQTL_trans_eQTL	rs3826331	rs3826331
ENSG00000221937.3_17:38150492:T:C	17:38150492:T:C	trans_eQTL	17:38150492:T:C	5.2353e-10	-0.112556	TAS2R40	1	ENSG00000138772.8_17:38150492:T:C	17:38150492:T:C	trans_eQTL	17:38150492:T:C	7.65349e-15	-0.140593	ANXA3	1	1	trans_eQTL_trans_eQTL	rs3826331	rs3826331
ENSG00000221937.3_17:38150492:T:C	17:38150492:T:C	trans_eQTL	17:38150492:T:C	5.2353e-10	-0.112556	TAS2R40	1	ENSG00000155130.5_17:38150492:T:C	17:38150492:T:C	trans_eQTL	17:38150492:T:C	1.09753e-12	-0.128841	MARCKS	1	1	trans_eQTL_trans_eQTL	rs3826331	rs3826331
ENSG00000221937.3_17:38150492:T:C	17:38150492:T:C	trans_eQTL	17:38150492:T:C	5.2353e-10	-0.112556	TAS2R40	1	ENSG00000196954.8_17:38150492:T:C	17:38150492:T:C	trans_eQTL	17:38150492:T:C	9.24406e-11	-0.11736	CASP4	1	1	trans_eQTL_trans_eQTL	rs3826331	rs3826331
ENSG00000221937.3_17:38150492:T:C	17:38150492:T:C	trans_eQTL	17:38150492:T:C	5.2353e-10	-0.112556	TAS2R40	1	ENSG00000170525.14_17:38150492:T:C	17:38150492:T:C	trans_eQTL	17:38150492:T:C	2.06829e-09	-0.108603	PFKFB3	1	1	trans_eQTL_trans_eQTL	rs3826331	rs3826331
ENSG00000221937.3_17:38150492:T:C	17:38150492:T:C	trans_eQTL	17:38150492:T:C	5.2353e-10	-0.112556	TAS2R40	1	ENSG00000059769.15_17:38150492:T:C	17:38150492:T:C	trans_eQTL	17:38150492:T:C	2.69991e-13	-0.132266	DNAJC25	1	1	trans_eQTL_trans_eQTL	rs3826331	rs3826331
OID01229_ENSG00000188488_5:176814656:G:A	5:176836532:A:G	trans_pQTL	5:176836532:A:G	7.93339e-45	0.437557	SERPINA5	2	OID00132_ENSG00000152595_5:176840084:G:GC	5:176840084:G:GC	trans_pQTL	5:176840084:G:GC	1.36645e-13	-0.133942	MEPE	2	0.992706	trans_pQTL_trans_pQTL	rs1801020	rs75077631
OID01229_ENSG00000188488_5:176814656:G:A	5:176836532:A:G	trans_pQTL	5:176836532:A:G	7.93339e-45	0.437557	SERPINA5	2	OID00614_ENSG00000087245_5:176830627:G:A	5:176840084:G:GC	trans_pQTL	5:176840084:G:GC	9.90187e-07	-0.247244	MMP2	2	0.992706	trans_pQTL_trans_pQTL	rs1801020	rs75077631
OID01229_ENSG00000188488_5:176814656:G:A	5:176836532:A:G	trans_pQTL	5:176836532:A:G	7.93339e-45	0.437557	SERPINA5	2	OID01482_ENSG00000127083_5:176839585:G:A	5:176836532:A:G	trans_pQTL	5:176836532:A:G	4.32335e-10	-0.229976	OMD	4	1	trans_pQTL_trans_pQTL	rs1801020	rs1801020
OID01229_ENSG00000188488_5:176814656:G:A	5:176836532:A:G	trans_pQTL	5:176836532:A:G	7.93339e-45	0.437557	SERPINA5	2	OID01189_ENSG00000170558_5:176840084:G:GC	5:176840084:G:GC	trans_pQTL	5:176840084:G:GC	6.47776e-12	-0.124411	CDH2	2	0.992706	trans_pQTL_trans_pQTL	rs1801020	rs75077631
OID01229_ENSG00000188488_5:176814656:G:A	5:176836532:A:G	trans_pQTL	5:176836532:A:G	7.93339e-45	0.437557	SERPINA5	2	OID00430_ENSG00000106927_5:176836532:A:G	5:176836532:A:G	trans_pQTL	5:176836532:A:G	2.05668e-08	0.101692	AMBP	2	1	trans_pQTL_trans_pQTL	rs1801020	rs1801020
OID01229_ENSG00000188488_5:176814656:G:A	5:176836532:A:G	trans_pQTL	5:176836532:A:G	7.93339e-45	0.437557	SERPINA5	2	OID00450_ENSG00000128802_5:176831177:TC:T	5:176840084:G:GC	trans_pQTL	5:176840084:G:GC	7.03349e-06	0.225129	GDF2	4	0.992706	trans_pQTL_trans_pQTL	rs1801020	rs75077631
OID01229_ENSG00000188488_5:176814656:G:A	5:176836532:A:G	trans_pQTL	5:176836532:A:G	7.93339e-45	0.437557	SERPINA5	2	OID00379_ENSG00000153162_5:176814656:G:A	5:176836532:A:G	trans_pQTL	5:176836532:A:G	4.66288e-40	-0.41454	BMP6	1	1	trans_pQTL_trans_pQTL	rs1801020	rs1801020
OID01229_ENSG00000188488_5:176814656:G:A	5:176836532:A:G	trans_pQTL	5:176836532:A:G	7.93339e-45	0.437557	SERPINA5	2	OID01408_ENSG00000167642_5:176814656:G:A	5:176836532:A:G	trans_pQTL	5:176836532:A:G	7.55901e-36	-0.39077	SPINT2	2	1	trans_pQTL_trans_pQTL	rs1801020	rs1801020
OID01146_ENSG00000185015	8:86171786:T:C	pQTL	8:86171786:T:C	1.04305e-58	0.144692	CA13	2	ENSG00000133740.6	8:86128621:A:G	eQTL	8:86128621:A:G	3.47679e-07	-0.0615684	E2F5	2	0.936942	pQTL_eQTL	rs4739698	rs16913681
OID01146_ENSG00000185015	8:86171786:T:C	pQTL	8:86171786:T:C	1.04305e-58	0.144692	CA13	2	ENSG00000164879.6	8:86139996:T:C	eQTL	8:86139996:T:C	1.12066e-14	0.206923	CA3	1	0.949823	pQTL_eQTL	rs4739698	rs10090196
OID01146_ENSG00000185015	8:86171786:T:C	pQTL	8:86171786:T:C	1.04305e-58	0.144692	CA13	2	ENSG00000185015.3	8:86190876:AAG:A	eQTL	8:86190876:AAG:A	7.48498e-45	0.0483826	CA13	1	0.998632	pQTL_eQTL	rs4739698	rs59112428
ENSG00000168546.6	8:21761443:T:C	eQTL	8:21761443:T:C	2.01224e-205	0.131532	GFRA2	1	ENSG00000147443.8	8:21762915:A:C	eQTL	8:21762915:A:C	3.2442e-219	3.42953	DOK2	1	0.998735	eQTL_eQTL	rs11135701	rs1075417
ENSG00000223865.6	6:32997483:TC:T	eQTL	6:32997483:TC:T	7.74921e-08	-2.15935	HLA-DPB1	7	ENSG00000231389.3	6:32989244:A:C	eQTL	6:32989244:A:C	2.06135e-07	-1.63994	HLA-DPA1	6	0.975459	eQTL_eQTL	rs531845112	rs9276997
ENSG00000088726.11_3:56849749:T:C	3:56849749:T:C	trans_eQTL	3:56849749:T:C	1.18519e-50	0.267123	TMEM40	1	ENSG00000144677.10_3:56849749:T:C	3:56849749:T:C	trans_eQTL	3:56849749:T:C	1.27131e-71	0.316879	CTDSPL	1	1	trans_eQTL_trans_eQTL	rs1354034	rs1354034
ENSG00000088726.11_3:56849749:T:C	3:56849749:T:C	trans_eQTL	3:56849749:T:C	1.18519e-50	0.267123	TMEM40	1	ENSG00000024422.7_3:56849749:T:C	3:56849749:T:C	trans_eQTL	3:56849749:T:C	4.95777e-14	0.136291	EHD2	1	1	trans_eQTL_trans_eQTL	rs1354034	rs1354034
ENSG00000088726.11_3:56849749:T:C	3:56849749:T:C	trans_eQTL	3:56849749:T:C	1.18519e-50	0.267123	TMEM40	1	ENSG00000182747.4_3:56849749:T:C	3:56849749:T:C	trans_eQTL	3:56849749:T:C	1.0283e-13	0.134573	SLC35D3	1	1	trans_eQTL_trans_eQTL	rs1354034	rs1354034
ENSG00000088726.11_3:56849749:T:C	3:56849749:T:C	trans_eQTL	3:56849749:T:C	1.18519e-50	0.267123	TMEM40	1	ENSG00000143363.11_3:56849749:T:C	3:56849749:T:C	trans_eQTL	3:56849749:T:C	2.31583e-19	0.162457	PRUNE	1	1	trans_eQTL_trans_eQTL	rs1354034	rs1354034
ENSG00000088726.11_3:56849749:T:C	3:56849749:T:C	trans_eQTL	3:56849749:T:C	1.18519e-50	0.267123	TMEM40	1	ENSG00000170271.6_3:56849749:T:C	3:56849749:T:C	trans_eQTL	3:56849749:T:C	2.08443e-41	0.355742	FAXDC2	1	1	trans_eQTL_trans_eQTL	rs1354034	rs1354034
ENSG00000088726.11_3:56849749:T:C	3:56849749:T:C	trans_eQTL	3:56849749:T:C	1.18519e-50	0.267123	TMEM40	1	ENSG00000117592.8_3:56849749:T:C	3:56849749:T:C	trans_eQTL	3:56849749:T:C	1.42205e-15	0.144358	PRDX6	1	1	trans_eQTL_trans_eQTL	rs1354034	rs1354034
ENSG00000088726.11_3:56849749:T:C	3:56849749:T:C	trans_eQTL	3:56849749:T:C	1.18519e-50	0.267123	TMEM40	1	ENSG00000149564.7_3:56849749:T:C	3:56849749:T:C	trans_eQTL	3:56849749:T:C	2.54703e-77	0.32887	ESAM	1	1	trans_eQTL_trans_eQTL	rs1354034	rs1354034
ENSG00000088726.11_3:56849749:T:C	3:56849749:T:C	trans_eQTL	3:56849749:T:C	1.18519e-50	0.267123	TMEM40	1	ENSG00000180354.11_3:56849749:T:C	3:56849749:T:C	trans_eQTL	3:56849749:T:C	3.57865e-31	0.308911	C7orf41	1	1	trans_eQTL_trans_eQTL	rs1354034	rs1354034
ENSG00000088726.11_3:56849749:T:C	3:56849749:T:C	trans_eQTL	3:56849749:T:C	1.18519e-50	0.267123	TMEM40	1	ENSG00000140859.11_3:56849749:T:C	3:56849749:T:C	trans_eQTL	3:56849749:T:C	3.09285e-21	0.170686	KIFC3	1	1	trans_eQTL_trans_eQTL	rs1354034	rs1354034
ENSG00000088726.11_3:56849749:T:C	3:56849749:T:C	trans_eQTL	3:56849749:T:C	1.18519e-50	0.267123	TMEM40	1	ENSG00000113140.6_3:56849749:T:C	3:56849749:T:C	trans_eQTL	3:56849749:T:C	1.1789e-56	0.282422	SPARC	1	1	trans_eQTL_trans_eQTL	rs1354034	rs1354034
ENSG00000088726.11_3:56849749:T:C	3:56849749:T:C	trans_eQTL	3:56849749:T:C	1.18519e-50	0.267123	TMEM40	1	ENSG00000050393.7_3:56849749:T:C	3:56849749:T:C	trans_eQTL	3:56849749:T:C	6.29867e-44	0.248692	MCUR1	1	1	trans_eQTL_trans_eQTL	rs1354034	rs1354034
ENSG00000088726.11_3:56849749:T:C	3:56849749:T:C	trans_eQTL	3:56849749:T:C	1.18519e-50	0.267123	TMEM40	1	ENSG00000124145.5_3:56849749:T:C	3:56849749:T:C	trans_eQTL	3:56849749:T:C	1.08366e-34	0.220562	SDC4	1	1	trans_eQTL_trans_eQTL	rs1354034	rs1354034
ENSG00000088726.11_3:56849749:T:C	3:56849749:T:C	trans_eQTL	3:56849749:T:C	1.18519e-50	0.267123	TMEM40	1	ENSG00000197415.7_3:56849749:T:C	3:56849749:T:C	trans_eQTL	3:56849749:T:C	1.30625e-41	0.359644	VEPH1	1	1	trans_eQTL_trans_eQTL	rs1354034	rs1354034
ENSG00000088726.11_3:56849749:T:C	3:56849749:T:C	trans_eQTL	3:56849749:T:C	1.18519e-50	0.267123	TMEM40	1	ENSG00000142949.12_3:56849749:T:C	3:56849749:T:C	trans_eQTL	3:56849749:T:C	1.13851e-25	0.188675	PTPRF	1	1	trans_eQTL_trans_eQTL	rs1354034	rs1354034
ENSG00000088726.11_3:56849749:T:C	3:56849749:T:C	trans_eQTL	3:56849749:T:C	1.18519e-50	0.267123	TMEM40	1	ENSG00000119862.8_3:56849749:T:C	3:56849749:T:C	trans_eQTL	3:56849749:T:C	4.67552e-14	0.136428	LGALSL	1	1	trans_eQTL_trans_eQTL	rs1354034	rs1354034
ENSG00000088726.11_3:56849749:T:C	3:56849749:T:C	trans_eQTL	3:56849749:T:C	1.18519e-50	0.267123	TMEM40	1	ENSG00000140416.15_3:56849749:T:C	3:56849749:T:C	trans_eQTL	3:56849749:T:C	4.91612e-36	0.331683	TPM1	1	1	trans_eQTL_trans_eQTL	rs1354034	rs1354034
ENSG00000088726.11_3:56849749:T:C	3:56849749:T:C	trans_eQTL	3:56849749:T:C	1.18519e-50	0.267123	TMEM40	1	ENSG00000129355.6_3:56849749:T:C	3:56849749:T:C	trans_eQTL	3:56849749:T:C	1.22467e-09	0.110127	CDKN2D	1	1	trans_eQTL_trans_eQTL	rs1354034	rs1354034
[truncated: 67,911 more rows]
