# Supplementary material for: Genetic analysis of blood molecular phenotypes reveals common properties in the regulatory networks affecting complex traits
Source: Nat Commun. 2023 Aug 21;14:5062. doi: 10.1038/s41467-023-40569-3 (PMC10442420; doi:10.1038/s41467-023-40569-3)
Supplement: Supplementary file 9 — Supplementary Data 6 [file 41467_2023_40569_MOESM9_ESM.zip]

Archive with 10 entries (9 files):
- SupplementaryData_6_tads/
- SupplementaryData_6_tads/tads_code.R
- SupplementaryData_6_tads/cisTADs_Ery_mean_merged.bed
- SupplementaryData_6_tads/cisTADs_Mac0_mean_merged.bed
- SupplementaryData_6_tads/cisTADs_MK_mean_merged.bed
- SupplementaryData_6_tads/cisTADs_Mon_mean_merged.bed
- SupplementaryData_6_tads/cisTADs_nB_mean_merged.bed
- SupplementaryData_6_tads/cisTADs_nCD4_mean_merged.bed
- SupplementaryData_6_tads/cisTADs_nCD8_mean_merged.bed
- SupplementaryData_6_tads/cisTADs_Neu_mean_merged.bed
