# Supplementary material for: Genetic analysis of blood molecular phenotypes reveals common properties in the regulatory networks affecting complex traits
Source: Nat Commun. 2023 Aug 21;14:5062. doi: 10.1038/s41467-023-40569-3 (PMC10442420; doi:10.1038/s41467-023-40569-3)
Supplement: Supplementary file 9 — Supplementary Data 6 [file 41467_2023_40569_MOESM9_ESM.zip › SupplementaryData_6_tads/tads_code.R]

rm(list=ls(all=T))
a <- read.table(file='cisTADs_Ery_mean_merged.bed')
head(a)
sum(duplicated(a[, 5]))
b <- data.frame(snp=unique(a[duplicated(a[, 5]), 5]), genes=NA, tads=NA)
head(b)
for (i in 1:nrow(b))b[i, 2:3] <- c(sum(a[, 5]==b[i, 1]), length(unique(a[a[, 5]==b[i, 1], 6])))
head(b)
table(b[, 3])
b <- data.frame(cell="cisTADs_Ery_mean_merged.bed", b)
h <- list.files(path='.', pattern='^cis')[2:8]
for (x in h){
a <- read.table(file=x)
tmp <- data.frame(cell=x, snp=unique(a[duplicated(a[, 5]), 5]), genes= NA, tads=NA)
for (i in 1:nrow(tmp))tmp[i, 3:4] <- c(sum(a[, 5]==tmp[i, 2]), length(unique(a[a[, 5]==tmp[i, 2], 6])))
b<- rbind(b, tmp)
}
summary(b$tads)
summary(b$genes)

length(unique(b[b[, 4]==2, 2]))
length(unique(b[b[, 4]==3, 2]))

d <- data.frame(cell=rep(unique(b[, 1]), each=3), tads=rep(1:3, 8), count=NA, total=NA)
for (i in 1:nrow(d))d[i, 3:4] <- c(sum(b[, 1]==d[i, 1] & b[, 4]==d[i, 2]), sum(b[, 1]==d[i, 1]))
summary(d[d[, 2]==1, 3] / d[d[, 2]==1, 4])
summary(d[d[, 2]==2, 3] / d[d[, 2]==2, 4])
