# Supplementary material for: Genetic analysis of blood molecular phenotypes reveals common properties in the regulatory networks affecting complex traits
Source: Nat Commun. 2023 Aug 21;14:5062. doi: 10.1038/s41467-023-40569-3 (PMC10442420; doi:10.1038/s41467-023-40569-3)
Supplement: Supplementary file 9 — Supplementary Data 6 [file 41467_2023_40569_MOESM9_ESM.zip › SupplementaryData_6_tads/cisTADs_Ery_mean_merged.bed]

1	2100413	2100414	PRKCZ	1:1978857:A:G	2
1	2100413	2100414	PRKCZ	1:1981886:C:G	2
1	2100413	2100414	PRKCZ	1:2005909:C:T	2
1	2100413	2100414	PRKCZ	1:2040096:T:C	2
1	2100413	2100414	PRKCZ	1:2455776:G:A	2
1	2135320	2135321	C1orf86	1:1963415:A:G	2
1	2135320	2135321	C1orf86	1:1979326:T:C	2
1	2135320	2135321	C1orf86	1:2039719:G:A	2
1	2135320	2135321	C1orf86	1:2040785:A:G	2
1	2135320	2135321	C1orf86	1:2063472:G:C	2
1	2135320	2135321	C1orf86	1:2164700:G:A	2
1	2235084	2235085	SKI	1:2103334:T:A	2
1	2235084	2235085	SKI	1:2163568:C:T	2
1	2235084	2235085	SKI	1:2187085:T:G	2
1	2235084	2235085	SKI	1:2235656:G:A	2
1	2235084	2235085	SKI	1:2249236:G:A	2
1	2235084	2235085	SKI	1:2292653:A:C	2
1	2235084	2235085	SKI	1:2394648:C:T	2
1	2235084	2235085	SKI	1:2741254:C:T	2
1	2321434	2321435	MORN1	1:2271864:C:T	2
1	2321434	2321435	MORN1	1:2323041:T:C	2
1	2333389	2333390	RER1	1:2323041:T:C	2
1	2333389	2333390	RER1	1:2355916:C:T	2
1	2343952	2343953	PEX10	1:1866613:C:G	2
1	2343952	2343953	PEX10	1:2335969:C:G	2
1	2343952	2343953	PEX10	1:2859668:G:A	2
1	4771214	4771215	AJAP1	1:4353466:ACTT:A	3
1	4771214	4771215	AJAP1	1:4454180:G:A	3
1	4771214	4771215	AJAP1	1:4467706:T:C	3
1	4771214	4771215	AJAP1	1:4723046:C:T	3
1	4771214	4771215	AJAP1	1:4757524:G:A	3
1	4771214	4771215	AJAP1	1:4784762:C:T	3
1	4771214	4771215	AJAP1	1:4793137:T:A	3
1	4771214	4771215	AJAP1	1:4795132:A:C	3
1	4771214	4771215	AJAP1	1:4796296:G:C	3
1	4771214	4771215	AJAP1	1:4845892:G:A	3
1	4771214	4771215	AJAP1	1:4856478:TG:T	3
1	8086355	8086356	ERRFI1	1:7558251:A:AGTGAGTGTTG	4
1	8086355	8086356	ERRFI1	1:7967462:T:C	4
1	8086355	8086356	ERRFI1	1:8057254:T:C	4
1	8390487	8390488	SLC45A1	1:7559369:A:AGT	4
1	8390487	8390488	SLC45A1	1:8357221:C:T	4
1	8763277	8763278	RERE	1:8279773:T:A	5
1	8763277	8763278	RERE	1:8409672:C:A	5
1	8763277	8763278	RERE	1:8482078:C:T	5
1	8939307	8939308	ENO1	1:8698369:A:G	5
1	8939307	8939308	ENO1	1:8917212:G:T	5
1	8939307	8939308	ENO1	1:8959107:G:T	5
1	8939307	8939308	ENO1	1:8961344:T:C	5
1	8939307	8939308	ENO1	1:9013096:T:C	5
1	8939307	8939308	ENO1	1:9283684:TTTC:TTTCTTC	5
1	9005945	9005946	CA6	1:8670166:G:A	5
1	9005945	9005946	CA6	1:8996316:A:T	5
1	9005945	9005946	CA6	1:9000220:A:G	5
1	9005945	9005946	CA6	1:9010405:C:T	5
1	9005945	9005946	CA6	1:9013992:C:G	5
1	9005945	9005946	CA6	1:9478428:GT:G	5
1	9188839	9188840	GPR157	1:8959095:A:C	6
1	9188839	9188840	GPR157	1:9164877:A:T	6
1	9188839	9188840	GPR157	1:9179468:T:C	6
1	9188839	9188840	GPR157	1:9241839:G:A	6
1	9188839	9188840	GPR157	1:9255635:A:AAT	6
1	9188839	9188840	GPR157	1:9336772:A:G	6
1	9188839	9188840	GPR157	1:9390455:C:T	6
1	9325588	9325589	H6PD	1:8788522:C:A	6
1	9325588	9325589	H6PD	1:9281836:C:T	6
1	9325588	9325589	H6PD	1:9288512:A:G	6
1	9325588	9325589	H6PD	1:9291666:T:C	6
1	9325588	9325589	H6PD	1:9315338:A:AT	6
1	9325588	9325589	H6PD	1:9331277:G:T	6
1	9325588	9325589	H6PD	1:9333935:TA:T	6
1	9325588	9325589	H6PD	1:9362959:G:A	6
1	9325588	9325589	H6PD	1:9404002:G:A	6
1	9325588	9325589	H6PD	1:9414397:G:A	6
1	9415765	9415766	SPSB1	1:9334328:C:T	6
1	9415765	9415766	SPSB1	1:9345142:A:G	6
1	9415765	9415766	SPSB1	1:9347278:G:A	6
1	9415765	9415766	SPSB1	1:9422875:C:A	6
1	9415765	9415766	SPSB1	1:9430873:C:T	6
1	9415765	9415766	SPSB1	1:9497101:T:C	6
1	9810224	9810225	CLSTN1	1:8972829:TA:T	7
1	9810224	9810225	CLSTN1	1:9602008:G:A	7
1	9810224	9810225	CLSTN1	1:9850923:G:A	7
1	9810224	9810225	CLSTN1	1:9892179:G:C	7
1	9810224	9810225	CLSTN1	1:9892312:G:A	7
1	9810224	9810225	CLSTN1	1:9902637:C:T	7
1	9938233	9938234	CTNNBIP1	1:9102652:CTGTG:CTGTGTG	7
1	9938233	9938234	CTNNBIP1	1:9889378:C:CT	7
1	9938233	9938234	CTNNBIP1	1:9970471:G:A	7
1	9992237	9992238	LZIC	1:10013336:CT:C	7
1	9992237	9992238	LZIC	1:10494930:T:C	7
1	9992237	9992238	LZIC	1:9098447:CA:C	7
1	10041109	10041110	NMNAT1	1:10501512:C:T	7
1	10041109	10041110	NMNAT1	1:10922467:C:T	7
1	10041109	10041110	NMNAT1	1:9500640:G:A	7
1	10041109	10041110	NMNAT1	1:9939048:G:A	7
1	10041109	10041110	NMNAT1	1:9946807:G:C	7
1	10057273	10057274	RBP7	1:10059375:C:T	7
1	10057273	10057274	RBP7	1:9789577:G:A	7
1	10057273	10057274	RBP7	1:9993364:A:G	7
1	10425223	10425224	KIF1B	1:10263824:G:A	8
1	10425223	10425224	KIF1B	1:10271688:C:G	8
1	10425223	10425224	KIF1B	1:10277497:A:T	8
1	10425223	10425224	KIF1B	1:10284267:C:T	8
1	10425223	10425224	KIF1B	1:10316729:A:G	8
1	10425223	10425224	KIF1B	1:10360295:A:AAATAATAATAAT	8
1	10478868	10478869	PGD	1:10157107:A:T	8
1	10478868	10478869	PGD	1:10230440:AT:A	8
1	10478868	10478869	PGD	1:10433315:CT:C	8
1	10478868	10478869	PGD	1:10486597:T:C	8
1	10478868	10478869	PGD	1:11004287:A:G	8
1	10494723	10494724	APITD1-CORT	1:10495767:T:C	8
1	10494723	10494724	APITD1-CORT	1:11025493:A:G	8
1	10500179	10500180	APITD1	1:10487828:A:AT	8
1	10500179	10500180	APITD1	1:10537090:C:A	8
1	10500179	10500180	APITD1	1:11025493:A:G	8
1	10509970	10509971	CORT	1:10485424:G:GT	8
1	10509970	10509971	CORT	1:10508699:C:T	8
1	10532544	10532545	DFFA	1:10517422:T:G	8
1	11084283	11084284	TARDBP	1:11265717:A:G	9
1	11107289	11107290	MASP2	1:11095424:A:T	9
1	11107289	11107290	MASP2	1:11593015:G:A	9
1	11159910	11159911	EXOSC10	1:11125050:T:C	9
1	11199716	11199717	MTOR	1:11248039:GA:G	9
1	11199716	11199717	MTOR	1:11318763:C:G	9
1	11199716	11199717	MTOR	1:11703789:C:T	9
1	11333990	11333991	UBIAD1	1:11281952:C:T	9
1	11333990	11333991	UBIAD1	1:11805383:C:G	9
1	11333990	11333991	UBIAD1	1:11914043:G:A	9
1	11593732	11593733	PTCHD2	1:11465588:C:T	9
1	11593732	11593733	PTCHD2	1:11534053:A:C	9
1	12185990	12185991	TNFRSF8	1:11982544:T:C	10
1	12185990	12185991	TNFRSF8	1:12186205:C:T	10
1	12185990	12185991	TNFRSF8	1:12213337:A:G	10
1	12185990	12185991	TNFRSF8	1:12264461:G:A	10
1	12251894	12251895	TNFRSF1B	1:11485878:G:A	10
1	12251894	12251895	TNFRSF1B	1:12023121:T:G	10
1	12251894	12251895	TNFRSF1B	1:12210686:A:G	10
1	12251894	12251895	TNFRSF1B	1:12242458:T:C	10
1	12251894	12251895	TNFRSF1B	1:12249232:T:A	10
1	12251894	12251895	TNFRSF1B	1:12261972:A:G	10
1	12251894	12251895	TNFRSF1B	1:12271183:G:A	10
1	12251894	12251895	TNFRSF1B	1:12614403:G:C	10
1	12557279	12557280	VPS13D	1:12103823:GA:G	11
1	12557279	12557280	VPS13D	1:12577209:G:A	11
1	12587765	12587766	RP5-888M10.2	1:12332449:GGT:G	11
1	12676699	12676700	DHRS3	1:12408074:T:C	11
1	12676699	12676700	DHRS3	1:12442701:A:G	11
1	12676699	12676700	DHRS3	1:12645221:C:T	11
1	12676699	12676700	DHRS3	1:12671809:A:C	11
1	12676699	12676700	DHRS3	1:12676838:AG:A	11
1	12676699	12676700	DHRS3	1:12687813:A:G	11
1	14098220	14098221	PRDM2	1:14090092:C:T	12
1	14098220	14098221	PRDM2	1:14126651:G:T	12
1	15272414	15272415	KAZN	1:14587210:A:G	13
1	15272414	15272415	KAZN	1:15137748:GT:G	13
1	15272414	15272415	KAZN	1:15217422:C:G	13
1	15272414	15272415	KAZN	1:15276484:C:G	13
1	15272414	15272415	KAZN	1:15276526:T:C	13
1	15272414	15272415	KAZN	1:15277710:C:A	13
1	15272414	15272415	KAZN	1:15280437:T:TG	13
1	15272414	15272415	KAZN	1:15336522:C:T	13
1	15272414	15272415	KAZN	1:15343094:T:G	13
1	15480284	15480285	TMEM51	1:15004687:A:C	13
1	15480284	15480285	TMEM51	1:15464461:G:A	13
1	15480284	15480285	TMEM51	1:15486798:G:C	13
1	15480284	15480285	TMEM51	1:15493910:G:C	13
1	15480284	15480285	TMEM51	1:15538614:A:C	13
1	15480284	15480285	TMEM51	1:15558045:C:A	13
1	15480284	15480285	TMEM51	1:15560294:C:T	13
1	15480284	15480285	TMEM51	1:15571526:T:C	13
1	15480284	15480285	TMEM51	1:15603430:TG:T	13
1	15894653	15894654	DNAJC16	1:15801718:A:G	14
1	15894653	15894654	DNAJC16	1:15835955:CAA:C	14
1	15911604	15911605	AGMAT	1:15800034:T:C	14
1	15911604	15911605	AGMAT	1:15981949:T:TA	14
1	15978330	15978331	DDI2	1:15835955:CAA:C	14
1	15978330	15978331	DDI2	1:15972558:C:G	14
1	15978330	15978331	DDI2	1:16065276:AAC:A	14
1	15986363	15986364	RSC1A1	1:15929541:TAC:T	14
1	16056339	16056340	PLEKHM2	1:15898641:G:GA	14
1	16056339	16056340	PLEKHM2	1:16009123:C:A	14
1	16056339	16056340	PLEKHM2	1:16023530:G:A	14
1	16065529	16065530	SLC25A34	1:16056740:C:A	14
1	16265077	16265078	SPEN	1:15953902:G:A	15
1	16265077	16265078	SPEN	1:16161869:G:C	15
1	16265077	16265078	SPEN	1:16242620:C:A	15
1	16265077	16265078	SPEN	1:16311027:C:A	15
1	16265077	16265078	SPEN	1:16452294:C:T	15
1	16279467	16279468	ZBTB17	1:16259813:A:G	15
1	18020541	18020542	ARHGEF10L	1:17791247:C:CA	16
1	18020541	18020542	ARHGEF10L	1:17946364:C:A	16
1	19229217	19229218	ALDH4A1	1:19198681:GC:G	18
1	19229217	19229218	ALDH4A1	1:19222020:A:G	18
1	19229217	19229218	ALDH4A1	1:19375542:A:C	18
1	19247614	19247615	RP13-279N23.2	1:19238001:TTTTATTTA:T	18
1	19247614	19247615	RP13-279N23.2	1:19244678:C:T	18
1	19247614	19247615	RP13-279N23.2	1:19261241:G:A	18
1	19247614	19247615	RP13-279N23.2	1:19275077:G:A	18
1	19282191	19282192	IFFO2	1:18440935:T:A	18
1	19282191	19282192	IFFO2	1:19230419:C:G	18
1	19282191	19282192	IFFO2	1:19244678:C:T	18
1	19282191	19282192	IFFO2	1:19261533:A:G	18
1	19282191	19282192	IFFO2	1:19275077:G:A	18
1	19282191	19282192	IFFO2	1:19373605:C:T	18
1	19481532	19481533	UBR4	1:19508838:AT:ATT	19
1	19481532	19481533	UBR4	1:19536259:G:A	19
1	19481532	19481533	UBR4	1:19551655:G:A	19
1	19578020	19578021	EMC1	1:18811668:T:C	19
1	19578020	19578021	EMC1	1:19447843:C:G	19
1	19578020	19578021	EMC1	1:19563900:T:G	19
1	19578020	19578021	EMC1	1:19571849:T:C	19
1	19578020	19578021	EMC1	1:20102935:T:C	19
1	19584205	19584206	MRTO4	1:19579969:A:G	19
1	19638596	19638597	AKR7A2	1:19630520:G:C	20
1	19638596	19638597	AKR7A2	1:19638309:A:G	20
1	19638596	19638597	AKR7A2	1:19638642:AGCCGGGGGCCCC:A	20
1	19638596	19638597	AKR7A2	1:19645673:G:A	20
1	19638596	19638597	AKR7A2	1:19646445:C:T	20
1	19651247	19651248	PQLC2	1:19642326:G:A	20
1	19651247	19651248	PQLC2	1:19648147:T:A	20
1	19651247	19651248	PQLC2	1:19652135:G:T	20
1	19811981	19811982	CAPZB	1:19583294:G:A	20
1	19811981	19811982	CAPZB	1:19648300:G:A	20
1	19811981	19811982	CAPZB	1:19674266:C:A	20
1	19811981	19811982	CAPZB	1:19798925:G:A	20
1	19811981	19811982	CAPZB	1:19920177:CT:C	20
1	19923561	19923562	MINOS1-NBL1	1:19889226:T:A	20
1	19923561	19923562	MINOS1-NBL1	1:19911802:T:C	20
1	19923561	19923562	MINOS1-NBL1	1:19974374:T:C	20
1	19923561	19923562	MINOS1-NBL1	1:20002246:G:A	20
1	19923561	19923562	MINOS1-NBL1	1:20008507:C:T	20
1	19923561	19923562	MINOS1-NBL1	1:20041886:G:A	20
1	19923563	19923564	MINOS1	1:19630520:G:C	20
1	19923563	19923564	MINOS1	1:19911802:T:C	20
1	19923563	19923564	MINOS1	1:19974214:C:T	20
1	19974103	19974104	NBL1	1:19394724:C:T	20
1	19974103	19974104	NBL1	1:19889272:A:G	20
1	19974103	19974104	NBL1	1:19902245:TA:T	20
1	19974103	19974104	NBL1	1:19914083:C:A	20
1	19974103	19974104	NBL1	1:19937023:C:G	20
1	19974103	19974104	NBL1	1:19972330:G:A	20
1	19974103	19974104	NBL1	1:19974397:G:A	20
1	19974103	19974104	NBL1	1:19986252:C:G	20
1	19974103	19974104	NBL1	1:19986283:TGA:T	20
1	19974103	19974104	NBL1	1:19988886:G:A	20
1	19974103	19974104	NBL1	1:20010251:CTTTTTTTT:C	20
1	19974103	19974104	NBL1	1:20014753:G:A	20
1	19974103	19974104	NBL1	1:20027404:G:A	20
1	19991779	19991780	HTR6	1:20014739:C:T	20
1	19991779	19991780	HTR6	1:20030463:C:T	20
1	20233057	20233058	OTUD3	1:20168083:C:T	21
1	20233057	20233058	OTUD3	1:20216860:G:A	21
1	20233057	20233058	OTUD3	1:20219028:T:C	21
1	20233057	20233058	OTUD3	1:20242929:C:CT	21
1	20233057	20233058	OTUD3	1:20244901:AT:A	21
1	20233057	20233058	OTUD3	1:20282317:C:A	21
1	20446049	20446050	PLA2G2D	1:20438701:C:T	21
1	20512577	20512578	UBXN10	1:20286121:A:G	21
1	20512577	20512578	UBXN10	1:20301927:A:T	21
1	20512577	20512578	UBXN10	1:20436008:C:T	21
1	20512577	20512578	UBXN10	1:20498399:C:T	21
1	20512577	20512578	UBXN10	1:20524034:G:C	21
1	20512577	20512578	UBXN10	1:20624508:T:G	21
1	20811137	20811138	CAMK2N1	1:20283943:G:A	21
1	20811137	20811138	CAMK2N1	1:20575104:T:G	21
1	20811137	20811138	CAMK2N1	1:20609533:G:A	21
1	20811137	20811138	CAMK2N1	1:20834610:C:A	21
1	20987861	20987862	DDOST	1:20951557:A:G	22
1	20987861	20987862	DDOST	1:20953858:T:G	22
1	20987861	20987862	DDOST	1:20978832:T:C	22
1	20987861	20987862	DDOST	1:21011355:T:C	22
1	20999512	20999513	KIF17	1:21001158:G:A	22
1	20999512	20999513	KIF17	1:21009611:T:A	22
1	20999512	20999513	KIF17	1:21027671:A:G	22
1	21113158	21113159	HP1BP3	1:21145936:ATATT:ATATTTATT	22
1	21113158	21113159	HP1BP3	1:21264308:T:C	22
1	21438102	21438103	EIF4G3	1:20863417:A:G	22
1	21438102	21438103	EIF4G3	1:21086373:AT:A	22
1	21438102	21438103	EIF4G3	1:21351885:C:T	22
1	21438102	21438103	EIF4G3	1:21378410:CAT:C	22
1	21438102	21438103	EIF4G3	1:21531486:A:G	22
1	21438102	21438103	EIF4G3	1:22314034:C:T	22
1	21995775	21995776	RAP1GAP	1:21061124:CA:C	23
1	21995775	21995776	RAP1GAP	1:21346984:AAAAT:A	23
1	21995775	21995776	RAP1GAP	1:21998838:C:T	23
1	21995775	21995776	RAP1GAP	1:22009326:C:T	23
1	22109435	22109436	USP48	1:22109370:G:A	23
1	22109435	22109436	USP48	1:22109796:C:T	23
1	22109435	22109436	USP48	1:22215242:C:T	23
1	22147989	22147990	LDLRAD2	1:22131364:G:A	23
1	22147989	22147990	LDLRAD2	1:22247719:T:G	23
1	22147989	22147990	LDLRAD2	1:22256814:G:A	23
1	22147989	22147990	LDLRAD2	1:22261395:A:G	23
1	22222763	22222764	HSPG2	1:22147077:G:A	23
1	22222763	22222764	HSPG2	1:22249333:T:C	23
1	22222763	22222764	HSPG2	1:22260308:C:T	23
1	22222763	22222764	HSPG2	1:22342050:A:C	23
1	22427105	22427106	RP1-224A6.9	1:22357431:CAGAA:C	24
1	22470461	22470462	WNT4	1:22324183:CA:C	24
1	22470461	22470462	WNT4	1:22422795:GT:G	24
1	22778471	22778472	ZBTB40	1:22622513:T:C	24
1	22778471	22778472	ZBTB40	1:22789346:C:A	24
1	22778471	22778472	ZBTB40	1:22856601:T:C	24
1	22778471	22778472	ZBTB40	1:23283362:T:C	24
1	22964072	22964073	C1QA	1:22863993:A:G	24
1	22964072	22964073	C1QA	1:22963050:G:A	24
1	22964072	22964073	C1QA	1:22967713:G:A	24
1	22964072	22964073	C1QA	1:22986716:T:A	24
1	22970145	22970146	C1QC	1:22332114:TG:T	24
1	22970145	22970146	C1QC	1:22963050:G:A	24
1	22970145	22970146	C1QC	1:22967496:G:A	24
1	22979681	22979682	C1QB	1:22782510:C:G	24
1	22979681	22979682	C1QB	1:22963050:G:A	24
1	22979681	22979682	C1QB	1:22972899:G:A	24
1	22979681	22979682	C1QB	1:22986716:T:A	24
1	23191651	23191652	EPHB2	1:23054719:CTGAA:C	25
1	23243174	23243175	RP1-74M1.3	1:23061958:A:C	25
1	23806671	23806672	ASAP3	1:23788310:C:T	26
1	23806671	23806672	ASAP3	1:23867919:T:C	26
1	23806671	23806672	ASAP3	1:24021224:C:T	26
1	23845887	23845888	E2F2	1:23813592:G:C	26
1	23845887	23845888	E2F2	1:23825250:C:T	26
1	23885933	23885934	ID3	1:23886073:T:C	26
1	23953823	23953824	MDS2	1:23886073:T:C	26
1	23953823	23953824	MDS2	1:24026654:A:G	26
1	23953823	23953824	MDS2	1:24155186:CT:C	26
1	24019098	24019099	RPL11	1:24018224:C:T	26
1	24019098	24019099	RPL11	1:24030854:T:C	26
1	24019098	24019099	RPL11	1:24049595:T:G	26
1	24070523	24070524	TCEB3	1:24023663:CT:C	26
1	24070523	24070524	TCEB3	1:24049481:T:TTA	26
1	24111681	24111682	PITHD1	1:23448515:A:T	27
1	24111681	24111682	PITHD1	1:23567667:C:CG	27
1	24111681	24111682	PITHD1	1:23975918:G:A	27
1	24111681	24111682	PITHD1	1:24077206:ATCT:A	27
1	24111681	24111682	PITHD1	1:24244877:C:CA	27
1	24111681	24111682	PITHD1	1:24411138:T:C	27
1	24111681	24111682	PITHD1	1:24523112:T:A	27
1	24120581	24120582	LYPLA2	1:24065770:C:T	27
1	24120581	24120582	LYPLA2	1:24341697:ACT:A	27
1	24127262	24127263	GALE	1:24021224:C:T	27
1	24127262	24127263	GALE	1:24100223:C:T	27
1	24127262	24127263	GALE	1:24207777:G:A	27
1	24127262	24127263	GALE	1:24422536:C:G	27
1	24127262	24127263	GALE	1:24490427:A:G	27
1	24127262	24127263	GALE	1:24924894:C:T	27
1	24144022	24144023	HMGCL	1:24104833:CG:C	27
1	24144022	24144023	HMGCL	1:24152874:T:C	27
1	24194783	24194784	FUCA1	1:24179557:T:A	27
1	24194783	24194784	FUCA1	1:24222029:G:A	27
1	24194783	24194784	FUCA1	1:24288528:TTAAAC:T	27
1	24194783	24194784	FUCA1	1:24847334:AAAAAT:A	27
1	24285548	24285549	CNR2	1:24030552:T:TA	27
1	24285548	24285549	CNR2	1:24208236:T:C	27
1	24285548	24285549	CNR2	1:24222029:G:A	27
1	24285548	24285549	CNR2	1:24479402:GT:G	27
1	24287457	24287458	PNRC2	1:24288476:T:C	27
1	24287457	24287458	PNRC2	1:24375689:G:C	27
1	24287457	24287458	PNRC2	1:24400430:A:T	27
1	24287457	24287458	PNRC2	1:24454204:G:T	27
1	25291611	25291612	RUNX3	1:24836587:A:G	28
1	25291611	25291612	RUNX3	1:25158714:A:AT	28
1	25291611	25291612	RUNX3	1:25186069:T:C	28
1	25291611	25291612	RUNX3	1:25249252:C:A	28
1	25291611	25291612	RUNX3	1:25334268:T:C	28
1	26152122	26152123	MTFR1L	1:26110065:A:G	29
1	26152122	26152123	MTFR1L	1:26148603:A:G	29
1	26152122	26152123	MTFR1L	1:26679300:C:T	29
1	26185902	26185903	AUNIP	1:26127425:G:A	29
1	26197743	26197744	PAQR7	1:25428909:G:A	29
1	26197743	26197744	PAQR7	1:26202426:C:T	29
1	26231979	26231980	STMN1	1:26223815:AAAG:A	29
1	26231979	26231980	STMN1	1:26338183:A:G	29
1	26324545	26324546	PAFAH2	1:25419396:G:C	29
1	26324545	26324546	PAFAH2	1:26301699:C:T	29
1	26324545	26324546	PAFAH2	1:26304949:T:A	29
1	26324545	26324546	PAFAH2	1:26355350:G:A	29
1	26438339	26438340	PDIK1L	1:25513926:T:TC	30
1	26438339	26438340	PDIK1L	1:25866838:T:C	30
1	26438339	26438340	PDIK1L	1:26452024:C:CAA	30
1	26496432	26496433	ZNF593	1:26497340:A:C	30
1	26496432	26496433	ZNF593	1:26519293:G:A	30
1	26496432	26496433	ZNF593	1:26583419:G:GGT	30
1	26513783	26513784	CNKSR1	1:25881912:G:A	31
1	26513783	26513784	CNKSR1	1:26440129:A:G	31
1	26513783	26513784	CNKSR1	1:26506790:A:G	31
1	26513783	26513784	CNKSR1	1:26511700:A:G	31
1	26513783	26513784	CNKSR1	1:26527884:G:A	31
1	26513783	26513784	CNKSR1	1:26573220:T:A	31
1	26597955	26597956	CEP85	1:25948442:GA:G	31
1	26597955	26597956	CEP85	1:26527699:T:C	31
1	26597955	26597956	CEP85	1:26557618:A:T	31
1	26597955	26597956	CEP85	1:26645955:G:GA	31
1	26597955	26597956	CEP85	1:26711978:T:C	31
1	26606612	26606613	SH3BGRL3	1:25697212:CTATTT:C	31
1	26606612	26606613	SH3BGRL3	1:25910624:T:G	31
1	26606612	26606613	SH3BGRL3	1:26050872:G:A	31
1	26606612	26606613	SH3BGRL3	1:26338474:TA:T	31
1	26606612	26606613	SH3BGRL3	1:26525855:G:A	31
1	26606612	26606613	SH3BGRL3	1:26577985:G:A	31
1	26606612	26606613	SH3BGRL3	1:26596556:C:T	31
1	26606612	26606613	SH3BGRL3	1:26637218:TAAA:T	31
1	26606612	26606613	SH3BGRL3	1:27385141:CT:C	31
1	26633066	26633067	UBXN11	1:25956043:C:T	31
1	26633066	26633067	UBXN11	1:26461467:CA:C	31
1	26633066	26633067	UBXN11	1:26520292:G:T	31
1	26633066	26633067	UBXN11	1:26525667:A:G	31
1	26633066	26633067	UBXN11	1:26645955:G:GA	31
1	26633066	26633067	UBXN11	1:26684385:A:G	31
1	26633066	26633067	UBXN11	1:27552754:GTTTTTTTTTTTTT:G	31
1	26644448	26644449	CD52	1:25697212:CTATTT:C	31
1	26644448	26644449	CD52	1:25979175:G:A	31
1	26644448	26644449	CD52	1:26009647:G:A	31
1	26644448	26644449	CD52	1:26029888:G:A	31
1	26644448	26644449	CD52	1:26142710:G:A	31
1	26644448	26644449	CD52	1:26255731:T:C	31
1	26644448	26644449	CD52	1:26256174:G:A	31
1	26644448	26644449	CD52	1:26384013:A:G	31
1	26644448	26644449	CD52	1:26445915:T:A	31
1	26644448	26644449	CD52	1:26466253:G:A	31
1	26644448	26644449	CD52	1:26523425:T:TTGAG	31
1	26644448	26644449	CD52	1:26525667:A:G	31
1	26644448	26644449	CD52	1:26529061:G:A	31
1	26644448	26644449	CD52	1:26577985:G:A	31
1	26644448	26644449	CD52	1:26618467:G:A	31
1	26644448	26644449	CD52	1:26620846:C:CA	31
1	26644448	26644449	CD52	1:26648033:C:T	31
1	26644448	26644449	CD52	1:26699851:G:A	31
1	26644448	26644449	CD52	1:26701259:A:T	31
1	26644448	26644449	CD52	1:26702376:T:C	31
1	26644448	26644449	CD52	1:26722997:T:C	31
1	26644448	26644449	CD52	1:26814535:A:C	31
1	26644448	26644449	CD52	1:27385141:CT:C	31
1	26644448	26644449	CD52	1:27537990:C:T	31
1	26644448	26644449	CD52	1:27544630:G:A	31
1	26644448	26644449	CD52	1:27567729:A:G	31
1	26680620	26680621	AIM1L	1:26573217:CT:C	31
1	26680620	26680621	AIM1L	1:26681306:G:A	31
1	26680620	26680621	AIM1L	1:26690180:G:A	31
1	26680620	26680621	AIM1L	1:26709720:G:A	31
1	26680620	26680621	AIM1L	1:26819118:C:CA	31
1	26700942	26700943	ZNF683	1:26608828:G:A	31
1	26700942	26700943	ZNF683	1:26699157:T:C	31
1	26772854	26772855	DHDDS	1:26685985:TTTC:T	31
1	26772854	26772855	DHDDS	1:26750983:A:G	31
1	26772854	26772855	DHDDS	1:26771574:C:CCATT	31
1	26799919	26799920	HMGN2	1:26290693:C:T	31
1	26799919	26799920	HMGN2	1:26780724:G:A	31
1	26799919	26799920	HMGN2	1:26804796:C:G	31
1	26799919	26799920	HMGN2	1:26805169:C:T	31
1	26898760	26898761	RPS6KA1	1:26871200:C:T	32
1	26898760	26898761	RPS6KA1	1:26900735:C:G	32
1	27101360	27101361	ARID1A	1:26174335:CT:C	32
1	27101360	27101361	ARID1A	1:27090772:A:T	32
1	27115418	27115419	PIGV	1:26855265:C:T	32
1	27115418	27115419	PIGV	1:27138393:C:T	32
1	27177619	27177620	ZDHHC18	1:26904660:G:A	32
1	27177619	27177620	ZDHHC18	1:26996144:TTA:T	32
1	27177619	27177620	ZDHHC18	1:27142554:T:C	32
1	27177619	27177620	ZDHHC18	1:27335529:GGAATGCAGT:G	32
1	27189632	27189633	SFN	1:27173728:G:A	32
1	27189632	27189633	SFN	1:27323282:A:AGT	32
1	27215430	27215431	GPN2	1:27536538:G:A	32
1	27215430	27215431	GPN2	1:27555712:T:C	32
1	27219382	27219383	GPATCH3	1:26533979:G:T	32
1	28173600	28173601	PPP1R8	1:27290650:T:G	33
1	28209908	28209909	THEMIS2	1:28186506:A:C	33
1	28209908	28209909	THEMIS2	1:28209002:C:T	33
1	28209908	28209909	THEMIS2	1:28209305:A:G	33
1	28209908	28209909	THEMIS2	1:28214281:G:C	33
1	28209908	28209909	THEMIS2	1:28277583:T:G	33
1	28209908	28209909	THEMIS2	1:29129932:T:C	33
1	28241098	28241099	RPA2	1:27372758:C:CT	33
1	28241098	28241099	RPA2	1:28017518:G:T	33
1	28241098	28241099	RPA2	1:28028977:C:G	33
1	28241098	28241099	RPA2	1:28219658:C:G	33
1	28241098	28241099	RPA2	1:28220311:G:A	33
1	28241098	28241099	RPA2	1:28222588:TTTTG:T	33
1	28241098	28241099	RPA2	1:28228797:C:CT	33
1	28241098	28241099	RPA2	1:28240056:G:A	33
1	28241098	28241099	RPA2	1:28263331:A:C	33
1	28241098	28241099	RPA2	1:28268573:C:T	33
1	28241098	28241099	RPA2	1:28268835:A:C	33
1	28241098	28241099	RPA2	1:28561512:AT:A	33
1	28241098	28241099	RPA2	1:28585274:C:A	33
1	28241098	28241099	RPA2	1:28631127:AAGGG:GAGGG	33
1	28241098	28241099	RPA2	1:28844612:T:C	33
1	28241098	28241099	RPA2	1:29047377:C:G	33
1	28241098	28241099	RPA2	1:29140112:C:G	33
1	28241098	28241099	RPA2	1:29145021:G:A	33
1	28241098	28241099	RPA2	1:29150817:T:C	33
1	28241098	28241099	RPA2	1:29163149:T:G	33
1	28261620	28261621	SMPDL3B	1:27963255:A:T	33
1	28261620	28261621	SMPDL3B	1:28209362:T:C	33
1	28261620	28261621	SMPDL3B	1:28213032:AG:A	33
1	28261620	28261621	SMPDL3B	1:28912450:A:C	33
1	28290147	28290148	XKR8	1:28253877:C:CA	33
1	28290147	28290148	XKR8	1:28277669:T:C	33
1	28290147	28290148	XKR8	1:28290746:A:G	33
1	28290147	28290148	XKR8	1:28390797:A:G	33
1	28290147	28290148	XKR8	1:28402924:C:T	33
1	28362189	28362190	EYA3	1:27565094:T:A	33
1	28362189	28362190	EYA3	1:27995873:AGGGAGAT:A	33
1	28362189	28362190	EYA3	1:28301903:G:A	33
1	28362189	28362190	EYA3	1:28318801:A:G	33
1	28362189	28362190	EYA3	1:28339207:T:C	33
1	28362189	28362190	EYA3	1:28391015:T:A	33
1	28362189	28362190	EYA3	1:28401024:CTT:C	33
1	28362189	28362190	EYA3	1:28415089:T:C	33
1	28362189	28362190	EYA3	1:28523342:A:G	33
1	28362189	28362190	EYA3	1:28578385:C:T	33
1	28362189	28362190	EYA3	1:28917548:G:T	33
1	28362189	28362190	EYA3	1:29176593:T:C	33
1	28520383	28520384	PTAFR	1:27938381:G:T	33
1	28520383	28520384	PTAFR	1:28310645:T:G	33
1	28520383	28520384	PTAFR	1:28469369:A:T	33
1	28520383	28520384	PTAFR	1:29207796:C:A	33
1	28559530	28559531	DNAJC8	1:28560136:C:CT	33
1	29424098	29424099	EPB41	1:29180414:G:T	34
1	29424098	29424099	EPB41	1:29295486:CCA:C	34
1	29424098	29424099	EPB41	1:29419249:G:T	34
1	29424098	29424099	EPB41	1:29517716:G:C	34
1	29424098	29424099	EPB41	1:29779744:G:T	34
1	29424098	29424099	EPB41	1:30282735:AG:A	34
1	29449012	29449013	TMEM200B	1:29153786:T:A	34
1	29449012	29449013	TMEM200B	1:29272776:C:T	34
1	29495150	29495151	SRSF4	1:29459117:A:G	34
1	29495150	29495151	SRSF4	1:29461855:G:C	34
1	29557453	29557454	MECR	1:29457478:G:T	34
1	29557453	29557454	MECR	1:29570419:T:G	34
1	29649729	29649730	PTPRU	1:29567093:G:A	35
1	29649729	29649730	PTPRU	1:29594563:T:C	35
1	29649729	29649730	PTPRU	1:29640621:G:T	35
1	31769628	31769629	SNRNP40	1:31225684:G:A	36
1	31769628	31769629	SNRNP40	1:31736188:AT:A	36
1	31769893	31769894	ZCCHC17	1:31160845:A:G	36
1	31769893	31769894	ZCCHC17	1:31777119:C:CT	36
1	31849696	31849697	FABP3	1:31816535:ATT:A	36
1	31886659	31886660	SERINC2	1:31360031:T:C	36
1	31886659	31886660	SERINC2	1:31517565:C:G	36
1	31886659	31886660	SERINC2	1:31576222:C:CA	36
1	31886659	31886660	SERINC2	1:31613935:T:C	36
1	31886659	31886660	SERINC2	1:31617790:C:T	36
1	31886659	31886660	SERINC2	1:31685266:TTA:T	36
1	31886659	31886660	SERINC2	1:31704642:G:A	36
1	31886659	31886660	SERINC2	1:31772955:C:T	36
1	31886659	31886660	SERINC2	1:31832984:G:A	36
1	31886659	31886660	SERINC2	1:31842950:C:CA	36
1	31886659	31886660	SERINC2	1:31866536:T:C	36
1	31886659	31886660	SERINC2	1:31894594:C:T	36
1	31886659	31886660	SERINC2	1:31901133:C:T	36
1	31886659	31886660	SERINC2	1:31904769:T:C	36
1	31886659	31886660	SERINC2	1:31968208:G:A	36
1	31886659	31886660	SERINC2	1:32011877:T:C	36
1	31886659	31886660	SERINC2	1:32013191:G:A	36
1	31886659	31886660	SERINC2	1:32013734:C:A	36
1	31886659	31886660	SERINC2	1:32018105:G:T	36
1	31886659	31886660	SERINC2	1:32026987:G:A	36
1	31886659	31886660	SERINC2	1:32052145:G:A	36
1	31886659	31886660	SERINC2	1:32492228:A:G	36
1	31987963	31987964	RP11-439L8.4	1:31926776:G:A	36
1	31987963	31987964	RP11-439L8.4	1:31972565:C:G	36
1	31987963	31987964	RP11-439L8.4	1:31974713:T:C	36
1	32281620	32281621	SPOCD1	1:32272137:C:T	37
1	32281620	32281621	SPOCD1	1:32272276:G:A	37
1	32281620	32281621	SPOCD1	1:32275128:C:CA	37
1	32403382	32403383	PTP4A2	1:32314400:A:G	37
1	32403382	32403383	PTP4A2	1:32372026:G:A	37
1	32403382	32403383	PTP4A2	1:32372389:C:A	37
1	32541731	32541732	TMEM39B	1:32065067:AAGAG:AAG	37
1	32541731	32541732	TMEM39B	1:32554268:C:T	37
1	33338082	33338083	FNDC5	1:33223472:T:C	38
1	33338082	33338083	FNDC5	1:33270695:G:A	38
1	33338082	33338083	FNDC5	1:33798126:T:G	38
1	33338082	33338083	FNDC5	1:34208183:C:G	38
1	33430285	33430286	RNF19B	1:33401404:T:G	38
1	33430285	33430286	RNF19B	1:33446879:A:C	38
1	33430285	33430286	RNF19B	1:33455798:G:A	38
1	33430285	33430286	RNF19B	1:33563453:C:A	38
1	33430285	33430286	RNF19B	1:33829960:GAC:G	38
1	33502468	33502469	AK2	1:33483343:C:T	38
1	33502468	33502469	AK2	1:34169837:ATTGT:A	38
1	33502468	33502469	AK2	1:34363085:G:T	38
1	35220647	35220648	GJB5	1:34273806:C:T	39
1	35220647	35220648	GJB5	1:35264062:G:A	39
1	35220647	35220648	GJB5	1:35309256:G:A	39
1	35258599	35258600	GJA4	1:35243051:C:T	39
1	35258599	35258600	GJA4	1:35243730:T:G	39
1	35258599	35258600	GJA4	1:35264062:G:A	39
1	36028068	36028069	NCDN	1:35069000:A:G	41
1	36107444	36107445	PSMB2	1:35313638:T:C	41
1	36107444	36107445	PSMB2	1:35642758:G:C	41
1	36107444	36107445	PSMB2	1:36037222:A:G	41
1	36184494	36184495	C1orf216	1:35855382:A:G	41
1	36184494	36184495	C1orf216	1:35969652:A:C	41
1	36184494	36184495	C1orf216	1:36312205:GATAT:G	41
1	36319088	36319089	AGO4	1:36233366:C:G	42
1	36319088	36319089	AGO4	1:36562551:A:G	42
1	36348809	36348810	AGO1	1:36147290:G:A	42
1	36348809	36348810	AGO1	1:36179708:C:T	42
1	36395715	36395716	RP4-789D17.5	1:36516392:CA:C	42
1	36614887	36614888	TRAPPC3	1:36602202:T:C	43
1	36644621	36644622	MAP7D1	1:36568272:G:T	43
1	36644621	36644622	MAP7D1	1:36586692:T:TA	43
1	36644621	36644622	MAP7D1	1:36589416:G:T	43
1	36644621	36644622	MAP7D1	1:36634414:G:A	43
1	36755318	36755319	THRAP3	1:36829700:T:C	43
1	36785640	36785641	SH3D21	1:36261577:A:G	43
1	36785640	36785641	SH3D21	1:36789356:G:C	43
1	36789215	36789216	EVA1B	1:36789356:G:C	43
1	36789334	36789335	RP11-268J15.5	1:36787888:G:A	43
1	36947651	36947652	CSF3R	1:36943916:C:G	44
1	36947651	36947652	CSF3R	1:36952851:G:A	44
1	37947290	37947291	ZC3H12A	1:37913357:G:A	45
1	37947290	37947291	ZC3H12A	1:38507988:C:T	45
1	37979120	37979121	MEAF6	1:37772682:C:T	45
1	37979120	37979121	MEAF6	1:37991659:C:T	45
1	37979120	37979121	MEAF6	1:38010243:G:A	45
1	38019890	38019891	SNIP1	1:37956469:T:TA	45
1	38019890	38019891	SNIP1	1:37993065:A:ATTAT	45
1	38019890	38019891	SNIP1	1:38035286:G:T	45
1	38019890	38019891	SNIP1	1:38188253:T:G	45
1	38061535	38061536	GNL2	1:37987742:T:C	45
1	38061535	38061536	GNL2	1:38093319:CACAAAACAAA:C	45
1	38157913	38157914	C1orf109	1:38159421:A:C	45
1	38157913	38157914	C1orf109	1:38171779:CTT:C	45
1	38158152	38158153	CDCA8	1:38173694:A:G	45
1	38261159	38261160	MANEAL	1:38247738:A:G	46
1	38261159	38261160	MANEAL	1:38364396:T:C	46
1	38273856	38273857	YRDC	1:38241889:G:A	46
1	38274081	38274082	C1orf122	1:38294006:C:T	46
1	38274081	38274082	C1orf122	1:38318307:C:CT	46
1	38324210	38324211	MTF1	1:38251316:T:C	46
1	38324210	38324211	MTF1	1:38347417:A:G	46
1	38412722	38412723	INPP5B	1:37784853:G:A	46
1	38412722	38412723	INPP5B	1:38315796:G:A	46
1	38412722	38412723	INPP5B	1:38349400:G:A	46
1	38412722	38412723	INPP5B	1:38353403:C:T	46
1	38412722	38412723	INPP5B	1:38369398:CAA:C	46
1	38412722	38412723	INPP5B	1:38403967:A:AAATAAATC	46
1	38465103	38465104	FHL3	1:37853633:C:T	46
1	38465103	38465104	FHL3	1:37892929:C:CA	46
1	38465103	38465104	FHL3	1:37941662:G:A	46
1	38465103	38465104	FHL3	1:38089114:C:T	46
1	38465103	38465104	FHL3	1:38175950:C:T	46
1	38465103	38465104	FHL3	1:38211792:G:A	46
1	38465103	38465104	FHL3	1:38313176:T:C	46
1	38465103	38465104	FHL3	1:38317532:A:T	46
1	38465103	38465104	FHL3	1:38416730:G:A	46
1	38465103	38465104	FHL3	1:38456028:TGAG:T	46
1	38465103	38465104	FHL3	1:38456106:G:A	46
1	38465103	38465104	FHL3	1:38465315:G:A	46
1	38465103	38465104	FHL3	1:38465418:C:T	46
1	38465103	38465104	FHL3	1:38515058:T:A	46
1	38465103	38465104	FHL3	1:38948624:GATATATATAT:G	46
1	38482254	38482255	UTP11L	1:38241396:T:<INS:ME:SVA>:38241718	46
1	38482254	38482255	UTP11L	1:38455891:G:C	46
1	39876150	39876151	KIAA0754	1:39622638:CT:C	49
1	39876150	39876151	KIAA0754	1:39635445:CT:C	49
1	39876150	39876151	KIAA0754	1:39967774:G:C	49
1	39934314	39934315	MACF1	1:39531112:CA:C	49
1	39934314	39934315	MACF1	1:39578532:A:G	49
1	39934314	39934315	MACF1	1:39662602:C:T	49
1	39934314	39934315	MACF1	1:39662654:C:T	49
1	39934314	39934315	MACF1	1:40012882:G:A	49
1	39957317	39957318	BMP8A	1:39926824:G:A	49
1	39957317	39957318	BMP8A	1:40020020:C:A	49
1	39957317	39957318	BMP8A	1:40251291:C:T	49
1	40042458	40042459	PABPC4	1:39427258:CAAA:C	49
1	40042458	40042459	PABPC4	1:39629008:G:C	49
1	40042458	40042459	PABPC4	1:39975241:C:G	49
1	40042458	40042459	PABPC4	1:40035928:G:T	49
1	40042458	40042459	PABPC4	1:40036944:G:A	49
1	40042458	40042459	PABPC4	1:40118037:T:C	49
1	40042458	40042459	PABPC4	1:40450018:T:A	49
1	40098671	40098672	HEYL	1:40128220:CA:C	50
1	40098671	40098672	HEYL	1:40201007:A:G	50
1	40098671	40098672	HEYL	1:41051233:T:C	50
1	40157360	40157361	HPCAL4	1:39423848:A:G	50
1	40157360	40157361	HPCAL4	1:39662654:C:T	50
1	40157360	40157361	HPCAL4	1:40142117:CAA:C	50
1	40157360	40157361	HPCAL4	1:40151076:C:G	50
1	40157360	40157361	HPCAL4	1:40152117:G:A	50
1	40157360	40157361	HPCAL4	1:40154634:C:T	50
1	40157360	40157361	HPCAL4	1:40157508:A:C	50
1	40157360	40157361	HPCAL4	1:40158374:A:G	50
1	40157360	40157361	HPCAL4	1:40163589:A:G	50
1	40157360	40157361	HPCAL4	1:40168072:G:C	50
1	40157360	40157361	HPCAL4	1:40289570:C:T	50
1	40226870	40226871	PPIE	1:40203722:T:C	50
1	40237019	40237020	OXCT2	1:40217372:A:G	50
1	40237019	40237020	OXCT2	1:40226103:G:A	50
1	40254520	40254521	BMP8B	1:40213127:CTTTTTTTTTTTT:C	50
1	40254520	40254521	BMP8B	1:40232150:C:T	50
1	40254520	40254521	BMP8B	1:40250998:C:T	50
1	40254520	40254521	BMP8B	1:40299596:CTTTT:C	50
1	40254520	40254521	BMP8B	1:40540624:A:T	50
1	40323079	40323080	TRIT1	1:39752143:C:T	51
1	40323079	40323080	TRIT1	1:40300854:A:T	51
1	40323079	40323080	TRIT1	1:40306898:T:C	51
1	40323079	40323080	TRIT1	1:40317445:C:G	51
1	40367927	40367928	MYCL	1:39895281:G:A	51
1	40367927	40367928	MYCL	1:40059283:C:CCA	51
1	40367927	40367928	MYCL	1:40263717:C:CA	51
1	40367927	40367928	MYCL	1:40299460:GAA:G	51
1	40367927	40367928	MYCL	1:40319024:T:A	51
1	40367927	40367928	MYCL	1:40353955:G:A	51
1	40367927	40367928	MYCL	1:40356266:CCT:C	51
1	40367927	40367928	MYCL	1:40372928:AT:A	51
1	40367927	40367928	MYCL	1:40853071:T:G	51
1	40433290	40433291	MFSD2A	1:40261243:G:A	51
1	40433290	40433291	MFSD2A	1:40367598:G:GCCC	51
1	40433290	40433291	MFSD2A	1:40384968:G:A	51
1	40536141	40536142	CAP1	1:39568113:G:C	52
1	40536141	40536142	CAP1	1:40526396:A:G	52
1	40536141	40536142	CAP1	1:40533358:G:A	52
1	40536141	40536142	CAP1	1:40538101:G:A	52
1	40536141	40536142	CAP1	1:40546209:C:T	52
1	40562724	40562725	PPT1	1:40493184:T:C	52
1	40562724	40562725	PPT1	1:40493190:T:C	52
1	40562724	40562725	PPT1	1:40548254:C:T	52
1	40562724	40562725	PPT1	1:40548900:A:G	52
1	40562724	40562725	PPT1	1:40549563:T:G	52
1	40562724	40562725	PPT1	1:40555723:T:G	52
1	40562724	40562725	PPT1	1:40558511:A:G	52
1	40562724	40562725	PPT1	1:40560458:A:G	52
1	40562724	40562725	PPT1	1:40562993:T:C	52
1	40562724	40562725	PPT1	1:40564241:T:A	52
1	40562724	40562725	PPT1	1:40687480:G:A	52
1	40562724	40562725	PPT1	1:40775229:G:T	52
1	40562724	40562725	PPT1	1:41328850:A:G	52
1	40627044	40627045	RLF	1:40565508:A:G	52
1	40756316	40756317	ZMPSTE24	1:40565508:A:G	52
1	40756316	40756317	ZMPSTE24	1:40761403:A:G	52
1	40756316	40756317	ZMPSTE24	1:40857530:A:C	52
1	40782944	40782945	COL9A2	1:40871497:A:G	52
1	40879648	40879649	SMAP2	1:40807033:T:C	52
1	40879648	40879649	SMAP2	1:40846201:C:CT	52
1	40879648	40879649	SMAP2	1:40864084:A:AC	52
1	41131116	41131117	RIMS3	1:41104475:G:A	53
1	41131116	41131117	RIMS3	1:41105238:A:G	53
1	41131116	41131117	RIMS3	1:41161251:C:T	53
1	41131116	41131117	RIMS3	1:41424428:CAA:C	53
1	41234401	41234402	NFYC	1:40389536:A:G	53
1	41234401	41234402	NFYC	1:41234521:A:G	53
1	41234401	41234402	NFYC	1:41235177:G:C	53
1	41234401	41234402	NFYC	1:41255387:C:T	53
1	41234401	41234402	NFYC	1:41377413:G:C	53
1	41284635	41284636	KCNQ4	1:41236837:CT:C	53
1	41284635	41284636	KCNQ4	1:41281719:CT:C	53
1	41284635	41284636	KCNQ4	1:41448071:TC:T	53
1	41328017	41328018	CITED4	1:41328050:C:T	53
1	41328017	41328018	CITED4	1:41340218:TAA:T	53
1	41328017	41328018	CITED4	1:41358654:G:A	53
1	41328017	41328018	CITED4	1:41389220:T:C	53
1	41328017	41328018	CITED4	1:41421733:G:A	53
1	41328017	41328018	CITED4	1:41793955:G:A	53
1	41471735	41471736	CTPS1	1:41434431:C:A	53
1	41471735	41471736	CTPS1	1:41445870:GC:G	53
1	41471735	41471736	CTPS1	1:41446936:C:T	53
1	41471735	41471736	CTPS1	1:41695762:A:G	53
1	41827593	41827594	FOXO6	1:41612657:C:G	54
1	41827593	41827594	FOXO6	1:41835685:C:T	54
1	42335300	42335301	HIVEP3	1:41969327:T:C	55
1	42335300	42335301	HIVEP3	1:42000567:G:C	55
1	42335300	42335301	HIVEP3	1:42201847:T:A	55
1	42335300	42335301	HIVEP3	1:42202114:G:A	55
1	42335300	42335301	HIVEP3	1:42296145:A:G	55
1	42335300	42335301	HIVEP3	1:42366988:A:G	55
1	42335300	42335301	HIVEP3	1:42400931:A:T	55
1	42744257	42744258	FOXJ3	1:42103382:T:C	56
1	42744257	42744258	FOXJ3	1:42521508:T:C	56
1	42846476	42846477	RIMKLA	1:42738567:T:C	56
1	42846476	42846477	RIMKLA	1:42851857:A:G	56
1	42846476	42846477	RIMKLA	1:43354833:AT:ATT	56
1	42921681	42921682	ZMYND12	1:42942561:T:TTG	56
1	42921681	42921682	ZMYND12	1:42942763:TC:T	56
1	42924874	42924875	PPCS	1:42923470:A:G	56
1	43047104	43047105	CCDC30	1:42918075:T:C	56
1	43047104	43047105	CCDC30	1:42960741:G:A	56
1	43047104	43047105	CCDC30	1:43051744:G:A	56
1	43130533	43130534	PPIH	1:43138858:G:T	56
1	43130533	43130534	PPIH	1:43171822:T:C	56
1	43130533	43130534	PPIH	1:43457376:TA:T	56
1	43148826	43148827	YBX1	1:42172930:G:A	56
1	43232687	43232688	LEPRE1	1:42813936:T:G	57
1	43232687	43232688	LEPRE1	1:43194636:CA:C	57
1	43232687	43232688	LEPRE1	1:43299536:T:C	57
1	43232687	43232688	LEPRE1	1:43508910:G:C	57
1	43232687	43232688	LEPRE1	1:43694679:C:G	57
1	43259335	43259336	C1orf50	1:43238031:A:G	57
1	43259335	43259336	C1orf50	1:43258845:C:A	57
1	43282922	43282923	CCDC23	1:43297883:A:G	57
1	43295585	43295586	ERMAP	1:42929457:G:A	57
1	43295585	43295586	ERMAP	1:43317793:G:A	57
1	43424529	43424530	SLC2A1	1:43423955:T:C	57
1	43424529	43424530	SLC2A1	1:43459636:A:G	57
1	43424774	43424775	SLC2A1-AS1	1:43340246:C:CTTT	57
1	43424774	43424775	SLC2A1-AS1	1:43411829:G:A	57
1	43424774	43424775	SLC2A1-AS1	1:43416133:T:C	57
1	43424774	43424775	SLC2A1-AS1	1:43450074:AT:A	57
1	43424774	43424775	SLC2A1-AS1	1:43616692:T:A	57
1	43681026	43681027	WDR65	1:43692983:A:T	58
1	43716061	43716062	EBNA1BP2	1:42850403:A:G	58
1	43716061	43716062	EBNA1BP2	1:43638185:A:G	58
1	43785133	43785134	TIE1	1:43765089:A:G	58
1	43785133	43785134	TIE1	1:44316578:T:C	58
1	43785133	43785134	TIE1	1:44386445:G:A	58
1	43785133	43785134	TIE1	1:44451114:GA:G	58
1	43803519	43803520	MPL	1:44414676:T:C	58
1	43826728	43826729	CDC20	1:43927174:C:T	58
1	43833635	43833636	ELOVL1	1:43850473:A:G	58
1	43833635	43833636	ELOVL1	1:44145130:A:G	58
1	43833635	43833636	ELOVL1	1:44147579:GT:G	58
1	43853317	43853318	MED8	1:43824865:C:T	58
1	43853317	43853318	MED8	1:43831545:C:T	58
1	43853317	43853318	MED8	1:44008661:G:T	58
1	43853317	43853318	MED8	1:44514883:G:C	58
1	43910922	43910923	SZT2	1:43642673:A:G	58
1	43910922	43910923	SZT2	1:43824865:C:T	58
1	43910922	43910923	SZT2	1:43843602:G:T	58
1	43910922	43910923	SZT2	1:43855626:G:C	58
1	43910922	43910923	SZT2	1:43884839:A:C	58
1	43910922	43910923	SZT2	1:44073145:C:G	58
1	43919478	43919479	HYI	1:43804340:G:A	58
1	43919478	43919479	HYI	1:43826099:A:G	58
1	43919478	43919479	HYI	1:43827190:C:A	58
1	43919478	43919479	HYI	1:43901458:T:G	58
1	43919478	43919479	HYI	1:43916642:T:C	58
1	43919478	43919479	HYI	1:43975238:G:A	58
1	43919478	43919479	HYI	1:44212080:G:A	58
1	44156260	44156261	KDM4A	1:44178070:T:G	59
1	44156260	44156261	KDM4A	1:44208715:C:T	59
1	44385794	44385795	ST3GAL3	1:44205094:T:C	59
1	44385794	44385795	ST3GAL3	1:44215828:C:T	59
1	44385794	44385795	ST3GAL3	1:44379248:T:G	59
1	44432831	44432832	IPO13	1:44831809:TA:T	59
1	44437140	44437141	DPH2	1:44446651:T:C	59
1	44441726	44441727	ATP6V0B	1:44134887:T:C	59
1	44441726	44441727	ATP6V0B	1:44430163:C:T	59
1	44441726	44441727	ATP6V0B	1:44443874:T:TGAC	59
1	44441726	44441727	ATP6V0B	1:44446584:G:A	59
1	44441726	44441727	ATP6V0B	1:44455871:T:C	59
1	44441726	44441727	ATP6V0B	1:44474802:G:A	59
1	44441726	44441727	ATP6V0B	1:44550351:CA:C	59
1	44441726	44441727	ATP6V0B	1:45129904:C:T	59
1	44450536	44450537	B4GALT2	1:44362709:ATT:A	59
1	44685091	44685092	DMAP1	1:44537545:G:C	60
1	44685091	44685092	DMAP1	1:44804480:G:A	60
1	44685091	44685092	DMAP1	1:45342355:C:G	60
1	45113979	45113980	RNF220	1:44509818:A:T	61
1	45113979	45113980	RNF220	1:45132981:T:G	61
1	45113979	45113980	RNF220	1:45399156:G:A	61
1	45140073	45140074	TMEM53	1:45161553:C:G	61
1	45227811	45227812	KIF2C	1:45296752:C:T	62
1	45253376	45253377	BEST4	1:45167143:G:A	62
1	45253376	45253377	BEST4	1:45342870:A:C	62
1	45270292	45270293	PLK3	1:45010396:T:C	62
1	45270292	45270293	PLK3	1:45170189:G:GT	62
1	45270292	45270293	PLK3	1:45180902:T:C	62
1	45270292	45270293	PLK3	1:45282033:C:T	62
1	45272956	45272957	TCTEX1D4	1:45256904:ATG:A	62
1	45272956	45272957	TCTEX1D4	1:45451477:C:T	62
1	45272956	45272957	TCTEX1D4	1:45862477:GT:G	62
1	45279169	45279170	BTBD19	1:45187285:G:A	62
1	45279169	45279170	BTBD19	1:45259047:CACTA:C	62
1	45279169	45279170	BTBD19	1:45327694:A:G	62
1	45279169	45279170	BTBD19	1:45360658:A:C	62
1	45308734	45308735	PTCH2	1:45196718:C:A	62
1	45308734	45308735	PTCH2	1:45428509:T:A	62
1	45452266	45452267	EIF2B3	1:45471980:A:AT	62
1	45472787	45472788	HECTD3	1:45441066:CT:C	63
1	45472787	45472788	HECTD3	1:45569403:G:A	63
1	45472787	45472788	HECTD3	1:46032307:A:G	63
1	45472787	45472788	HECTD3	1:46059205:C:A	63
1	45480218	45480219	UROD	1:45177071:G:A	63
1	45480218	45480219	UROD	1:45278364:C:T	63
1	45480218	45480219	UROD	1:45464450:A:C	63
1	45771880	45771881	ZSWIM5	1:45017067:G:A	63
1	45771880	45771881	ZSWIM5	1:45295296:C:T	63
1	45771880	45771881	ZSWIM5	1:45483812:C:G	63
1	45771880	45771881	ZSWIM5	1:45677199:G:GAAA	63
1	45771880	45771881	ZSWIM5	1:45716466:TA:TAA	63
1	45771880	45771881	ZSWIM5	1:46325608:C:T	63
1	45805906	45805907	MUTYH	1:45774354:T:C	64
1	45805906	45805907	MUTYH	1:45905383:G:T	64
1	45805906	45805907	MUTYH	1:46013577:G:A	64
1	45956871	45956872	TESK2	1:45893811:G:A	64
1	45956871	45956872	TESK2	1:45973928:G:A	64
1	45965524	45965525	CCDC163P	1:45946654:T:C	64
1	45975104	45975105	MMACHC	1:45907751:C:G	64
1	45987538	45987539	PRDX1	1:45003913:A:G	64
1	45987538	45987539	PRDX1	1:45985760:G:A	64
1	45987538	45987539	PRDX1	1:45987574:C:A	64
1	45987538	45987539	PRDX1	1:46011376:G:GCA	64
1	45987538	45987539	PRDX1	1:46198213:T:C	64
1	46034721	46034722	AKR1A1	1:45783656:G:A	64
1	46034721	46034722	AKR1A1	1:45912262:A:T	64
1	46034721	46034722	AKR1A1	1:46020795:T:C	64
1	46499539	46499540	MAST2	1:45907751:C:G	65
1	46499539	46499540	MAST2	1:45927970:G:A	65
1	46499539	46499540	MAST2	1:46262551:A:G	65
1	46499539	46499540	MAST2	1:46695699:C:T	65
1	46598584	46598585	PIK3R3	1:45622128:TA:T	65
1	46598584	46598585	PIK3R3	1:46482216:A:G	65
1	46598584	46598585	PIK3R3	1:46590468:CAA:C	65
1	46598584	46598585	PIK3R3	1:46605728:A:C	65
1	46663773	46663774	POMGNT1	1:46698490:T:G	65
1	46663773	46663774	POMGNT1	1:46713139:T:C	65
1	46663773	46663774	POMGNT1	1:46732948:C:G	65
1	46663773	46663774	POMGNT1	1:46755800:C:T	65
1	47901688	47901689	FOXD2	1:47860423:T:C	66
1	47901688	47901689	FOXD2	1:48684906:A:G	66
1	48706055	48706056	SLC5A9	1:48708250:C:T	67
1	48706055	48706056	SLC5A9	1:48710223:C:T	67
1	48706055	48706056	SLC5A9	1:48717808:T:G	67
1	48706055	48706056	SLC5A9	1:48725096:G:C	67
1	48706055	48706056	SLC5A9	1:48733645:G:A	67
1	51425409	51425410	FAF1	1:51312619:T:C	69
1	51425409	51425410	FAF1	1:51469528:A:AT	69
1	51435615	51435616	CDKN2C	1:50891021:A:G	69
1	51435615	51435616	CDKN2C	1:51044928:G:A	69
1	51435615	51435616	CDKN2C	1:51420212:A:AT	69
1	51810787	51810788	TTC39A	1:51727687:C:T	70
1	51984898	51984899	EPS15	1:51941511:T:C	70
1	51984898	51984899	EPS15	1:51949070:A:AGT	70
1	51984898	51984899	EPS15	1:51989039:A:G	70
1	51984898	51984899	EPS15	1:52039206:G:T	70
1	51984898	51984899	EPS15	1:52047604:G:A	70
1	52520862	52520863	TXNDC12	1:52351253:A:T	71
1	52520862	52520863	TXNDC12	1:52520858:CACA:C	71
1	52520862	52520863	TXNDC12	1:52606488:G:C	71
1	52522003	52522004	BTF3L4	1:52469018:T:G	71
1	52522003	52522004	BTF3L4	1:52663354:A:AAT	71
1	52522003	52522004	BTF3L4	1:53051020:G:A	71
1	52761566	52761567	ZFYVE9	1:52435290:CT:C	71
1	52822484	52822485	CC2D1B	1:52814170:G:A	72
1	52822484	52822485	CC2D1B	1:52818188:G:A	72
1	52822484	52822485	CC2D1B	1:52819978:C:G	72
1	52822484	52822485	CC2D1B	1:52849978:A:G	72
1	52822484	52822485	CC2D1B	1:53168979:C:T	72
1	52870058	52870059	ORC1	1:53006622:A:C	72
1	52870299	52870300	PRPF38A	1:53006199:AG:A	72
1	53019158	53019159	ZCCHC11	1:52532634:C:T	72
1	53019158	53019159	ZCCHC11	1:52560475:TCAAAAA:T	72
1	53019158	53019159	ZCCHC11	1:52866914:C:T	72
1	53019158	53019159	ZCCHC11	1:52885028:CAAA:C	72
1	53068071	53068072	GPX7	1:52190019:G:A	72
1	53068071	53068072	GPX7	1:52504575:GT:G	72
1	53068071	53068072	GPX7	1:52910701:G:GTA	72
1	53068071	53068072	GPX7	1:53062241:G:C	72
1	53068071	53068072	GPX7	1:53068073:G:A	72
1	53068071	53068072	GPX7	1:53109019:C:T	72
1	53099264	53099265	FAM159A	1:53080644:AT:A	72
1	53099264	53099265	FAM159A	1:53099517:A:G	72
1	53099264	53099265	FAM159A	1:53104770:G:A	72
1	54427625	54427626	LRRC42	1:54424448:G:A	73
1	54427625	54427626	LRRC42	1:54629073:C:A	73
1	54494171	54494172	RP4-758J24.5	1:54400259:C:T	73
1	54494171	54494172	RP4-758J24.5	1:54505437:C:A	73
1	54494171	54494172	RP4-758J24.5	1:54522280:G:A	73
1	54494171	54494172	RP4-758J24.5	1:54525951:G:A	73
1	54519806	54519807	TCEANC2	1:54547351:AGTC:A	73
1	54519806	54519807	TCEANC2	1:54563239:A:T	73
1	54519806	54519807	TCEANC2	1:54757151:C:T	73
1	54662076	54662077	CYB5RL	1:54608119:G:A	73
1	54662076	54662077	CYB5RL	1:54620197:G:A	73
1	54662076	54662077	CYB5RL	1:54630948:C:T	73
1	54662076	54662077	CYB5RL	1:54658463:G:C	73
1	54665745	54665746	RP11-446E24.4	1:54654862:T:TATAAATAAATAAATAAATA	73
1	54675618	54675619	MRPL37	1:54694214:G:A	73
1	54879138	54879139	SSBP3	1:54672578:TTG:T	73
1	54879138	54879139	SSBP3	1:54691465:C:T	73
1	54879138	54879139	SSBP3	1:54858912:G:T	73
1	54879138	54879139	SSBP3	1:54901030:A:T	73
1	54879138	54879139	SSBP3	1:54917779:C:CA	73
1	54879138	54879139	SSBP3	1:54946847:G:A	73
1	54879138	54879139	SSBP3	1:54952140:G:A	73
1	55062936	55062937	ACOT11	1:54754754:T:TA	73
1	55062936	55062937	ACOT11	1:55010669:G:T	73
1	55062936	55062937	ACOT11	1:55014099:C:T	73
1	55062936	55062937	ACOT11	1:55033869:T:C	73
1	55062936	55062937	ACOT11	1:55072726:T:C	73
1	55089228	55089229	FAM151A	1:54735546:G:A	73
1	55089228	55089229	FAM151A	1:54760104:TA:T	73
1	55089228	55089229	FAM151A	1:55074463:T:C	73
1	55089228	55089229	FAM151A	1:55076137:CCACTCCACATTCAGACCGTCATCCCCAGG:C	73
1	55162864	55162865	MROH7	1:54762449:C:G	73
1	55162864	55162865	MROH7	1:55005340:CTA:C	73
1	55162864	55162865	MROH7	1:55074840:T:A	73
1	55162864	55162865	MROH7	1:55076137:CCACTCCACATTCAGACCGTCATCCCCAGG:C	73
1	55164968	55164969	MROH7-TTC4	1:55072726:T:C	73
1	55164968	55164969	MROH7-TTC4	1:55179095:A:C	73
1	55164968	55164969	MROH7-TTC4	1:55230233:T:C	73
1	55202361	55202362	TTC4	1:55179095:A:C	73
1	55202361	55202362	TTC4	1:55218636:C:T	73
1	55230186	55230187	PARS2	1:55222080:A:G	73
1	55230186	55230187	PARS2	1:55237367:G:A	73
1	55253577	55253578	TTC22	1:55230463:C:G	73
1	55253577	55253578	TTC22	1:55253346:G:A	73
1	55253577	55253578	TTC22	1:55263088:A:G	73
1	55271774	55271775	C1orf177	1:54794759:C:CAA	73
1	55271774	55271775	C1orf177	1:55165650:G:A	73
1	55271774	55271775	C1orf177	1:55272643:C:G	73
1	55271774	55271775	C1orf177	1:55274052:G:A	73
1	55352480	55352481	DHCR24	1:55262694:T:C	73
1	55352480	55352481	DHCR24	1:55327492:C:T	73
1	55352480	55352481	DHCR24	1:55351741:G:C	73
1	55352480	55352481	DHCR24	1:55364852:A:G	73
1	55352480	55352481	DHCR24	1:56025010:C:T	73
1	55560991	55560992	USP24	1:55688543:C:A	74
1	55560991	55560992	USP24	1:55718708:C:A	74
1	55560991	55560992	USP24	1:55742210:A:G	74
1	58349756	58349757	DAB1	1:57760604:C:T	75
1	58349756	58349757	DAB1	1:58979627:T:C	75
1	58349756	58349757	DAB1	1:58992071:T:A	75
1	59012379	59012380	OMA1	1:58994097:T:C	76
1	59012379	59012380	OMA1	1:58996632:A:T	76
1	59012379	59012380	OMA1	1:59010422:C:T	76
1	59012379	59012380	OMA1	1:59053745:C:T	76
1	59012379	59012380	OMA1	1:59161678:C:A	76
1	59012379	59012380	OMA1	1:59163263:A:T	76
1	59043165	59043166	TACSTD2	1:59044803:C:T	76
1	59043165	59043166	TACSTD2	1:59088019:G:A	76
1	62902325	62902326	USP1	1:62900812:G:C	78
1	62902325	62902326	USP1	1:62902874:A:G	78
1	63099216	63099217	DOCK7	1:63145439:G:A	78
1	63099216	63099217	DOCK7	1:63153866:C:G	78
1	63099216	63099217	DOCK7	1:63248917:CT:C	78
1	63099216	63099217	DOCK7	1:63402166:ATG:A	78
1	63893908	63893909	ALG6	1:63904661:G:A	80
1	63893908	63893909	ALG6	1:64087813:A:G	80
1	64020745	64020746	EFCAB7	1:63926963:T:G	80
1	64020745	64020746	EFCAB7	1:64070344:C:T	80
1	64059391	64059392	ITGB3BP	1:63582114:C:T	81
1	64059391	64059392	ITGB3BP	1:63722433:T:A	81
1	64059391	64059392	ITGB3BP	1:63874916:T:C	81
1	64059391	64059392	ITGB3BP	1:63905692:G:A	81
1	64059391	64059392	ITGB3BP	1:63930811:C:T	81
1	64059391	64059392	ITGB3BP	1:63955008:T:C	81
1	64117025	64117026	PGM1	1:63486375:T:C	81
1	64117025	64117026	PGM1	1:63902524:C:G	81
1	64117025	64117026	PGM1	1:63930811:C:T	81
1	64117025	64117026	PGM1	1:64074217:G:A	81
1	64117025	64117026	PGM1	1:64132267:AT:A	81
1	64117025	64117026	PGM1	1:64827479:A:C	81
1	64590216	64590217	ROR1	1:64291940:T:C	81
1	65129882	65129883	CACHD1	1:64937877:G:GT	82
1	65129882	65129883	CACHD1	1:64970327:G:A	82
1	65129882	65129883	CACHD1	1:65016399:G:A	82
1	65129882	65129883	CACHD1	1:65032752:C:T	82
1	65243748	65243749	RAVER2	1:64617418:T:C	83
1	65243748	65243749	RAVER2	1:65095054:G:A	83
1	65243748	65243749	RAVER2	1:65122855:G:T	83
1	65243748	65243749	RAVER2	1:65225309:C:T	83
1	65243748	65243749	RAVER2	1:65388173:A:AT	83
1	65243748	65243749	RAVER2	1:65406256:T:C	83
1	65243748	65243749	RAVER2	1:65525901:C:G	83
1	65243748	65243749	RAVER2	1:65534398:GT:G	83
1	65243748	65243749	RAVER2	1:65673350:C:T	83
1	65344745	65344746	JAK1	1:64761549:G:GA	84
1	65344745	65344746	JAK1	1:65167040:CT:C	84
1	65344745	65344746	JAK1	1:65225309:C:T	84
1	65344745	65344746	JAK1	1:65307994:T:G	84
1	65344745	65344746	JAK1	1:65335354:A:G	84
1	65344745	65344746	JAK1	1:65414466:C:G	84
1	65344745	65344746	JAK1	1:65524582:C:G	84
1	65344745	65344746	JAK1	1:65810601:C:T	84
1	65468119	65468120	RP11-182I10.3	1:65032544:T:A	84
1	65468119	65468120	RP11-182I10.3	1:65518454:G:A	84
1	65469769	65469770	RP4-535B20.4	1:65489369:T:C	84
1	65849768	65849769	DNAJC6	1:65730224:G:C	85
1	65849768	65849769	DNAJC6	1:66175112:T:C	85
1	65886392	65886393	LEPROT	1:65879488:A:C	85
1	65886392	65886393	LEPROT	1:65886211:G:C	85
1	65886392	65886393	LEPROT	1:65892709:G:A	85
1	65886392	65886393	LEPROT	1:65894494:C:G	85
1	65886392	65886393	LEPROT	1:65896561:G:A	85
1	65886392	65886393	LEPROT	1:65896868:C:T	85
1	66085622	66085623	LEPR	1:65699894:T:A	86
1	66085622	66085623	LEPR	1:65822871:G:A	86
1	66085622	66085623	LEPR	1:65842900:G:C	86
1	66085622	66085623	LEPR	1:65886211:G:C	86
1	66085622	66085623	LEPR	1:65894069:C:G	86
1	66085622	66085623	LEPR	1:65903445:A:T	86
1	66085622	66085623	LEPR	1:65938143:AAT:A	86
1	66085622	66085623	LEPR	1:65958496:C:CT	86
1	66085622	66085623	LEPR	1:66067396:T:C	86
1	66085622	66085623	LEPR	1:66073814:G:T	86
1	66833176	66833177	PDE4B	1:66753955:C:T	88
1	66833176	66833177	PDE4B	1:66793745:A:C	88
1	68151358	68151359	GADD45A	1:67556811:GA:GAA	89
1	68151358	68151359	GADD45A	1:68018808:G:A	89
1	68151358	68151359	GADD45A	1:68026193:C:T	89
1	68151358	68151359	GADD45A	1:68152764:CT:C	89
1	70612803	70612804	LRRC7	1:69974422:T:C	92
1	70612803	70612804	LRRC7	1:70072836:G:A	92
1	70612803	70612804	LRRC7	1:70099100:G:GTTAT	92
1	70612803	70612804	LRRC7	1:70107422:T:G	92
1	70612803	70612804	LRRC7	1:70142373:C:T	92
1	70612803	70612804	LRRC7	1:71039285:A:AATCT	92
1	70671302	70671303	LRRC40	1:70632344:T:TA	92
1	70671302	70671303	LRRC40	1:70847310:A:G	92
1	70715424	70715425	SRSF11	1:70689860:G:T	92
1	70790639	70790640	ANKRD13C	1:70768176:A:G	92
1	70790639	70790640	ANKRD13C	1:70858435:A:G	92
1	70820634	70820635	HHLA3	1:70842317:C:T	92
1	70820634	70820635	HHLA3	1:70847571:T:C	92
1	70820634	70820635	HHLA3	1:70867001:T:TA	92
1	70900533	70900534	CTH	1:70876758:G:A	92
1	71513490	71513491	PTGER3	1:71328975:T:C	93
1	71513490	71513491	PTGER3	1:71430966:G:C	93
1	71513490	71513491	PTGER3	1:71907909:CT:C	93
1	74663830	74663831	LRRIQ3	1:74641543:T:C	94
1	74663830	74663831	LRRIQ3	1:74681010:C:CT	94
1	74663947	74663948	FPGT-TNNI3K	1:74506942:G:A	94
1	74663947	74663948	FPGT-TNNI3K	1:74656617:T:C	94
1	74664034	74664035	FPGT	1:74671519:A:G	94
1	74664034	74664035	FPGT	1:75195162:C:CA	94
1	75005938	75005939	TNNI3K	1:74644454:A:G	94
1	75005938	75005939	TNNI3K	1:74679219:TA:T	94
1	75165016	75165017	RP11-17E13.2	1:75169610:T:C	94
1	75165016	75165017	RP11-17E13.2	1:75172001:T:A	94
1	75165016	75165017	RP11-17E13.2	1:75218704:C:T	94
1	75165016	75165017	RP11-17E13.2	1:76035356:C:T	94
1	75198494	75198495	CRYZ	1:74878368:A:G	94
1	75198494	75198495	CRYZ	1:75168986:C:A	94
1	75198494	75198495	CRYZ	1:75170763:ATAAACTT:A	94
1	75198494	75198495	CRYZ	1:75199299:C:G	94
1	75198494	75198495	CRYZ	1:75199973:T:C	94
1	75198494	75198495	CRYZ	1:75216327:A:G	94
1	75198494	75198495	CRYZ	1:75637100:TTTATTA:TTTATTATTA	94
1	75198494	75198495	CRYZ	1:75738088:A:AT	94
1	76076780	76076781	SLC44A5	1:75301685:T:<INS:ME:ALU>:75301964	95
1	76076780	76076781	SLC44A5	1:75728129:C:T	95
1	76076780	76076781	SLC44A5	1:75865589:C:T	95
1	76076780	76076781	SLC44A5	1:75893775:A:T	95
1	76076780	76076781	SLC44A5	1:75913905:C:T	95
1	76076780	76076781	SLC44A5	1:75959540:TC:T	95
1	76076780	76076781	SLC44A5	1:76025899:T:C	95
1	76076780	76076781	SLC44A5	1:76068279:T:C	95
1	76076780	76076781	SLC44A5	1:76257488:C:T	95
1	76076780	76076781	SLC44A5	1:76404710:C:CTGG	95
1	76216135	76216136	ACADM	1:76173920:AC:A	96
1	76216135	76216136	ACADM	1:76190037:C:G	96
1	76216135	76216136	ACADM	1:76239700:G:T	96
1	76216135	76216136	ACADM	1:76240700:C:T	96
1	76216135	76216136	ACADM	1:76285757:CT:C	96
1	76216135	76216136	ACADM	1:76368698:A:AT	96
1	76259066	76259067	RABGGTB	1:76265500:G:A	96
1	76259066	76259067	RABGGTB	1:76352388:A:C	96
1	76262566	76262567	MSH4	1:75578773:G:T	96
1	76262566	76262567	MSH4	1:75665688:C:T	96
1	76262566	76262567	MSH4	1:76306007:C:T	96
1	76262566	76262567	MSH4	1:76453857:G:T	96
1	76262566	76262567	MSH4	1:76465887:T:A	96
1	76262566	76262567	MSH4	1:76554776:C:T	96
1	76262566	76262567	MSH4	1:76613323:C:T	96
1	76262566	76262567	MSH4	1:76663444:T:G	96
1	76779597	76779598	ST6GALNAC3	1:76509783:G:A	98
1	76779597	76779598	ST6GALNAC3	1:76517127:C:G	98
1	76779597	76779598	ST6GALNAC3	1:76571682:G:A	98
1	76779597	76779598	ST6GALNAC3	1:76998463:G:T	98
1	77685110	77685111	PIGK	1:77369491:A:C	99
1	77685110	77685111	PIGK	1:77558057:G:C	99
1	77685110	77685111	PIGK	1:77562861:C:T	99
1	77685110	77685111	PIGK	1:77594606:T:C	99
1	77685110	77685111	PIGK	1:77721961:G:T	99
1	77685110	77685111	PIGK	1:77897688:T:C	99
1	84417609	84417610	TTLL7	1:84321948:A:G	103
1	84417609	84417610	TTLL7	1:84398624:G:GA	103
1	84417609	84417610	TTLL7	1:84589113:A:C	103
1	84417609	84417610	TTLL7	1:84617572:G:A	103
1	84417609	84417610	TTLL7	1:84933928:T:C	103
1	84417609	84417610	TTLL7	1:85160258:C:T	103
1	84543613	84543614	RP11-486G15.2	1:84623756:CT:C	103
1	84644517	84644518	PRKACB	1:84369984:A:C	103
1	84644517	84644518	PRKACB	1:84700141:A:G	103
1	84644517	84644518	PRKACB	1:84987141:T:C	103
1	84644517	84644518	PRKACB	1:85316955:A:C	103
1	84810518	84810519	SAMD13	1:84760823:T:C	103
1	84810518	84810519	SAMD13	1:84828936:C:T	103
1	84810518	84810519	SAMD13	1:85514841:T:G	103
1	84944949	84944950	RPF1	1:84988826:G:C	104
1	84944949	84944950	RPF1	1:85015555:C:CT	104
1	84972247	84972248	GNG5	1:84951081:G:A	104
1	84972247	84972248	GNG5	1:85039998:CGCAGCGCCA:C	104
1	85040103	85040104	CTBS	1:84866408:T:C	104
1	85040103	85040104	CTBS	1:85036538:G:T	104
1	85040103	85040104	CTBS	1:85039955:G:A	104
1	85040103	85040104	CTBS	1:85061379:T:G	104
1	85040103	85040104	CTBS	1:85282236:C:T	104
1	85156485	85156486	SSX2IP	1:85111124:C:A	104
1	85156485	85156486	SSX2IP	1:85146658:T:C	104
1	85156485	85156486	SSX2IP	1:85154664:T:A	104
1	85462795	85462796	MCOLN2	1:85402644:C:G	105
1	85462795	85462796	MCOLN2	1:85408324:G:A	105
1	85462795	85462796	MCOLN2	1:85470042:GC:G	105
1	85462795	85462796	MCOLN2	1:85501052:T:C	105
1	85462795	85462796	MCOLN2	1:85676959:A:G	105
1	85462795	85462796	MCOLN2	1:85875235:T:C	105
1	85462795	85462796	MCOLN2	1:85974030:A:C	105
1	85462795	85462796	MCOLN2	1:86460094:GAA:G	105
1	85495641	85495642	MCOLN3	1:85045094:G:C	105
1	85495641	85495642	MCOLN3	1:85449359:CT:C	105
1	85495641	85495642	MCOLN3	1:85528872:G:A	105
1	85495641	85495642	MCOLN3	1:85993006:G:A	105
1	85592235	85592236	WDR63	1:85337178:A:G	105
1	85592235	85592236	WDR63	1:85435399:C:T	105
1	85592235	85592236	WDR63	1:85465026:G:A	105
1	85592235	85592236	WDR63	1:85496484:T:C	105
1	85592235	85592236	WDR63	1:85621172:T:A	105
1	85666195	85666196	SYDE2	1:85666156:T:G	105
1	85666195	85666196	SYDE2	1:85754145:G:A	105
1	85725315	85725316	C1orf52	1:85721478:T:TTACAGTGGGTTTATGA	105
1	86174100	86174101	ZNHIT6	1:86088791:A:G	107
1	86174100	86174101	ZNHIT6	1:86111300:C:T	107
1	86861659	86861660	ODF2L	1:85873237:C:T	108
1	86861659	86861660	ODF2L	1:85878208:C:T	108
1	86861659	86861660	ODF2L	1:85996047:T:A	108
1	86861659	86861660	ODF2L	1:86368762:A:G	108
1	86861659	86861660	ODF2L	1:86583054:A:G	108
1	86861659	86861660	ODF2L	1:86604531:C:CTTTT	108
1	86861659	86861660	ODF2L	1:86881420:T:G	108
1	86861659	86861660	ODF2L	1:87066945:A:G	108
1	86861659	86861660	ODF2L	1:87164312:CT:C	108
1	86861659	86861660	ODF2L	1:87657073:G:A	108
1	86861659	86861660	ODF2L	1:87826392:A:G	108
1	87199926	87199927	SH3GLB1	1:87200054:C:T	108
1	87199926	87199927	SH3GLB1	1:87261089:TTAGAGTTCATCTCTG:T	108
1	87199926	87199927	SH3GLB1	1:87267670:G:A	108
1	87199926	87199927	SH3GLB1	1:87321784:G:T	108
1	87379747	87379748	SEP15	1:86879659:A:G	109
1	87379747	87379748	SEP15	1:87584245:A:G	109
1	87458691	87458692	RP5-1052I5.2	1:87249207:CA:C	109
1	87458691	87458692	RP5-1052I5.2	1:87505590:A:G	109
1	87458764	87458765	HS2ST1	1:87259914:C:A	109
1	87458764	87458765	HS2ST1	1:87260077:A:G	109
1	87458764	87458765	HS2ST1	1:87397788:G:C	109
1	87458764	87458765	HS2ST1	1:87579358:C:T	109
1	89298611	89298612	PKN2	1:89322809:C:T	110
1	89357626	89357627	GTF2B	1:89346691:CA:C	110
1	89357626	89357627	GTF2B	1:89487189:G:A	110
1	89458441	89458442	RBMXL1	1:89358186:A:T	111
1	89458441	89458442	RBMXL1	1:89403010:C:G	111
1	89458441	89458442	RBMXL1	1:89455980:C:A	111
1	89458441	89458442	RBMXL1	1:89457697:T:C	111
1	89458441	89458442	RBMXL1	1:89463573:C:A	111
1	89458441	89458442	RBMXL1	1:89682571:T:C	111
1	89458441	89458442	RBMXL1	1:89742521:T:C	111
1	89458635	89458636	CCBL2	1:89435523:T:A	111
1	89458635	89458636	CCBL2	1:89457697:T:C	111
1	89458635	89458636	CCBL2	1:89463572:T:A	111
1	89458635	89458636	CCBL2	1:89475230:T:G	111
1	89458635	89458636	CCBL2	1:89571092:T:G	111
1	89458635	89458636	CCBL2	1:89671013:A:C	111
1	89458635	89458636	CCBL2	1:89738232:G:C	111
1	89458635	89458636	CCBL2	1:89923327:T:A	111
1	89488433	89488434	GBP3	1:89475842:A:G	111
1	89488433	89488434	GBP3	1:89506093:G:A	111
1	89488433	89488434	GBP3	1:89721862:C:T	111
1	89488433	89488434	GBP3	1:90393057:G:A	111
1	89530912	89530913	GBP1	1:89684499:C:T	111
1	89585902	89585903	GBP2	1:89612691:C:A	111
1	89585902	89585903	GBP2	1:89641171:C:T	111
1	89585902	89585903	GBP2	1:89830347:T:TA	111
1	89652208	89652209	GBP4	1:89656244:C:T	111
1	89652208	89652209	GBP4	1:89738232:G:C	111
1	89652208	89652209	GBP4	1:89786996:AT:A	111
1	89738486	89738487	GBP5	1:88740865:T:C	111
1	89738486	89738487	GBP5	1:89733273:T:C	111
1	89738486	89738487	GBP5	1:89957382:C:T	111
1	89829618	89829619	GBP6	1:89817783:T:C	111
1	90033799	90033800	LRRC8B	1:89556383:G:A	112
1	90033799	90033800	LRRC8B	1:89896728:T:G	112
1	90033799	90033800	LRRC8B	1:89990702:T:G	112
1	90033799	90033800	LRRC8B	1:89997948:T:C	112
1	90033799	90033800	LRRC8B	1:90045973:T:G	112
1	90033799	90033800	LRRC8B	1:90065471:C:T	112
1	90098698	90098699	RP11-302M6.4	1:90228519:C:T	113
1	90098698	90098699	RP11-302M6.4	1:90278842:T:C	113
1	90098698	90098699	RP11-302M6.4	1:90339193:C:T	113
1	90229103	90229104	LRRC8C	1:90043236:A:G	113
1	90229103	90229104	LRRC8C	1:90085266:T:C	113
1	90229103	90229104	LRRC8C	1:90135433:A:G	113
1	90229103	90229104	LRRC8C	1:90196552:C:T	113
1	90229103	90229104	LRRC8C	1:90213413:C:T	113
1	90229103	90229104	LRRC8C	1:90977104:A:T	113
1	90286426	90286427	RP5-943J3.2	1:90152634:A:C	114
1	90312138	90312139	LRRC8D	1:90044165:A:C	114
1	90312138	90312139	LRRC8D	1:90278842:T:C	114
1	90312138	90312139	LRRC8D	1:90321527:T:G	114
1	90312138	90312139	LRRC8D	1:90321893:T:A	114
1	90312138	90312139	LRRC8D	1:90353989:A:G	114
1	90460726	90460727	ZNF326	1:91233517:TTTG:T	114
1	91487281	91487282	ZNF644	1:91522724:C:A	115
1	91487281	91487282	ZNF644	1:91754415:G:A	115
1	91978683	91978684	CDC7	1:91512708:C:T	116
1	91978683	91978684	CDC7	1:91968278:G:A	116
1	91978683	91978684	CDC7	1:92012266:T:A	116
1	91978683	91978684	CDC7	1:92013622:T:C	116
1	92351707	92351708	TGFBR3	1:91968741:G:A	116
1	92351707	92351708	TGFBR3	1:92022597:T:G	116
1	92351707	92351708	TGFBR3	1:92146890:A:G	116
1	92351707	92351708	TGFBR3	1:92191378:C:T	116
1	92351707	92351708	TGFBR3	1:92257650:G:C	116
1	92351707	92351708	TGFBR3	1:92469678:T:G	116
1	92498117	92498118	EPHX4	1:91594102:G:A	117
1	92498117	92498118	EPHX4	1:92351000:C:T	117
1	92498117	92498118	EPHX4	1:92499665:C:T	117
1	92546094	92546095	BTBD8	1:91941143:T:C	117
1	92632608	92632609	KIAA1107	1:92545968:G:T	117
1	92632608	92632609	KIAA1107	1:93238754:C:CA	117
1	92654793	92654794	RP4-621B10.8	1:92341314:G:A	117
1	92654793	92654794	RP4-621B10.8	1:92616909:C:CA	117
1	92798798	92798799	RPAP2	1:92667069:T:A	118
1	92950238	92950239	GFI1	1:92808334:T:C	118
1	92950238	92950239	GFI1	1:92842367:A:C	118
1	92950238	92950239	GFI1	1:93024059:G:T	118
1	93302166	93302167	RPL5	1:93411321:C:T	119
1	93302166	93302167	RPL5	1:93511273:A:T	119
1	93427056	93427057	FAM69A	1:92829941:G:T	119
1	93427056	93427057	FAM69A	1:93287678:C:CT	119
1	93427056	93427057	FAM69A	1:93435677:G:GT	119
1	93427056	93427057	FAM69A	1:93478531:C:T	119
1	93594351	93594352	MTF2	1:93487836:C:T	119
1	93594351	93594352	MTF2	1:94589761:G:T	119
1	93645817	93645818	TMED5	1:92883212:G:A	119
1	93645817	93645818	TMED5	1:93616202:T:C	119
1	93645817	93645818	TMED5	1:93640899:T:C	119
1	93645817	93645818	TMED5	1:93810147:CT:C	119
1	93720073	93720074	CCDC18	1:93570436:G:T	119
1	93720073	93720074	CCDC18	1:93848800:C:T	119
1	93720073	93720074	CCDC18	1:93853015:G:C	119
1	93720073	93720074	CCDC18	1:93873478:C:G	119
1	93720073	93720074	CCDC18	1:94648133:A:G	119
1	94009382	94009383	FNBP1L	1:93915033:A:G	120
1	94009382	94009383	FNBP1L	1:94505275:A:C	120
1	94311267	94311268	BCAR3	1:94083409:G:A	121
1	94311267	94311268	BCAR3	1:94154444:T:C	121
1	94311267	94311268	BCAR3	1:94205591:C:CA	121
1	94312729	94312730	RP4-561L24.3	1:94327144:C:T	121
1	94312729	94312730	RP4-561L24.3	1:94607234:T:C	121
1	94344719	94344720	DNTTIP2	1:94186403:G:C	121
1	94344719	94344720	DNTTIP2	1:94317503:G:GA	121
1	94344719	94344720	DNTTIP2	1:94340556:G:T	121
1	94344719	94344720	DNTTIP2	1:94434191:G:C	121
1	94979029	94979030	ABCD3	1:94876928:G:A	122
1	94979029	94979030	ABCD3	1:94919496:C:CT	122
1	94979029	94979030	ABCD3	1:95101969:CT:C	122
1	99764419	99764420	LPPR4	1:99671958:C:T	124
1	99764419	99764420	LPPR4	1:99697858:C:T	124
1	99764419	99764420	LPPR4	1:99747591:C:T	124
1	100232186	100232187	FRRS1	1:100202223:T:C	125
1	100232186	100232187	FRRS1	1:100242497:G:T	125
1	100232186	100232187	FRRS1	1:100862713:C:CAT	125
1	100340025	100340026	AGL	1:100302872:T:C	125
1	100340025	100340026	AGL	1:100340190:A:T	125
1	100340025	100340026	AGL	1:100344496:A:G	125
1	100340025	100340026	AGL	1:99577011:G:A	125
1	100340025	100340026	AGL	1:99611743:G:A	125
1	100459157	100459158	SLC35A3	1:100592653:A:G	125
1	101003692	101003693	GPR88	1:101518682:G:A	126
1	101200730	101200731	VCAM1	1:100518944:GT:G	126
1	101200730	101200731	VCAM1	1:100643940:AT:A	126
1	101200730	101200731	VCAM1	1:100643964:A:G	126
1	101200730	101200731	VCAM1	1:100644095:C:T	126
1	101200730	101200731	VCAM1	1:100963479:CAG:C	126
1	101200730	101200731	VCAM1	1:101146865:T:C	126
1	101427383	101427384	SLC30A7	1:100460833:C:T	127
1	101427383	101427384	SLC30A7	1:101213532:A:G	127
1	101491342	101491343	DPH5	1:100927132:C:T	127
1	101491342	101491343	DPH5	1:101659430:T:C	127
1	101703645	101703646	S1PR1	1:100816459:A:G	127
1	101703645	101703646	S1PR1	1:101559695:G:T	127
1	101703645	101703646	S1PR1	1:101658292:A:T	127
1	101703645	101703646	S1PR1	1:101711882:G:C	127
1	101703645	101703646	S1PR1	1:101725605:T:C	127
1	101703645	101703646	S1PR1	1:101733105:G:A	127
1	101703645	101703646	S1PR1	1:101733861:G:A	127
1	108506121	108506122	VAV3	1:108011590:C:T	129
1	108506121	108506122	VAV3	1:108109928:C:T	129
1	108506121	108506122	VAV3	1:108297276:G:A	129
1	108506121	108506122	VAV3	1:108372166:C:T	129
1	108506121	108506122	VAV3	1:108387291:G:A	129
1	108506121	108506122	VAV3	1:108482524:C:A	129
1	108506121	108506122	VAV3	1:108505153:C:A	129
1	108506121	108506122	VAV3	1:108607493:C:CTGTG	129
1	108506121	108506122	VAV3	1:108628502:A:G	129
1	108614992	108614993	RP11-356N1.2	1:107788671:T:TTTTTG	129
1	108614992	108614993	RP11-356N1.2	1:108586767:T:C	129
1	108614992	108614993	RP11-356N1.2	1:108608347:T:C	129
1	108614992	108614993	RP11-356N1.2	1:108615322:G:A	129
1	108614992	108614993	RP11-356N1.2	1:108641712:A:G	129
1	108743470	108743471	SLC25A24	1:108098300:G:A	129
1	108743470	108743471	SLC25A24	1:108574647:C:T	129
1	108743470	108743471	SLC25A24	1:108683786:C:T	129
1	108743470	108743471	SLC25A24	1:108690739:G:A	129
1	108743470	108743471	SLC25A24	1:108740779:G:A	129
1	108743470	108743471	SLC25A24	1:108741774:T:A	129
1	108743470	108743471	SLC25A24	1:108744934:G:A	129
1	108743470	108743471	SLC25A24	1:108888029:C:T	129
1	108743470	108743471	SLC25A24	1:109258749:G:A	129
1	109167286	109167287	FAM102B	1:109094121:A:G	130
1	109167286	109167287	FAM102B	1:109116879:C:CA	130
1	109167286	109167287	FAM102B	1:109177802:G:A	130
1	109167286	109167287	FAM102B	1:109200632:T:C	130
1	109167286	109167287	FAM102B	1:109467080:G:T	130
1	109194066	109194067	HENMT1	1:109161458:C:CA	130
1	109194066	109194067	HENMT1	1:109198470:TACAC:T	130
1	109194066	109194067	HENMT1	1:109258749:G:A	130
1	109813445	109813446	CELSR2	1:109161458:C:CA	131
1	109813445	109813446	CELSR2	1:109743622:C:T	131
1	109813445	109813446	CELSR2	1:109783648:T:C	131
1	109813445	109813446	CELSR2	1:109792735:A:ACGC	131
1	109825765	109825766	PSRC1	1:109305049:AGTCTC:A	131
1	109825765	109825766	PSRC1	1:109810200:G:A	131
1	109825765	109825766	PSRC1	1:109814721:G:A	131
1	109825765	109825766	PSRC1	1:109817838:T:C	131
1	109825765	109825766	PSRC1	1:109836381:A:ATAAT	131
1	109825765	109825766	PSRC1	1:109954179:C:CAT	131
1	109940482	109940483	SORT1	1:109815133:G:A	131
1	109940482	109940483	SORT1	1:109828401:T:TGGAC	131
1	109940482	109940483	SORT1	1:109880721:T:C	131
1	110033637	110033638	ATXN7L2	1:110030895:GTC:G	131
1	110033637	110033638	ATXN7L2	1:110031990:C:G	131
1	110036736	110036737	CYB561D1	1:109380941:GC:G	131
1	110036736	110036737	CYB561D1	1:110036998:G:C	131
1	110036736	110036737	CYB561D1	1:110040680:C:T	131
1	110052359	110052360	AMIGO1	1:110052139:A:G	131
1	110052359	110052360	AMIGO1	1:110076461:G:A	131
1	110438594	110438595	RP11-195M16.3	1:110451043:C:T	132
1	110438594	110438595	RP11-195M16.3	1:110466810:C:A	132
1	110438594	110438595	RP11-195M16.3	1:110599014:T:C	132
1	110458278	110458279	CSF1	1:110445023:T:C	132
1	110561053	110561054	AHCYL1	1:110229787:C:T	132
1	110561053	110561054	AHCYL1	1:110517396:C:T	132
1	110561053	110561054	AHCYL1	1:110638339:T:C	132
1	110561053	110561054	AHCYL1	1:110661387:T:C	132
1	110590194	110590195	STRIP1	1:110515440:A:AT	133
1	110590194	110590195	STRIP1	1:110517336:G:T	133
1	110590194	110590195	STRIP1	1:110609288:T:G	133
1	110613321	110613322	ALX3	1:110625110:C:T	133
1	110762337	110762338	KCNC4	1:110761020:T:C	133
1	110933643	110933644	SLC16A4	1:110961645:G:T	133
1	110950285	110950286	LAMTOR5	1:110850317:A:G	133
1	110950285	110950286	LAMTOR5	1:110904377:GT:G	133
1	110950285	110950286	LAMTOR5	1:110929900:GAC:G	133
1	110950285	110950286	LAMTOR5	1:110944087:A:G	133
1	110950285	110950286	LAMTOR5	1:110962918:CA:C	133
1	110950285	110950286	LAMTOR5	1:110964102:C:T	133
1	110950285	110950286	LAMTOR5	1:110998348:C:T	133
1	111148985	111148986	KCNA2	1:111165855:C:G	134
1	111148985	111148986	KCNA2	1:111194279:A:G	134
1	111199661	111199662	RP11-284N8.3	1:111137959:A:C	134
1	111199661	111199662	RP11-284N8.3	1:111173498:C:A	134
1	111199661	111199662	RP11-284N8.3	1:111188355:A:C	134
1	111199661	111199662	RP11-284N8.3	1:111240689:CAA:C	134
1	111199661	111199662	RP11-284N8.3	1:111323502:A:C	134
1	111199661	111199662	RP11-284N8.3	1:111330007:C:T	134
1	111217654	111217655	KCNA3	1:111182873:G:C	134
1	111217654	111217655	KCNA3	1:111190726:G:A	134
1	111217654	111217655	KCNA3	1:111239130:G:A	134
1	111217654	111217655	KCNA3	1:111338232:G:A	134
1	111217654	111217655	KCNA3	1:111359802:G:A	134
1	111440291	111440292	CD53	1:110864574:C:A	135
1	111440291	111440292	CD53	1:111251885:T:G	135
1	111440291	111440292	CD53	1:111302518:C:T	135
1	111440291	111440292	CD53	1:111333014:GA:G	135
1	111440291	111440292	CD53	1:111357653:C:T	135
1	111440291	111440292	CD53	1:111442529:A:AAC	135
1	111440291	111440292	CD53	1:111443786:G:T	135
1	111440291	111440292	CD53	1:111444378:G:A	135
1	111440291	111440292	CD53	1:111500684:T:C	135
1	111440291	111440292	CD53	1:111522280:G:A	135
1	111440291	111440292	CD53	1:112014884:G:A	135
1	111440291	111440292	CD53	1:112401585:A:C	135
1	111506586	111506587	LRIF1	1:110846917:T:G	135
1	111506586	111506587	LRIF1	1:111442937:C:T	135
1	111506586	111506587	LRIF1	1:111453808:GA:G	135
1	111506586	111506587	LRIF1	1:111505594:A:T	135
1	111506586	111506587	LRIF1	1:111711943:A:G	135
1	111682683	111682684	DRAM2	1:111172631:CTTTTTTT:C	136
1	111682683	111682684	DRAM2	1:111203645:T:C	136
1	111682683	111682684	DRAM2	1:111296218:C:G	136
1	111682683	111682684	DRAM2	1:111676852:A:G	136
1	111682683	111682684	DRAM2	1:111682758:G:GC	136
1	111682683	111682684	DRAM2	1:111733724:G:C	136
1	111682683	111682684	DRAM2	1:111736637:T:C	136
1	111682683	111682684	DRAM2	1:111740345:C:G	136
1	111725158	111725159	CEPT1	1:111588716:C:T	136
1	111725158	111725159	CEPT1	1:111605688:G:C	136
1	111725158	111725159	CEPT1	1:111680493:G:A	136
1	111725158	111725159	CEPT1	1:111733724:G:C	136
1	111725158	111725159	CEPT1	1:111740345:C:G	136
1	111725158	111725159	CEPT1	1:111754654:G:A	136
1	111725158	111725159	CEPT1	1:111847957:C:T	136
1	111725158	111725159	CEPT1	1:112013487:G:A	136
1	111742864	111742865	DENND2D	1:111281563:C:T	136
1	111742864	111742865	DENND2D	1:111410064:G:A	136
1	111742864	111742865	DENND2D	1:111482396:T:A	136
1	111742864	111742865	DENND2D	1:111544137:A:C	136
1	111742864	111742865	DENND2D	1:111573680:G:A	136
1	111742864	111742865	DENND2D	1:111593022:T:C	136
1	111742864	111742865	DENND2D	1:111629006:C:T	136
1	111742864	111742865	DENND2D	1:111735181:A:G	136
1	111742864	111742865	DENND2D	1:111740345:C:G	136
1	111742864	111742865	DENND2D	1:111743235:T:A	136
1	111742864	111742865	DENND2D	1:111744528:C:A	136
1	111742864	111742865	DENND2D	1:111754654:G:A	136
1	111742864	111742865	DENND2D	1:111759430:A:AAC	136
1	111742864	111742865	DENND2D	1:111777575:A:G	136
1	111742864	111742865	DENND2D	1:111778824:T:C	136
1	111742864	111742865	DENND2D	1:111930697:G:C	136
1	111742864	111742865	DENND2D	1:112049521:T:A	136
1	111742864	111742865	DENND2D	1:112123394:G:A	136
1	111781927	111781928	CHI3L2	1:111747843:C:G	136
1	111781927	111781928	CHI3L2	1:111765671:C:A	136
1	111781927	111781928	CHI3L2	1:111784509:T:G	136
1	111781927	111781928	CHI3L2	1:111786544:C:T	136
1	111781927	111781928	CHI3L2	1:111793404:T:C	136
1	111781927	111781928	CHI3L2	1:111871172:T:C	136
1	111890962	111890963	PIFO	1:111896187:C:<INS:ME:SVA>:111897765	136
1	111965672	111965673	OVGP1	1:111991845:C:A	136
1	111965672	111965673	OVGP1	1:112015813:CAAAT:C	136
1	111991512	111991513	WDR77	1:111962455:C:T	137
1	111991512	111991513	WDR77	1:111967200:G:C	137
1	111991512	111991513	WDR77	1:112379988:A:C	137
1	111992303	111992304	ATP5F1	1:112000344:T:G	137
1	111992303	111992304	ATP5F1	1:112059537:T:G	137
1	112017189	112017190	C1orf162	1:111169913:C:G	137
1	112017189	112017190	C1orf162	1:111740082:T:G	137
1	112017189	112017190	C1orf162	1:111906034:C:T	137
1	112017189	112017190	C1orf162	1:112021029:A:G	137
1	112017189	112017190	C1orf162	1:112175625:G:A	137
1	112045708	112045709	ADORA3	1:112044671:A:ATATAATAAATATATAGGATATATATAT	137
1	112151344	112151345	RP5-836N10.1	1:112227063:C:T	137
1	112170090	112170091	RAP1A	1:112165171:T:G	137
1	112170090	112170091	RAP1A	1:112175538:G:C	137
1	112170090	112170091	RAP1A	1:112207014:A:C	137
1	112170090	112170091	RAP1A	1:112227309:C:T	137
1	112290320	112290321	FAM212B	1:111924162:C:CA	137
1	112290320	112290321	FAM212B	1:112155553:G:T	137
1	112290320	112290321	FAM212B	1:112241564:C:CT	137
1	112290320	112290321	FAM212B	1:112259359:T:G	137
1	112290320	112290321	FAM212B	1:112261533:T:C	137
1	112290320	112290321	FAM212B	1:112287853:TAC:T	137
1	112290320	112290321	FAM212B	1:112302666:C:T	137
1	112290320	112290321	FAM212B	1:112310207:TCTTA:T	137
1	112290320	112290321	FAM212B	1:112340306:A:G	137
1	112290320	112290321	FAM212B	1:112472773:C:T	137
1	112305038	112305039	DDX20	1:112298166:G:C	137
1	112305038	112305039	DDX20	1:112347647:C:A	137
1	112531776	112531777	KCND3	1:112766558:G:A	138
1	112531776	112531777	KCND3	1:112815069:T:C	138
1	112531776	112531777	KCND3	1:113411723:A:T	138
1	112533157	112533158	RP11-88H9.2	1:112539061:A:G	138
1	112999439	112999440	CTTNBP2NL	1:113772773:G:A	139
1	113057373	113057374	WNT2B	1:112506539:T:A	139
1	113057373	113057374	WNT2B	1:112790554:C:T	139
1	113057373	113057374	WNT2B	1:113083439:C:T	139
1	113057373	113057374	WNT2B	1:113159464:T:A	139
1	113162417	113162418	ST7L	1:113083439:C:T	139
1	113162417	113162418	ST7L	1:113145634:GC:G	139
1	113162417	113162418	ST7L	1:113159464:T:A	139
1	113209541	113209542	CAPZA1	1:112789741:T:C	139
1	113209541	113209542	CAPZA1	1:113026930:G:T	139
1	113209541	113209542	CAPZA1	1:113144263:T:C	139
1	113209541	113209542	CAPZA1	1:113183848:A:T	139
1	113209541	113209542	CAPZA1	1:113202208:C:T	139
1	113209541	113209542	CAPZA1	1:113348570:C:T	139
1	113209541	113209542	CAPZA1	1:113416257:A:C	139
1	113209541	113209542	CAPZA1	1:113468532:GCGGTACAGTATACTAA:G	139
1	113209541	113209542	CAPZA1	1:113544058:A:G	139
1	113242308	113242309	MOV10	1:113217311:G:C	139
1	113242308	113242309	MOV10	1:113327173:G:GT	139
1	113498802	113498803	SLC16A1	1:113424469:A:G	140
1	113498802	113498803	SLC16A1	1:113483610:T:C	140
1	113498802	113498803	SLC16A1	1:113491361:G:C	140
1	113645822	113645823	LRIG2	1:113660581:A:C	141
1	113933882	113933883	MAGI3	1:113404545:C:T	141
1	113933882	113933883	MAGI3	1:113712423:C:T	141
1	113933882	113933883	MAGI3	1:113948096:CAAAAAAAAAAA:C	141
1	113933882	113933883	MAGI3	1:113980544:C:CCTTCTCCTT	141
1	113933882	113933883	MAGI3	1:114398125:CAAA:C	141
1	113933882	113933883	MAGI3	1:114620078:A:G	141
1	113933882	113933883	MAGI3	1:114654830:T:A	141
1	114414374	114414375	PTPN22	1:114217714:A:C	142
1	114414374	114414375	PTPN22	1:114402581:CT:C	142
1	114414374	114414375	PTPN22	1:114436970:T:C	142
1	114414374	114414375	PTPN22	1:115217522:G:A	142
1	114429996	114429997	BCL2L15	1:113435012:C:A	142
1	114429996	114429997	BCL2L15	1:114423544:AC:A	142
1	114444740	114444741	AP4B1	1:114139422:CA:C	142
1	114444740	114444741	AP4B1	1:114442355:C:CA	142
1	114444740	114444741	AP4B1	1:114447034:G:C	142
1	114444740	114444741	AP4B1	1:114447565:G:A	142
1	114444740	114444741	AP4B1	1:114515717:G:A	142
1	114444740	114444741	AP4B1	1:114734943:G:A	142
1	114448030	114448031	DCLRE1B	1:114448389:C:T	142
1	114448030	114448031	DCLRE1B	1:114484224:G:T	142
1	114506061	114506062	HIPK1	1:114437060:C:T	142
1	114506061	114506062	HIPK1	1:114474304:A:G	142
1	114506061	114506062	HIPK1	1:114493583:G:A	142
1	114506061	114506062	HIPK1	1:114524980:TG:T	142
1	114522694	114522695	OLFML3	1:114149463:T:C	143
1	114522694	114522695	OLFML3	1:114489769:A:C	143
1	114522694	114522695	OLFML3	1:114591028:G:A	143
1	114695543	114695544	SYT6	1:115064222:A:G	143
1	114949588	114949589	TRIM33	1:114725641:T:A	144
1	114949588	114949589	TRIM33	1:114920097:T:C	144
1	114949588	114949589	TRIM33	1:115083193:T:C	144
1	114949588	114949589	TRIM33	1:115091087:T:C	144
1	114949588	114949589	TRIM33	1:115096648:A:T	144
1	114949588	114949589	TRIM33	1:115457298:A:G	144
1	114949588	114949589	TRIM33	1:115480832:G:A	144
1	114949588	114949589	TRIM33	1:115721903:G:A	144
1	115124249	115124250	BCAS2	1:114882127:A:G	144
1	115124249	115124250	BCAS2	1:115179726:C:CA	144
1	115124249	115124250	BCAS2	1:115272135:CA:C	144
1	115213042	115213043	DENND2C	1:115095079:C:A	144
1	115259514	115259515	NRAS	1:114263395:C:T	144
1	115259514	115259515	NRAS	1:115367273:G:A	144
1	115300607	115300608	CSDE1	1:115272760:T:G	144
1	115300607	115300608	CSDE1	1:115313051:T:C	144
1	115300607	115300608	CSDE1	1:115327264:G:C	144
1	115300607	115300608	CSDE1	1:115441925:C:CA	144
1	115300607	115300608	CSDE1	1:115879431:G:A	144
1	115323115	115323116	SIKE1	1:115276978:GA:G	144
1	115323115	115323116	SIKE1	1:115316158:T:C	144
1	116213764	116213765	VANGL1	1:115355487:A:AT	146
1	116213764	116213765	VANGL1	1:116000056:C:T	146
1	116213764	116213765	VANGL1	1:116082909:C:T	146
1	116213764	116213765	VANGL1	1:116134587:G:A	146
1	116213764	116213765	VANGL1	1:116155918:A:G	146
1	116213764	116213765	VANGL1	1:116262916:T:G	146
1	116213764	116213765	VANGL1	1:116562867:T:TA	146
1	116213764	116213765	VANGL1	1:116584560:G:GGTTT	146
1	116948730	116948731	ATP1A1	1:116916645:CT:C	148
1	116948730	116948731	ATP1A1	1:116937809:A:G	148
1	116948730	116948731	ATP1A1	1:117564925:A:G	148
1	117009073	117009074	RP4-655J12.4	1:116691895:G:A	148
1	117041833	117041834	RP5-1086K13.1	1:117029712:A:T	148
1	117041833	117041834	RP5-1086K13.1	1:117041688:G:A	148
1	117041833	117041834	RP5-1086K13.1	1:117284595:G:A	148
1	118045482	118045483	MAN1A2	1:117860293:T:C	149
1	118045482	118045483	MAN1A2	1:117900155:T:A	149
1	118045482	118045483	MAN1A2	1:117903138:C:T	149
1	118045482	118045483	MAN1A2	1:117955411:A:G	149
1	118045482	118045483	MAN1A2	1:118110680:A:G	149
1	118148555	118148556	FAM46C	1:117659283:C:T	149
1	118472182	118472183	GDAP2	1:118377038:T:C	149
1	118472182	118472183	GDAP2	1:118455754:C:T	149
1	118472182	118472183	GDAP2	1:118602193:T:C	149
1	118472182	118472183	GDAP2	1:118810439:T:A	149
1	118472397	118472398	WDR3	1:118472425:G:A	149
1	118472397	118472398	WDR3	1:118583408:G:A	149
1	118727845	118727846	SPAG17	1:118503584:A:G	150
1	118727845	118727846	SPAG17	1:118542645:A:C	150
1	119683260	119683261	WARS2	1:118951297:T:C	150
1	119683260	119683261	WARS2	1:119572541:C:T	150
1	119683260	119683261	WARS2	1:119589137:AT:A	150
1	120190395	120190396	ZNF697	1:119669102:AT:A	151
1	120190395	120190396	ZNF697	1:120119053:C:G	151
1	120190395	120190396	ZNF697	1:120128447:T:A	151
1	120190395	120190396	ZNF697	1:120153626:C:G	151
1	120190395	120190396	ZNF697	1:120264823:C:G	151
1	120190395	120190396	ZNF697	1:120329968:C:CT	151
1	120282084	120282085	PHGDH	1:119497154:G:C	151
1	120282084	120282085	PHGDH	1:120199166:G:C	151
1	120282084	120282085	PHGDH	1:120202643:G:A	151
1	120282084	120282085	PHGDH	1:120252852:G:A	151
1	120282084	120282085	PHGDH	1:120255370:G:A	151
1	120282084	120282085	PHGDH	1:120875084:C:T	151
1	120354202	120354203	REG4	1:119408592:T:C	151
1	120354202	120354203	REG4	1:120317625:G:C	151
1	120354202	120354203	REG4	1:121213348:A:G	151
1	120572585	120572586	NOTCH2	1:120354056:GGCCCCT:G	151
1	120572585	120572586	NOTCH2	1:120525480:G:T	151
1	120572585	120572586	NOTCH2	1:120550002:C:A	151
1	120572585	120572586	NOTCH2	1:120679576:T:TA	151
1	145382361	145382362	RP11-458D21.1	1:145295227:T:C	152
1	145382361	145382362	RP11-458D21.1	1:145407402:C:G	152
1	145382361	145382362	RP11-458D21.1	1:145463047:C:A	152
1	145440852	145440853	TXNIP	1:145463047:C:A	152
1	145440852	145440853	TXNIP	1:145507085:A:T	152
1	145470373	145470374	POLR3GL	1:145373048:C:G	152
1	145470373	145470374	POLR3GL	1:146016381:G:A	152
1	145470507	145470508	ANKRD34A	1:145529681:T:C	152
1	145470507	145470508	ANKRD34A	1:145552125:A:G	152
1	145470507	145470508	ANKRD34A	1:145574274:TA:T	152
1	145477084	145477085	LIX1L	1:145477257:T:C	152
1	145477084	145477085	LIX1L	1:145505371:A:T	152
1	145507632	145507633	RBM8A	1:145514195:T:TTTA	152
1	145507632	145507633	RBM8A	1:145551828:G:C	152
1	145522673	145522674	PEX11B	1:146467029:TG:T	152
1	145530951	145530952	ITGA10	1:145383549:CA:C	152
1	145530951	145530952	ITGA10	1:145530254:C:T	152
1	145530951	145530952	ITGA10	1:146406560:A:C	152
1	145549243	145549244	ANKRD35	1:145562293:G:C	152
1	145549243	145549244	ANKRD35	1:146399683:A:G	152
1	145583713	145583714	PIAS3	1:145296002:C:G	152
1	145583713	145583714	PIAS3	1:145570172:T:A	152
1	145589408	145589409	NUDT17	1:145619007:C:CA	152
1	145610729	145610730	POLR3C	1:145747463:C:T	152
1	145610729	145610730	POLR3C	1:146490240:A:G	152
1	145611294	145611295	RNF115	1:145607333:A:T	152
1	145611294	145611295	RNF115	1:146610792:C:T	152
1	145715613	145715614	CD160	1:145718124:G:C	152
1	145762210	145762211	PDZK1	1:146528935:GA:G	152
1	145827014	145827015	GPR89A	1:145540055:G:C	152
1	145827014	145827015	GPR89A	1:145543545:T:C	152
1	146743829	146743830	CHD1L	1:146509284:T:A	153
1	146743829	146743830	CHD1L	1:146518228:C:T	153
1	146743829	146743830	CHD1L	1:146518632:C:G	153
1	146743829	146743830	CHD1L	1:146564893:A:G	153
1	146743829	146743830	CHD1L	1:146698906:G:A	153
1	146743829	146743830	CHD1L	1:146701938:C:G	153
1	146743829	146743830	CHD1L	1:146875152:G:A	153
1	146743829	146743830	CHD1L	1:147172719:G:C	153
1	147083411	147083412	BCL9	1:146498330:A:C	153
1	147083411	147083412	BCL9	1:147009555:G:C	153
1	147083411	147083412	BCL9	1:147009804:A:G	153
1	147083411	147083412	BCL9	1:147013362:A:G	153
1	147083411	147083412	BCL9	1:147098881:T:C	153
1	147083411	147083412	BCL9	1:147103354:C:T	153
1	147142573	147142574	ACP6	1:146561330:T:C	153
1	147142573	147142574	ACP6	1:147055307:G:A	153
1	147142573	147142574	ACP6	1:147118181:C:T	153
1	147142573	147142574	ACP6	1:147127731:T:G	153
1	147142573	147142574	ACP6	1:147128728:T:C	153
1	147142573	147142574	ACP6	1:147190499:G:C	153
1	147634885	147634886	NBPF24	1:147289062:G:A	153
1	147634885	147634886	NBPF24	1:147799273:G:A	153
1	148025862	148025863	NBPF14	1:147077283:A:G	153
1	148025862	148025863	NBPF14	1:147100887:T:C	153
1	148025862	148025863	NBPF14	1:147342442:G:A	153
1	148025862	148025863	NBPF14	1:147344519:C:T	153
1	148025862	148025863	NBPF14	1:147484479:A:G	153
1	148025862	148025863	NBPF14	1:147604638:AT:A	153
1	148025862	148025863	NBPF14	1:147752213:G:C	153
1	148025862	148025863	NBPF14	1:147786793:C:T	153
1	148025862	148025863	NBPF14	1:147810860:C:T	153
1	148025862	148025863	NBPF14	1:148651478:T:C	153
1	149250539	149250540	RP11-403I13.4	1:150053389:T:C	154
1	149284644	149284645	RP11-403I13.7	1:150108934:T:TA	154
1	149577295	149577296	RP11-277L2.3	1:150165030:C:T	154
1	149761923	149761924	FCGR1A	1:149783886:C:T	154
1	149761923	149761924	FCGR1A	1:149815323:G:A	154
1	149761923	149761924	FCGR1A	1:150384868:G:A	154
1	149761923	149761924	FCGR1A	1:150529322:T:TAA	154
1	149761923	149761924	FCGR1A	1:150625186:T:C	154
1	149761923	149761924	FCGR1A	1:150709248:T:TA	154
1	149783913	149783914	HIST2H2BF	1:149776970:T:C	154
1	149783913	149783914	HIST2H2BF	1:149848885:C:G	154
1	149783913	149783914	HIST2H2BF	1:149955163:G:A	154
1	149783913	149783914	HIST2H2BF	1:149970096:C:G	154
1	149783913	149783914	HIST2H2BF	1:149995979:A:C	154
1	149783913	149783914	HIST2H2BF	1:150019439:C:T	154
1	149783913	149783914	HIST2H2BF	1:150270088:C:A	154
1	149817382	149817383	RP11-196G18.24	1:149815323:G:A	154
1	149817382	149817383	RP11-196G18.24	1:149815536:T:C	154
1	149817382	149817383	RP11-196G18.24	1:149926987:C:T	154
1	149817382	149817383	RP11-196G18.24	1:149998923:G:T	154
1	149817382	149817383	RP11-196G18.24	1:150160679:CA:C	154
1	149817382	149817383	RP11-196G18.24	1:150291914:G:GA	154
1	149858231	149858232	HIST2H2BE	1:149815740:T:C	154
1	149858231	149858232	HIST2H2BE	1:149982478:C:T	154
1	149858231	149858232	HIST2H2BE	1:150272717:C:T	154
1	149858524	149858525	HIST2H2AC	1:150616862:C:T	154
1	149871178	149871179	BOLA1	1:149848885:C:G	154
1	149889392	149889393	SV2A	1:149891718:A:G	154
1	149889392	149889393	SV2A	1:150754345:T:C	154
1	149899482	149899483	SF3B4	1:149848885:C:G	154
1	149899482	149899483	SF3B4	1:149999059:C:T	154
1	149907378	149907379	MTMR11	1:149781943:GA:G	154
1	149907378	149907379	MTMR11	1:150014017:A:C	154
1	149907378	149907379	MTMR11	1:150377100:A:T	154
1	149907378	149907379	MTMR11	1:150578440:A:AT	154
1	149907378	149907379	MTMR11	1:150616862:C:T	154
1	149907378	149907379	MTMR11	1:150802272:AT:A	154
1	149943188	149943189	OTUD7B	1:149981884:C:T	154
1	149943188	149943189	OTUD7B	1:150151491:T:TA	154
1	150131599	150131600	PLEKHO1	1:150149016:G:A	154
1	150131599	150131600	PLEKHO1	1:150257607:G:T	154
1	150131599	150131600	PLEKHO1	1:150531380:T:C	154
1	150131599	150131600	PLEKHO1	1:150947293:T:A	154
1	150530729	150530730	ADAMTSL4	1:150158002:G:T	155
1	150530729	150530730	ADAMTSL4	1:150518641:A:C	155
1	150530729	150530730	ADAMTSL4	1:150520898:T:TA	155
1	150530729	150530730	ADAMTSL4	1:150552042:G:A	155
1	150530729	150530730	ADAMTSL4	1:150563440:CT:C	155
1	150530729	150530730	ADAMTSL4	1:151506526:G:A	155
1	150533968	150533969	ADAMTSL4-AS1	1:150132289:C:G	155
1	150533968	150533969	ADAMTSL4-AS1	1:150709248:T:TA	155
1	150533968	150533969	ADAMTSL4-AS1	1:151000259:C:T	155
1	150533968	150533969	ADAMTSL4-AS1	1:151072619:CT:C	155
1	150552005	150552006	MCL1	1:150531360:G:A	155
1	150552005	150552006	MCL1	1:150532376:G:A	155
1	150552005	150552006	MCL1	1:150595537:G:T	155
1	150552005	150552006	MCL1	1:150614966:G:A	155
1	150552005	150552006	MCL1	1:150873236:G:C	155
1	150552005	150552006	MCL1	1:151234301:T:C	155
1	150552005	150552006	MCL1	1:151340121:G:T	155
1	150602052	150602053	ENSA	1:150554398:G:A	155
1	150602052	150602053	ENSA	1:150578440:A:AT	155
1	150602052	150602053	ENSA	1:150697783:T:G	155
1	150602052	150602053	ENSA	1:150717080:GTATTA:ATATTA	155
1	150602052	150602053	ENSA	1:150772613:T:C	155
1	150602052	150602053	ENSA	1:151113474:G:GA	155
1	150669583	150669584	GOLPH3L	1:150823454:C:T	155
1	150669583	150669584	GOLPH3L	1:150841736:A:G	155
1	150693363	150693364	HORMAD1	1:150662574:C:T	155
1	150693363	150693364	HORMAD1	1:150721175:G:T	155
1	150693363	150693364	HORMAD1	1:151415913:C:T	155
1	150737177	150737178	CTSS	1:150583462:T:G	155
1	150737177	150737178	CTSS	1:150604659:A:C	155
1	150737177	150737178	CTSS	1:150714360:AG:A	155
1	150737177	150737178	CTSS	1:150731513:TA:T	155
1	150737177	150737178	CTSS	1:150737220:A:G	155
1	150737177	150737178	CTSS	1:151340830:A:G	155
1	150737177	150737178	CTSS	1:151415913:C:T	155
1	150779909	150779910	CTSK	1:150495329:A:C	155
1	150779909	150779910	CTSK	1:150537216:G:C	155
1	150779909	150779910	CTSK	1:150709248:T:TA	155
1	150779909	150779910	CTSK	1:150729793:G:A	155
1	150779909	150779910	CTSK	1:150836373:TAC:T	155
1	150779909	150779910	CTSK	1:150853653:AG:A	155
1	150779909	150779910	CTSK	1:150920585:C:A	155
1	150779909	150779910	CTSK	1:150999414:C:T	155
1	150779909	150779910	CTSK	1:151041431:G:T	155
1	150779909	150779910	CTSK	1:151096924:CT:C	155
1	150849171	150849172	ARNT	1:150748134:C:CTTATT	155
1	150849171	150849172	ARNT	1:150772613:T:C	155
1	150849171	150849172	ARNT	1:150881164:T:C	155
1	150935449	150935450	SETDB1	1:150863687:C:CT	155
1	150935449	150935450	SETDB1	1:150980287:C:T	155
1	150946910	150946911	CERS2	1:150766085:AT:A	155
1	150946910	150946911	CERS2	1:150906995:A:G	155
1	150946910	150946911	CERS2	1:150950062:G:A	155
1	150946910	150946911	CERS2	1:151525288:C:G	155
1	150954724	150954725	ANXA9	1:150911393:C:T	155
1	150954724	150954725	ANXA9	1:150970836:T:A	155
1	150979346	150979347	FAM63A	1:150236107:G:A	155
1	150979346	150979347	FAM63A	1:150796816:C:T	155
1	150979346	150979347	FAM63A	1:150973514:G:A	155
1	150979346	150979347	FAM63A	1:150980899:G:GGCGGGGCGACGCCGGACT	155
1	150997217	150997218	PRUNE	1:150709248:T:TA	156
1	150997217	150997218	PRUNE	1:150972959:A:T	156
1	150997217	150997218	PRUNE	1:150975108:T:C	156
1	150997217	150997218	PRUNE	1:150983279:G:A	156
1	150997217	150997218	PRUNE	1:151003071:G:A	156
1	150997217	150997218	PRUNE	1:151362511:A:G	156
1	151018034	151018035	BNIPL	1:150100427:TAAAAAA:T	156
1	151018034	151018035	BNIPL	1:150972959:A:T	156
1	151018034	151018035	BNIPL	1:150983224:C:T	156
1	151018034	151018035	BNIPL	1:151004720:C:CA	156
1	151018034	151018035	BNIPL	1:151033979:C:T	156
1	151021138	151021139	C1orf56	1:150273454:T:A	156
1	151021138	151021139	C1orf56	1:150700413:CT:C	156
1	151021138	151021139	C1orf56	1:151033979:C:T	156
1	151021138	151021139	C1orf56	1:151081774:TTA:T	156
1	151021138	151021139	C1orf56	1:151084496:C:A	156
1	151030233	151030234	MLLT11	1:151027835:CAAAG:C	156
1	151030233	151030234	MLLT11	1:151031476:T:A	156
1	151030233	151030234	MLLT11	1:151404898:T:C	156
1	151030233	151030234	MLLT11	1:151423801:A:T	156
1	151032248	151032249	CDC42SE1	1:150273454:T:A	156
1	151032248	151032249	CDC42SE1	1:150277611:G:GT	156
1	151032248	151032249	CDC42SE1	1:150521099:A:T	156
1	151032248	151032249	CDC42SE1	1:151017254:G:GT	156
1	151032248	151032249	CDC42SE1	1:151027835:CAAAG:C	156
1	151032248	151032249	CDC42SE1	1:151028929:C:T	156
1	151032248	151032249	CDC42SE1	1:151031667:T:C	156
1	151032248	151032249	CDC42SE1	1:151061464:CA:C	156
1	151032248	151032249	CDC42SE1	1:151423801:A:T	156
1	151065721	151065722	GABPB2	1:151035628:A:C	156
1	151065721	151065722	GABPB2	1:151044832:G:A	156
1	151065721	151065722	GABPB2	1:151093945:A:G	156
1	151111936	151111937	SEMA6C	1:151017254:G:GT	156
1	151111936	151111937	SEMA6C	1:151020220:T:A	156
1	151111936	151111937	SEMA6C	1:151115645:C:T	156
1	151111936	151111937	SEMA6C	1:151141266:CT:C	156
1	151129104	151129105	TNFAIP8L2	1:151028929:C:T	156
1	151129104	151129105	TNFAIP8L2	1:151116496:T:C	156
1	151129104	151129105	TNFAIP8L2	1:151124313:G:T	156
1	151129104	151129105	TNFAIP8L2	1:151129827:G:A	156
1	151129104	151129105	TNFAIP8L2	1:151138567:T:G	156
1	151138423	151138424	LYSMD1	1:150995961:C:T	156
1	151138423	151138424	LYSMD1	1:151173288:GTATTTATT:G	156
1	151140343	151140344	SCNM1	1:150599333:A:T	156
1	151140343	151140344	SCNM1	1:151124313:G:T	156
1	151140343	151140344	SCNM1	1:151136354:TTGTGTGTGTG:T	156
1	151140343	151140344	SCNM1	1:151137144:A:G	156
1	151140343	151140344	SCNM1	1:151138567:T:G	156
1	151140343	151140344	SCNM1	1:151954642:C:CA	156
1	151140343	151140344	SCNM1	1:152067136:TG:T	156
1	151148759	151148760	TMOD4	1:150148871:GGGTT:G	156
1	151148759	151148760	TMOD4	1:150642106:G:A	156
1	151239019	151239020	PSMD4	1:150901009:T:TA	157
1	151239019	151239020	PSMD4	1:150963837:C:G	157
1	151239019	151239020	PSMD4	1:151199514:A:G	157
1	151239019	151239020	PSMD4	1:151273726:C:G	157
1	151254404	151254405	RP11-126K1.2	1:151289290:TTTG:T	157
1	151262926	151262927	ZNF687	1:151208845:G:C	157
1	151299852	151299853	PI4KB	1:150625186:T:C	157
1	151299852	151299853	PI4KB	1:150985323:C:T	157
1	151299852	151299853	PI4KB	1:151233080:T:C	157
1	151299852	151299853	PI4KB	1:151295061:A:G	157
1	151319310	151319311	RFX5	1:151315287:G:C	157
1	151342760	151342761	SELENBP1	1:151346772:TA:T	157
1	151342760	151342761	SELENBP1	1:151347746:C:T	157
1	151373376	151373377	PSMB4	1:151042654:C:CAAAA	157
1	151373376	151373377	PSMB4	1:151389101:G:GT	157
1	151373376	151373377	PSMB4	1:151424589:A:C	157
1	151414953	151414954	POGZ	1:151352026:C:T	157
1	151414953	151414954	POGZ	1:151435941:C:T	157
1	151414953	151414954	POGZ	1:151467856:GA:G	157
1	151414953	151414954	POGZ	1:151809342:C:T	157
1	151508353	151508354	CGN	1:151425660:T:C	157
1	151538397	151538398	TUFT1	1:151425660:T:C	157
1	151538397	151538398	TUFT1	1:151531723:G:A	157
1	151538397	151538398	TUFT1	1:151725359:A:G	157
1	151538397	151538398	TUFT1	1:152186099:C:T	157
1	151634719	151634720	SNX27	1:151600823:A:G	157
1	151634719	151634720	SNX27	1:151631201:C:T	157
1	151634719	151634720	SNX27	1:151679496:G:C	157
1	151735964	151735965	MRPL9	1:150783934:G:GCACA	157
1	151735964	151735965	MRPL9	1:151736876:C:T	157
1	151740644	151740645	OAZ3	1:151719967:T:G	157
1	151740644	151740645	OAZ3	1:151828793:C:T	157
1	151762955	151762956	TDRKH	1:151744928:T:C	157
1	151762955	151762956	TDRKH	1:151748992:T:C	157
1	151762955	151762956	TDRKH	1:151758312:A:G	157
1	151762955	151762956	TDRKH	1:151999305:G:T	157
1	151778629	151778630	LINGO4	1:151352026:C:T	157
1	151778629	151778630	LINGO4	1:151473010:C:A	157
1	151778629	151778630	LINGO4	1:151510825:C:T	157
1	151778629	151778630	LINGO4	1:151777927:C:T	157
1	151778629	151778630	LINGO4	1:151781328:A:G	157
1	151778629	151778630	LINGO4	1:152029548:G:A	157
1	151787264	151787265	RORC	1:151784994:C:T	157
1	151787264	151787265	RORC	1:151841622:T:A	157
1	151787264	151787265	RORC	1:152412328:C:T	157
1	151813032	151813033	C2CD4D	1:151809342:C:T	157
1	151813032	151813033	C2CD4D	1:151835006:C:CGTT	157
1	151823638	151823639	THEM5	1:151815144:T:C	157
1	151823638	151823639	THEM5	1:151825713:G:C	157
1	151823638	151823639	THEM5	1:151870384:A:AG	157
1	151882112	151882113	THEM4	1:151793174:G:T	157
1	151882112	151882113	THEM4	1:151848281:T:A	157
1	151882112	151882113	THEM4	1:151880387:G:A	157
1	151882112	151882113	THEM4	1:151918164:C:A	157
1	151882112	151882113	THEM4	1:152066130:A:G	157
1	154926232	154926233	PBXIP1	1:154917314:G:A	160
1	154926232	154926233	PBXIP1	1:155747278:G:A	160
1	154926232	154926233	PBXIP1	1:155750396:TA:T	160
1	154936328	154936329	PYGO2	1:154832304:T:C	160
1	154936328	154936329	PYGO2	1:154990297:C:G	160
1	154946870	154946871	SHC1	1:154831212:CT:C	160
1	154946870	154946871	SHC1	1:154894632:CA:C	160
1	154946870	154946871	SHC1	1:154938235:G:C	160
1	154946870	154946871	SHC1	1:154945901:C:T	160
1	154965064	154965065	FLAD1	1:154585757:CT:C	160
1	154986923	154986924	ZBTB7B	1:154987704:C:T	160
1	154986923	154986924	ZBTB7B	1:154989823:T:TGGGGGCAGTAGAGGGGGCAGTAGA	160
1	154986923	154986924	ZBTB7B	1:155003605:C:T	160
1	155006256	155006257	DCST2	1:154805993:C:T	160
1	155006256	155006257	DCST2	1:155031376:C:T	160
1	155006256	155006257	DCST2	1:155033308:G:A	160
1	155034636	155034637	ADAM15	1:155023634:G:A	160
1	155034636	155034637	ADAM15	1:155033918:C:T	160
1	155034636	155034637	ADAM15	1:155035611:C:T	160
1	155034636	155034637	ADAM15	1:155081089:G:A	160
1	155034636	155034637	ADAM15	1:155083717:A:T	160
1	155036223	155036224	EFNA3	1:155050723:C:T	160
1	155036223	155036224	EFNA3	1:155103147:C:A	160
1	155036223	155036224	EFNA3	1:155310443:C:T	160
1	155036236	155036237	EFNA4	1:155057335:C:G	160
1	155532597	155532598	ASH1L	1:155440274:A:C	161
1	155583011	155583012	MSTO1	1:155767646:GA:G	161
1	156107252	156107253	LMNA	1:156089920:C:T	162
1	156107252	156107253	LMNA	1:156314627:A:G	162
1	156145123	156145124	SEMA4A	1:156004607:C:T	162
1	156145123	156145124	SEMA4A	1:156087753:T:C	162
1	156145123	156145124	SEMA4A	1:156097477:AT:A	162
1	156145123	156145124	SEMA4A	1:156101069:T:A	162
1	156145123	156145124	SEMA4A	1:156147326:T:C	162
1	156145123	156145124	SEMA4A	1:156147558:C:T	162
1	156145123	156145124	SEMA4A	1:156152559:T:C	162
1	156145123	156145124	SEMA4A	1:156160693:A:G	162
1	156145123	156145124	SEMA4A	1:156161202:G:A	162
1	156145123	156145124	SEMA4A	1:156275281:G:A	162
1	156145123	156145124	SEMA4A	1:156343846:G:C	162
1	156170180	156170181	SLC25A44	1:155459155:C:T	162
1	156170180	156170181	SLC25A44	1:156165290:T:G	162
1	156170180	156170181	SLC25A44	1:156171486:C:T	162
1	156170180	156170181	SLC25A44	1:156188614:C:T	162
1	156170180	156170181	SLC25A44	1:156309053:CA:C	162
[truncated: 28,114 more rows]
