# Supplementary material for: Genetic analysis of blood molecular phenotypes reveals common properties in the regulatory networks affecting complex traits
Source: Nat Commun. 2023 Aug 21;14:5062. doi: 10.1038/s41467-023-40569-3 (PMC10442420; doi:10.1038/s41467-023-40569-3)
Supplement: Supplementary file 9 — Supplementary Data 6 [file 41467_2023_40569_MOESM9_ESM.zip › SupplementaryData_6_tads/cisTADs_Mac0_mean_merged.bed]

1	2135320	2135321	C1orf86	1:1963415:A:G	2
1	2135320	2135321	C1orf86	1:1979326:T:C	2
1	2135320	2135321	C1orf86	1:2039719:G:A	2
1	2135320	2135321	C1orf86	1:2040785:A:G	2
1	2135320	2135321	C1orf86	1:2063472:G:C	2
1	2135320	2135321	C1orf86	1:2164700:G:A	2
1	2235084	2235085	SKI	1:2103334:T:A	2
1	2235084	2235085	SKI	1:2163568:C:T	2
1	2235084	2235085	SKI	1:2187085:T:G	2
1	2235084	2235085	SKI	1:2235656:G:A	2
1	2235084	2235085	SKI	1:2249236:G:A	2
1	2235084	2235085	SKI	1:2292653:A:C	2
1	2235084	2235085	SKI	1:2394648:C:T	2
1	2235084	2235085	SKI	1:2741254:C:T	2
1	2321434	2321435	MORN1	1:2271864:C:T	2
1	2321434	2321435	MORN1	1:2323041:T:C	2
1	2333389	2333390	RER1	1:2323041:T:C	2
1	2333389	2333390	RER1	1:2355916:C:T	2
1	2706279	2706280	TTC34	1:2693121:A:T	3
1	2706279	2706280	TTC34	1:3048742:A:G	3
1	5965383	5965384	NPHP4	1:5927169:G:A	4
1	5965383	5965384	NPHP4	1:5935162:A:T	4
1	5965383	5965384	NPHP4	1:6025823:C:T	4
1	5965383	5965384	NPHP4	1:6042934:G:A	4
1	5965383	5965384	NPHP4	1:6059229:T:G	4
1	6761878	6761879	DNAJC11	1:6787002:G:GT	5
1	7805020	7805021	CAMTA1	1:6851311:G:GT	6
1	7805020	7805021	CAMTA1	1:6923726:T:C	6
1	7805020	7805021	CAMTA1	1:7739140:G:T	6
1	7805020	7805021	CAMTA1	1:7807913:A:G	6
1	7805020	7805021	CAMTA1	1:7809383:C:T	6
1	8086355	8086356	ERRFI1	1:7558251:A:AGTGAGTGTTG	7
1	8086355	8086356	ERRFI1	1:7967462:T:C	7
1	8086355	8086356	ERRFI1	1:8057254:T:C	7
1	8390487	8390488	SLC45A1	1:7559369:A:AGT	7
1	8390487	8390488	SLC45A1	1:8357221:C:T	7
1	8763277	8763278	RERE	1:8279773:T:A	9
1	8763277	8763278	RERE	1:8409672:C:A	9
1	8763277	8763278	RERE	1:8482078:C:T	9
1	8939307	8939308	ENO1	1:8698369:A:G	9
1	8939307	8939308	ENO1	1:8917212:G:T	9
1	8939307	8939308	ENO1	1:8959107:G:T	9
1	8939307	8939308	ENO1	1:8961344:T:C	9
1	8939307	8939308	ENO1	1:9013096:T:C	9
1	8939307	8939308	ENO1	1:9283684:TTTC:TTTCTTC	9
1	9599540	9599541	SLC25A33	1:9002909:C:T	10
1	9599540	9599541	SLC25A33	1:9655630:C:T	10
1	11107289	11107290	MASP2	1:11095424:A:T	11
1	11107289	11107290	MASP2	1:11593015:G:A	11
1	11159910	11159911	EXOSC10	1:11125050:T:C	11
1	11199716	11199717	MTOR	1:11248039:GA:G	11
1	11199716	11199717	MTOR	1:11318763:C:G	11
1	11199716	11199717	MTOR	1:11703789:C:T	11
1	11333990	11333991	UBIAD1	1:11281952:C:T	12
1	11333990	11333991	UBIAD1	1:11805383:C:G	12
1	11333990	11333991	UBIAD1	1:11914043:G:A	12
1	11593732	11593733	PTCHD2	1:11465588:C:T	12
1	11593732	11593733	PTCHD2	1:11534053:A:C	12
1	12091183	12091184	MIIP	1:11945695:C:T	13
1	12091183	12091184	MIIP	1:11997094:G:A	13
1	12091183	12091184	MIIP	1:12046880:C:T	13
1	12091183	12091184	MIIP	1:12047688:G:A	13
1	12091183	12091184	MIIP	1:12085974:C:T	13
1	12091183	12091184	MIIP	1:12141461:A:G	13
1	12091183	12091184	MIIP	1:12641758:G:A	13
1	12185990	12185991	TNFRSF8	1:11982544:T:C	13
1	12185990	12185991	TNFRSF8	1:12186205:C:T	13
1	12185990	12185991	TNFRSF8	1:12213337:A:G	13
1	12185990	12185991	TNFRSF8	1:12264461:G:A	13
1	12251894	12251895	TNFRSF1B	1:11485878:G:A	13
1	12251894	12251895	TNFRSF1B	1:12023121:T:G	13
1	12251894	12251895	TNFRSF1B	1:12210686:A:G	13
1	12251894	12251895	TNFRSF1B	1:12242458:T:C	13
1	12251894	12251895	TNFRSF1B	1:12249232:T:A	13
1	12251894	12251895	TNFRSF1B	1:12261972:A:G	13
1	12251894	12251895	TNFRSF1B	1:12271183:G:A	13
1	12251894	12251895	TNFRSF1B	1:12614403:G:C	13
1	12557279	12557280	VPS13D	1:12103823:GA:G	14
1	12557279	12557280	VPS13D	1:12577209:G:A	14
1	12587765	12587766	RP5-888M10.2	1:12332449:GGT:G	14
1	12676699	12676700	DHRS3	1:12408074:T:C	14
1	12676699	12676700	DHRS3	1:12442701:A:G	14
1	12676699	12676700	DHRS3	1:12645221:C:T	14
1	12676699	12676700	DHRS3	1:12671809:A:C	14
1	12676699	12676700	DHRS3	1:12676838:AG:A	14
1	12676699	12676700	DHRS3	1:12687813:A:G	14
1	14098220	14098221	PRDM2	1:14090092:C:T	15
1	14098220	14098221	PRDM2	1:14126651:G:T	15
1	15480284	15480285	TMEM51	1:15004687:A:C	17
1	15480284	15480285	TMEM51	1:15464461:G:A	17
1	15480284	15480285	TMEM51	1:15486798:G:C	17
1	15480284	15480285	TMEM51	1:15493910:G:C	17
1	15480284	15480285	TMEM51	1:15538614:A:C	17
1	15480284	15480285	TMEM51	1:15558045:C:A	17
1	15480284	15480285	TMEM51	1:15560294:C:T	17
1	15480284	15480285	TMEM51	1:15571526:T:C	17
1	15480284	15480285	TMEM51	1:15603430:TG:T	17
1	15894653	15894654	DNAJC16	1:15801718:A:G	18
1	15894653	15894654	DNAJC16	1:15835955:CAA:C	18
1	15911604	15911605	AGMAT	1:15800034:T:C	18
1	15911604	15911605	AGMAT	1:15981949:T:TA	18
1	15978330	15978331	DDI2	1:15835955:CAA:C	18
1	15978330	15978331	DDI2	1:15972558:C:G	18
1	15978330	15978331	DDI2	1:16065276:AAC:A	18
1	15986363	15986364	RSC1A1	1:15929541:TAC:T	18
1	16056339	16056340	PLEKHM2	1:15898641:G:GA	18
1	16056339	16056340	PLEKHM2	1:16009123:C:A	18
1	16056339	16056340	PLEKHM2	1:16023530:G:A	18
1	16065529	16065530	SLC25A34	1:16056740:C:A	18
1	16265077	16265078	SPEN	1:15953902:G:A	19
1	16265077	16265078	SPEN	1:16161869:G:C	19
1	16265077	16265078	SPEN	1:16242620:C:A	19
1	16265077	16265078	SPEN	1:16311027:C:A	19
1	16265077	16265078	SPEN	1:16452294:C:T	19
1	16279467	16279468	ZBTB17	1:16259813:A:G	19
1	16533020	16533021	ARHGEF19	1:16533022:C:T	20
1	16563153	16563154	RSG1	1:16385698:A:G	20
1	16563153	16563154	RSG1	1:16563635:A:G	20
1	16563153	16563154	RSG1	1:16674487:CA:C	20
1	16641861	16641862	FBXO42	1:16694774:A:G	20
1	16641861	16641862	FBXO42	1:16696720:CT:C	20
1	16641861	16641862	FBXO42	1:17193408:C:G	20
1	16694205	16694206	SZRD1	1:16674009:AAAACAAACAAAC:A	20
1	16694205	16694206	SZRD1	1:16732860:G:A	20
1	16694205	16694206	SZRD1	1:16786928:G:A	20
1	16694205	16694206	SZRD1	1:16860353:C:T	20
1	16782015	16782016	NECAP2	1:16767961:G:A	20
1	16782015	16782016	NECAP2	1:16773880:A:G	20
1	16782015	16782016	NECAP2	1:16786604:C:T	20
1	16782015	16782016	NECAP2	1:16786935:A:G	20
1	16782015	16782016	NECAP2	1:16801673:A:G	20
1	16787442	16787443	RP4-798A10.2	1:16180430:G:A	20
1	16787442	16787443	RP4-798A10.2	1:16773387:T:G	20
1	16787442	16787443	RP4-798A10.2	1:16786604:C:T	20
1	16787442	16787443	RP4-798A10.2	1:16794115:G:C	20
1	16787442	16787443	RP4-798A10.2	1:16932859:A:G	20
1	16787442	16787443	RP4-798A10.2	1:17022909:C:G	20
1	16787442	16787443	RP4-798A10.2	1:17517831:A:C	20
1	17380525	17380526	SDHB	1:16461336:C:T	21
1	17380525	17380526	SDHB	1:16534403:C:T	21
1	17380525	17380526	SDHB	1:17280239:C:T	21
1	17380525	17380526	SDHB	1:17296882:G:A	21
1	17380525	17380526	SDHB	1:17414305:C:A	21
1	17380525	17380526	SDHB	1:17500563:A:C	21
1	17445929	17445930	PADI2	1:17032261:C:T	21
1	17445929	17445930	PADI2	1:17085168:A:T	21
1	17445929	17445930	PADI2	1:17382989:A:ACTC	21
1	17445929	17445930	PADI2	1:17417253:T:C	21
1	17445929	17445930	PADI2	1:17421286:C:A	21
1	17445929	17445930	PADI2	1:17425829:G:T	21
1	17445929	17445930	PADI2	1:17439023:G:GGGC	21
1	17445929	17445930	PADI2	1:17505676:A:G	21
1	17675224	17675225	PADI4	1:16923627:G:C	21
1	17675224	17675225	PADI4	1:17261387:CTT:C	21
1	17675224	17675225	PADI4	1:17589926:C:A	21
1	17675224	17675225	PADI4	1:17632010:G:A	21
1	17675224	17675225	PADI4	1:17642758:G:A	21
1	17675224	17675225	PADI4	1:17651628:A:G	21
1	17675224	17675225	PADI4	1:17661659:C:CAT	21
1	17675224	17675225	PADI4	1:17666834:G:A	21
1	17675224	17675225	PADI4	1:17668563:G:A	21
1	17675224	17675225	PADI4	1:17676165:A:<CN0>:0	21
1	18020541	18020542	ARHGEF10L	1:17791247:C:CA	23
1	18020541	18020542	ARHGEF10L	1:17946364:C:A	23
1	19229217	19229218	ALDH4A1	1:19198681:GC:G	25
1	19229217	19229218	ALDH4A1	1:19222020:A:G	25
1	19229217	19229218	ALDH4A1	1:19375542:A:C	25
1	19247614	19247615	RP13-279N23.2	1:19238001:TTTTATTTA:T	25
1	19247614	19247615	RP13-279N23.2	1:19244678:C:T	25
1	19247614	19247615	RP13-279N23.2	1:19261241:G:A	25
1	19247614	19247615	RP13-279N23.2	1:19275077:G:A	25
1	19282191	19282192	IFFO2	1:18440935:T:A	25
1	19282191	19282192	IFFO2	1:19230419:C:G	25
1	19282191	19282192	IFFO2	1:19244678:C:T	25
1	19282191	19282192	IFFO2	1:19261533:A:G	25
1	19282191	19282192	IFFO2	1:19275077:G:A	25
1	19282191	19282192	IFFO2	1:19373605:C:T	25
1	19481532	19481533	UBR4	1:19508838:AT:ATT	26
1	19481532	19481533	UBR4	1:19536259:G:A	26
1	19481532	19481533	UBR4	1:19551655:G:A	26
1	19651247	19651248	PQLC2	1:19642326:G:A	27
1	19651247	19651248	PQLC2	1:19648147:T:A	27
1	19651247	19651248	PQLC2	1:19652135:G:T	27
1	19811981	19811982	CAPZB	1:19583294:G:A	27
1	19811981	19811982	CAPZB	1:19648300:G:A	27
1	19811981	19811982	CAPZB	1:19674266:C:A	27
1	19811981	19811982	CAPZB	1:19798925:G:A	27
1	19811981	19811982	CAPZB	1:19920177:CT:C	27
1	19923561	19923562	MINOS1-NBL1	1:19889226:T:A	27
1	19923561	19923562	MINOS1-NBL1	1:19911802:T:C	27
1	19923561	19923562	MINOS1-NBL1	1:19974374:T:C	27
1	19923561	19923562	MINOS1-NBL1	1:20002246:G:A	27
1	19923561	19923562	MINOS1-NBL1	1:20008507:C:T	27
1	19923561	19923562	MINOS1-NBL1	1:20041886:G:A	27
1	19923563	19923564	MINOS1	1:19630520:G:C	27
1	19923563	19923564	MINOS1	1:19911802:T:C	27
1	19923563	19923564	MINOS1	1:19974214:C:T	27
1	19974103	19974104	NBL1	1:19394724:C:T	27
1	19974103	19974104	NBL1	1:19889272:A:G	27
1	19974103	19974104	NBL1	1:19902245:TA:T	27
1	19974103	19974104	NBL1	1:19914083:C:A	27
1	19974103	19974104	NBL1	1:19937023:C:G	27
1	19974103	19974104	NBL1	1:19972330:G:A	27
1	19974103	19974104	NBL1	1:19974397:G:A	27
1	19974103	19974104	NBL1	1:19986252:C:G	27
1	19974103	19974104	NBL1	1:19986283:TGA:T	27
1	19974103	19974104	NBL1	1:19988886:G:A	27
1	19974103	19974104	NBL1	1:20010251:CTTTTTTTT:C	27
1	19974103	19974104	NBL1	1:20014753:G:A	27
1	19974103	19974104	NBL1	1:20027404:G:A	27
1	19991779	19991780	HTR6	1:20014739:C:T	27
1	19991779	19991780	HTR6	1:20030463:C:T	27
1	20834653	20834654	MUL1	1:20790257:CCATCATCATCAT:CCATCAT	28
1	20834653	20834654	MUL1	1:20826782:CCT:C	28
1	20834653	20834654	MUL1	1:20834610:C:A	28
1	20834653	20834654	MUL1	1:21041074:G:A	28
1	20915578	20915579	CDA	1:20836034:CTG:C	28
1	20915578	20915579	CDA	1:20895822:G:T	28
1	20915578	20915579	CDA	1:20909688:A:G	28
1	20915578	20915579	CDA	1:20915418:C:G	28
1	20915578	20915579	CDA	1:20915535:G:A	28
1	20915578	20915579	CDA	1:20921395:G:A	28
1	20915578	20915579	CDA	1:20926140:T:TAAAATAAAATAAAAC	28
1	20915578	20915579	CDA	1:20985882:C:G	28
1	20915578	20915579	CDA	1:20996030:A:AAAT	28
1	20972000	20972001	PINK1	1:20273680:G:C	28
1	20972000	20972001	PINK1	1:20880869:C:CA	28
1	20972000	20972001	PINK1	1:20887141:C:T	28
1	20972000	20972001	PINK1	1:20972340:G:A	28
1	20972000	20972001	PINK1	1:20978115:G:A	28
1	20987861	20987862	DDOST	1:20951557:A:G	28
1	20987861	20987862	DDOST	1:20953858:T:G	28
1	20987861	20987862	DDOST	1:20978832:T:C	28
1	20987861	20987862	DDOST	1:21011355:T:C	28
1	21113158	21113159	HP1BP3	1:21145936:ATATT:ATATTTATT	29
1	21113158	21113159	HP1BP3	1:21264308:T:C	29
1	21438102	21438103	EIF4G3	1:20863417:A:G	29
1	21438102	21438103	EIF4G3	1:21086373:AT:A	29
1	21438102	21438103	EIF4G3	1:21351885:C:T	29
1	21438102	21438103	EIF4G3	1:21378410:CAT:C	29
1	21438102	21438103	EIF4G3	1:21531486:A:G	29
1	21438102	21438103	EIF4G3	1:22314034:C:T	29
1	21995775	21995776	RAP1GAP	1:21061124:CA:C	30
1	21995775	21995776	RAP1GAP	1:21346984:AAAAT:A	30
1	21995775	21995776	RAP1GAP	1:21998838:C:T	30
1	21995775	21995776	RAP1GAP	1:22009326:C:T	30
1	22109435	22109436	USP48	1:22109370:G:A	30
1	22109435	22109436	USP48	1:22109796:C:T	30
1	22109435	22109436	USP48	1:22215242:C:T	30
1	22147989	22147990	LDLRAD2	1:22131364:G:A	30
1	22147989	22147990	LDLRAD2	1:22247719:T:G	30
1	22147989	22147990	LDLRAD2	1:22256814:G:A	30
1	22147989	22147990	LDLRAD2	1:22261395:A:G	30
1	22222763	22222764	HSPG2	1:22147077:G:A	30
1	22222763	22222764	HSPG2	1:22249333:T:C	30
1	22222763	22222764	HSPG2	1:22260308:C:T	30
1	22222763	22222764	HSPG2	1:22342050:A:C	30
1	22778471	22778472	ZBTB40	1:22622513:T:C	31
1	22778471	22778472	ZBTB40	1:22789346:C:A	31
1	22778471	22778472	ZBTB40	1:22856601:T:C	31
1	22778471	22778472	ZBTB40	1:23283362:T:C	31
1	22964072	22964073	C1QA	1:22863993:A:G	31
1	22964072	22964073	C1QA	1:22963050:G:A	31
1	22964072	22964073	C1QA	1:22967713:G:A	31
1	22964072	22964073	C1QA	1:22986716:T:A	31
1	22970145	22970146	C1QC	1:22332114:TG:T	31
1	22970145	22970146	C1QC	1:22963050:G:A	31
1	22970145	22970146	C1QC	1:22967496:G:A	31
1	22979681	22979682	C1QB	1:22782510:C:G	31
1	22979681	22979682	C1QB	1:22963050:G:A	31
1	22979681	22979682	C1QB	1:22972899:G:A	31
1	22979681	22979682	C1QB	1:22986716:T:A	31
1	23191651	23191652	EPHB2	1:23054719:CTGAA:C	32
1	23243174	23243175	RP1-74M1.3	1:23061958:A:C	32
1	24111681	24111682	PITHD1	1:23448515:A:T	33
1	24111681	24111682	PITHD1	1:23567667:C:CG	33
1	24111681	24111682	PITHD1	1:23975918:G:A	33
1	24111681	24111682	PITHD1	1:24077206:ATCT:A	33
1	24111681	24111682	PITHD1	1:24244877:C:CA	33
1	24111681	24111682	PITHD1	1:24411138:T:C	33
1	24111681	24111682	PITHD1	1:24523112:T:A	33
1	24120581	24120582	LYPLA2	1:24065770:C:T	33
1	24120581	24120582	LYPLA2	1:24341697:ACT:A	33
1	24127262	24127263	GALE	1:24021224:C:T	33
1	24127262	24127263	GALE	1:24100223:C:T	33
1	24127262	24127263	GALE	1:24207777:G:A	33
1	24127262	24127263	GALE	1:24422536:C:G	33
1	24127262	24127263	GALE	1:24490427:A:G	33
1	24127262	24127263	GALE	1:24924894:C:T	33
1	24144022	24144023	HMGCL	1:24104833:CG:C	33
1	24144022	24144023	HMGCL	1:24152874:T:C	33
1	24194783	24194784	FUCA1	1:24179557:T:A	33
1	24194783	24194784	FUCA1	1:24222029:G:A	33
1	24194783	24194784	FUCA1	1:24288528:TTAAAC:T	33
1	24194783	24194784	FUCA1	1:24847334:AAAAAT:A	33
1	24996073	24996074	SRRM1	1:24946754:T:C	34
1	25071899	25071900	CLIC4	1:24494113:G:T	34
1	25071899	25071900	CLIC4	1:25027609:A:C	34
1	25071899	25071900	CLIC4	1:25054223:C:G	34
1	25071899	25071900	CLIC4	1:25079359:G:A	34
1	25291611	25291612	RUNX3	1:24836587:A:G	35
1	25291611	25291612	RUNX3	1:25158714:A:AT	35
1	25291611	25291612	RUNX3	1:25186069:T:C	35
1	25291611	25291612	RUNX3	1:25249252:C:A	35
1	25291611	25291612	RUNX3	1:25334268:T:C	35
1	25574327	25574328	RP3-465N24.6	1:25592642:T:<CN0>:25661222	35
1	25574327	25574328	RP3-465N24.6	1:25594264:C:G	35
1	25663708	25663709	C1orf63	1:25570081:T:C	36
1	25663708	25663709	C1orf63	1:25572984:T:G	36
1	25663708	25663709	C1orf63	1:25592642:T:<CN0>:25661222	36
1	25669082	25669083	TMEM50A	1:24764744:G:A	36
1	25669082	25669083	TMEM50A	1:25592642:T:<CN0>:25661222	36
1	25669082	25669083	TMEM50A	1:25687308:C:G	36
1	25669082	25669083	TMEM50A	1:25695835:G:A	36
1	25669082	25669083	TMEM50A	1:25736299:A:T	36
1	25669082	25669083	TMEM50A	1:25760920:C:T	36
1	25747338	25747339	RHCE	1:25406674:C:A	36
1	25747338	25747339	RHCE	1:25650632:G:C	36
1	25775383	25775384	TMEM57	1:25642760:A:G	36
1	25891081	25891082	LDLRAP1	1:25890835:G:A	36
1	25891081	25891082	LDLRAP1	1:25908046:G:C	36
1	25907968	25907969	RP11-70P17.1	1:25908195:G:A	36
1	26107204	26107205	MAN1C1	1:25893242:T:C	36
1	26107204	26107205	MAN1C1	1:25993117:C:A	36
1	26107204	26107205	MAN1C1	1:26015367:T:C	36
1	26107204	26107205	MAN1C1	1:26057416:A:C	36
1	26107204	26107205	MAN1C1	1:26073524:T:A	36
1	26139218	26139219	SEPN1	1:25960205:G:T	36
1	26139218	26139219	SEPN1	1:26057416:A:C	36
1	26139218	26139219	SEPN1	1:26130199:G:GT	36
1	26139218	26139219	SEPN1	1:26139444:G:A	36
1	26140463	26140464	RP1-317E23.6	1:26402820:A:C	36
1	26152122	26152123	MTFR1L	1:26110065:A:G	37
1	26152122	26152123	MTFR1L	1:26148603:A:G	37
1	26152122	26152123	MTFR1L	1:26679300:C:T	37
1	26185902	26185903	AUNIP	1:26127425:G:A	37
1	26197743	26197744	PAQR7	1:25428909:G:A	37
1	26197743	26197744	PAQR7	1:26202426:C:T	37
1	26231979	26231980	STMN1	1:26223815:AAAG:A	37
1	26231979	26231980	STMN1	1:26338183:A:G	37
1	26324545	26324546	PAFAH2	1:25419396:G:C	37
1	26324545	26324546	PAFAH2	1:26301699:C:T	37
1	26324545	26324546	PAFAH2	1:26304949:T:A	37
1	26324545	26324546	PAFAH2	1:26355350:G:A	37
1	26496432	26496433	ZNF593	1:26497340:A:C	38
1	26496432	26496433	ZNF593	1:26519293:G:A	38
1	26496432	26496433	ZNF593	1:26583419:G:GGT	38
1	26513783	26513784	CNKSR1	1:25881912:G:A	38
1	26513783	26513784	CNKSR1	1:26440129:A:G	38
1	26513783	26513784	CNKSR1	1:26506790:A:G	38
1	26513783	26513784	CNKSR1	1:26511700:A:G	38
1	26513783	26513784	CNKSR1	1:26527884:G:A	38
1	26513783	26513784	CNKSR1	1:26573220:T:A	38
1	26597955	26597956	CEP85	1:25948442:GA:G	38
1	26597955	26597956	CEP85	1:26527699:T:C	38
1	26597955	26597956	CEP85	1:26557618:A:T	38
1	26597955	26597956	CEP85	1:26645955:G:GA	38
1	26597955	26597956	CEP85	1:26711978:T:C	38
1	26606612	26606613	SH3BGRL3	1:25697212:CTATTT:C	38
1	26606612	26606613	SH3BGRL3	1:25910624:T:G	38
1	26606612	26606613	SH3BGRL3	1:26050872:G:A	38
1	26606612	26606613	SH3BGRL3	1:26338474:TA:T	38
1	26606612	26606613	SH3BGRL3	1:26525855:G:A	38
1	26606612	26606613	SH3BGRL3	1:26577985:G:A	38
1	26606612	26606613	SH3BGRL3	1:26596556:C:T	38
1	26606612	26606613	SH3BGRL3	1:26637218:TAAA:T	38
1	26606612	26606613	SH3BGRL3	1:27385141:CT:C	38
1	26633066	26633067	UBXN11	1:25956043:C:T	38
1	26633066	26633067	UBXN11	1:26461467:CA:C	38
1	26633066	26633067	UBXN11	1:26520292:G:T	38
1	26633066	26633067	UBXN11	1:26525667:A:G	38
1	26633066	26633067	UBXN11	1:26645955:G:GA	38
1	26633066	26633067	UBXN11	1:26684385:A:G	38
1	26633066	26633067	UBXN11	1:27552754:GTTTTTTTTTTTTT:G	38
1	26644448	26644449	CD52	1:25697212:CTATTT:C	38
1	26644448	26644449	CD52	1:25979175:G:A	38
1	26644448	26644449	CD52	1:26009647:G:A	38
1	26644448	26644449	CD52	1:26029888:G:A	38
1	26644448	26644449	CD52	1:26142710:G:A	38
1	26644448	26644449	CD52	1:26255731:T:C	38
1	26644448	26644449	CD52	1:26256174:G:A	38
1	26644448	26644449	CD52	1:26384013:A:G	38
1	26644448	26644449	CD52	1:26445915:T:A	38
1	26644448	26644449	CD52	1:26466253:G:A	38
1	26644448	26644449	CD52	1:26523425:T:TTGAG	38
1	26644448	26644449	CD52	1:26525667:A:G	38
1	26644448	26644449	CD52	1:26529061:G:A	38
1	26644448	26644449	CD52	1:26577985:G:A	38
1	26644448	26644449	CD52	1:26618467:G:A	38
1	26644448	26644449	CD52	1:26620846:C:CA	38
1	26644448	26644449	CD52	1:26648033:C:T	38
1	26644448	26644449	CD52	1:26699851:G:A	38
1	26644448	26644449	CD52	1:26701259:A:T	38
1	26644448	26644449	CD52	1:26702376:T:C	38
1	26644448	26644449	CD52	1:26722997:T:C	38
1	26644448	26644449	CD52	1:26814535:A:C	38
1	26644448	26644449	CD52	1:27385141:CT:C	38
1	26644448	26644449	CD52	1:27537990:C:T	38
1	26644448	26644449	CD52	1:27544630:G:A	38
1	26644448	26644449	CD52	1:27567729:A:G	38
1	26680620	26680621	AIM1L	1:26573217:CT:C	38
1	26680620	26680621	AIM1L	1:26681306:G:A	38
1	26680620	26680621	AIM1L	1:26690180:G:A	38
1	26680620	26680621	AIM1L	1:26709720:G:A	38
1	26680620	26680621	AIM1L	1:26819118:C:CA	38
1	26700942	26700943	ZNF683	1:26608828:G:A	38
1	26700942	26700943	ZNF683	1:26699157:T:C	38
1	26772854	26772855	DHDDS	1:26685985:TTTC:T	38
1	26772854	26772855	DHDDS	1:26750983:A:G	38
1	26772854	26772855	DHDDS	1:26771574:C:CCATT	38
1	26799919	26799920	HMGN2	1:26290693:C:T	38
1	26799919	26799920	HMGN2	1:26780724:G:A	38
1	26799919	26799920	HMGN2	1:26804796:C:G	38
1	26799919	26799920	HMGN2	1:26805169:C:T	38
1	26898760	26898761	RPS6KA1	1:26871200:C:T	39
1	26898760	26898761	RPS6KA1	1:26900735:C:G	39
1	27101360	27101361	ARID1A	1:26174335:CT:C	39
1	27101360	27101361	ARID1A	1:27090772:A:T	39
1	27115418	27115419	PIGV	1:26855265:C:T	39
1	27115418	27115419	PIGV	1:27138393:C:T	39
1	27177619	27177620	ZDHHC18	1:26904660:G:A	39
1	27177619	27177620	ZDHHC18	1:26996144:TTA:T	39
1	27177619	27177620	ZDHHC18	1:27142554:T:C	39
1	27177619	27177620	ZDHHC18	1:27335529:GGAATGCAGT:G	39
1	27189632	27189633	SFN	1:27173728:G:A	39
1	27189632	27189633	SFN	1:27323282:A:AGT	39
1	27215430	27215431	GPN2	1:27536538:G:A	39
1	27215430	27215431	GPN2	1:27555712:T:C	39
1	27219382	27219383	GPATCH3	1:26533979:G:T	39
1	27493471	27493472	SLC9A1	1:27424360:C:G	40
1	27493471	27493472	SLC9A1	1:27684396:G:A	40
1	27816561	27816562	WASF2	1:27718954:A:G	41
1	27816561	27816562	WASF2	1:27981867:G:A	41
1	27930941	27930942	AHDC1	1:27206828:A:G	41
1	27952750	27952751	FGR	1:27716697:G:A	41
1	27952750	27952751	FGR	1:27958339:C:T	41
1	28173600	28173601	PPP1R8	1:27290650:T:G	42
1	28209908	28209909	THEMIS2	1:28186506:A:C	42
1	28209908	28209909	THEMIS2	1:28209002:C:T	42
1	28209908	28209909	THEMIS2	1:28209305:A:G	42
1	28209908	28209909	THEMIS2	1:28214281:G:C	42
1	28209908	28209909	THEMIS2	1:28277583:T:G	42
1	28209908	28209909	THEMIS2	1:29129932:T:C	42
1	28241098	28241099	RPA2	1:27372758:C:CT	42
1	28241098	28241099	RPA2	1:28017518:G:T	42
1	28241098	28241099	RPA2	1:28028977:C:G	42
1	28241098	28241099	RPA2	1:28219658:C:G	42
1	28241098	28241099	RPA2	1:28220311:G:A	42
1	28241098	28241099	RPA2	1:28222588:TTTTG:T	42
1	28241098	28241099	RPA2	1:28228797:C:CT	42
1	28241098	28241099	RPA2	1:28240056:G:A	42
1	28241098	28241099	RPA2	1:28263331:A:C	42
1	28241098	28241099	RPA2	1:28268573:C:T	42
1	28241098	28241099	RPA2	1:28268835:A:C	42
1	28241098	28241099	RPA2	1:28561512:AT:A	42
1	28241098	28241099	RPA2	1:28585274:C:A	42
1	28241098	28241099	RPA2	1:28631127:AAGGG:GAGGG	42
1	28241098	28241099	RPA2	1:28844612:T:C	42
1	28241098	28241099	RPA2	1:29047377:C:G	42
1	28241098	28241099	RPA2	1:29140112:C:G	42
1	28241098	28241099	RPA2	1:29145021:G:A	42
1	28241098	28241099	RPA2	1:29150817:T:C	42
1	28241098	28241099	RPA2	1:29163149:T:G	42
1	28261620	28261621	SMPDL3B	1:27963255:A:T	42
1	28261620	28261621	SMPDL3B	1:28209362:T:C	42
1	28261620	28261621	SMPDL3B	1:28213032:AG:A	42
1	28261620	28261621	SMPDL3B	1:28912450:A:C	42
1	28290147	28290148	XKR8	1:28253877:C:CA	42
1	28290147	28290148	XKR8	1:28277669:T:C	42
1	28290147	28290148	XKR8	1:28290746:A:G	42
1	28290147	28290148	XKR8	1:28390797:A:G	42
1	28290147	28290148	XKR8	1:28402924:C:T	42
1	28362189	28362190	EYA3	1:27565094:T:A	42
1	28362189	28362190	EYA3	1:27995873:AGGGAGAT:A	42
1	28362189	28362190	EYA3	1:28301903:G:A	42
1	28362189	28362190	EYA3	1:28318801:A:G	42
1	28362189	28362190	EYA3	1:28339207:T:C	42
1	28362189	28362190	EYA3	1:28391015:T:A	42
1	28362189	28362190	EYA3	1:28401024:CTT:C	42
1	28362189	28362190	EYA3	1:28415089:T:C	42
1	28362189	28362190	EYA3	1:28523342:A:G	42
1	28362189	28362190	EYA3	1:28578385:C:T	42
1	28362189	28362190	EYA3	1:28917548:G:T	42
1	28362189	28362190	EYA3	1:29176593:T:C	42
1	28520383	28520384	PTAFR	1:27938381:G:T	42
1	28520383	28520384	PTAFR	1:28310645:T:G	42
1	28520383	28520384	PTAFR	1:28469369:A:T	42
1	28520383	28520384	PTAFR	1:29207796:C:A	42
1	28559530	28559531	DNAJC8	1:28560136:C:CT	42
1	31192097	31192098	MATN1	1:31216969:G:A	43
1	31230603	31230604	LAPTM5	1:31206637:C:T	43
1	31230603	31230604	LAPTM5	1:31224193:C:T	43
1	31230603	31230604	LAPTM5	1:31231333:G:A	43
1	31230603	31230604	LAPTM5	1:31763540:C:T	43
1	31353615	31353616	SDC3	1:31226375:A:T	43
1	31353615	31353616	SDC3	1:31360942:A:G	43
1	31353615	31353616	SDC3	1:31505073:C:A	43
1	31353615	31353616	SDC3	1:31546448:C:A	43
1	31353615	31353616	SDC3	1:31638859:G:A	43
1	33005029	33005030	ZBTB8A	1:33139044:T:TC	44
1	33116135	33116136	ZBTB8OS	1:33087568:A:G	44
1	33116135	33116136	ZBTB8OS	1:33129377:C:T	44
1	33116135	33116136	ZBTB8OS	1:33176208:A:G	44
1	33134856	33134857	RBBP4	1:33107443:A:G	44
1	33134856	33134857	RBBP4	1:33185311:C:T	44
1	33318364	33318365	S100PBP	1:33059621:C:T	45
1	33318364	33318365	S100PBP	1:33230951:G:A	45
1	33318364	33318365	S100PBP	1:33278696:C:A	45
1	33318364	33318365	S100PBP	1:33295956:AT:A	45
1	33318364	33318365	S100PBP	1:33410040:A:G	45
1	33338082	33338083	FNDC5	1:33223472:T:C	45
1	33338082	33338083	FNDC5	1:33270695:G:A	45
1	33338082	33338083	FNDC5	1:33798126:T:G	45
1	33338082	33338083	FNDC5	1:34208183:C:G	45
1	33430285	33430286	RNF19B	1:33401404:T:G	45
1	33430285	33430286	RNF19B	1:33446879:A:C	45
1	33430285	33430286	RNF19B	1:33455798:G:A	45
1	33430285	33430286	RNF19B	1:33563453:C:A	45
1	33430285	33430286	RNF19B	1:33829960:GAC:G	45
1	33502468	33502469	AK2	1:33483343:C:T	45
1	33502468	33502469	AK2	1:34169837:ATTGT:A	45
1	33502468	33502469	AK2	1:34363085:G:T	45
1	35220647	35220648	GJB5	1:34273806:C:T	46
1	35220647	35220648	GJB5	1:35264062:G:A	46
1	35220647	35220648	GJB5	1:35309256:G:A	46
1	35258599	35258600	GJA4	1:35243051:C:T	46
1	35258599	35258600	GJA4	1:35243730:T:G	46
1	35258599	35258600	GJA4	1:35264062:G:A	46
1	36028068	36028069	NCDN	1:35069000:A:G	47
1	36107444	36107445	PSMB2	1:35313638:T:C	47
1	36107444	36107445	PSMB2	1:35642758:G:C	47
1	36107444	36107445	PSMB2	1:36037222:A:G	47
1	36184494	36184495	C1orf216	1:35855382:A:G	47
1	36184494	36184495	C1orf216	1:35969652:A:C	47
1	36184494	36184495	C1orf216	1:36312205:GATAT:G	47
1	36319088	36319089	AGO4	1:36233366:C:G	48
1	36319088	36319089	AGO4	1:36562551:A:G	48
1	36348809	36348810	AGO1	1:36147290:G:A	48
1	36348809	36348810	AGO1	1:36179708:C:T	48
1	36395715	36395716	RP4-789D17.5	1:36516392:CA:C	48
1	36644621	36644622	MAP7D1	1:36568272:G:T	49
1	36644621	36644622	MAP7D1	1:36586692:T:TA	49
1	36644621	36644622	MAP7D1	1:36589416:G:T	49
1	36644621	36644622	MAP7D1	1:36634414:G:A	49
1	36755318	36755319	THRAP3	1:36829700:T:C	49
1	36851476	36851477	STK40	1:36436778:T:A	50
1	36851476	36851477	STK40	1:36841347:C:T	50
1	36863478	36863479	LSM10	1:36849632:CT:C	50
1	36863478	36863479	LSM10	1:36900902:GT:G	50
1	36863478	36863479	LSM10	1:36916454:C:T	50
1	36863478	36863479	LSM10	1:36928903:T:C	50
1	36915887	36915888	OSCP1	1:36911913:T:C	50
1	36915887	36915888	OSCP1	1:37498102:A:G	50
1	36947651	36947652	CSF3R	1:36943916:C:G	51
1	36947651	36947652	CSF3R	1:36952851:G:A	51
1	37947290	37947291	ZC3H12A	1:37913357:G:A	52
1	37947290	37947291	ZC3H12A	1:38507988:C:T	52
1	37979120	37979121	MEAF6	1:37772682:C:T	52
1	37979120	37979121	MEAF6	1:37991659:C:T	52
1	37979120	37979121	MEAF6	1:38010243:G:A	52
1	38019890	38019891	SNIP1	1:37956469:T:TA	52
1	38019890	38019891	SNIP1	1:37993065:A:ATTAT	52
1	38019890	38019891	SNIP1	1:38035286:G:T	52
1	38019890	38019891	SNIP1	1:38188253:T:G	52
1	38061535	38061536	GNL2	1:37987742:T:C	52
1	38061535	38061536	GNL2	1:38093319:CACAAAACAAA:C	52
1	38157913	38157914	C1orf109	1:38159421:A:C	52
1	38157913	38157914	C1orf109	1:38171779:CTT:C	52
1	38158152	38158153	CDCA8	1:38173694:A:G	52
1	38465103	38465104	FHL3	1:37853633:C:T	53
1	38465103	38465104	FHL3	1:37892929:C:CA	53
1	38465103	38465104	FHL3	1:37941662:G:A	53
1	38465103	38465104	FHL3	1:38089114:C:T	53
1	38465103	38465104	FHL3	1:38175950:C:T	53
1	38465103	38465104	FHL3	1:38211792:G:A	53
1	38465103	38465104	FHL3	1:38313176:T:C	53
1	38465103	38465104	FHL3	1:38317532:A:T	53
1	38465103	38465104	FHL3	1:38416730:G:A	53
1	38465103	38465104	FHL3	1:38456028:TGAG:T	53
1	38465103	38465104	FHL3	1:38456106:G:A	53
1	38465103	38465104	FHL3	1:38465315:G:A	53
1	38465103	38465104	FHL3	1:38465418:C:T	53
1	38465103	38465104	FHL3	1:38515058:T:A	53
1	38465103	38465104	FHL3	1:38948624:GATATATATAT:G	53
1	38482254	38482255	UTP11L	1:38241396:T:<INS:ME:SVA>:38241718	53
1	38482254	38482255	UTP11L	1:38455891:G:C	53
1	39876150	39876151	KIAA0754	1:39622638:CT:C	55
1	39876150	39876151	KIAA0754	1:39635445:CT:C	55
1	39876150	39876151	KIAA0754	1:39967774:G:C	55
1	39934314	39934315	MACF1	1:39531112:CA:C	55
1	39934314	39934315	MACF1	1:39578532:A:G	55
1	39934314	39934315	MACF1	1:39662602:C:T	55
1	39934314	39934315	MACF1	1:39662654:C:T	55
1	39934314	39934315	MACF1	1:40012882:G:A	55
1	39957317	39957318	BMP8A	1:39926824:G:A	55
1	39957317	39957318	BMP8A	1:40020020:C:A	55
1	39957317	39957318	BMP8A	1:40251291:C:T	55
1	40098671	40098672	HEYL	1:40128220:CA:C	56
1	40098671	40098672	HEYL	1:40201007:A:G	56
1	40098671	40098672	HEYL	1:41051233:T:C	56
1	40157360	40157361	HPCAL4	1:39423848:A:G	56
1	40157360	40157361	HPCAL4	1:39662654:C:T	56
1	40157360	40157361	HPCAL4	1:40142117:CAA:C	56
1	40157360	40157361	HPCAL4	1:40151076:C:G	56
1	40157360	40157361	HPCAL4	1:40152117:G:A	56
1	40157360	40157361	HPCAL4	1:40154634:C:T	56
1	40157360	40157361	HPCAL4	1:40157508:A:C	56
1	40157360	40157361	HPCAL4	1:40158374:A:G	56
1	40157360	40157361	HPCAL4	1:40163589:A:G	56
1	40157360	40157361	HPCAL4	1:40168072:G:C	56
1	40157360	40157361	HPCAL4	1:40289570:C:T	56
1	40226870	40226871	PPIE	1:40203722:T:C	56
1	40237019	40237020	OXCT2	1:40217372:A:G	56
1	40237019	40237020	OXCT2	1:40226103:G:A	56
1	40254520	40254521	BMP8B	1:40213127:CTTTTTTTTTTTT:C	57
1	40254520	40254521	BMP8B	1:40232150:C:T	57
1	40254520	40254521	BMP8B	1:40250998:C:T	57
1	40254520	40254521	BMP8B	1:40299596:CTTTT:C	57
1	40254520	40254521	BMP8B	1:40540624:A:T	57
1	40323079	40323080	TRIT1	1:39752143:C:T	57
1	40323079	40323080	TRIT1	1:40300854:A:T	57
1	40323079	40323080	TRIT1	1:40306898:T:C	57
1	40323079	40323080	TRIT1	1:40317445:C:G	57
1	40367927	40367928	MYCL	1:39895281:G:A	57
1	40367927	40367928	MYCL	1:40059283:C:CCA	57
1	40367927	40367928	MYCL	1:40263717:C:CA	57
1	40367927	40367928	MYCL	1:40299460:GAA:G	57
1	40367927	40367928	MYCL	1:40319024:T:A	57
1	40367927	40367928	MYCL	1:40353955:G:A	57
1	40367927	40367928	MYCL	1:40356266:CCT:C	57
1	40367927	40367928	MYCL	1:40372928:AT:A	57
1	40367927	40367928	MYCL	1:40853071:T:G	57
1	40433290	40433291	MFSD2A	1:40261243:G:A	57
1	40433290	40433291	MFSD2A	1:40367598:G:GCCC	57
1	40433290	40433291	MFSD2A	1:40384968:G:A	57
1	41827593	41827594	FOXO6	1:41612657:C:G	58
1	41827593	41827594	FOXO6	1:41835685:C:T	58
1	42846476	42846477	RIMKLA	1:42738567:T:C	59
1	42846476	42846477	RIMKLA	1:42851857:A:G	59
1	42846476	42846477	RIMKLA	1:43354833:AT:ATT	59
1	42921681	42921682	ZMYND12	1:42942561:T:TTG	59
1	42921681	42921682	ZMYND12	1:42942763:TC:T	59
1	42924874	42924875	PPCS	1:42923470:A:G	59
1	43047104	43047105	CCDC30	1:42918075:T:C	59
1	43047104	43047105	CCDC30	1:42960741:G:A	59
1	43047104	43047105	CCDC30	1:43051744:G:A	59
1	43130533	43130534	PPIH	1:43138858:G:T	59
1	43130533	43130534	PPIH	1:43171822:T:C	59
1	43130533	43130534	PPIH	1:43457376:TA:T	59
1	43148826	43148827	YBX1	1:42172930:G:A	59
1	43259335	43259336	C1orf50	1:43238031:A:G	60
1	43259335	43259336	C1orf50	1:43258845:C:A	60
1	43282922	43282923	CCDC23	1:43297883:A:G	60
1	43295585	43295586	ERMAP	1:42929457:G:A	60
1	43295585	43295586	ERMAP	1:43317793:G:A	60
1	43424529	43424530	SLC2A1	1:43423955:T:C	61
1	43424529	43424530	SLC2A1	1:43459636:A:G	61
1	43424774	43424775	SLC2A1-AS1	1:43340246:C:CTTT	61
1	43424774	43424775	SLC2A1-AS1	1:43411829:G:A	61
1	43424774	43424775	SLC2A1-AS1	1:43416133:T:C	61
1	43424774	43424775	SLC2A1-AS1	1:43450074:AT:A	61
1	43424774	43424775	SLC2A1-AS1	1:43616692:T:A	61
1	43681026	43681027	WDR65	1:43692983:A:T	62
1	43716061	43716062	EBNA1BP2	1:42850403:A:G	62
1	43716061	43716062	EBNA1BP2	1:43638185:A:G	62
1	43785133	43785134	TIE1	1:43765089:A:G	62
1	43785133	43785134	TIE1	1:44316578:T:C	62
1	43785133	43785134	TIE1	1:44386445:G:A	62
1	43785133	43785134	TIE1	1:44451114:GA:G	62
1	43803519	43803520	MPL	1:44414676:T:C	62
1	43826728	43826729	CDC20	1:43927174:C:T	62
1	43833635	43833636	ELOVL1	1:43850473:A:G	62
1	43833635	43833636	ELOVL1	1:44145130:A:G	62
1	43833635	43833636	ELOVL1	1:44147579:GT:G	62
1	43853317	43853318	MED8	1:43824865:C:T	62
1	43853317	43853318	MED8	1:43831545:C:T	62
1	43853317	43853318	MED8	1:44008661:G:T	62
1	43853317	43853318	MED8	1:44514883:G:C	62
1	43910922	43910923	SZT2	1:43642673:A:G	62
1	43910922	43910923	SZT2	1:43824865:C:T	62
1	43910922	43910923	SZT2	1:43843602:G:T	62
1	43910922	43910923	SZT2	1:43855626:G:C	62
1	43910922	43910923	SZT2	1:43884839:A:C	62
1	43910922	43910923	SZT2	1:44073145:C:G	62
1	43919478	43919479	HYI	1:43804340:G:A	62
1	43919478	43919479	HYI	1:43826099:A:G	62
1	43919478	43919479	HYI	1:43827190:C:A	62
1	43919478	43919479	HYI	1:43901458:T:G	62
1	43919478	43919479	HYI	1:43916642:T:C	62
1	43919478	43919479	HYI	1:43975238:G:A	62
1	43919478	43919479	HYI	1:44212080:G:A	62
1	44385794	44385795	ST3GAL3	1:44205094:T:C	63
1	44385794	44385795	ST3GAL3	1:44215828:C:T	63
1	44385794	44385795	ST3GAL3	1:44379248:T:G	63
1	44432831	44432832	IPO13	1:44831809:TA:T	63
1	44437140	44437141	DPH2	1:44446651:T:C	63
1	44441726	44441727	ATP6V0B	1:44134887:T:C	63
1	44441726	44441727	ATP6V0B	1:44430163:C:T	63
1	44441726	44441727	ATP6V0B	1:44443874:T:TGAC	63
1	44441726	44441727	ATP6V0B	1:44446584:G:A	63
1	44441726	44441727	ATP6V0B	1:44455871:T:C	63
1	44441726	44441727	ATP6V0B	1:44474802:G:A	63
1	44441726	44441727	ATP6V0B	1:44550351:CA:C	63
1	44441726	44441727	ATP6V0B	1:45129904:C:T	63
1	44450536	44450537	B4GALT2	1:44362709:ATT:A	63
1	44685091	44685092	DMAP1	1:44537545:G:C	64
1	44685091	44685092	DMAP1	1:44804480:G:A	64
1	44685091	44685092	DMAP1	1:45342355:C:G	64
1	45113979	45113980	RNF220	1:44509818:A:T	65
1	45113979	45113980	RNF220	1:45132981:T:G	65
1	45113979	45113980	RNF220	1:45399156:G:A	65
1	45140073	45140074	TMEM53	1:45161553:C:G	65
1	45472787	45472788	HECTD3	1:45441066:CT:C	66
1	45472787	45472788	HECTD3	1:45569403:G:A	66
1	45472787	45472788	HECTD3	1:46032307:A:G	66
1	45472787	45472788	HECTD3	1:46059205:C:A	66
1	45480218	45480219	UROD	1:45177071:G:A	66
1	45480218	45480219	UROD	1:45278364:C:T	66
1	45480218	45480219	UROD	1:45464450:A:C	66
1	45771880	45771881	ZSWIM5	1:45017067:G:A	66
1	45771880	45771881	ZSWIM5	1:45295296:C:T	66
1	45771880	45771881	ZSWIM5	1:45483812:C:G	66
1	45771880	45771881	ZSWIM5	1:45677199:G:GAAA	66
1	45771880	45771881	ZSWIM5	1:45716466:TA:TAA	66
1	45771880	45771881	ZSWIM5	1:46325608:C:T	66
1	45805906	45805907	MUTYH	1:45774354:T:C	67
1	45805906	45805907	MUTYH	1:45905383:G:T	67
1	45805906	45805907	MUTYH	1:46013577:G:A	67
1	45956871	45956872	TESK2	1:45893811:G:A	67
1	45956871	45956872	TESK2	1:45973928:G:A	67
1	45965524	45965525	CCDC163P	1:45946654:T:C	67
1	45975104	45975105	MMACHC	1:45907751:C:G	67
1	45987538	45987539	PRDX1	1:45003913:A:G	67
1	45987538	45987539	PRDX1	1:45985760:G:A	67
1	45987538	45987539	PRDX1	1:45987574:C:A	67
1	45987538	45987539	PRDX1	1:46011376:G:GCA	67
1	45987538	45987539	PRDX1	1:46198213:T:C	67
1	46034721	46034722	AKR1A1	1:45783656:G:A	67
1	46034721	46034722	AKR1A1	1:45912262:A:T	67
1	46034721	46034722	AKR1A1	1:46020795:T:C	67
1	46499539	46499540	MAST2	1:45907751:C:G	68
1	46499539	46499540	MAST2	1:45927970:G:A	68
1	46499539	46499540	MAST2	1:46262551:A:G	68
1	46499539	46499540	MAST2	1:46695699:C:T	68
1	46598584	46598585	PIK3R3	1:45622128:TA:T	68
1	46598584	46598585	PIK3R3	1:46482216:A:G	68
1	46598584	46598585	PIK3R3	1:46590468:CAA:C	68
1	46598584	46598585	PIK3R3	1:46605728:A:C	68
1	46663773	46663774	POMGNT1	1:46698490:T:G	68
1	46663773	46663774	POMGNT1	1:46713139:T:C	68
1	46663773	46663774	POMGNT1	1:46732948:C:G	68
1	46663773	46663774	POMGNT1	1:46755800:C:T	68
1	47770988	47770989	STIL	1:47856480:G:C	69
1	47799612	47799613	CMPK1	1:47709909:A:G	69
1	47799612	47799613	CMPK1	1:47718450:TAC:T	69
1	47799612	47799613	CMPK1	1:47783966:C:G	69
1	47799612	47799613	CMPK1	1:47817492:C:T	69
1	47799612	47799613	CMPK1	1:47846988:C:G	69
1	47901688	47901689	FOXD2	1:47860423:T:C	69
1	47901688	47901689	FOXD2	1:48684906:A:G	69
1	48706055	48706056	SLC5A9	1:48708250:C:T	70
1	48706055	48706056	SLC5A9	1:48710223:C:T	70
1	48706055	48706056	SLC5A9	1:48717808:T:G	70
1	48706055	48706056	SLC5A9	1:48725096:G:C	70
1	48706055	48706056	SLC5A9	1:48733645:G:A	70
1	48937826	48937827	SPATA6	1:48606878:G:A	71
1	48937826	48937827	SPATA6	1:48659817:C:G	71
1	48937826	48937827	SPATA6	1:48710749:T:TTTTATA	71
1	48937826	48937827	SPATA6	1:48762675:TCACAATGAG:T	71
1	48937826	48937827	SPATA6	1:48780429:G:A	71
1	48937826	48937827	SPATA6	1:48796120:C:A	71
1	48937826	48937827	SPATA6	1:48936031:C:A	71
1	48937826	48937827	SPATA6	1:49083071:T:C	71
1	49242406	49242407	BEND5	1:49251687:TA:T	72
1	51425409	51425410	FAF1	1:51312619:T:C	76
1	51425409	51425410	FAF1	1:51469528:A:AT	76
1	51435615	51435616	CDKN2C	1:50891021:A:G	76
1	51435615	51435616	CDKN2C	1:51044928:G:A	76
1	51435615	51435616	CDKN2C	1:51420212:A:AT	76
1	52237747	52237748	OSBPL9	1:52027188:A:G	77
1	52237747	52237748	OSBPL9	1:52095620:CA:C	77
1	52237747	52237748	OSBPL9	1:52221181:G:T	77
1	52237747	52237748	OSBPL9	1:52345767:G:A	77
1	52822484	52822485	CC2D1B	1:52814170:G:A	78
1	52822484	52822485	CC2D1B	1:52818188:G:A	78
1	52822484	52822485	CC2D1B	1:52819978:C:G	78
1	52822484	52822485	CC2D1B	1:52849978:A:G	78
1	52822484	52822485	CC2D1B	1:53168979:C:T	78
1	52870058	52870059	ORC1	1:53006622:A:C	78
1	52870299	52870300	PRPF38A	1:53006199:AG:A	78
1	53019158	53019159	ZCCHC11	1:52532634:C:T	78
1	53019158	53019159	ZCCHC11	1:52560475:TCAAAAA:T	78
1	53019158	53019159	ZCCHC11	1:52866914:C:T	78
1	53019158	53019159	ZCCHC11	1:52885028:CAAA:C	78
1	53068071	53068072	GPX7	1:52190019:G:A	78
1	53068071	53068072	GPX7	1:52504575:GT:G	78
1	53068071	53068072	GPX7	1:52910701:G:GTA	78
1	53068071	53068072	GPX7	1:53062241:G:C	78
1	53068071	53068072	GPX7	1:53068073:G:A	78
1	53068071	53068072	GPX7	1:53109019:C:T	78
1	53099264	53099265	FAM159A	1:53080644:AT:A	78
1	53099264	53099265	FAM159A	1:53099517:A:G	78
1	53099264	53099265	FAM159A	1:53104770:G:A	78
1	53544321	53544322	PODN	1:53263191:T:A	79
1	53544321	53544322	PODN	1:53538669:G:A	79
1	53544321	53544322	PODN	1:53591846:A:G	79
1	53544321	53544322	PODN	1:53592963:G:A	79
1	53544321	53544322	PODN	1:53609793:G:A	79
1	53544321	53544322	PODN	1:53677739:A:AT	79
1	53608288	53608289	SLC1A7	1:53488038:A:G	79
1	53608288	53608289	SLC1A7	1:53567229:C:T	79
1	53608288	53608289	SLC1A7	1:53591846:A:G	79
1	53608288	53608289	SLC1A7	1:53594104:A:<CN0>:0	79
1	53608288	53608289	SLC1A7	1:53606080:C:T	79
1	53662530	53662531	CPT2	1:53679229:A:G	79
1	53662530	53662531	CPT2	1:53698887:CA:C	79
1	53686247	53686248	C1orf123	1:53676924:T:C	79
1	53686247	53686248	C1orf123	1:53686383:C:G	79
1	53686247	53686248	C1orf123	1:53701581:A:G	79
1	54355461	54355462	YIPF1	1:54320905:C:T	81
1	54355461	54355462	YIPF1	1:54337886:G:A	81
1	54355461	54355462	YIPF1	1:54355804:C:A	81
1	54355461	54355462	YIPF1	1:54456151:T:A	81
1	54355461	54355462	YIPF1	1:54470321:C:T	81
1	54411274	54411275	HSPB11	1:54411541:CCTCCACCGAGTTCCCGGGCGCGCTCG:C	81
1	54519806	54519807	TCEANC2	1:54547351:AGTC:A	82
1	54519806	54519807	TCEANC2	1:54563239:A:T	82
1	54519806	54519807	TCEANC2	1:54757151:C:T	82
1	54662076	54662077	CYB5RL	1:54608119:G:A	82
1	54662076	54662077	CYB5RL	1:54620197:G:A	82
1	54662076	54662077	CYB5RL	1:54630948:C:T	82
1	54662076	54662077	CYB5RL	1:54658463:G:C	82
1	54665745	54665746	RP11-446E24.4	1:54654862:T:TATAAATAAATAAATAAATA	82
1	54675618	54675619	MRPL37	1:54694214:G:A	82
1	54879138	54879139	SSBP3	1:54672578:TTG:T	82
1	54879138	54879139	SSBP3	1:54691465:C:T	82
1	54879138	54879139	SSBP3	1:54858912:G:T	82
1	54879138	54879139	SSBP3	1:54901030:A:T	82
1	54879138	54879139	SSBP3	1:54917779:C:CA	82
1	54879138	54879139	SSBP3	1:54946847:G:A	82
1	54879138	54879139	SSBP3	1:54952140:G:A	82
1	55560991	55560992	USP24	1:55688543:C:A	83
1	55560991	55560992	USP24	1:55718708:C:A	83
1	55560991	55560992	USP24	1:55742210:A:G	83
1	58349756	58349757	DAB1	1:57760604:C:T	85
1	58349756	58349757	DAB1	1:58979627:T:C	85
1	58349756	58349757	DAB1	1:58992071:T:A	85
1	59012379	59012380	OMA1	1:58994097:T:C	86
1	59012379	59012380	OMA1	1:58996632:A:T	86
1	59012379	59012380	OMA1	1:59010422:C:T	86
1	59012379	59012380	OMA1	1:59053745:C:T	86
1	59012379	59012380	OMA1	1:59161678:C:A	86
1	59012379	59012380	OMA1	1:59163263:A:T	86
1	59043165	59043166	TACSTD2	1:59044803:C:T	86
1	59043165	59043166	TACSTD2	1:59088019:G:A	86
1	59165748	59165749	MYSM1	1:58237027:A:AATAAAT	87
1	59165748	59165749	MYSM1	1:58872263:A:G	87
1	59165748	59165749	MYSM1	1:59073430:T:C	87
1	59165748	59165749	MYSM1	1:59116991:A:G	87
1	59165748	59165749	MYSM1	1:59163263:A:T	87
1	59249784	59249785	JUN	1:59475736:G:C	87
1	59249784	59249785	JUN	1:59892098:G:A	87
1	59249784	59249785	JUN	1:60140247:G:A	87
1	59249784	59249785	JUN	1:60140931:T:G	87
1	59250831	59250832	RP4-794H19.2	1:59317443:A:G	87
1	59250831	59250832	RP4-794H19.2	1:59375154:T:G	87
1	59250831	59250832	RP4-794H19.2	1:59486776:A:AT	87
1	59279013	59279014	RP11-63G10.3	1:58897230:GA:G	87
1	59362374	59362375	RP4-794H19.1	1:59372733:CTT:C	87
1	59362374	59362375	RP4-794H19.1	1:59416511:C:T	87
1	60221343	60221344	FGGY	1:59589398:C:A	88
1	60221343	60221344	FGGY	1:59758346:G:A	88
1	60221343	60221344	FGGY	1:59771204:C:CA	88
1	60221343	60221344	FGGY	1:60221804:A:G	88
1	60221343	60221344	FGGY	1:61217232:G:C	88
1	62660502	62660503	L1TD1	1:62465872:GT:G	91
1	62660502	62660503	L1TD1	1:62561804:T:C	91
1	62660502	62660503	L1TD1	1:62647162:C:T	91
1	62660502	62660503	L1TD1	1:62657155:C:G	91
1	62660502	62660503	L1TD1	1:62676091:C:A	91
1	62660502	62660503	L1TD1	1:62680222:GC:G	91
1	62660502	62660503	L1TD1	1:62685408:CA:C	91
1	62660502	62660503	L1TD1	1:62724753:G:A	91
1	62660502	62660503	L1TD1	1:62744363:G:A	91
1	62660502	62660503	L1TD1	1:62764607:T:TA	91
1	62660502	62660503	L1TD1	1:62930173:C:G	91
1	62660502	62660503	L1TD1	1:63231768:A:G	91
1	62902325	62902326	USP1	1:62900812:G:C	92
1	62902325	62902326	USP1	1:62902874:A:G	92
1	63099216	63099217	DOCK7	1:63145439:G:A	92
1	63099216	63099217	DOCK7	1:63153866:C:G	92
1	63099216	63099217	DOCK7	1:63248917:CT:C	92
1	63099216	63099217	DOCK7	1:63402166:ATG:A	92
1	63286853	63286854	ATG4C	1:63253117:CTTCA:C	92
1	63286853	63286854	ATG4C	1:63263783:T:C	92
1	63286853	63286854	ATG4C	1:63411958:G:A	92
1	63286853	63286854	ATG4C	1:63431908:GAGA:G	92
1	63286853	63286854	ATG4C	1:63722452:A:G	92
1	64020745	64020746	EFCAB7	1:63926963:T:G	94
1	64020745	64020746	EFCAB7	1:64070344:C:T	94
1	64059391	64059392	ITGB3BP	1:63582114:C:T	94
1	64059391	64059392	ITGB3BP	1:63722433:T:A	94
1	64059391	64059392	ITGB3BP	1:63874916:T:C	94
1	64059391	64059392	ITGB3BP	1:63905692:G:A	94
1	64059391	64059392	ITGB3BP	1:63930811:C:T	94
1	64059391	64059392	ITGB3BP	1:63955008:T:C	94
1	64117025	64117026	PGM1	1:63486375:T:C	94
1	64117025	64117026	PGM1	1:63902524:C:G	94
1	64117025	64117026	PGM1	1:63930811:C:T	94
1	64117025	64117026	PGM1	1:64074217:G:A	94
1	64117025	64117026	PGM1	1:64132267:AT:A	94
1	64117025	64117026	PGM1	1:64827479:A:C	94
1	64590216	64590217	ROR1	1:64291940:T:C	94
1	65344745	65344746	JAK1	1:64761549:G:GA	95
1	65344745	65344746	JAK1	1:65167040:CT:C	95
1	65344745	65344746	JAK1	1:65225309:C:T	95
1	65344745	65344746	JAK1	1:65307994:T:G	95
1	65344745	65344746	JAK1	1:65335354:A:G	95
1	65344745	65344746	JAK1	1:65414466:C:G	95
1	65344745	65344746	JAK1	1:65524582:C:G	95
1	65344745	65344746	JAK1	1:65810601:C:T	95
1	65468119	65468120	RP11-182I10.3	1:65032544:T:A	95
1	65468119	65468120	RP11-182I10.3	1:65518454:G:A	95
1	65469769	65469770	RP4-535B20.4	1:65489369:T:C	95
1	65631614	65631615	AK4	1:65629245:A:G	96
1	65631614	65631615	AK4	1:65631487:G:T	96
1	65631614	65631615	AK4	1:65666486:G:GT	96
1	65849768	65849769	DNAJC6	1:65730224:G:C	97
1	65849768	65849769	DNAJC6	1:66175112:T:C	97
1	65886392	65886393	LEPROT	1:65879488:A:C	97
1	65886392	65886393	LEPROT	1:65886211:G:C	97
1	65886392	65886393	LEPROT	1:65892709:G:A	97
1	65886392	65886393	LEPROT	1:65894494:C:G	97
1	65886392	65886393	LEPROT	1:65896561:G:A	97
1	65886392	65886393	LEPROT	1:65896868:C:T	97
1	66085622	66085623	LEPR	1:65699894:T:A	98
1	66085622	66085623	LEPR	1:65822871:G:A	98
1	66085622	66085623	LEPR	1:65842900:G:C	98
1	66085622	66085623	LEPR	1:65886211:G:C	98
1	66085622	66085623	LEPR	1:65894069:C:G	98
1	66085622	66085623	LEPR	1:65903445:A:T	98
1	66085622	66085623	LEPR	1:65938143:AAT:A	98
1	66085622	66085623	LEPR	1:65958496:C:CT	98
1	66085622	66085623	LEPR	1:66067396:T:C	98
1	66085622	66085623	LEPR	1:66073814:G:T	98
1	66833176	66833177	PDE4B	1:66753955:C:T	101
1	66833176	66833177	PDE4B	1:66793745:A:C	101
1	67161115	67161116	SGIP1	1:66998618:T:C	102
1	67161115	67161116	SGIP1	1:67209562:T:C	102
1	67845610	67845611	IL12RB2	1:66940780:G:A	103
1	67845610	67845611	IL12RB2	1:67754436:C:CATAT	103
1	67845610	67845611	IL12RB2	1:67781117:A:G	103
1	67845610	67845611	IL12RB2	1:67798445:T:C	103
1	67845610	67845611	IL12RB2	1:67992499:C:T	103
1	67895339	67895340	SERBP1	1:67866184:CACAA:C	103
1	68151358	68151359	GADD45A	1:67556811:GA:GAA	104
1	68151358	68151359	GADD45A	1:68018808:G:A	104
1	68151358	68151359	GADD45A	1:68026193:C:T	104
1	68151358	68151359	GADD45A	1:68152764:CT:C	104
1	68698205	68698206	WLS	1:68640353:A:G	106
1	68698205	68698206	WLS	1:68700223:AC:A	106
1	68698205	68698206	WLS	1:68721141:C:T	106
1	68698205	68698206	WLS	1:68727229:C:G	106
1	68698205	68698206	WLS	1:68736352:C:G	106
1	68698205	68698206	WLS	1:68741905:T:C	106
1	68698205	68698206	WLS	1:68827605:GC:G	106
1	68698205	68698206	WLS	1:68854208:C:A	106
1	68962764	68962765	DEPDC1	1:69405108:G:A	106
1	70612803	70612804	LRRC7	1:69974422:T:C	109
1	70612803	70612804	LRRC7	1:70072836:G:A	109
1	70612803	70612804	LRRC7	1:70099100:G:GTTAT	109
1	70612803	70612804	LRRC7	1:70107422:T:G	109
1	70612803	70612804	LRRC7	1:70142373:C:T	109
1	70612803	70612804	LRRC7	1:71039285:A:AATCT	109
1	70671302	70671303	LRRC40	1:70632344:T:TA	109
1	70671302	70671303	LRRC40	1:70847310:A:G	109
1	70715424	70715425	SRSF11	1:70689860:G:T	109
1	70790639	70790640	ANKRD13C	1:70768176:A:G	109
1	70790639	70790640	ANKRD13C	1:70858435:A:G	109
1	70820634	70820635	HHLA3	1:70842317:C:T	109
1	70820634	70820635	HHLA3	1:70847571:T:C	109
1	70820634	70820635	HHLA3	1:70867001:T:TA	109
1	70900533	70900534	CTH	1:70876758:G:A	109
1	71513490	71513491	PTGER3	1:71328975:T:C	110
1	71513490	71513491	PTGER3	1:71430966:G:C	110
1	71513490	71513491	PTGER3	1:71907909:CT:C	110
1	72566599	72566600	NEGR1	1:72004711:A:C	112
1	72566599	72566600	NEGR1	1:72114787:G:A	112
1	72566599	72566600	NEGR1	1:72235997:G:A	112
1	72566599	72566600	NEGR1	1:72461382:C:T	112
1	72566599	72566600	NEGR1	1:72544300:ACT:A	112
1	72566599	72566600	NEGR1	1:72562330:C:CTTTTA	112
1	72566599	72566600	NEGR1	1:72619961:C:A	112
1	72566599	72566600	NEGR1	1:72739678:C:CT	112
1	72566599	72566600	NEGR1	1:72748567:G:GTCCT	112
1	72566599	72566600	NEGR1	1:72748669:A:C	112
1	72566599	72566600	NEGR1	1:72749848:T:C	112
1	72566599	72566600	NEGR1	1:72819360:A:G	112
1	72566599	72566600	NEGR1	1:72827776:G:A	112
1	72566599	72566600	NEGR1	1:72975877:C:T	112
1	72566599	72566600	NEGR1	1:73075932:T:C	112
1	74663830	74663831	LRRIQ3	1:74641543:T:C	114
1	74663830	74663831	LRRIQ3	1:74681010:C:CT	114
1	74663947	74663948	FPGT-TNNI3K	1:74506942:G:A	114
1	74663947	74663948	FPGT-TNNI3K	1:74656617:T:C	114
1	74664034	74664035	FPGT	1:74671519:A:G	114
1	74664034	74664035	FPGT	1:75195162:C:CA	114
1	75005938	75005939	TNNI3K	1:74644454:A:G	114
1	75005938	75005939	TNNI3K	1:74679219:TA:T	114
1	75165016	75165017	RP11-17E13.2	1:75169610:T:C	114
1	75165016	75165017	RP11-17E13.2	1:75172001:T:A	114
1	75165016	75165017	RP11-17E13.2	1:75218704:C:T	114
1	75165016	75165017	RP11-17E13.2	1:76035356:C:T	114
1	75198494	75198495	CRYZ	1:74878368:A:G	115
1	75198494	75198495	CRYZ	1:75168986:C:A	115
1	75198494	75198495	CRYZ	1:75170763:ATAAACTT:A	115
1	75198494	75198495	CRYZ	1:75199299:C:G	115
1	75198494	75198495	CRYZ	1:75199973:T:C	115
1	75198494	75198495	CRYZ	1:75216327:A:G	115
1	75198494	75198495	CRYZ	1:75637100:TTTATTA:TTTATTATTA	115
1	75198494	75198495	CRYZ	1:75738088:A:AT	115
1	75229576	75229577	TYW3	1:74468116:C:CT	115
1	75229576	75229577	TYW3	1:75178360:C:T	115
1	75229576	75229577	TYW3	1:75192907:C:<INS:ME:LINE1>:75196563	115
1	75229576	75229577	TYW3	1:75198740:A:C	115
1	75229576	75229577	TYW3	1:75340281:G:A	115
1	75229576	75229577	TYW3	1:75543543:T:G	115
1	75229576	75229577	TYW3	1:75849610:G:T	115
1	76076780	76076781	SLC44A5	1:75301685:T:<INS:ME:ALU>:75301964	116
1	76076780	76076781	SLC44A5	1:75728129:C:T	116
1	76076780	76076781	SLC44A5	1:75865589:C:T	116
1	76076780	76076781	SLC44A5	1:75893775:A:T	116
1	76076780	76076781	SLC44A5	1:75913905:C:T	116
1	76076780	76076781	SLC44A5	1:75959540:TC:T	116
1	76076780	76076781	SLC44A5	1:76025899:T:C	116
1	76076780	76076781	SLC44A5	1:76068279:T:C	116
1	76076780	76076781	SLC44A5	1:76257488:C:T	116
1	76076780	76076781	SLC44A5	1:76404710:C:CTGG	116
1	76779597	76779598	ST6GALNAC3	1:76509783:G:A	117
1	76779597	76779598	ST6GALNAC3	1:76517127:C:G	117
1	76779597	76779598	ST6GALNAC3	1:76571682:G:A	117
1	76779597	76779598	ST6GALNAC3	1:76998463:G:T	117
1	77685110	77685111	PIGK	1:77369491:A:C	118
1	77685110	77685111	PIGK	1:77558057:G:C	118
1	77685110	77685111	PIGK	1:77562861:C:T	118
1	77685110	77685111	PIGK	1:77594606:T:C	118
1	77685110	77685111	PIGK	1:77721961:G:T	118
1	77685110	77685111	PIGK	1:77897688:T:C	118
1	78022929	78022930	AK5	1:77733420:G:A	118
1	78022929	78022930	AK5	1:77748664:C:T	118
1	78022929	78022930	AK5	1:77885368:GA:G	118
1	78022929	78022930	AK5	1:77897688:T:C	118
1	78022929	78022930	AK5	1:77941188:TTA:T	118
1	78022929	78022930	AK5	1:77943719:A:C	118
1	78022929	78022930	AK5	1:77976907:A:G	118
1	78022929	78022930	AK5	1:78326893:G:A	118
1	78022929	78022930	AK5	1:78423052:G:T	118
1	78022929	78022930	AK5	1:78465302:A:C	118
1	78022929	78022930	AK5	1:78808694:CTT:CT	118
1	78022929	78022930	AK5	1:78913015:A:G	118
1	78225504	78225505	USP33	1:78054223:C:T	119
1	78225504	78225505	USP33	1:78239310:T:TA	119
1	78225504	78225505	USP33	1:78529188:C:CA	119
1	78225504	78225505	USP33	1:78652036:A:C	119
1	78407395	78407396	NEXN	1:78052943:CT:C	119
1	78407395	78407396	NEXN	1:78156975:C:T	119
1	78407395	78407396	NEXN	1:78377424:TTATA:T	119
1	78444793	78444794	FUBP1	1:78450517:C:A	119
1	78470618	78470619	DNAJB4	1:78386304:TA:T	119
1	78470618	78470619	DNAJB4	1:78392446:G:A	119
1	78470618	78470619	DNAJB4	1:78470506:C:T	119
1	78511585	78511586	GIPC2	1:77625671:A:G	119
1	78511585	78511586	GIPC2	1:78416945:T:C	119
1	78511585	78511586	GIPC2	1:78887002:G:T	119
1	78956756	78956757	PTGFR	1:78607067:T:<INS:ME:ALU>:78607345	120
1	78956756	78956757	PTGFR	1:78839926:G:A	120
1	78956756	78956757	PTGFR	1:78889921:G:A	120
1	78956756	78956757	PTGFR	1:78913015:A:G	120
1	78956756	78956757	PTGFR	1:78989850:A:C	120
1	78956756	78956757	PTGFR	1:79024688:T:C	120
1	79102376	79102377	IFI44L	1:79111691:G:A	120
1	79128419	79128420	IFI44	1:79122848:A:G	120
1	81106968	81106969	RP5-887A10.1	1:80529103:A:G	122
1	84417609	84417610	TTLL7	1:84321948:A:G	125
1	84417609	84417610	TTLL7	1:84398624:G:GA	125
1	84417609	84417610	TTLL7	1:84589113:A:C	125
1	84417609	84417610	TTLL7	1:84617572:G:A	125
1	84417609	84417610	TTLL7	1:84933928:T:C	125
1	84417609	84417610	TTLL7	1:85160258:C:T	125
1	84543613	84543614	RP11-486G15.2	1:84623756:CT:C	125
1	84644517	84644518	PRKACB	1:84369984:A:C	126
1	84644517	84644518	PRKACB	1:84700141:A:G	126
1	84644517	84644518	PRKACB	1:84987141:T:C	126
1	84644517	84644518	PRKACB	1:85316955:A:C	126
1	84810518	84810519	SAMD13	1:84760823:T:C	126
1	84810518	84810519	SAMD13	1:84828936:C:T	126
1	84810518	84810519	SAMD13	1:85514841:T:G	126
1	85462795	85462796	MCOLN2	1:85402644:C:G	127
1	85462795	85462796	MCOLN2	1:85408324:G:A	127
1	85462795	85462796	MCOLN2	1:85470042:GC:G	127
1	85462795	85462796	MCOLN2	1:85501052:T:C	127
1	85462795	85462796	MCOLN2	1:85676959:A:G	127
1	85462795	85462796	MCOLN2	1:85875235:T:C	127
1	85462795	85462796	MCOLN2	1:85974030:A:C	127
1	85462795	85462796	MCOLN2	1:86460094:GAA:G	127
1	85495641	85495642	MCOLN3	1:85045094:G:C	127
1	85495641	85495642	MCOLN3	1:85449359:CT:C	127
1	85495641	85495642	MCOLN3	1:85528872:G:A	127
1	85495641	85495642	MCOLN3	1:85993006:G:A	127
1	85592235	85592236	WDR63	1:85337178:A:G	128
1	85592235	85592236	WDR63	1:85435399:C:T	128
1	85592235	85592236	WDR63	1:85465026:G:A	128
1	85592235	85592236	WDR63	1:85496484:T:C	128
1	85592235	85592236	WDR63	1:85621172:T:A	128
1	85666195	85666196	SYDE2	1:85666156:T:G	128
1	85666195	85666196	SYDE2	1:85754145:G:A	128
1	85725315	85725316	C1orf52	1:85721478:T:TTACAGTGGGTTTATGA	128
1	86042540	86042541	DDAH1	1:85744792:CATG:C	129
1	86042540	86042541	DDAH1	1:85862719:TA:T	129
1	86042540	86042541	DDAH1	1:85922982:T:C	129
1	86042540	86042541	DDAH1	1:85924951:C:G	129
1	86042540	86042541	DDAH1	1:85991484:G:C	129
1	86042540	86042541	DDAH1	1:86045104:T:C	129
1	86042540	86042541	DDAH1	1:86223948:C:T	129
1	86042540	86042541	DDAH1	1:86616626:A:G	129
1	86622454	86622455	COL24A1	1:86457751:T:C	130
1	86622454	86622455	COL24A1	1:86631674:T:G	130
1	86622454	86622455	COL24A1	1:86647234:T:G	130
1	86861659	86861660	ODF2L	1:85873237:C:T	131
1	86861659	86861660	ODF2L	1:85878208:C:T	131
1	86861659	86861660	ODF2L	1:85996047:T:A	131
1	86861659	86861660	ODF2L	1:86368762:A:G	131
1	86861659	86861660	ODF2L	1:86583054:A:G	131
1	86861659	86861660	ODF2L	1:86604531:C:CTTTT	131
1	86861659	86861660	ODF2L	1:86881420:T:G	131
1	86861659	86861660	ODF2L	1:87066945:A:G	131
1	86861659	86861660	ODF2L	1:87164312:CT:C	131
1	86861659	86861660	ODF2L	1:87657073:G:A	131
1	86861659	86861660	ODF2L	1:87826392:A:G	131
1	87199926	87199927	SH3GLB1	1:87200054:C:T	132
1	87199926	87199927	SH3GLB1	1:87261089:TTAGAGTTCATCTCTG:T	132
1	87199926	87199927	SH3GLB1	1:87267670:G:A	132
1	87199926	87199927	SH3GLB1	1:87321784:G:T	132
1	87379747	87379748	SEP15	1:86879659:A:G	132
1	87379747	87379748	SEP15	1:87584245:A:G	132
1	87458691	87458692	RP5-1052I5.2	1:87249207:CA:C	132
1	87458691	87458692	RP5-1052I5.2	1:87505590:A:G	132
1	87458764	87458765	HS2ST1	1:87259914:C:A	132
1	87458764	87458765	HS2ST1	1:87260077:A:G	132
1	87458764	87458765	HS2ST1	1:87397788:G:C	132
1	87458764	87458765	HS2ST1	1:87579358:C:T	132
1	87597737	87597738	RP5-1052I5.1	1:87365875:T:C	133
1	89298611	89298612	PKN2	1:89322809:C:T	135
1	89357626	89357627	GTF2B	1:89346691:CA:C	135
1	89357626	89357627	GTF2B	1:89487189:G:A	135
1	89458441	89458442	RBMXL1	1:89358186:A:T	136
1	89458441	89458442	RBMXL1	1:89403010:C:G	136
1	89458441	89458442	RBMXL1	1:89455980:C:A	136
1	89458441	89458442	RBMXL1	1:89457697:T:C	136
1	89458441	89458442	RBMXL1	1:89463573:C:A	136
1	89458441	89458442	RBMXL1	1:89682571:T:C	136
1	89458441	89458442	RBMXL1	1:89742521:T:C	136
1	89458635	89458636	CCBL2	1:89435523:T:A	136
1	89458635	89458636	CCBL2	1:89457697:T:C	136
1	89458635	89458636	CCBL2	1:89463572:T:A	136
1	89458635	89458636	CCBL2	1:89475230:T:G	136
1	89458635	89458636	CCBL2	1:89571092:T:G	136
1	89458635	89458636	CCBL2	1:89671013:A:C	136
1	89458635	89458636	CCBL2	1:89738232:G:C	136
1	89458635	89458636	CCBL2	1:89923327:T:A	136
1	89488433	89488434	GBP3	1:89475842:A:G	136
1	89488433	89488434	GBP3	1:89506093:G:A	136
1	89488433	89488434	GBP3	1:89721862:C:T	136
1	89488433	89488434	GBP3	1:90393057:G:A	136
1	89530912	89530913	GBP1	1:89684499:C:T	136
1	89585902	89585903	GBP2	1:89612691:C:A	136
1	89585902	89585903	GBP2	1:89641171:C:T	136
1	89585902	89585903	GBP2	1:89830347:T:TA	136
1	89652208	89652209	GBP4	1:89656244:C:T	136
1	89652208	89652209	GBP4	1:89738232:G:C	136
1	89652208	89652209	GBP4	1:89786996:AT:A	136
1	89738486	89738487	GBP5	1:88740865:T:C	136
1	89738486	89738487	GBP5	1:89733273:T:C	136
1	89738486	89738487	GBP5	1:89957382:C:T	136
1	89829618	89829619	GBP6	1:89817783:T:C	136
1	90033799	90033800	LRRC8B	1:89556383:G:A	137
1	90033799	90033800	LRRC8B	1:89896728:T:G	137
1	90033799	90033800	LRRC8B	1:89990702:T:G	137
1	90033799	90033800	LRRC8B	1:89997948:T:C	137
1	90033799	90033800	LRRC8B	1:90045973:T:G	137
1	90033799	90033800	LRRC8B	1:90065471:C:T	137
1	90098698	90098699	RP11-302M6.4	1:90228519:C:T	138
1	90098698	90098699	RP11-302M6.4	1:90278842:T:C	138
1	90098698	90098699	RP11-302M6.4	1:90339193:C:T	138
1	90229103	90229104	LRRC8C	1:90043236:A:G	138
1	90229103	90229104	LRRC8C	1:90085266:T:C	138
1	90229103	90229104	LRRC8C	1:90135433:A:G	138
1	90229103	90229104	LRRC8C	1:90196552:C:T	138
1	90229103	90229104	LRRC8C	1:90213413:C:T	138
1	90229103	90229104	LRRC8C	1:90977104:A:T	138
1	90286426	90286427	RP5-943J3.2	1:90152634:A:C	139
1	90312138	90312139	LRRC8D	1:90044165:A:C	139
1	90312138	90312139	LRRC8D	1:90278842:T:C	139
1	90312138	90312139	LRRC8D	1:90321527:T:G	139
1	90312138	90312139	LRRC8D	1:90321893:T:A	139
1	90312138	90312139	LRRC8D	1:90353989:A:G	139
1	90460726	90460727	ZNF326	1:91233517:TTTG:T	139
1	91487281	91487282	ZNF644	1:91522724:C:A	142
1	91487281	91487282	ZNF644	1:91754415:G:A	142
1	91978683	91978684	CDC7	1:91512708:C:T	143
1	91978683	91978684	CDC7	1:91968278:G:A	143
1	91978683	91978684	CDC7	1:92012266:T:A	143
1	91978683	91978684	CDC7	1:92013622:T:C	143
1	92351707	92351708	TGFBR3	1:91968741:G:A	143
1	92351707	92351708	TGFBR3	1:92022597:T:G	143
1	92351707	92351708	TGFBR3	1:92146890:A:G	143
1	92351707	92351708	TGFBR3	1:92191378:C:T	143
1	92351707	92351708	TGFBR3	1:92257650:G:C	143
1	92351707	92351708	TGFBR3	1:92469678:T:G	143
1	92498117	92498118	EPHX4	1:91594102:G:A	144
1	92498117	92498118	EPHX4	1:92351000:C:T	144
1	92498117	92498118	EPHX4	1:92499665:C:T	144
1	92546094	92546095	BTBD8	1:91941143:T:C	144
1	92632608	92632609	KIAA1107	1:92545968:G:T	144
1	92632608	92632609	KIAA1107	1:93238754:C:CA	144
1	92654793	92654794	RP4-621B10.8	1:92341314:G:A	144
1	92654793	92654794	RP4-621B10.8	1:92616909:C:CA	144
1	92798798	92798799	RPAP2	1:92667069:T:A	145
1	92950238	92950239	GFI1	1:92808334:T:C	145
1	92950238	92950239	GFI1	1:92842367:A:C	145
1	92950238	92950239	GFI1	1:93024059:G:T	145
1	94311267	94311268	BCAR3	1:94083409:G:A	146
1	94311267	94311268	BCAR3	1:94154444:T:C	146
1	94311267	94311268	BCAR3	1:94205591:C:CA	146
1	94312729	94312730	RP4-561L24.3	1:94327144:C:T	146
1	94312729	94312730	RP4-561L24.3	1:94607234:T:C	146
1	94344719	94344720	DNTTIP2	1:94186403:G:C	146
1	94344719	94344720	DNTTIP2	1:94317503:G:GA	146
1	94344719	94344720	DNTTIP2	1:94340556:G:T	146
1	94344719	94344720	DNTTIP2	1:94434191:G:C	146
1	94374479	94374480	GCLM	1:94351768:CT:C	146
1	94374479	94374480	GCLM	1:94352237:G:GT	146
1	94374479	94374480	GCLM	1:94398510:G:A	146
1	94374479	94374480	GCLM	1:95234435:C:T	146
1	94374479	94374480	GCLM	1:95337132:A:G	146
1	94703188	94703189	ARHGAP29	1:94867056:T:G	147
1	94703188	94703189	ARHGAP29	1:95294519:G:A	147
1	94979029	94979030	ABCD3	1:94876928:G:A	148
1	94979029	94979030	ABCD3	1:94919496:C:CT	148
1	94979029	94979030	ABCD3	1:95101969:CT:C	148
1	95332886	95332887	SLC44A3	1:95274408:T:C	149
1	95332886	95332887	SLC44A3	1:95394114:T:TA	149
1	95332886	95332887	SLC44A3	1:95403786:G:A	149
1	95332886	95332887	SLC44A3	1:95592609:A:G	149
1	95390002	95390003	CNN3	1:95408216:T:C	149
1	95390002	95390003	CNN3	1:95416326:T:TCACA	149
1	95711613	95711614	RWDD3	1:95604637:G:A	150
1	95711613	95711614	RWDD3	1:95702890:C:T	150
1	95711613	95711614	RWDD3	1:95702898:A:G	150
1	95711613	95711614	RWDD3	1:95709758:G:T	150
1	95711613	95711614	RWDD3	1:95722186:G:A	150
1	95711613	95711614	RWDD3	1:95737461:T:C	150
1	95711613	95711614	RWDD3	1:95740660:A:G	150
1	97272366	97272367	PTBP2	1:96963357:T:A	152
1	97272366	97272367	PTBP2	1:97074442:T:G	152
1	97272366	97272367	PTBP2	1:97265951:CTT:C	152
1	97272366	97272367	PTBP2	1:97573876:T:C	152
1	99127778	99127779	SNX7	1:98972731:T:C	154
1	99127778	99127779	SNX7	1:99127205:A:G	154
1	99764419	99764420	LPPR4	1:99671958:C:T	155
1	99764419	99764420	LPPR4	1:99697858:C:T	155
1	99764419	99764420	LPPR4	1:99747591:C:T	155
1	101003692	101003693	GPR88	1:101518682:G:A	156
1	101200730	101200731	VCAM1	1:100518944:GT:G	156
1	101200730	101200731	VCAM1	1:100643940:AT:A	156
1	101200730	101200731	VCAM1	1:100643964:A:G	156
1	101200730	101200731	VCAM1	1:100644095:C:T	156
1	101200730	101200731	VCAM1	1:100963479:CAG:C	156
1	101200730	101200731	VCAM1	1:101146865:T:C	156
1	101360360	101360361	EXTL2	1:101276544:A:G	156
1	101360360	101360361	EXTL2	1:101363666:AGT:A	156
1	101427383	101427384	SLC30A7	1:100460833:C:T	157
1	101427383	101427384	SLC30A7	1:101213532:A:G	157
1	101491342	101491343	DPH5	1:100927132:C:T	157
1	101491342	101491343	DPH5	1:101659430:T:C	157
1	101703645	101703646	S1PR1	1:100816459:A:G	157
1	101703645	101703646	S1PR1	1:101559695:G:T	157
1	101703645	101703646	S1PR1	1:101658292:A:T	157
1	101703645	101703646	S1PR1	1:101711882:G:C	157
1	101703645	101703646	S1PR1	1:101725605:T:C	157
1	101703645	101703646	S1PR1	1:101733105:G:A	157
1	101703645	101703646	S1PR1	1:101733861:G:A	157
1	104094345	104094346	RNPC3	1:103344016:T:A	159
1	104094345	104094346	RNPC3	1:104082752:G:C	159
1	104094345	104094346	RNPC3	1:104099774:A:G	159
1	104094345	104094346	RNPC3	1:104318830:G:A	159
1	104094345	104094346	RNPC3	1:104465857:C:A	159
1	104120008	104120009	AMY2B	1:103344016:T:A	159
1	104120008	104120009	AMY2B	1:104099774:A:G	159
1	104120008	104120009	AMY2B	1:104125556:C:T	159
1	104120008	104120009	AMY2B	1:104134323:G:A	159
1	104120008	104120009	AMY2B	1:104669650:T:C	159
1	108506121	108506122	VAV3	1:108011590:C:T	161
1	108506121	108506122	VAV3	1:108109928:C:T	161
1	108506121	108506122	VAV3	1:108297276:G:A	161
1	108506121	108506122	VAV3	1:108372166:C:T	161
1	108506121	108506122	VAV3	1:108387291:G:A	161
1	108506121	108506122	VAV3	1:108482524:C:A	161
1	108506121	108506122	VAV3	1:108505153:C:A	161
1	108506121	108506122	VAV3	1:108607493:C:CTGTG	161
1	108506121	108506122	VAV3	1:108628502:A:G	161
1	108614992	108614993	RP11-356N1.2	1:107788671:T:TTTTTG	161
1	108614992	108614993	RP11-356N1.2	1:108586767:T:C	161
1	108614992	108614993	RP11-356N1.2	1:108608347:T:C	161
1	108614992	108614993	RP11-356N1.2	1:108615322:G:A	161
1	108614992	108614993	RP11-356N1.2	1:108641712:A:G	161
1	108743470	108743471	SLC25A24	1:108098300:G:A	161
1	108743470	108743471	SLC25A24	1:108574647:C:T	161
1	108743470	108743471	SLC25A24	1:108683786:C:T	161
1	108743470	108743471	SLC25A24	1:108690739:G:A	161
1	108743470	108743471	SLC25A24	1:108740779:G:A	161
1	108743470	108743471	SLC25A24	1:108741774:T:A	161
1	108743470	108743471	SLC25A24	1:108744934:G:A	161
1	108743470	108743471	SLC25A24	1:108888029:C:T	161
1	108743470	108743471	SLC25A24	1:109258749:G:A	161
1	109167286	109167287	FAM102B	1:109094121:A:G	162
1	109167286	109167287	FAM102B	1:109116879:C:CA	162
1	109167286	109167287	FAM102B	1:109177802:G:A	162
1	109167286	109167287	FAM102B	1:109200632:T:C	162
1	109167286	109167287	FAM102B	1:109467080:G:T	162
1	109194066	109194067	HENMT1	1:109161458:C:CA	162
1	109194066	109194067	HENMT1	1:109198470:TACAC:T	162
1	109194066	109194067	HENMT1	1:109258749:G:A	162
1	109240321	109240322	PRPF38B	1:108535728:CTTTTTTTTTTTTTTT:C	162
1	109240321	109240322	PRPF38B	1:109185859:T:C	162
1	109240321	109240322	PRPF38B	1:109273026:G:T	162
1	109338856	109338857	STXBP3	1:109216479:C:T	163
1	109338856	109338857	STXBP3	1:109311384:T:C	163
1	109338856	109338857	STXBP3	1:109349307:A:G	163
1	109338856	109338857	STXBP3	1:109377157:TAA:TAAA	163
1	109456998	109456999	GPSM2	1:109467080:G:T	163
1	109456998	109456999	GPSM2	1:109492073:G:A	163
1	109456998	109456999	GPSM2	1:109496978:G:A	163
1	109456998	109456999	GPSM2	1:109505835:G:T	163
1	109456998	109456999	GPSM2	1:109527861:G:A	163
1	109493069	109493070	CLCC1	1:109405432:CAAAAAAAAAAAAA:C	163
1	109493069	109493070	CLCC1	1:109443317:T:C	163
1	109493069	109493070	CLCC1	1:109473017:C:T	163
1	109493069	109493070	CLCC1	1:109505835:G:T	163
1	109493069	109493070	CLCC1	1:109646306:T:G	163
1	109618623	109618624	TAF13	1:109608036:G:A	164
1	109618623	109618624	TAF13	1:109611842:T:TGC	164
1	109618623	109618624	TAF13	1:109627135:A:C	164
1	109633427	109633428	TMEM167B	1:109629865:G:A	164
1	109633427	109633428	TMEM167B	1:109663679:C:T	164
1	109633427	109633428	TMEM167B	1:109725239:C:T	164
1	109656456	109656457	C1orf194	1:109634613:C:T	164
1	109656456	109656457	C1orf194	1:109723640:C:T	164
1	109656456	109656457	C1orf194	1:109742452:C:T	164
1	109742812	109742813	KIAA1324	1:109633377:C:G	164
1	109742812	109742813	KIAA1324	1:109690598:C:T	164
1	109742812	109742813	KIAA1324	1:109705022:A:G	164
1	109742812	109742813	KIAA1324	1:109706880:A:G	164
1	109742812	109742813	KIAA1324	1:109723640:C:T	164
1	109742812	109742813	KIAA1324	1:109732080:C:T	164
1	109742812	109742813	KIAA1324	1:109765011:G:A	164
1	109778852	109778853	SARS	1:109664694:CT:C	165
1	109778852	109778853	SARS	1:109706880:A:G	165
1	109778852	109778853	SARS	1:109763768:C:T	165
1	109778852	109778853	SARS	1:109766201:T:A	165
1	109778852	109778853	SARS	1:109780612:C:G	165
1	109813445	109813446	CELSR2	1:109161458:C:CA	165
1	109813445	109813446	CELSR2	1:109743622:C:T	165
1	109813445	109813446	CELSR2	1:109783648:T:C	165
1	109813445	109813446	CELSR2	1:109792735:A:ACGC	165
1	109825765	109825766	PSRC1	1:109305049:AGTCTC:A	165
1	109825765	109825766	PSRC1	1:109810200:G:A	165
1	109825765	109825766	PSRC1	1:109814721:G:A	165
1	109825765	109825766	PSRC1	1:109817838:T:C	165
1	109825765	109825766	PSRC1	1:109836381:A:ATAAT	165
1	109825765	109825766	PSRC1	1:109954179:C:CAT	165
1	109940482	109940483	SORT1	1:109815133:G:A	165
1	109940482	109940483	SORT1	1:109828401:T:TGGAC	165
1	109940482	109940483	SORT1	1:109880721:T:C	165
1	110173259	110173260	AMPD2	1:110150159:G:T	166
1	110173259	110173260	AMPD2	1:110159331:C:T	166
1	110201435	110201436	GSTM4	1:109789092:C:A	166
1	110201435	110201436	GSTM4	1:109868676:CT:C	166
1	110201435	110201436	GSTM4	1:110172176:C:T	166
1	110201435	110201436	GSTM4	1:110172236:T:C	166
1	110201435	110201436	GSTM4	1:110173775:G:T	166
1	110201435	110201436	GSTM4	1:110179756:C:T	166
1	110201435	110201436	GSTM4	1:110197132:T:C	166
1	110201435	110201436	GSTM4	1:110198709:G:C	166
1	110201435	110201436	GSTM4	1:110213458:T:C	166
1	110201435	110201436	GSTM4	1:110216436:G:A	166
1	110201435	110201436	GSTM4	1:110230075:G:<CN0>:110241247	166
1	110201435	110201436	GSTM4	1:110257590:T:C	166
1	110201435	110201436	GSTM4	1:110277837:A:T	166
1	110213280	110213281	GSTM2	1:109945912:A:G	166
1	110213280	110213281	GSTM2	1:110177848:A:G	166
1	110213280	110213281	GSTM2	1:110209906:G:A	166
1	110213280	110213281	GSTM2	1:110211681:G:C	166
1	110213280	110213281	GSTM2	1:110212534:T:C	166
1	110213280	110213281	GSTM2	1:110225019:C:<CN0>:110245280	166
1	110213280	110213281	GSTM2	1:110230075:G:<CN0>:110241247	166
1	110213280	110213281	GSTM2	1:110249994:C:T	166
1	110213280	110213281	GSTM2	1:110257590:T:C	166
1	110213280	110213281	GSTM2	1:110291406:C:T	166
1	110213280	110213281	GSTM2	1:110302450:C:T	166
1	110213280	110213281	GSTM2	1:110318266:C:T	166
1	110230479	110230480	GSTM1	1:109848542:G:C	166
1	110230479	110230480	GSTM1	1:110041479:A:T	166
1	110230479	110230480	GSTM1	1:110170640:G:T	166
1	110230479	110230480	GSTM1	1:110184240:G:A	166
1	110230479	110230480	GSTM1	1:110214370:C:T	166
1	110230479	110230480	GSTM1	1:110220086:C:G	166
1	110230479	110230480	GSTM1	1:110221181:T:A	166
1	110230479	110230480	GSTM1	1:110225019:C:<CN0>:110245280	166
1	110230479	110230480	GSTM1	1:110230075:G:<CN0>:110241247	166
1	110230479	110230480	GSTM1	1:110253380:A:G	166
1	110230479	110230480	GSTM1	1:110254493:T:C	166
1	110230479	110230480	GSTM1	1:110269188:C:T	166
1	110230479	110230480	GSTM1	1:110276340:A:T	166
1	110230479	110230480	GSTM1	1:110302450:C:T	166
1	110230479	110230480	GSTM1	1:110318266:C:T	166
1	110230479	110230480	GSTM1	1:110327892:AGT:A	166
1	110230479	110230480	GSTM1	1:110451205:C:A	166
1	110230479	110230480	GSTM1	1:110469057:C:T	166
1	110230479	110230480	GSTM1	1:110730043:A:G	166
1	110257237	110257238	GSTM5	1:110225047:G:A	166
1	110257237	110257238	GSTM5	1:110240221:A:AT	166
1	110257237	110257238	GSTM5	1:110254513:C:G	166
1	110257237	110257238	GSTM5	1:110302450:C:T	166
1	110282922	110282923	GSTM3	1:109604385:AATT:A	166
1	110282922	110282923	GSTM3	1:110064256:C:T	166
1	110282922	110282923	GSTM3	1:110230075:G:<CN0>:110241247	166
1	110282922	110282923	GSTM3	1:110240543:T:TCAACAA	166
1	110282922	110282923	GSTM3	1:110241181:G:A	166
1	110282922	110282923	GSTM3	1:110265507:G:GA	166
1	110282922	110282923	GSTM3	1:110282972:G:T	166
1	110438594	110438595	RP11-195M16.3	1:110451043:C:T	167
1	110438594	110438595	RP11-195M16.3	1:110466810:C:A	167
1	110438594	110438595	RP11-195M16.3	1:110599014:T:C	167
1	110458278	110458279	CSF1	1:110445023:T:C	167
1	110561053	110561054	AHCYL1	1:110229787:C:T	167
1	110561053	110561054	AHCYL1	1:110517396:C:T	167
1	110561053	110561054	AHCYL1	1:110638339:T:C	167
1	110561053	110561054	AHCYL1	1:110661387:T:C	167
1	110762337	110762338	KCNC4	1:110761020:T:C	168
1	110933643	110933644	SLC16A4	1:110961645:G:T	169
1	110950285	110950286	LAMTOR5	1:110850317:A:G	169
1	110950285	110950286	LAMTOR5	1:110904377:GT:G	169
1	110950285	110950286	LAMTOR5	1:110929900:GAC:G	169
1	110950285	110950286	LAMTOR5	1:110944087:A:G	169
1	110950285	110950286	LAMTOR5	1:110962918:CA:C	169
1	110950285	110950286	LAMTOR5	1:110964102:C:T	169
1	110950285	110950286	LAMTOR5	1:110998348:C:T	169
1	111199661	111199662	RP11-284N8.3	1:111137959:A:C	170
1	111199661	111199662	RP11-284N8.3	1:111173498:C:A	170
1	111199661	111199662	RP11-284N8.3	1:111188355:A:C	170
1	111199661	111199662	RP11-284N8.3	1:111240689:CAA:C	170
1	111199661	111199662	RP11-284N8.3	1:111323502:A:C	170
1	111199661	111199662	RP11-284N8.3	1:111330007:C:T	170
1	111217654	111217655	KCNA3	1:111182873:G:C	170
1	111217654	111217655	KCNA3	1:111190726:G:A	170
1	111217654	111217655	KCNA3	1:111239130:G:A	170
1	111217654	111217655	KCNA3	1:111338232:G:A	170
1	111217654	111217655	KCNA3	1:111359802:G:A	170
1	112017189	112017190	C1orf162	1:111169913:C:G	171
1	112017189	112017190	C1orf162	1:111740082:T:G	171
1	112017189	112017190	C1orf162	1:111906034:C:T	171
1	112017189	112017190	C1orf162	1:112021029:A:G	171
1	112017189	112017190	C1orf162	1:112175625:G:A	171
1	112045708	112045709	ADORA3	1:112044671:A:ATATAATAAATATATAGGATATATATAT	171
1	112151344	112151345	RP5-836N10.1	1:112227063:C:T	171
1	112170090	112170091	RAP1A	1:112165171:T:G	171
1	112170090	112170091	RAP1A	1:112175538:G:C	171
1	112170090	112170091	RAP1A	1:112207014:A:C	171
1	112170090	112170091	RAP1A	1:112227309:C:T	171
1	112290320	112290321	FAM212B	1:111924162:C:CA	171
1	112290320	112290321	FAM212B	1:112155553:G:T	171
1	112290320	112290321	FAM212B	1:112241564:C:CT	171
1	112290320	112290321	FAM212B	1:112259359:T:G	171
1	112290320	112290321	FAM212B	1:112261533:T:C	171
1	112290320	112290321	FAM212B	1:112287853:TAC:T	171
1	112290320	112290321	FAM212B	1:112302666:C:T	171
1	112290320	112290321	FAM212B	1:112310207:TCTTA:T	171
1	112290320	112290321	FAM212B	1:112340306:A:G	171
1	112290320	112290321	FAM212B	1:112472773:C:T	171
1	112305038	112305039	DDX20	1:112298166:G:C	171
1	112305038	112305039	DDX20	1:112347647:C:A	171
1	112531776	112531777	KCND3	1:112766558:G:A	172
1	112531776	112531777	KCND3	1:112815069:T:C	172
1	112531776	112531777	KCND3	1:113411723:A:T	172
1	112533157	112533158	RP11-88H9.2	1:112539061:A:G	172
1	112999439	112999440	CTTNBP2NL	1:113772773:G:A	173
1	113057373	113057374	WNT2B	1:112506539:T:A	173
1	113057373	113057374	WNT2B	1:112790554:C:T	173
1	113057373	113057374	WNT2B	1:113083439:C:T	173
1	113057373	113057374	WNT2B	1:113159464:T:A	173
1	113162417	113162418	ST7L	1:113083439:C:T	173
1	113162417	113162418	ST7L	1:113145634:GC:G	173
1	113162417	113162418	ST7L	1:113159464:T:A	173
1	113209541	113209542	CAPZA1	1:112789741:T:C	173
1	113209541	113209542	CAPZA1	1:113026930:G:T	173
1	113209541	113209542	CAPZA1	1:113144263:T:C	173
1	113209541	113209542	CAPZA1	1:113183848:A:T	173
1	113209541	113209542	CAPZA1	1:113202208:C:T	173
1	113209541	113209542	CAPZA1	1:113348570:C:T	173
1	113209541	113209542	CAPZA1	1:113416257:A:C	173
1	113209541	113209542	CAPZA1	1:113468532:GCGGTACAGTATACTAA:G	173
1	113209541	113209542	CAPZA1	1:113544058:A:G	173
1	113242308	113242309	MOV10	1:113217311:G:C	173
1	113242308	113242309	MOV10	1:113327173:G:GT	173
1	113253976	113253977	RP11-426L16.10	1:112980131:G:A	174
1	113253976	113253977	RP11-426L16.10	1:113239829:G:C	174
1	113253976	113253977	RP11-426L16.10	1:113245326:A:G	174
1	113253976	113253977	RP11-426L16.10	1:113247127:G:C	174
1	113253976	113253977	RP11-426L16.10	1:113247713:G:A	174
1	113253976	113253977	RP11-426L16.10	1:113251461:A:G	174
1	113257949	113257950	PPM1J	1:112326368:T:C	174
1	113257949	113257950	PPM1J	1:113162538:C:G	174
1	113257949	113257950	PPM1J	1:113195045:G:A	174
1	113498802	113498803	SLC16A1	1:113424469:A:G	174
1	113498802	113498803	SLC16A1	1:113483610:T:C	174
1	113498802	113498803	SLC16A1	1:113491361:G:C	174
1	113645822	113645823	LRIG2	1:113660581:A:C	175
1	113933882	113933883	MAGI3	1:113404545:C:T	175
1	113933882	113933883	MAGI3	1:113712423:C:T	175
1	113933882	113933883	MAGI3	1:113948096:CAAAAAAAAAAA:C	175
1	113933882	113933883	MAGI3	1:113980544:C:CCTTCTCCTT	175
1	113933882	113933883	MAGI3	1:114398125:CAAA:C	175
1	113933882	113933883	MAGI3	1:114620078:A:G	175
1	113933882	113933883	MAGI3	1:114654830:T:A	175
1	114302110	114302111	PHTF1	1:114078781:T:A	176
1	114302110	114302111	PHTF1	1:114217013:TA:T	176
1	114302110	114302111	PHTF1	1:114257676:G:A	176
1	114302110	114302111	PHTF1	1:114323515:T:G	176
1	114302110	114302111	PHTF1	1:114620078:A:G	176
1	114302110	114302111	PHTF1	1:115157200:A:AT	176
1	114310655	114310656	RSBN1	1:114224782:ATT:AT	176
1	114310655	114310656	RSBN1	1:114304521:A:G	176
1	114310655	114310656	RSBN1	1:114323515:T:G	176
1	114310655	114310656	RSBN1	1:114481549:A:AT	176
1	114414374	114414375	PTPN22	1:114217714:A:C	176
1	114414374	114414375	PTPN22	1:114402581:CT:C	176
1	114414374	114414375	PTPN22	1:114436970:T:C	176
1	114414374	114414375	PTPN22	1:115217522:G:A	176
1	114429996	114429997	BCL2L15	1:113435012:C:A	176
1	114429996	114429997	BCL2L15	1:114423544:AC:A	176
1	114444740	114444741	AP4B1	1:114139422:CA:C	176
1	114444740	114444741	AP4B1	1:114442355:C:CA	176
1	114444740	114444741	AP4B1	1:114447034:G:C	176
1	114444740	114444741	AP4B1	1:114447565:G:A	176
1	114444740	114444741	AP4B1	1:114515717:G:A	176
1	114444740	114444741	AP4B1	1:114734943:G:A	176
1	114448030	114448031	DCLRE1B	1:114448389:C:T	176
1	114448030	114448031	DCLRE1B	1:114484224:G:T	176
1	114522694	114522695	OLFML3	1:114149463:T:C	177
1	114522694	114522695	OLFML3	1:114489769:A:C	177
1	114522694	114522695	OLFML3	1:114591028:G:A	177
1	114695543	114695544	SYT6	1:115064222:A:G	177
1	114949588	114949589	TRIM33	1:114725641:T:A	178
1	114949588	114949589	TRIM33	1:114920097:T:C	178
1	114949588	114949589	TRIM33	1:115083193:T:C	178
1	114949588	114949589	TRIM33	1:115091087:T:C	178
1	114949588	114949589	TRIM33	1:115096648:A:T	178
1	114949588	114949589	TRIM33	1:115457298:A:G	178
1	114949588	114949589	TRIM33	1:115480832:G:A	178
1	114949588	114949589	TRIM33	1:115721903:G:A	178
1	115124249	115124250	BCAS2	1:114882127:A:G	179
1	115124249	115124250	BCAS2	1:115179726:C:CA	179
1	115124249	115124250	BCAS2	1:115272135:CA:C	179
1	115213042	115213043	DENND2C	1:115095079:C:A	179
1	115259514	115259515	NRAS	1:114263395:C:T	179
1	115259514	115259515	NRAS	1:115367273:G:A	179
1	115300607	115300608	CSDE1	1:115272760:T:G	179
1	115300607	115300608	CSDE1	1:115313051:T:C	179
1	115300607	115300608	CSDE1	1:115327264:G:C	179
1	115300607	115300608	CSDE1	1:115441925:C:CA	179
1	115300607	115300608	CSDE1	1:115879431:G:A	179
1	115323115	115323116	SIKE1	1:115276978:GA:G	179
1	115323115	115323116	SIKE1	1:115316158:T:C	179
1	116213764	116213765	VANGL1	1:115355487:A:AT	181
1	116213764	116213765	VANGL1	1:116000056:C:T	181
1	116213764	116213765	VANGL1	1:116082909:C:T	181
1	116213764	116213765	VANGL1	1:116134587:G:A	181
1	116213764	116213765	VANGL1	1:116155918:A:G	181
1	116213764	116213765	VANGL1	1:116262916:T:G	181
1	116213764	116213765	VANGL1	1:116562867:T:TA	181
1	116213764	116213765	VANGL1	1:116584560:G:GGTTT	181
1	116575297	116575298	SLC22A15	1:115909323:A:G	182
1	116575297	116575298	SLC22A15	1:116001062:T:A	182
1	116575297	116575298	SLC22A15	1:116501174:T:C	182
1	116575297	116575298	SLC22A15	1:116516753:C:T	182
1	116575297	116575298	SLC22A15	1:116539611:C:A	182
1	118045482	118045483	MAN1A2	1:117860293:T:C	183
1	118045482	118045483	MAN1A2	1:117900155:T:A	183
1	118045482	118045483	MAN1A2	1:117903138:C:T	183
1	118045482	118045483	MAN1A2	1:117955411:A:G	183
1	118045482	118045483	MAN1A2	1:118110680:A:G	183
1	118148555	118148556	FAM46C	1:117659283:C:T	183
1	118727845	118727846	SPAG17	1:118503584:A:G	184
1	118727845	118727846	SPAG17	1:118542645:A:C	184
1	119683260	119683261	WARS2	1:118951297:T:C	184
1	119683260	119683261	WARS2	1:119572541:C:T	184
1	119683260	119683261	WARS2	1:119589137:AT:A	184
1	144822561	144822562	NBPF9	1:145471996:C:G	185
1	144822561	144822562	NBPF9	1:145477223:G:A	185
1	144822561	144822562	NBPF9	1:145533314:T:C	185
1	144822561	144822562	NBPF9	1:145551828:G:C	185
1	144822561	144822562	NBPF9	1:145622420:T:TG	185
1	145076076	145076077	PDE4DIP	1:144479557:G:T	185
1	145076076	145076077	PDE4DIP	1:144885574:C:T	185
1	145076076	145076077	PDE4DIP	1:144894611:T:C	185
1	145076076	145076077	PDE4DIP	1:145355624:C:T	185
1	145076076	145076077	PDE4DIP	1:145383549:CA:C	185
1	145076076	145076077	PDE4DIP	1:145438067:G:A	185
1	145076076	145076077	PDE4DIP	1:145525375:AT:A	185
1	145076076	145076077	PDE4DIP	1:145555190:CTCGG:C	185
1	145076076	145076077	PDE4DIP	1:145569319:T:A	185
1	145076076	145076077	PDE4DIP	1:145709869:T:C	185
1	145382361	145382362	RP11-458D21.1	1:145295227:T:C	186
1	145382361	145382362	RP11-458D21.1	1:145407402:C:G	186
1	145382361	145382362	RP11-458D21.1	1:145463047:C:A	186
1	145440852	145440853	TXNIP	1:145463047:C:A	186
1	145440852	145440853	TXNIP	1:145507085:A:T	186
1	145470373	145470374	POLR3GL	1:145373048:C:G	186
1	145470373	145470374	POLR3GL	1:146016381:G:A	186
1	145470507	145470508	ANKRD34A	1:145529681:T:C	186
1	145470507	145470508	ANKRD34A	1:145552125:A:G	186
1	145470507	145470508	ANKRD34A	1:145574274:TA:T	186
1	145477084	145477085	LIX1L	1:145477257:T:C	186
1	145477084	145477085	LIX1L	1:145505371:A:T	186
1	145507632	145507633	RBM8A	1:145514195:T:TTTA	186
1	145507632	145507633	RBM8A	1:145551828:G:C	186
1	145522673	145522674	PEX11B	1:146467029:TG:T	186
1	145530951	145530952	ITGA10	1:145383549:CA:C	186
1	145530951	145530952	ITGA10	1:145530254:C:T	186
1	145530951	145530952	ITGA10	1:146406560:A:C	186
1	145549243	145549244	ANKRD35	1:145562293:G:C	186
1	145549243	145549244	ANKRD35	1:146399683:A:G	186
1	145583713	145583714	PIAS3	1:145296002:C:G	186
1	145583713	145583714	PIAS3	1:145570172:T:A	186
1	145589408	145589409	NUDT17	1:145619007:C:CA	186
1	145610729	145610730	POLR3C	1:145747463:C:T	186
1	145610729	145610730	POLR3C	1:146490240:A:G	186
1	145611294	145611295	RNF115	1:145607333:A:T	186
1	145611294	145611295	RNF115	1:146610792:C:T	186
1	145715613	145715614	CD160	1:145718124:G:C	186
1	145762210	145762211	PDZK1	1:146528935:GA:G	186
1	145827014	145827015	GPR89A	1:145540055:G:C	186
1	145827014	145827015	GPR89A	1:145543545:T:C	186
1	146743829	146743830	CHD1L	1:146509284:T:A	187
1	146743829	146743830	CHD1L	1:146518228:C:T	187
1	146743829	146743830	CHD1L	1:146518632:C:G	187
1	146743829	146743830	CHD1L	1:146564893:A:G	187
1	146743829	146743830	CHD1L	1:146698906:G:A	187
1	146743829	146743830	CHD1L	1:146701938:C:G	187
1	146743829	146743830	CHD1L	1:146875152:G:A	187
1	146743829	146743830	CHD1L	1:147172719:G:C	187
1	147083411	147083412	BCL9	1:146498330:A:C	187
1	147083411	147083412	BCL9	1:147009555:G:C	187
1	147083411	147083412	BCL9	1:147009804:A:G	187
1	147083411	147083412	BCL9	1:147013362:A:G	187
1	147083411	147083412	BCL9	1:147098881:T:C	187
1	147083411	147083412	BCL9	1:147103354:C:T	187
1	147142573	147142574	ACP6	1:146561330:T:C	187
1	147142573	147142574	ACP6	1:147055307:G:A	187
1	147142573	147142574	ACP6	1:147118181:C:T	187
1	147142573	147142574	ACP6	1:147127731:T:G	187
1	147142573	147142574	ACP6	1:147128728:T:C	187
1	147142573	147142574	ACP6	1:147190499:G:C	187
1	147634885	147634886	NBPF24	1:147289062:G:A	187
1	147634885	147634886	NBPF24	1:147799273:G:A	187
1	148025862	148025863	NBPF14	1:147077283:A:G	187
1	148025862	148025863	NBPF14	1:147100887:T:C	187
1	148025862	148025863	NBPF14	1:147342442:G:A	187
1	148025862	148025863	NBPF14	1:147344519:C:T	187
1	148025862	148025863	NBPF14	1:147484479:A:G	187
1	148025862	148025863	NBPF14	1:147604638:AT:A	187
1	148025862	148025863	NBPF14	1:147752213:G:C	187
1	148025862	148025863	NBPF14	1:147786793:C:T	187
1	148025862	148025863	NBPF14	1:147810860:C:T	187
1	148025862	148025863	NBPF14	1:148651478:T:C	187
1	149761923	149761924	FCGR1A	1:149783886:C:T	188
1	149761923	149761924	FCGR1A	1:149815323:G:A	188
1	149761923	149761924	FCGR1A	1:150384868:G:A	188
1	149761923	149761924	FCGR1A	1:150529322:T:TAA	188
1	149761923	149761924	FCGR1A	1:150625186:T:C	188
1	149761923	149761924	FCGR1A	1:150709248:T:TA	188
1	149783913	149783914	HIST2H2BF	1:149776970:T:C	188
1	149783913	149783914	HIST2H2BF	1:149848885:C:G	188
1	149783913	149783914	HIST2H2BF	1:149955163:G:A	188
1	149783913	149783914	HIST2H2BF	1:149970096:C:G	188
1	149783913	149783914	HIST2H2BF	1:149995979:A:C	188
1	149783913	149783914	HIST2H2BF	1:150019439:C:T	188
1	149783913	149783914	HIST2H2BF	1:150270088:C:A	188
1	149817382	149817383	RP11-196G18.24	1:149815323:G:A	188
1	149817382	149817383	RP11-196G18.24	1:149815536:T:C	188
1	149817382	149817383	RP11-196G18.24	1:149926987:C:T	188
1	149817382	149817383	RP11-196G18.24	1:149998923:G:T	188
1	149817382	149817383	RP11-196G18.24	1:150160679:CA:C	188
1	149817382	149817383	RP11-196G18.24	1:150291914:G:GA	188
1	149858231	149858232	HIST2H2BE	1:149815740:T:C	188
1	149858231	149858232	HIST2H2BE	1:149982478:C:T	188
1	149858231	149858232	HIST2H2BE	1:150272717:C:T	188
1	149858524	149858525	HIST2H2AC	1:150616862:C:T	188
1	149871178	149871179	BOLA1	1:149848885:C:G	188
1	149889392	149889393	SV2A	1:149891718:A:G	188
1	149889392	149889393	SV2A	1:150754345:T:C	188
1	149899482	149899483	SF3B4	1:149848885:C:G	188
1	149899482	149899483	SF3B4	1:149999059:C:T	188
1	149907378	149907379	MTMR11	1:149781943:GA:G	188
1	149907378	149907379	MTMR11	1:150014017:A:C	188
1	149907378	149907379	MTMR11	1:150377100:A:T	188
1	149907378	149907379	MTMR11	1:150578440:A:AT	188
1	149907378	149907379	MTMR11	1:150616862:C:T	188
1	149907378	149907379	MTMR11	1:150802272:AT:A	188
1	149943188	149943189	OTUD7B	1:149981884:C:T	188
1	149943188	149943189	OTUD7B	1:150151491:T:TA	188
1	150131599	150131600	PLEKHO1	1:150149016:G:A	189
1	150131599	150131600	PLEKHO1	1:150257607:G:T	189
1	150131599	150131600	PLEKHO1	1:150531380:T:C	189
1	150131599	150131600	PLEKHO1	1:150947293:T:A	189
1	151319310	151319311	RFX5	1:151315287:G:C	190
1	151342760	151342761	SELENBP1	1:151346772:TA:T	190
1	151342760	151342761	SELENBP1	1:151347746:C:T	190
1	151373376	151373377	PSMB4	1:151042654:C:CAAAA	190
1	151373376	151373377	PSMB4	1:151389101:G:GT	190
1	151373376	151373377	PSMB4	1:151424589:A:C	190
1	151414953	151414954	POGZ	1:151352026:C:T	190
1	151414953	151414954	POGZ	1:151435941:C:T	190
1	151414953	151414954	POGZ	1:151467856:GA:G	190
1	151414953	151414954	POGZ	1:151809342:C:T	190
1	151508353	151508354	CGN	1:151425660:T:C	190
1	151538397	151538398	TUFT1	1:151425660:T:C	190
1	151538397	151538398	TUFT1	1:151531723:G:A	190
1	151538397	151538398	TUFT1	1:151725359:A:G	190
1	151538397	151538398	TUFT1	1:152186099:C:T	190
1	151634719	151634720	SNX27	1:151600823:A:G	190
1	151634719	151634720	SNX27	1:151631201:C:T	190
1	151634719	151634720	SNX27	1:151679496:G:C	190
1	151735964	151735965	MRPL9	1:150783934:G:GCACA	190
1	151735964	151735965	MRPL9	1:151736876:C:T	190
1	151740644	151740645	OAZ3	1:151719967:T:G	190
1	151740644	151740645	OAZ3	1:151828793:C:T	190
1	151762955	151762956	TDRKH	1:151744928:T:C	190
1	151762955	151762956	TDRKH	1:151748992:T:C	190
1	151762955	151762956	TDRKH	1:151758312:A:G	190
1	151762955	151762956	TDRKH	1:151999305:G:T	190
1	151778629	151778630	LINGO4	1:151352026:C:T	190
1	151778629	151778630	LINGO4	1:151473010:C:A	190
1	151778629	151778630	LINGO4	1:151510825:C:T	190
1	151778629	151778630	LINGO4	1:151777927:C:T	190
1	151778629	151778630	LINGO4	1:151781328:A:G	190
1	151778629	151778630	LINGO4	1:152029548:G:A	190
1	151787264	151787265	RORC	1:151784994:C:T	190
1	151787264	151787265	RORC	1:151841622:T:A	190
1	151787264	151787265	RORC	1:152412328:C:T	190
1	151813032	151813033	C2CD4D	1:151809342:C:T	190
1	151813032	151813033	C2CD4D	1:151835006:C:CGTT	190
1	151823638	151823639	THEM5	1:151815144:T:C	190
1	151823638	151823639	THEM5	1:151825713:G:C	190
1	151823638	151823639	THEM5	1:151870384:A:AG	190
1	151966304	151966305	S100A10	1:151792613:C:G	191
1	151966304	151966305	S100A10	1:151857163:G:GT	191
1	151966304	151966305	S100A10	1:151862333:G:A	191
1	151966304	151966305	S100A10	1:151937894:A:G	191
1	151966304	151966305	S100A10	1:152066703:T:A	191
1	153330329	153330330	S100A9	1:153140118:G:C	195
1	153330329	153330330	S100A9	1:153336018:C:G	195
1	153330329	153330330	S100A9	1:153370876:G:A	195
1	153348124	153348125	S100A12	1:153335384:G:A	195
1	153348124	153348125	S100A12	1:153370876:G:A	195
1	153363546	153363547	S100A8	1:153336018:C:G	195
1	153363546	153363547	S100A8	1:153370876:G:A	195
1	153643457	153643458	ILF2	1:153584986:A:C	196
1	153643457	153643458	ILF2	1:154245917:T:C	196
1	153739306	153739307	INTS3	1:153701188:G:A	196
1	153739306	153739307	INTS3	1:153719645:T:C	196
1	153739306	153739307	INTS3	1:153752139:T:C	196
1	153739306	153739307	INTS3	1:154390357:C:T	196
1	153751676	153751677	SLC27A3	1:153631651:C:T	196
1	153751676	153751677	SLC27A3	1:153684927:T:TGTTTAATTTTAAGACAGAATCTTGCTCTGTTGCCAAG	196
1	153751676	153751677	SLC27A3	1:153691051:G:A	196
1	153751676	153751677	SLC27A3	1:153717182:G:A	196
1	153751676	153751677	SLC27A3	1:153750207:C:CCTT	196
1	153751676	153751677	SLC27A3	1:153755335:C:A	196
1	153751676	153751677	SLC27A3	1:153871627:GA:G	196
1	153895450	153895451	GATAD2B	1:153503294:A:G	196
1	153895450	153895451	GATAD2B	1:153801098:C:T	196
1	153915556	153915557	DENND4B	1:153719128:T:C	196
1	153915556	153915557	DENND4B	1:153728750:A:G	196
1	153915556	153915557	DENND4B	1:153818430:C:T	196
1	153915556	153915557	DENND4B	1:153842032:C:T	196
1	153915556	153915557	DENND4B	1:153845029:C:CA	196
1	153915556	153915557	DENND4B	1:153912623:G:A	196
1	153915556	153915557	DENND4B	1:154107960:C:T	196
1	153930679	153930680	CRTC2	1:153952598:T:G	196
1	153935614	153935615	SLC39A1	1:153506892:G:A	196
1	153935614	153935615	SLC39A1	1:153656352:T:G	196
1	153935614	153935615	SLC39A1	1:153816373:G:C	196
1	153935614	153935615	SLC39A1	1:153850638:CT:C	196
1	153935614	153935615	SLC39A1	1:153932212:G:C	196
1	153935614	153935615	SLC39A1	1:154055365:G:A	196
1	153935614	153935615	SLC39A1	1:154110831:T:C	196
1	153935614	153935615	SLC39A1	1:154200031:G:T	196
1	153935614	153935615	SLC39A1	1:154786048:C:G	196
1	153941871	153941872	CREB3L4	1:153940739:A:C	196
1	153941871	153941872	CREB3L4	1:154122743:G:A	196
1	153957837	153957838	RAB13	1:154238063:C:T	196
1	154127591	154127592	NUP210L	1:153541327:C:A	197
1	154127591	154127592	NUP210L	1:153543963:G:A	197
1	154127591	154127592	NUP210L	1:153549294:A:G	197
1	154127591	154127592	NUP210L	1:153719128:T:C	197
1	154127591	154127592	NUP210L	1:153834298:ATATATG:ATATATGTATATG	197
1	154127591	154127592	NUP210L	1:153942085:T:G	197
1	154127591	154127592	NUP210L	1:154011533:G:A	197
1	154127591	154127592	NUP210L	1:154111871:T:C	197
1	154127591	154127592	NUP210L	1:154127549:C:G	197
1	154127591	154127592	NUP210L	1:154390357:C:T	197
1	154127591	154127592	NUP210L	1:154413242:G:A	197
1	154127591	154127592	NUP210L	1:154438143:C:T	197
1	154127591	154127592	NUP210L	1:154640021:G:A	197
1	154127591	154127592	NUP210L	1:154655958:G:A	197
1	154531503	154531504	UBE2Q1	1:154418200:C:T	198
1	154531503	154531504	UBE2Q1	1:154692242:T:A	198
1	154531503	154531504	UBE2Q1	1:154784466:T:C	198
1	154531503	154531504	UBE2Q1	1:154934665:C:T	198
1	154540256	154540257	CHRNB2	1:154505106:C:T	198
1	154540256	154540257	CHRNB2	1:154580348:G:GAC	198
1	154581287	154581288	ADAR	1:154616804:G:A	198
1	154581287	154581288	ADAR	1:154621000:TA:T	198
1	154581287	154581288	ADAR	1:154674270:T:G	198
1	154581287	154581288	ADAR	1:154693513:A:G	198
1	154840794	154840795	KCNN3	1:154738892:T:TTA	198
1	154840794	154840795	KCNN3	1:154863277:C:CATTTATTTATTTATTT	198
1	156107252	156107253	LMNA	1:156089920:C:T	199
1	156107252	156107253	LMNA	1:156314627:A:G	199
1	156145123	156145124	SEMA4A	1:156004607:C:T	199
1	156145123	156145124	SEMA4A	1:156087753:T:C	199
1	156145123	156145124	SEMA4A	1:156097477:AT:A	199
1	156145123	156145124	SEMA4A	1:156101069:T:A	199
1	156145123	156145124	SEMA4A	1:156147326:T:C	199
1	156145123	156145124	SEMA4A	1:156147558:C:T	199
1	156145123	156145124	SEMA4A	1:156152559:T:C	199
1	156145123	156145124	SEMA4A	1:156160693:A:G	199
1	156145123	156145124	SEMA4A	1:156161202:G:A	199
1	156145123	156145124	SEMA4A	1:156275281:G:A	199
1	156145123	156145124	SEMA4A	1:156343846:G:C	199
1	156170180	156170181	SLC25A44	1:155459155:C:T	199
1	156170180	156170181	SLC25A44	1:156165290:T:G	199
1	156170180	156170181	SLC25A44	1:156171486:C:T	199
1	156170180	156170181	SLC25A44	1:156188614:C:T	199
1	156170180	156170181	SLC25A44	1:156309053:CA:C	199
1	156182799	156182800	PMF1-BGLAP	1:156081472:T:C	199
1	156182799	156182800	PMF1-BGLAP	1:156206121:G:A	199
1	156182799	156182800	PMF1-BGLAP	1:156236592:CT:C	199
1	156182799	156182800	PMF1-BGLAP	1:156553142:G:C	199
1	156182816	156182817	PMF1	1:156196407:T:G	199
1	156211979	156211980	BGLAP	1:155265143:A:C	199
1	156211979	156211980	BGLAP	1:156215899:G:A	199
1	156217846	156217847	PAQR6	1:156223823:T:C	199
1	156217846	156217847	PAQR6	1:156233479:T:C	199
1	156217846	156217847	PAQR6	1:156304782:A:G	199
1	156237378	156237379	SMG5	1:156086870:AT:A	199
1	156237378	156237379	SMG5	1:156234439:T:G	199
1	156237378	156237379	SMG5	1:156304782:A:G	199
1	156237378	156237379	SMG5	1:156419617:G:C	199
1	156256066	156256067	TMEM79	1:156243821:C:T	199
1	156265437	156265438	C1orf85	1:155710460:T:C	199
1	156265437	156265438	C1orf85	1:156241354:G:A	199
1	156265437	156265438	C1orf85	1:156275281:G:A	199
1	156307996	156307997	CCT3	1:156287360:C:T	199
1	156307996	156307997	CCT3	1:156306101:AACTATTATCAGATTCTCAAAGGGCTGGTGACCCTAAG:A	199
1	156307996	156307997	CCT3	1:156326895:T:A	199
1	156308692	156308693	TSACC	1:155854155:CAG:C	199
1	156308692	156308693	TSACC	1:156233787:G:A	199
1	156470570	156470571	MEF2D	1:156268038:C:CA	200
1	156470570	156470571	MEF2D	1:156410691:A:G	200
1	156509256	156509257	IQGAP3	1:156529896:C:T	200
1	156554340	156554341	TTC24	1:156056968:A:G	200
1	156554340	156554341	TTC24	1:156439000:T:C	200
1	156554340	156554341	TTC24	1:156520953:A:G	200
1	156554340	156554341	TTC24	1:156551848:A:G	200
1	156554340	156554341	TTC24	1:156553762:A:C	200
1	156554340	156554341	TTC24	1:156556321:G:A	200
1	156563066	156563067	APOA1BP	1:156471427:CTTATTAAAGAA:C	200
1	156563066	156563067	APOA1BP	1:156532733:T:C	200
1	156563066	156563067	APOA1BP	1:156572159:A:G	200
1	156563066	156563067	APOA1BP	1:156579925:G:A	200
1	156563066	156563067	APOA1BP	1:156706914:C:T	200
1	156563066	156563067	APOA1BP	1:156775472:A:G	200
1	156563066	156563067	APOA1BP	1:157124615:G:A	200
1	156563066	156563067	APOA1BP	1:157523550:A:C	200
1	156571270	156571271	GPATCH4	1:156199367:GT:G	200
1	156571270	156571271	GPATCH4	1:156924172:CAAAAAAAAAAAAAAAAAAAAAAAAAA:C	200
1	157155177	157155178	RP11-71G12.1	1:157284242:T:TA	201
1	157250505	157250506	RP11-85G21.3	1:157255803:G:T	201
1	157522179	157522180	FCRL5	1:157528538:C:T	202
1	157522179	157522180	FCRL5	1:157725264:T:G	202
1	157670534	157670535	FCRL3	1:157375289:G:A	202
1	157670534	157670535	FCRL3	1:157669278:C:T	202
1	157670534	157670535	FCRL3	1:157891709:G:A	202
1	157746921	157746922	FCRL2	1:157744004:A:G	202
1	157746921	157746922	FCRL2	1:157787253:T:A	202
1	157746921	157746922	FCRL2	1:158008229:T:C	202
1	157789880	157789881	FCRL1	1:157787253:T:A	202
1	157789880	157789881	FCRL1	1:157891709:G:A	202
1	158149736	158149737	CD1D	1:158136224:T:G	204
1	158149736	158149737	CD1D	1:158186842:G:A	204
1	158149736	158149737	CD1D	1:158442747:C:T	204
1	158223926	158223927	CD1A	1:157709813:A:G	204
1	158223926	158223927	CD1A	1:158237994:G:A	204
1	158223926	158223927	CD1A	1:158720758:T:C	204
1	158223926	158223927	CD1A	1:159170986:T:G	204
1	158261059	158261060	CD1C	1:158147609:G:A	204
1	158261059	158261060	CD1C	1:158382475:T:A	204
1	158301320	158301321	CD1B	1:157590928:G:T	204
1	158301320	158301321	CD1B	1:158020479:A:G	204
1	158301320	158301321	CD1B	1:158382314:G:A	204
1	158325683	158325684	CD1E	1:158292236:C:T	204
1	158325683	158325684	CD1E	1:158418583:G:GA	204
1	158656397	158656398	SPTA1	1:158580986:G:C	205
1	158687952	158687953	OR6K3	1:158717664:C:T	205
1	158687952	158687953	OR6K3	1:158883393:C:A	205
1	158815690	158815691	MNDA	1:158684013:T:G	205
1	158815690	158815691	MNDA	1:158717196:A:G	205
1	158815690	158815691	MNDA	1:158749769:A:G	205
1	158815690	158815691	MNDA	1:158757753:G:A	205
1	158815690	158815691	MNDA	1:158783790:A:G	205
1	158815690	158815691	MNDA	1:158825599:G:C	205
1	158815690	158815691	MNDA	1:158826735:G:A	205
1	158911766	158911767	PYHIN1	1:157984869:T:C	205
1	158911766	158911767	PYHIN1	1:158215801:C:T	205
1	158911766	158911767	PYHIN1	1:158896727:G:C	205
1	158911766	158911767	PYHIN1	1:158900181:G:A	205
1	158911766	158911767	PYHIN1	1:158906416:G:T	205
1	158911766	158911767	PYHIN1	1:158942892:T:A	205
1	158911766	158911767	PYHIN1	1:158945708:A:G	205
1	158911766	158911767	PYHIN1	1:158955151:G:A	205
1	158911766	158911767	PYHIN1	1:158974569:T:C	205
1	158911766	158911767	PYHIN1	1:158996334:C:T	205
1	158911766	158911767	PYHIN1	1:159058590:T:TG	205
1	158911766	158911767	PYHIN1	1:159113479:G:A	205
1	158911766	158911767	PYHIN1	1:159163314:C:T	205
1	158911766	158911767	PYHIN1	1:159276231:T:C	205
1	159002293	159002294	IFI16	1:158938633:G:A	205
1	159002293	159002294	IFI16	1:158979950:A:G	205
1	159002293	159002294	IFI16	1:159044651:G:A	205
1	159116885	159116886	AIM2	1:159002778:A:G	206
1	159175200	159175201	DARC	1:159175354:G:A	206
1	159272125	159272126	FCER1A	1:159081621:CATCT:C	206
1	159272125	159272126	FCER1A	1:159237950:C:T	206
1	159272125	159272126	FCER1A	1:159272060:T:C	206
1	159272125	159272126	FCER1A	1:159278251:G:C	206
1	159272125	159272126	FCER1A	1:159326440:G:A	206
1	159272125	159272126	FCER1A	1:159329246:GA:G	206
1	159272125	159272126	FCER1A	1:159616629:A:G	206
1	159272125	159272126	FCER1A	1:160136225:A:G	206
1	159750792	159750793	DUSP23	1:159615532:T:A	206
1	159750792	159750793	DUSP23	1:159736755:A:G	206
1	159750792	159750793	DUSP23	1:159764625:A:G	206
1	159772213	159772214	FCRL6	1:159589661:T:C	207
1	159772213	159772214	FCRL6	1:159785425:A:G	207
1	159772213	159772214	FCRL6	1:159826648:C:T	207
1	159772213	159772214	FCRL6	1:159924257:G:A	207
1	159802794	159802795	SLAMF8	1:159779122:GT:G	207
1	159802794	159802795	SLAMF8	1:159801074:A:G	207
1	159802794	159802795	SLAMF8	1:159812380:G:A	207
1	159802794	159802795	SLAMF8	1:159924257:G:A	207
1	159824692	159824693	C1orf204	1:159779122:GT:G	207
1	159824692	159824693	C1orf204	1:159812380:G:A	207
1	159824692	159824693	C1orf204	1:159825061:G:C	207
1	159824692	159824693	C1orf204	1:159827116:C:T	207
1	159832446	159832447	VSIG8	1:159825916:C:T	207
1	159832446	159832447	VSIG8	1:159842379:A:G	207
1	159832446	159832447	VSIG8	1:159902526:T:C	207
1	159842803	159842804	RP11-190A12.7	1:159825916:C:T	207
1	159842803	159842804	RP11-190A12.7	1:159906849:A:G	207
1	159869901	159869902	CCDC19	1:159841166:A:T	207
1	159869901	159869902	CCDC19	1:159906849:A:G	207
1	159869901	159869902	CCDC19	1:160472501:G:C	207
1	159869901	159869902	CCDC19	1:160845485:T:C	207
1	159915385	159915386	IGSF9	1:159101523:G:A	208
1	159915385	159915386	IGSF9	1:159908393:A:G	208
1	159915385	159915386	IGSF9	1:159983021:CA:C	208
1	159915385	159915386	IGSF9	1:160479759:T:G	208
1	160065121	160065122	IGSF8	1:159976681:G:GA	209
1	160065121	160065122	IGSF8	1:160052119:G:A	209
1	160065121	160065122	IGSF8	1:160062472:C:T	209
1	160065121	160065122	IGSF8	1:160153743:C:CT	209
1	160147200	160147201	ATP1A4	1:159960063:G:T	209
1	160147200	160147201	ATP1A4	1:159962881:G:C	209
1	160147200	160147201	ATP1A4	1:160128227:T:C	209
1	160147200	160147201	ATP1A4	1:160136208:G:A	209
1	160147200	160147201	ATP1A4	1:160145586:G:T	209
1	160147200	160147201	ATP1A4	1:160149813:A:G	209
[truncated: 28,709 more rows]
