# Supplementary material for: Genetic analysis of blood molecular phenotypes reveals common properties in the regulatory networks affecting complex traits
Source: Nat Commun. 2023 Aug 21;14:5062. doi: 10.1038/s41467-023-40569-3 (PMC10442420; doi:10.1038/s41467-023-40569-3)
Supplement: Supplementary file 9 — Supplementary Data 6 [file 41467_2023_40569_MOESM9_ESM.zip › SupplementaryData_6_tads/cisTADs_MK_mean_merged.bed]

1	4771214	4771215	AJAP1	1:4353466:ACTT:A	3
1	4771214	4771215	AJAP1	1:4454180:G:A	3
1	4771214	4771215	AJAP1	1:4467706:T:C	3
1	4771214	4771215	AJAP1	1:4723046:C:T	3
1	4771214	4771215	AJAP1	1:4757524:G:A	3
1	4771214	4771215	AJAP1	1:4784762:C:T	3
1	4771214	4771215	AJAP1	1:4793137:T:A	3
1	4771214	4771215	AJAP1	1:4795132:A:C	3
1	4771214	4771215	AJAP1	1:4796296:G:C	3
1	4771214	4771215	AJAP1	1:4845892:G:A	3
1	4771214	4771215	AJAP1	1:4856478:TG:T	3
1	6761878	6761879	DNAJC11	1:6787002:G:GT	4
1	7805020	7805021	CAMTA1	1:6851311:G:GT	5
1	7805020	7805021	CAMTA1	1:6923726:T:C	5
1	7805020	7805021	CAMTA1	1:7739140:G:T	5
1	7805020	7805021	CAMTA1	1:7807913:A:G	5
1	7805020	7805021	CAMTA1	1:7809383:C:T	5
1	7837156	7837157	VAMP3	1:7843711:T:C	6
1	7837156	7837157	VAMP3	1:7888158:T:C	6
1	7837156	7837157	VAMP3	1:7908832:G:A	6
1	7837156	7837157	VAMP3	1:7932138:G:A	6
1	7837156	7837157	VAMP3	1:7964384:AT:A	6
1	7896867	7896868	PER3	1:7616593:A:C	6
1	7896867	7896868	PER3	1:7828278:CA:C	6
1	7896867	7896868	PER3	1:7845695:T:C	6
1	7896867	7896868	PER3	1:7860901:A:AG	6
1	7896867	7896868	PER3	1:7910391:G:A	6
1	7896867	7896868	PER3	1:7954033:G:A	6
1	7896867	7896868	PER3	1:7965947:G:A	6
1	7913490	7913491	UTS2	1:7828278:CA:C	6
1	7913490	7913491	UTS2	1:7869380:A:G	6
1	7913490	7913491	UTS2	1:7890956:G:C	6
1	7913490	7913491	UTS2	1:7965947:G:A	6
1	7913490	7913491	UTS2	1:7974544:C:G	6
1	7913490	7913491	UTS2	1:7980338:A:G	6
1	7998363	7998364	TNFRSF9	1:7974400:C:G	6
1	7998363	7998364	TNFRSF9	1:7995033:A:G	6
1	7998363	7998364	TNFRSF9	1:8002098:AAAG:A	6
1	7998363	7998364	TNFRSF9	1:8067501:G:GAC	6
1	8086355	8086356	ERRFI1	1:7558251:A:AGTGAGTGTTG	7
1	8086355	8086356	ERRFI1	1:7967462:T:C	7
1	8086355	8086356	ERRFI1	1:8057254:T:C	7
1	8390487	8390488	SLC45A1	1:7559369:A:AGT	7
1	8390487	8390488	SLC45A1	1:8357221:C:T	7
1	8763277	8763278	RERE	1:8279773:T:A	8
1	8763277	8763278	RERE	1:8409672:C:A	8
1	8763277	8763278	RERE	1:8482078:C:T	8
1	8939307	8939308	ENO1	1:8698369:A:G	8
1	8939307	8939308	ENO1	1:8917212:G:T	8
1	8939307	8939308	ENO1	1:8959107:G:T	8
1	8939307	8939308	ENO1	1:8961344:T:C	8
1	8939307	8939308	ENO1	1:9013096:T:C	8
1	8939307	8939308	ENO1	1:9283684:TTTC:TTTCTTC	8
1	9188839	9188840	GPR157	1:8959095:A:C	9
1	9188839	9188840	GPR157	1:9164877:A:T	9
1	9188839	9188840	GPR157	1:9179468:T:C	9
1	9188839	9188840	GPR157	1:9241839:G:A	9
1	9188839	9188840	GPR157	1:9255635:A:AAT	9
1	9188839	9188840	GPR157	1:9336772:A:G	9
1	9188839	9188840	GPR157	1:9390455:C:T	9
1	9325588	9325589	H6PD	1:8788522:C:A	9
1	9325588	9325589	H6PD	1:9281836:C:T	9
1	9325588	9325589	H6PD	1:9288512:A:G	9
1	9325588	9325589	H6PD	1:9291666:T:C	9
1	9325588	9325589	H6PD	1:9315338:A:AT	9
1	9325588	9325589	H6PD	1:9331277:G:T	9
1	9325588	9325589	H6PD	1:9333935:TA:T	9
1	9325588	9325589	H6PD	1:9362959:G:A	9
1	9325588	9325589	H6PD	1:9404002:G:A	9
1	9325588	9325589	H6PD	1:9414397:G:A	9
1	9415765	9415766	SPSB1	1:9334328:C:T	9
1	9415765	9415766	SPSB1	1:9345142:A:G	9
1	9415765	9415766	SPSB1	1:9347278:G:A	9
1	9415765	9415766	SPSB1	1:9422875:C:A	9
1	9415765	9415766	SPSB1	1:9430873:C:T	9
1	9415765	9415766	SPSB1	1:9497101:T:C	9
1	10041109	10041110	NMNAT1	1:10501512:C:T	10
1	10041109	10041110	NMNAT1	1:10922467:C:T	10
1	10041109	10041110	NMNAT1	1:9500640:G:A	10
1	10041109	10041110	NMNAT1	1:9939048:G:A	10
1	10041109	10041110	NMNAT1	1:9946807:G:C	10
1	10057273	10057274	RBP7	1:10059375:C:T	10
1	10057273	10057274	RBP7	1:9789577:G:A	10
1	10057273	10057274	RBP7	1:9993364:A:G	10
1	10425223	10425224	KIF1B	1:10263824:G:A	11
1	10425223	10425224	KIF1B	1:10271688:C:G	11
1	10425223	10425224	KIF1B	1:10277497:A:T	11
1	10425223	10425224	KIF1B	1:10284267:C:T	11
1	10425223	10425224	KIF1B	1:10316729:A:G	11
1	10425223	10425224	KIF1B	1:10360295:A:AAATAATAATAAT	11
1	12557279	12557280	VPS13D	1:12103823:GA:G	12
1	12557279	12557280	VPS13D	1:12577209:G:A	12
1	12587765	12587766	RP5-888M10.2	1:12332449:GGT:G	12
1	12676699	12676700	DHRS3	1:12408074:T:C	12
1	12676699	12676700	DHRS3	1:12442701:A:G	12
1	12676699	12676700	DHRS3	1:12645221:C:T	12
1	12676699	12676700	DHRS3	1:12671809:A:C	12
1	12676699	12676700	DHRS3	1:12676838:AG:A	12
1	12676699	12676700	DHRS3	1:12687813:A:G	12
1	14098220	14098221	PRDM2	1:14090092:C:T	13
1	14098220	14098221	PRDM2	1:14126651:G:T	13
1	15894653	15894654	DNAJC16	1:15801718:A:G	14
1	15894653	15894654	DNAJC16	1:15835955:CAA:C	14
1	15911604	15911605	AGMAT	1:15800034:T:C	14
1	15911604	15911605	AGMAT	1:15981949:T:TA	14
1	15978330	15978331	DDI2	1:15835955:CAA:C	14
1	15978330	15978331	DDI2	1:15972558:C:G	14
1	15978330	15978331	DDI2	1:16065276:AAC:A	14
1	15986363	15986364	RSC1A1	1:15929541:TAC:T	14
1	16056339	16056340	PLEKHM2	1:15898641:G:GA	14
1	16056339	16056340	PLEKHM2	1:16009123:C:A	14
1	16056339	16056340	PLEKHM2	1:16023530:G:A	14
1	16065529	16065530	SLC25A34	1:16056740:C:A	14
1	16265077	16265078	SPEN	1:15953902:G:A	15
1	16265077	16265078	SPEN	1:16161869:G:C	15
1	16265077	16265078	SPEN	1:16242620:C:A	15
1	16265077	16265078	SPEN	1:16311027:C:A	15
1	16265077	16265078	SPEN	1:16452294:C:T	15
1	16279467	16279468	ZBTB17	1:16259813:A:G	15
1	16533020	16533021	ARHGEF19	1:16533022:C:T	16
1	16563153	16563154	RSG1	1:16385698:A:G	16
1	16563153	16563154	RSG1	1:16563635:A:G	16
1	16563153	16563154	RSG1	1:16674487:CA:C	16
1	16641861	16641862	FBXO42	1:16694774:A:G	16
1	16641861	16641862	FBXO42	1:16696720:CT:C	16
1	16641861	16641862	FBXO42	1:17193408:C:G	16
1	16694205	16694206	SZRD1	1:16674009:AAAACAAACAAAC:A	16
1	16694205	16694206	SZRD1	1:16732860:G:A	16
1	16694205	16694206	SZRD1	1:16786928:G:A	16
1	16694205	16694206	SZRD1	1:16860353:C:T	16
1	16782015	16782016	NECAP2	1:16767961:G:A	16
1	16782015	16782016	NECAP2	1:16773880:A:G	16
1	16782015	16782016	NECAP2	1:16786604:C:T	16
1	16782015	16782016	NECAP2	1:16786935:A:G	16
1	16782015	16782016	NECAP2	1:16801673:A:G	16
1	16787442	16787443	RP4-798A10.2	1:16180430:G:A	16
1	16787442	16787443	RP4-798A10.2	1:16773387:T:G	16
1	16787442	16787443	RP4-798A10.2	1:16786604:C:T	16
1	16787442	16787443	RP4-798A10.2	1:16794115:G:C	16
1	16787442	16787443	RP4-798A10.2	1:16932859:A:G	16
1	16787442	16787443	RP4-798A10.2	1:17022909:C:G	16
1	16787442	16787443	RP4-798A10.2	1:17517831:A:C	16
1	17445929	17445930	PADI2	1:17032261:C:T	17
1	17445929	17445930	PADI2	1:17085168:A:T	17
1	17445929	17445930	PADI2	1:17382989:A:ACTC	17
1	17445929	17445930	PADI2	1:17417253:T:C	17
1	17445929	17445930	PADI2	1:17421286:C:A	17
1	17445929	17445930	PADI2	1:17425829:G:T	17
1	17445929	17445930	PADI2	1:17439023:G:GGGC	17
1	17445929	17445930	PADI2	1:17505676:A:G	17
1	17675224	17675225	PADI4	1:16923627:G:C	17
1	17675224	17675225	PADI4	1:17261387:CTT:C	17
1	17675224	17675225	PADI4	1:17589926:C:A	17
1	17675224	17675225	PADI4	1:17632010:G:A	17
1	17675224	17675225	PADI4	1:17642758:G:A	17
1	17675224	17675225	PADI4	1:17651628:A:G	17
1	17675224	17675225	PADI4	1:17661659:C:CAT	17
1	17675224	17675225	PADI4	1:17666834:G:A	17
1	17675224	17675225	PADI4	1:17668563:G:A	17
1	17675224	17675225	PADI4	1:17676165:A:<CN0>:0	17
1	17765056	17765057	RCC2	1:17671582:A:G	17
1	17765056	17765057	RCC2	1:17721844:A:C	17
1	17765056	17765057	RCC2	1:17722875:C:T	17
1	17765056	17765057	RCC2	1:17727379:G:C	17
1	17765056	17765057	RCC2	1:17756570:G:A	17
1	17765056	17765057	RCC2	1:17757937:C:T	17
1	17765056	17765057	RCC2	1:17773159:G:A	17
1	17765056	17765057	RCC2	1:17791930:TTTATG:T	17
1	17765056	17765057	RCC2	1:17801068:A:G	17
1	18020541	18020542	ARHGEF10L	1:17791247:C:CA	18
1	18020541	18020542	ARHGEF10L	1:17946364:C:A	18
1	19229217	19229218	ALDH4A1	1:19198681:GC:G	20
1	19229217	19229218	ALDH4A1	1:19222020:A:G	20
1	19229217	19229218	ALDH4A1	1:19375542:A:C	20
1	19247614	19247615	RP13-279N23.2	1:19238001:TTTTATTTA:T	20
1	19247614	19247615	RP13-279N23.2	1:19244678:C:T	20
1	19247614	19247615	RP13-279N23.2	1:19261241:G:A	20
1	19247614	19247615	RP13-279N23.2	1:19275077:G:A	20
1	19282191	19282192	IFFO2	1:18440935:T:A	20
1	19282191	19282192	IFFO2	1:19230419:C:G	20
1	19282191	19282192	IFFO2	1:19244678:C:T	20
1	19282191	19282192	IFFO2	1:19261533:A:G	20
1	19282191	19282192	IFFO2	1:19275077:G:A	20
1	19282191	19282192	IFFO2	1:19373605:C:T	20
1	19481532	19481533	UBR4	1:19508838:AT:ATT	21
1	19481532	19481533	UBR4	1:19536259:G:A	21
1	19481532	19481533	UBR4	1:19551655:G:A	21
1	19638596	19638597	AKR7A2	1:19630520:G:C	22
1	19638596	19638597	AKR7A2	1:19638309:A:G	22
1	19638596	19638597	AKR7A2	1:19638642:AGCCGGGGGCCCC:A	22
1	19638596	19638597	AKR7A2	1:19645673:G:A	22
1	19638596	19638597	AKR7A2	1:19646445:C:T	22
1	19651247	19651248	PQLC2	1:19642326:G:A	22
1	19651247	19651248	PQLC2	1:19648147:T:A	22
1	19651247	19651248	PQLC2	1:19652135:G:T	22
1	19811981	19811982	CAPZB	1:19583294:G:A	22
1	19811981	19811982	CAPZB	1:19648300:G:A	22
1	19811981	19811982	CAPZB	1:19674266:C:A	22
1	19811981	19811982	CAPZB	1:19798925:G:A	22
1	19811981	19811982	CAPZB	1:19920177:CT:C	22
1	19923561	19923562	MINOS1-NBL1	1:19889226:T:A	22
1	19923561	19923562	MINOS1-NBL1	1:19911802:T:C	22
1	19923561	19923562	MINOS1-NBL1	1:19974374:T:C	22
1	19923561	19923562	MINOS1-NBL1	1:20002246:G:A	22
1	19923561	19923562	MINOS1-NBL1	1:20008507:C:T	22
1	19923561	19923562	MINOS1-NBL1	1:20041886:G:A	22
1	19923563	19923564	MINOS1	1:19630520:G:C	22
1	19923563	19923564	MINOS1	1:19911802:T:C	22
1	19923563	19923564	MINOS1	1:19974214:C:T	22
1	19974103	19974104	NBL1	1:19394724:C:T	22
1	19974103	19974104	NBL1	1:19889272:A:G	22
1	19974103	19974104	NBL1	1:19902245:TA:T	22
1	19974103	19974104	NBL1	1:19914083:C:A	22
1	19974103	19974104	NBL1	1:19937023:C:G	22
1	19974103	19974104	NBL1	1:19972330:G:A	22
1	19974103	19974104	NBL1	1:19974397:G:A	22
1	19974103	19974104	NBL1	1:19986252:C:G	22
1	19974103	19974104	NBL1	1:19986283:TGA:T	22
1	19974103	19974104	NBL1	1:19988886:G:A	22
1	19974103	19974104	NBL1	1:20010251:CTTTTTTTT:C	22
1	19974103	19974104	NBL1	1:20014753:G:A	22
1	19974103	19974104	NBL1	1:20027404:G:A	22
1	19991779	19991780	HTR6	1:20014739:C:T	22
1	19991779	19991780	HTR6	1:20030463:C:T	22
1	20233057	20233058	OTUD3	1:20168083:C:T	23
1	20233057	20233058	OTUD3	1:20216860:G:A	23
1	20233057	20233058	OTUD3	1:20219028:T:C	23
1	20233057	20233058	OTUD3	1:20242929:C:CT	23
1	20233057	20233058	OTUD3	1:20244901:AT:A	23
1	20233057	20233058	OTUD3	1:20282317:C:A	23
1	20446049	20446050	PLA2G2D	1:20438701:C:T	23
1	20512577	20512578	UBXN10	1:20286121:A:G	23
1	20512577	20512578	UBXN10	1:20301927:A:T	23
1	20512577	20512578	UBXN10	1:20436008:C:T	23
1	20512577	20512578	UBXN10	1:20498399:C:T	23
1	20512577	20512578	UBXN10	1:20524034:G:C	23
1	20512577	20512578	UBXN10	1:20624508:T:G	23
1	20811137	20811138	CAMK2N1	1:20283943:G:A	23
1	20811137	20811138	CAMK2N1	1:20575104:T:G	23
1	20811137	20811138	CAMK2N1	1:20609533:G:A	23
1	20811137	20811138	CAMK2N1	1:20834610:C:A	23
1	21438102	21438103	EIF4G3	1:20863417:A:G	24
1	21438102	21438103	EIF4G3	1:21086373:AT:A	24
1	21438102	21438103	EIF4G3	1:21351885:C:T	24
1	21438102	21438103	EIF4G3	1:21378410:CAT:C	24
1	21438102	21438103	EIF4G3	1:21531486:A:G	24
1	21438102	21438103	EIF4G3	1:22314034:C:T	24
1	22778471	22778472	ZBTB40	1:22622513:T:C	25
1	22778471	22778472	ZBTB40	1:22789346:C:A	25
1	22778471	22778472	ZBTB40	1:22856601:T:C	25
1	22778471	22778472	ZBTB40	1:23283362:T:C	25
1	23191651	23191652	EPHB2	1:23054719:CTGAA:C	26
1	23243174	23243175	RP1-74M1.3	1:23061958:A:C	26
1	23407365	23407366	KDM1A	1:23402063:CA:C	27
1	23407365	23407366	KDM1A	1:23434819:C:T	27
1	23407365	23407366	KDM1A	1:23614032:T:C	27
1	23460171	23460172	LUZP1	1:23118294:G:C	27
1	23460171	23460172	LUZP1	1:23339209:C:T	27
1	23460171	23460172	LUZP1	1:23465194:A:G	27
1	23460171	23460172	LUZP1	1:23517793:GAA:GA	27
1	23611946	23611947	RP5-1057J7.6	1:22954360:C:T	27
1	23611946	23611947	RP5-1057J7.6	1:22955229:G:A	27
1	23694878	23694879	ZNF436	1:23680630:C:T	27
1	23697636	23697637	C1orf213	1:23687827:T:C	27
1	23697636	23697637	C1orf213	1:23694639:G:A	27
1	23705521	23705522	RP5-1057J7.7	1:24535438:G:A	27
1	23744790	23744791	TCEA3	1:23679457:A:G	27
1	23744790	23744791	TCEA3	1:23689786:AT:A	27
1	23744790	23744791	TCEA3	1:23710475:C:T	27
1	23744790	23744791	TCEA3	1:23778362:C:T	27
1	23744790	23744791	TCEA3	1:23881310:G:A	27
1	24111681	24111682	PITHD1	1:23448515:A:T	28
1	24111681	24111682	PITHD1	1:23567667:C:CG	28
1	24111681	24111682	PITHD1	1:23975918:G:A	28
1	24111681	24111682	PITHD1	1:24077206:ATCT:A	28
1	24111681	24111682	PITHD1	1:24244877:C:CA	28
1	24111681	24111682	PITHD1	1:24411138:T:C	28
1	24111681	24111682	PITHD1	1:24523112:T:A	28
1	24120581	24120582	LYPLA2	1:24065770:C:T	28
1	24120581	24120582	LYPLA2	1:24341697:ACT:A	28
1	24127262	24127263	GALE	1:24021224:C:T	28
1	24127262	24127263	GALE	1:24100223:C:T	28
1	24127262	24127263	GALE	1:24207777:G:A	28
1	24127262	24127263	GALE	1:24422536:C:G	28
1	24127262	24127263	GALE	1:24490427:A:G	28
1	24127262	24127263	GALE	1:24924894:C:T	28
1	24144022	24144023	HMGCL	1:24104833:CG:C	28
1	24144022	24144023	HMGCL	1:24152874:T:C	28
1	24194783	24194784	FUCA1	1:24179557:T:A	28
1	24194783	24194784	FUCA1	1:24222029:G:A	28
1	24194783	24194784	FUCA1	1:24288528:TTAAAC:T	28
1	24194783	24194784	FUCA1	1:24847334:AAAAAT:A	28
1	24285548	24285549	CNR2	1:24030552:T:TA	28
1	24285548	24285549	CNR2	1:24208236:T:C	28
1	24285548	24285549	CNR2	1:24222029:G:A	28
1	24285548	24285549	CNR2	1:24479402:GT:G	28
1	24287457	24287458	PNRC2	1:24288476:T:C	28
1	24287457	24287458	PNRC2	1:24375689:G:C	28
1	24287457	24287458	PNRC2	1:24400430:A:T	28
1	24287457	24287458	PNRC2	1:24454204:G:T	28
1	24513737	24513738	IFNLR1	1:24512881:G:T	29
1	24513737	24513738	IFNLR1	1:24513608:C:T	29
1	24743084	24743085	STPG1	1:24698029:C:T	30
1	24743084	24743085	STPG1	1:24716529:C:A	30
1	24743084	24743085	STPG1	1:24728916:ATCT:A	30
1	24743084	24743085	STPG1	1:24734386:A:G	30
1	24782655	24782656	NIPAL3	1:24745615:G:A	30
1	24782655	24782656	NIPAL3	1:24765378:TA:T	30
1	24782655	24782656	NIPAL3	1:24812795:G:A	30
1	24782655	24782656	NIPAL3	1:24889450:A:T	30
1	24859603	24859604	RCAN3	1:24815402:G:C	30
1	24859603	24859604	RCAN3	1:24831663:C:T	30
1	24859603	24859604	RCAN3	1:24862649:A:G	30
1	24882514	24882515	RP4-594I10.3	1:24831663:C:T	30
1	24882514	24882515	RP4-594I10.3	1:24862649:A:G	30
1	24882514	24882515	RP4-594I10.3	1:24872993:GA:G	30
1	25291611	25291612	RUNX3	1:24836587:A:G	31
1	25291611	25291612	RUNX3	1:25158714:A:AT	31
1	25291611	25291612	RUNX3	1:25186069:T:C	31
1	25291611	25291612	RUNX3	1:25249252:C:A	31
1	25291611	25291612	RUNX3	1:25334268:T:C	31
1	25574327	25574328	RP3-465N24.6	1:25592642:T:<CN0>:25661222	31
1	25574327	25574328	RP3-465N24.6	1:25594264:C:G	31
1	26152122	26152123	MTFR1L	1:26110065:A:G	32
1	26152122	26152123	MTFR1L	1:26148603:A:G	32
1	26152122	26152123	MTFR1L	1:26679300:C:T	32
1	26185902	26185903	AUNIP	1:26127425:G:A	32
1	26197743	26197744	PAQR7	1:25428909:G:A	32
1	26197743	26197744	PAQR7	1:26202426:C:T	32
1	26231979	26231980	STMN1	1:26223815:AAAG:A	32
1	26231979	26231980	STMN1	1:26338183:A:G	32
1	26324545	26324546	PAFAH2	1:25419396:G:C	32
1	26324545	26324546	PAFAH2	1:26301699:C:T	32
1	26324545	26324546	PAFAH2	1:26304949:T:A	32
1	26324545	26324546	PAFAH2	1:26355350:G:A	32
1	26513783	26513784	CNKSR1	1:25881912:G:A	33
1	26513783	26513784	CNKSR1	1:26440129:A:G	33
1	26513783	26513784	CNKSR1	1:26506790:A:G	33
1	26513783	26513784	CNKSR1	1:26511700:A:G	33
1	26513783	26513784	CNKSR1	1:26527884:G:A	33
1	26513783	26513784	CNKSR1	1:26573220:T:A	33
1	26597955	26597956	CEP85	1:25948442:GA:G	33
1	26597955	26597956	CEP85	1:26527699:T:C	33
1	26597955	26597956	CEP85	1:26557618:A:T	33
1	26597955	26597956	CEP85	1:26645955:G:GA	33
1	26597955	26597956	CEP85	1:26711978:T:C	33
1	26606612	26606613	SH3BGRL3	1:25697212:CTATTT:C	33
1	26606612	26606613	SH3BGRL3	1:25910624:T:G	33
1	26606612	26606613	SH3BGRL3	1:26050872:G:A	33
1	26606612	26606613	SH3BGRL3	1:26338474:TA:T	33
1	26606612	26606613	SH3BGRL3	1:26525855:G:A	33
1	26606612	26606613	SH3BGRL3	1:26577985:G:A	33
1	26606612	26606613	SH3BGRL3	1:26596556:C:T	33
1	26606612	26606613	SH3BGRL3	1:26637218:TAAA:T	33
1	26606612	26606613	SH3BGRL3	1:27385141:CT:C	33
1	26633066	26633067	UBXN11	1:25956043:C:T	33
1	26633066	26633067	UBXN11	1:26461467:CA:C	33
1	26633066	26633067	UBXN11	1:26520292:G:T	33
1	26633066	26633067	UBXN11	1:26525667:A:G	33
1	26633066	26633067	UBXN11	1:26645955:G:GA	33
1	26633066	26633067	UBXN11	1:26684385:A:G	33
1	26633066	26633067	UBXN11	1:27552754:GTTTTTTTTTTTTT:G	33
1	26644448	26644449	CD52	1:25697212:CTATTT:C	33
1	26644448	26644449	CD52	1:25979175:G:A	33
1	26644448	26644449	CD52	1:26009647:G:A	33
1	26644448	26644449	CD52	1:26029888:G:A	33
1	26644448	26644449	CD52	1:26142710:G:A	33
1	26644448	26644449	CD52	1:26255731:T:C	33
1	26644448	26644449	CD52	1:26256174:G:A	33
1	26644448	26644449	CD52	1:26384013:A:G	33
1	26644448	26644449	CD52	1:26445915:T:A	33
1	26644448	26644449	CD52	1:26466253:G:A	33
1	26644448	26644449	CD52	1:26523425:T:TTGAG	33
1	26644448	26644449	CD52	1:26525667:A:G	33
1	26644448	26644449	CD52	1:26529061:G:A	33
1	26644448	26644449	CD52	1:26577985:G:A	33
1	26644448	26644449	CD52	1:26618467:G:A	33
1	26644448	26644449	CD52	1:26620846:C:CA	33
1	26644448	26644449	CD52	1:26648033:C:T	33
1	26644448	26644449	CD52	1:26699851:G:A	33
1	26644448	26644449	CD52	1:26701259:A:T	33
1	26644448	26644449	CD52	1:26702376:T:C	33
1	26644448	26644449	CD52	1:26722997:T:C	33
1	26644448	26644449	CD52	1:26814535:A:C	33
1	26644448	26644449	CD52	1:27385141:CT:C	33
1	26644448	26644449	CD52	1:27537990:C:T	33
1	26644448	26644449	CD52	1:27544630:G:A	33
1	26644448	26644449	CD52	1:27567729:A:G	33
1	26680620	26680621	AIM1L	1:26573217:CT:C	33
1	26680620	26680621	AIM1L	1:26681306:G:A	33
1	26680620	26680621	AIM1L	1:26690180:G:A	33
1	26680620	26680621	AIM1L	1:26709720:G:A	33
1	26680620	26680621	AIM1L	1:26819118:C:CA	33
1	26700942	26700943	ZNF683	1:26608828:G:A	33
1	26700942	26700943	ZNF683	1:26699157:T:C	33
1	26772854	26772855	DHDDS	1:26685985:TTTC:T	33
1	26772854	26772855	DHDDS	1:26750983:A:G	33
1	26772854	26772855	DHDDS	1:26771574:C:CCATT	33
1	26898760	26898761	RPS6KA1	1:26871200:C:T	34
1	26898760	26898761	RPS6KA1	1:26900735:C:G	34
1	27101360	27101361	ARID1A	1:26174335:CT:C	34
1	27101360	27101361	ARID1A	1:27090772:A:T	34
1	27115418	27115419	PIGV	1:26855265:C:T	34
1	27115418	27115419	PIGV	1:27138393:C:T	34
1	27177619	27177620	ZDHHC18	1:26904660:G:A	34
1	27177619	27177620	ZDHHC18	1:26996144:TTA:T	34
1	27177619	27177620	ZDHHC18	1:27142554:T:C	34
1	27177619	27177620	ZDHHC18	1:27335529:GGAATGCAGT:G	34
1	27189632	27189633	SFN	1:27173728:G:A	34
1	27189632	27189633	SFN	1:27323282:A:AGT	34
1	27215430	27215431	GPN2	1:27536538:G:A	34
1	27215430	27215431	GPN2	1:27555712:T:C	34
1	27219382	27219383	GPATCH3	1:26533979:G:T	34
1	27271625	27271626	NUDC	1:26355271:G:A	35
1	27271625	27271626	NUDC	1:26715872:A:C	35
1	27271625	27271626	NUDC	1:27245069:T:C	35
1	27320809	27320810	TRNP1	1:26987946:G:C	35
1	27320809	27320810	TRNP1	1:27017757:TTTG:T	35
1	27320809	27320810	TRNP1	1:27261149:A:G	35
1	27320809	27320810	TRNP1	1:27445460:G:T	35
1	27493471	27493472	SLC9A1	1:27424360:C:G	36
1	27493471	27493472	SLC9A1	1:27684396:G:A	36
1	27816561	27816562	WASF2	1:27718954:A:G	37
1	27816561	27816562	WASF2	1:27981867:G:A	37
1	27930941	27930942	AHDC1	1:27206828:A:G	37
1	27952750	27952751	FGR	1:27716697:G:A	37
1	27952750	27952751	FGR	1:27958339:C:T	37
1	29424098	29424099	EPB41	1:29180414:G:T	38
1	29424098	29424099	EPB41	1:29295486:CCA:C	38
1	29424098	29424099	EPB41	1:29419249:G:T	38
1	29424098	29424099	EPB41	1:29517716:G:C	38
1	29424098	29424099	EPB41	1:29779744:G:T	38
1	29424098	29424099	EPB41	1:30282735:AG:A	38
1	29449012	29449013	TMEM200B	1:29153786:T:A	38
1	29449012	29449013	TMEM200B	1:29272776:C:T	38
1	29495150	29495151	SRSF4	1:29459117:A:G	38
1	29495150	29495151	SRSF4	1:29461855:G:C	38
1	29557453	29557454	MECR	1:29457478:G:T	38
1	29557453	29557454	MECR	1:29570419:T:G	38
1	29649729	29649730	PTPRU	1:29567093:G:A	39
1	29649729	29649730	PTPRU	1:29594563:T:C	39
1	29649729	29649730	PTPRU	1:29640621:G:T	39
1	31192097	31192098	MATN1	1:31216969:G:A	40
1	31230603	31230604	LAPTM5	1:31206637:C:T	40
1	31230603	31230604	LAPTM5	1:31224193:C:T	40
1	31230603	31230604	LAPTM5	1:31231333:G:A	40
1	31230603	31230604	LAPTM5	1:31763540:C:T	40
1	31353615	31353616	SDC3	1:31226375:A:T	40
1	31353615	31353616	SDC3	1:31360942:A:G	40
1	31353615	31353616	SDC3	1:31505073:C:A	40
1	31353615	31353616	SDC3	1:31546448:C:A	40
1	31353615	31353616	SDC3	1:31638859:G:A	40
1	31769628	31769629	SNRNP40	1:31225684:G:A	41
1	31769628	31769629	SNRNP40	1:31736188:AT:A	41
1	31769893	31769894	ZCCHC17	1:31160845:A:G	41
1	31769893	31769894	ZCCHC17	1:31777119:C:CT	41
1	31849696	31849697	FABP3	1:31816535:ATT:A	41
1	31886659	31886660	SERINC2	1:31360031:T:C	41
1	31886659	31886660	SERINC2	1:31517565:C:G	41
1	31886659	31886660	SERINC2	1:31576222:C:CA	41
1	31886659	31886660	SERINC2	1:31613935:T:C	41
1	31886659	31886660	SERINC2	1:31617790:C:T	41
1	31886659	31886660	SERINC2	1:31685266:TTA:T	41
1	31886659	31886660	SERINC2	1:31704642:G:A	41
1	31886659	31886660	SERINC2	1:31772955:C:T	41
1	31886659	31886660	SERINC2	1:31832984:G:A	41
1	31886659	31886660	SERINC2	1:31842950:C:CA	41
1	31886659	31886660	SERINC2	1:31866536:T:C	41
1	31886659	31886660	SERINC2	1:31894594:C:T	41
1	31886659	31886660	SERINC2	1:31901133:C:T	41
1	31886659	31886660	SERINC2	1:31904769:T:C	41
1	31886659	31886660	SERINC2	1:31968208:G:A	41
1	31886659	31886660	SERINC2	1:32011877:T:C	41
1	31886659	31886660	SERINC2	1:32013191:G:A	41
1	31886659	31886660	SERINC2	1:32013734:C:A	41
1	31886659	31886660	SERINC2	1:32018105:G:T	41
1	31886659	31886660	SERINC2	1:32026987:G:A	41
1	31886659	31886660	SERINC2	1:32052145:G:A	41
1	31886659	31886660	SERINC2	1:32492228:A:G	41
1	31987963	31987964	RP11-439L8.4	1:31926776:G:A	41
1	31987963	31987964	RP11-439L8.4	1:31972565:C:G	41
1	31987963	31987964	RP11-439L8.4	1:31974713:T:C	41
1	32281620	32281621	SPOCD1	1:32272137:C:T	42
1	32281620	32281621	SPOCD1	1:32272276:G:A	42
1	32281620	32281621	SPOCD1	1:32275128:C:CA	42
1	32403382	32403383	PTP4A2	1:32314400:A:G	42
1	32403382	32403383	PTP4A2	1:32372026:G:A	42
1	32403382	32403383	PTP4A2	1:32372389:C:A	42
1	32541731	32541732	TMEM39B	1:32065067:AAGAG:AAG	42
1	32541731	32541732	TMEM39B	1:32554268:C:T	42
1	32930657	32930658	RP1-27O5.3	1:32513491:A:G	43
1	33005029	33005030	ZBTB8A	1:33139044:T:TC	43
1	33116135	33116136	ZBTB8OS	1:33087568:A:G	43
1	33116135	33116136	ZBTB8OS	1:33129377:C:T	43
1	33116135	33116136	ZBTB8OS	1:33176208:A:G	43
1	33168679	33168680	SYNC	1:32558155:G:C	44
1	33168679	33168680	SYNC	1:33107443:A:G	44
1	33168679	33168680	SYNC	1:33153271:C:CA	44
1	33231267	33231268	KIAA1522	1:33103008:CA:C	44
1	33231267	33231268	KIAA1522	1:33127764:C:T	44
1	33231267	33231268	KIAA1522	1:33204974:C:T	44
1	33231267	33231268	KIAA1522	1:33218488:GA:G	44
1	33231267	33231268	KIAA1522	1:33255702:C:G	44
1	33231267	33231268	KIAA1522	1:33530521:G:A	44
1	33277247	33277248	YARS	1:33218488:GA:G	44
1	33277247	33277248	YARS	1:33250684:A:T	44
1	33277247	33277248	YARS	1:33326681:G:T	44
1	33430285	33430286	RNF19B	1:33401404:T:G	45
1	33430285	33430286	RNF19B	1:33446879:A:C	45
1	33430285	33430286	RNF19B	1:33455798:G:A	45
1	33430285	33430286	RNF19B	1:33563453:C:A	45
1	33430285	33430286	RNF19B	1:33829960:GAC:G	45
1	33502468	33502469	AK2	1:33483343:C:T	45
1	33502468	33502469	AK2	1:34169837:ATTGT:A	45
1	33502468	33502469	AK2	1:34363085:G:T	45
1	35220647	35220648	GJB5	1:34273806:C:T	46
1	35220647	35220648	GJB5	1:35264062:G:A	46
1	35220647	35220648	GJB5	1:35309256:G:A	46
1	36028068	36028069	NCDN	1:35069000:A:G	47
1	36107444	36107445	PSMB2	1:35313638:T:C	47
1	36107444	36107445	PSMB2	1:35642758:G:C	47
1	36107444	36107445	PSMB2	1:36037222:A:G	47
1	36184494	36184495	C1orf216	1:35855382:A:G	47
1	36184494	36184495	C1orf216	1:35969652:A:C	47
1	36184494	36184495	C1orf216	1:36312205:GATAT:G	47
1	36319088	36319089	AGO4	1:36233366:C:G	48
1	36319088	36319089	AGO4	1:36562551:A:G	48
1	36348809	36348810	AGO1	1:36147290:G:A	48
1	36348809	36348810	AGO1	1:36179708:C:T	48
1	36395715	36395716	RP4-789D17.5	1:36516392:CA:C	48
1	36644621	36644622	MAP7D1	1:36568272:G:T	49
1	36644621	36644622	MAP7D1	1:36586692:T:TA	49
1	36644621	36644622	MAP7D1	1:36589416:G:T	49
1	36644621	36644622	MAP7D1	1:36634414:G:A	49
1	36755318	36755319	THRAP3	1:36829700:T:C	49
1	36851476	36851477	STK40	1:36436778:T:A	50
1	36851476	36851477	STK40	1:36841347:C:T	50
1	36863478	36863479	LSM10	1:36849632:CT:C	50
1	36863478	36863479	LSM10	1:36900902:GT:G	50
1	36863478	36863479	LSM10	1:36916454:C:T	50
1	36863478	36863479	LSM10	1:36928903:T:C	50
1	36915887	36915888	OSCP1	1:36911913:T:C	50
1	36915887	36915888	OSCP1	1:37498102:A:G	50
1	37947290	37947291	ZC3H12A	1:37913357:G:A	52
1	37947290	37947291	ZC3H12A	1:38507988:C:T	52
1	37979120	37979121	MEAF6	1:37772682:C:T	52
1	37979120	37979121	MEAF6	1:37991659:C:T	52
1	37979120	37979121	MEAF6	1:38010243:G:A	52
1	38019890	38019891	SNIP1	1:37956469:T:TA	52
1	38019890	38019891	SNIP1	1:37993065:A:ATTAT	52
1	38019890	38019891	SNIP1	1:38035286:G:T	52
1	38019890	38019891	SNIP1	1:38188253:T:G	52
1	38061535	38061536	GNL2	1:37987742:T:C	52
1	38061535	38061536	GNL2	1:38093319:CACAAAACAAA:C	52
1	38157913	38157914	C1orf109	1:38159421:A:C	52
1	38157913	38157914	C1orf109	1:38171779:CTT:C	52
1	38158152	38158153	CDCA8	1:38173694:A:G	52
1	39876150	39876151	KIAA0754	1:39622638:CT:C	55
1	39876150	39876151	KIAA0754	1:39635445:CT:C	55
1	39876150	39876151	KIAA0754	1:39967774:G:C	55
1	39934314	39934315	MACF1	1:39531112:CA:C	55
1	39934314	39934315	MACF1	1:39578532:A:G	55
1	39934314	39934315	MACF1	1:39662602:C:T	55
1	39934314	39934315	MACF1	1:39662654:C:T	55
1	39934314	39934315	MACF1	1:40012882:G:A	55
1	39957317	39957318	BMP8A	1:39926824:G:A	55
1	39957317	39957318	BMP8A	1:40020020:C:A	55
1	39957317	39957318	BMP8A	1:40251291:C:T	55
1	40323079	40323080	TRIT1	1:39752143:C:T	56
1	40323079	40323080	TRIT1	1:40300854:A:T	56
1	40323079	40323080	TRIT1	1:40306898:T:C	56
1	40323079	40323080	TRIT1	1:40317445:C:G	56
1	40367927	40367928	MYCL	1:39895281:G:A	56
1	40367927	40367928	MYCL	1:40059283:C:CCA	56
1	40367927	40367928	MYCL	1:40263717:C:CA	56
1	40367927	40367928	MYCL	1:40299460:GAA:G	56
1	40367927	40367928	MYCL	1:40319024:T:A	56
1	40367927	40367928	MYCL	1:40353955:G:A	56
1	40367927	40367928	MYCL	1:40356266:CCT:C	56
1	40367927	40367928	MYCL	1:40372928:AT:A	56
1	40367927	40367928	MYCL	1:40853071:T:G	56
1	40433290	40433291	MFSD2A	1:40261243:G:A	56
1	40433290	40433291	MFSD2A	1:40367598:G:GCCC	56
1	40433290	40433291	MFSD2A	1:40384968:G:A	56
1	40536141	40536142	CAP1	1:39568113:G:C	57
1	40536141	40536142	CAP1	1:40526396:A:G	57
1	40536141	40536142	CAP1	1:40533358:G:A	57
1	40536141	40536142	CAP1	1:40538101:G:A	57
1	40536141	40536142	CAP1	1:40546209:C:T	57
1	40562724	40562725	PPT1	1:40493184:T:C	57
1	40562724	40562725	PPT1	1:40493190:T:C	57
1	40562724	40562725	PPT1	1:40548254:C:T	57
1	40562724	40562725	PPT1	1:40548900:A:G	57
1	40562724	40562725	PPT1	1:40549563:T:G	57
1	40562724	40562725	PPT1	1:40555723:T:G	57
1	40562724	40562725	PPT1	1:40558511:A:G	57
1	40562724	40562725	PPT1	1:40560458:A:G	57
1	40562724	40562725	PPT1	1:40562993:T:C	57
1	40562724	40562725	PPT1	1:40564241:T:A	57
1	40562724	40562725	PPT1	1:40687480:G:A	57
1	40562724	40562725	PPT1	1:40775229:G:T	57
1	40562724	40562725	PPT1	1:41328850:A:G	57
1	40627044	40627045	RLF	1:40565508:A:G	57
1	40756316	40756317	ZMPSTE24	1:40565508:A:G	57
1	40756316	40756317	ZMPSTE24	1:40761403:A:G	57
1	40756316	40756317	ZMPSTE24	1:40857530:A:C	57
1	40782944	40782945	COL9A2	1:40871497:A:G	57
1	40879648	40879649	SMAP2	1:40807033:T:C	57
1	40879648	40879649	SMAP2	1:40846201:C:CT	57
1	40879648	40879649	SMAP2	1:40864084:A:AC	57
1	40915778	40915779	ZFP69B	1:40914822:A:C	57
1	41827593	41827594	FOXO6	1:41612657:C:G	58
1	41827593	41827594	FOXO6	1:41835685:C:T	58
1	42335300	42335301	HIVEP3	1:41969327:T:C	59
1	42335300	42335301	HIVEP3	1:42000567:G:C	59
1	42335300	42335301	HIVEP3	1:42201847:T:A	59
1	42335300	42335301	HIVEP3	1:42202114:G:A	59
1	42335300	42335301	HIVEP3	1:42296145:A:G	59
1	42335300	42335301	HIVEP3	1:42366988:A:G	59
1	42335300	42335301	HIVEP3	1:42400931:A:T	59
1	42744257	42744258	FOXJ3	1:42103382:T:C	60
1	42744257	42744258	FOXJ3	1:42521508:T:C	60
1	42846476	42846477	RIMKLA	1:42738567:T:C	60
1	42846476	42846477	RIMKLA	1:42851857:A:G	60
1	42846476	42846477	RIMKLA	1:43354833:AT:ATT	60
1	42921681	42921682	ZMYND12	1:42942561:T:TTG	60
1	42921681	42921682	ZMYND12	1:42942763:TC:T	60
1	42924874	42924875	PPCS	1:42923470:A:G	60
1	43047104	43047105	CCDC30	1:42918075:T:C	60
1	43047104	43047105	CCDC30	1:42960741:G:A	60
1	43047104	43047105	CCDC30	1:43051744:G:A	60
1	43130533	43130534	PPIH	1:43138858:G:T	60
1	43130533	43130534	PPIH	1:43171822:T:C	60
1	43130533	43130534	PPIH	1:43457376:TA:T	60
1	43148826	43148827	YBX1	1:42172930:G:A	60
1	43681026	43681027	WDR65	1:43692983:A:T	61
1	43716061	43716062	EBNA1BP2	1:42850403:A:G	61
1	43716061	43716062	EBNA1BP2	1:43638185:A:G	61
1	43785133	43785134	TIE1	1:43765089:A:G	61
1	43785133	43785134	TIE1	1:44316578:T:C	61
1	43785133	43785134	TIE1	1:44386445:G:A	61
1	43785133	43785134	TIE1	1:44451114:GA:G	61
1	43803519	43803520	MPL	1:44414676:T:C	61
1	43826728	43826729	CDC20	1:43927174:C:T	61
1	43833635	43833636	ELOVL1	1:43850473:A:G	61
1	43833635	43833636	ELOVL1	1:44145130:A:G	61
1	43833635	43833636	ELOVL1	1:44147579:GT:G	61
1	43853317	43853318	MED8	1:43824865:C:T	61
1	43853317	43853318	MED8	1:43831545:C:T	61
1	43853317	43853318	MED8	1:44008661:G:T	61
1	43853317	43853318	MED8	1:44514883:G:C	61
1	43910922	43910923	SZT2	1:43642673:A:G	61
1	43910922	43910923	SZT2	1:43824865:C:T	61
1	43910922	43910923	SZT2	1:43843602:G:T	61
1	43910922	43910923	SZT2	1:43855626:G:C	61
1	43910922	43910923	SZT2	1:43884839:A:C	61
1	43910922	43910923	SZT2	1:44073145:C:G	61
1	43919478	43919479	HYI	1:43804340:G:A	61
1	43919478	43919479	HYI	1:43826099:A:G	61
1	43919478	43919479	HYI	1:43827190:C:A	61
1	43919478	43919479	HYI	1:43901458:T:G	61
1	43919478	43919479	HYI	1:43916642:T:C	61
1	43919478	43919479	HYI	1:43975238:G:A	61
1	43919478	43919479	HYI	1:44212080:G:A	61
1	44078810	44078811	PTPRF	1:44034890:GC:G	62
1	44078810	44078811	PTPRF	1:44212133:AT:A	62
1	44078810	44078811	PTPRF	1:44991991:A:G	62
1	44156260	44156261	KDM4A	1:44178070:T:G	63
1	44156260	44156261	KDM4A	1:44208715:C:T	63
1	44385794	44385795	ST3GAL3	1:44205094:T:C	63
1	44385794	44385795	ST3GAL3	1:44215828:C:T	63
1	44385794	44385795	ST3GAL3	1:44379248:T:G	63
1	44432831	44432832	IPO13	1:44831809:TA:T	63
1	44437140	44437141	DPH2	1:44446651:T:C	63
1	44441726	44441727	ATP6V0B	1:44134887:T:C	63
1	44441726	44441727	ATP6V0B	1:44430163:C:T	63
1	44441726	44441727	ATP6V0B	1:44443874:T:TGAC	63
1	44441726	44441727	ATP6V0B	1:44446584:G:A	63
1	44441726	44441727	ATP6V0B	1:44455871:T:C	63
1	44441726	44441727	ATP6V0B	1:44474802:G:A	63
1	44441726	44441727	ATP6V0B	1:44550351:CA:C	63
1	44441726	44441727	ATP6V0B	1:45129904:C:T	63
1	45113979	45113980	RNF220	1:44509818:A:T	64
1	45113979	45113980	RNF220	1:45132981:T:G	64
1	45113979	45113980	RNF220	1:45399156:G:A	64
1	45140073	45140074	TMEM53	1:45161553:C:G	64
1	45227811	45227812	KIF2C	1:45296752:C:T	65
1	45253376	45253377	BEST4	1:45167143:G:A	65
1	45253376	45253377	BEST4	1:45342870:A:C	65
1	45270292	45270293	PLK3	1:45010396:T:C	65
1	45270292	45270293	PLK3	1:45170189:G:GT	65
1	45270292	45270293	PLK3	1:45180902:T:C	65
1	45270292	45270293	PLK3	1:45282033:C:T	65
1	45272956	45272957	TCTEX1D4	1:45256904:ATG:A	65
1	45272956	45272957	TCTEX1D4	1:45451477:C:T	65
1	45272956	45272957	TCTEX1D4	1:45862477:GT:G	65
1	45279169	45279170	BTBD19	1:45187285:G:A	65
1	45279169	45279170	BTBD19	1:45259047:CACTA:C	65
1	45279169	45279170	BTBD19	1:45327694:A:G	65
1	45279169	45279170	BTBD19	1:45360658:A:C	65
1	45308734	45308735	PTCH2	1:45196718:C:A	65
1	45308734	45308735	PTCH2	1:45428509:T:A	65
1	45452266	45452267	EIF2B3	1:45471980:A:AT	65
1	45472787	45472788	HECTD3	1:45441066:CT:C	66
1	45472787	45472788	HECTD3	1:45569403:G:A	66
1	45472787	45472788	HECTD3	1:46032307:A:G	66
1	45472787	45472788	HECTD3	1:46059205:C:A	66
1	45480218	45480219	UROD	1:45177071:G:A	66
1	45480218	45480219	UROD	1:45278364:C:T	66
1	45480218	45480219	UROD	1:45464450:A:C	66
1	45771880	45771881	ZSWIM5	1:45017067:G:A	66
1	45771880	45771881	ZSWIM5	1:45295296:C:T	66
1	45771880	45771881	ZSWIM5	1:45483812:C:G	66
1	45771880	45771881	ZSWIM5	1:45677199:G:GAAA	66
1	45771880	45771881	ZSWIM5	1:45716466:TA:TAA	66
1	45771880	45771881	ZSWIM5	1:46325608:C:T	66
1	46499539	46499540	MAST2	1:45907751:C:G	67
1	46499539	46499540	MAST2	1:45927970:G:A	67
1	46499539	46499540	MAST2	1:46262551:A:G	67
1	46499539	46499540	MAST2	1:46695699:C:T	67
1	46598584	46598585	PIK3R3	1:45622128:TA:T	67
1	46598584	46598585	PIK3R3	1:46482216:A:G	67
1	46598584	46598585	PIK3R3	1:46590468:CAA:C	67
1	46598584	46598585	PIK3R3	1:46605728:A:C	67
1	46663773	46663774	POMGNT1	1:46698490:T:G	67
1	46663773	46663774	POMGNT1	1:46713139:T:C	67
1	46663773	46663774	POMGNT1	1:46732948:C:G	67
1	46663773	46663774	POMGNT1	1:46755800:C:T	67
1	47069941	47069942	MKNK1	1:47040594:C:T	68
1	47069941	47069942	MKNK1	1:47046475:TCAA:T	68
1	47069941	47069942	MKNK1	1:47047441:A:G	68
1	47069941	47069942	MKNK1	1:47055668:CCT:C	68
1	47069941	47069942	MKNK1	1:47302199:T:C	68
1	47082555	47082556	MOB3C	1:46900757:G:A	68
1	47082555	47082556	MOB3C	1:47035990:G:A	68
1	47082555	47082556	MOB3C	1:47082212:G:T	68
1	47082555	47082556	MOB3C	1:47095306:C:T	68
1	47082555	47082556	MOB3C	1:47792609:T:A	68
1	47082555	47082556	MOB3C	1:48070463:C:CA	68
1	47133773	47133774	ATPAF1	1:46432104:A:C	68
1	47133773	47133774	ATPAF1	1:46785956:G:A	68
1	47133773	47133774	ATPAF1	1:46911921:C:G	68
1	47133773	47133774	ATPAF1	1:47093529:C:T	68
1	47133773	47133774	ATPAF1	1:47126625:CT:C	68
1	47133773	47133774	ATPAF1	1:47130628:C:T	68
1	47133773	47133774	ATPAF1	1:47178720:A:T	68
1	47162267	47162268	EFCAB14	1:47035990:G:A	68
1	47162267	47162268	EFCAB14	1:47094067:A:G	68
1	47162267	47162268	EFCAB14	1:47170572:C:CT	68
1	47162267	47162268	EFCAB14	1:47211670:A:G	68
1	47901688	47901689	FOXD2	1:47860423:T:C	69
1	47901688	47901689	FOXD2	1:48684906:A:G	69
1	48706055	48706056	SLC5A9	1:48708250:C:T	70
1	48706055	48706056	SLC5A9	1:48710223:C:T	70
1	48706055	48706056	SLC5A9	1:48717808:T:G	70
1	48706055	48706056	SLC5A9	1:48725096:G:C	70
1	48706055	48706056	SLC5A9	1:48733645:G:A	70
1	51425409	51425410	FAF1	1:51312619:T:C	72
1	51425409	51425410	FAF1	1:51469528:A:AT	72
1	51435615	51435616	CDKN2C	1:50891021:A:G	72
1	51435615	51435616	CDKN2C	1:51044928:G:A	72
1	51435615	51435616	CDKN2C	1:51420212:A:AT	72
1	51810787	51810788	TTC39A	1:51727687:C:T	73
1	51984898	51984899	EPS15	1:51941511:T:C	73
1	51984898	51984899	EPS15	1:51949070:A:AGT	73
1	51984898	51984899	EPS15	1:51989039:A:G	73
1	51984898	51984899	EPS15	1:52039206:G:T	73
1	51984898	51984899	EPS15	1:52047604:G:A	73
1	52237747	52237748	OSBPL9	1:52027188:A:G	74
1	52237747	52237748	OSBPL9	1:52095620:CA:C	74
1	52237747	52237748	OSBPL9	1:52221181:G:T	74
1	52237747	52237748	OSBPL9	1:52345767:G:A	74
1	52344394	52344395	NRD1	1:52271890:G:GA	74
1	52344394	52344395	NRD1	1:52280864:T:C	74
1	52344394	52344395	NRD1	1:52287821:C:T	74
1	52344394	52344395	NRD1	1:52318108:T:C	74
1	52344394	52344395	NRD1	1:52343297:A:G	74
1	52344394	52344395	NRD1	1:52427511:C:T	74
1	53608288	53608289	SLC1A7	1:53488038:A:G	75
1	53608288	53608289	SLC1A7	1:53567229:C:T	75
1	53608288	53608289	SLC1A7	1:53591846:A:G	75
1	53608288	53608289	SLC1A7	1:53594104:A:<CN0>:0	75
1	53608288	53608289	SLC1A7	1:53606080:C:T	75
1	53662530	53662531	CPT2	1:53679229:A:G	75
1	53662530	53662531	CPT2	1:53698887:CA:C	75
1	53686247	53686248	C1orf123	1:53676924:T:C	75
1	53686247	53686248	C1orf123	1:53686383:C:G	75
1	53686247	53686248	C1orf123	1:53701581:A:G	75
1	53793488	53793489	LRP8	1:53712727:C:T	76
1	53793488	53793489	LRP8	1:53785007:C:T	76
1	53793488	53793489	LRP8	1:53799774:C:G	76
1	53793488	53793489	LRP8	1:53813085:T:C	76
1	53793904	53793905	RP4-784A16.5	1:53791998:C:G	76
1	53793904	53793905	RP4-784A16.5	1:53794611:G:A	76
1	53793904	53793905	RP4-784A16.5	1:53803639:C:T	76
1	53833916	53833917	RP11-117D22.2	1:53832824:C:T	76
1	53833916	53833917	RP11-117D22.2	1:53835125:T:C	76
1	54355461	54355462	YIPF1	1:54320905:C:T	78
1	54355461	54355462	YIPF1	1:54337886:G:A	78
1	54355461	54355462	YIPF1	1:54355804:C:A	78
1	54355461	54355462	YIPF1	1:54456151:T:A	78
1	54355461	54355462	YIPF1	1:54470321:C:T	78
1	54411274	54411275	HSPB11	1:54411541:CCTCCACCGAGTTCCCGGGCGCGCTCG:C	78
1	54427625	54427626	LRRC42	1:54424448:G:A	78
1	54427625	54427626	LRRC42	1:54629073:C:A	78
1	55560991	55560992	USP24	1:55688543:C:A	79
1	55560991	55560992	USP24	1:55718708:C:A	79
1	55560991	55560992	USP24	1:55742210:A:G	79
1	59012379	59012380	OMA1	1:58994097:T:C	80
1	59012379	59012380	OMA1	1:58996632:A:T	80
1	59012379	59012380	OMA1	1:59010422:C:T	80
1	59012379	59012380	OMA1	1:59053745:C:T	80
1	59012379	59012380	OMA1	1:59161678:C:A	80
1	59012379	59012380	OMA1	1:59163263:A:T	80
1	59043165	59043166	TACSTD2	1:59044803:C:T	80
1	59043165	59043166	TACSTD2	1:59088019:G:A	80
1	61872343	61872344	NFIA	1:61396870:A:T	81
1	61872343	61872344	NFIA	1:61915894:T:C	81
1	61872343	61872344	NFIA	1:62096235:A:G	81
1	62190804	62190805	TM2D1	1:62020527:GTTT:G	81
1	62190804	62190805	TM2D1	1:62107806:T:C	81
1	62190804	62190805	TM2D1	1:62189541:T:C	81
1	62660502	62660503	L1TD1	1:62465872:GT:G	82
1	62660502	62660503	L1TD1	1:62561804:T:C	82
1	62660502	62660503	L1TD1	1:62647162:C:T	82
1	62660502	62660503	L1TD1	1:62657155:C:G	82
1	62660502	62660503	L1TD1	1:62676091:C:A	82
1	62660502	62660503	L1TD1	1:62680222:GC:G	82
1	62660502	62660503	L1TD1	1:62685408:CA:C	82
1	62660502	62660503	L1TD1	1:62724753:G:A	82
1	62660502	62660503	L1TD1	1:62744363:G:A	82
1	62660502	62660503	L1TD1	1:62764607:T:TA	82
1	62660502	62660503	L1TD1	1:62930173:C:G	82
1	62660502	62660503	L1TD1	1:63231768:A:G	82
1	62902325	62902326	USP1	1:62900812:G:C	83
1	62902325	62902326	USP1	1:62902874:A:G	83
1	63099216	63099217	DOCK7	1:63145439:G:A	83
1	63099216	63099217	DOCK7	1:63153866:C:G	83
1	63099216	63099217	DOCK7	1:63248917:CT:C	83
1	63099216	63099217	DOCK7	1:63402166:ATG:A	83
1	63893908	63893909	ALG6	1:63904661:G:A	85
1	63893908	63893909	ALG6	1:64087813:A:G	85
1	64020745	64020746	EFCAB7	1:63926963:T:G	86
1	64020745	64020746	EFCAB7	1:64070344:C:T	86
1	64059391	64059392	ITGB3BP	1:63582114:C:T	86
1	64059391	64059392	ITGB3BP	1:63722433:T:A	86
1	64059391	64059392	ITGB3BP	1:63874916:T:C	86
1	64059391	64059392	ITGB3BP	1:63905692:G:A	86
1	64059391	64059392	ITGB3BP	1:63930811:C:T	86
1	64059391	64059392	ITGB3BP	1:63955008:T:C	86
1	64117025	64117026	PGM1	1:63486375:T:C	86
1	64117025	64117026	PGM1	1:63902524:C:G	86
1	64117025	64117026	PGM1	1:63930811:C:T	86
1	64117025	64117026	PGM1	1:64074217:G:A	86
1	64117025	64117026	PGM1	1:64132267:AT:A	86
1	64117025	64117026	PGM1	1:64827479:A:C	86
1	64590216	64590217	ROR1	1:64291940:T:C	86
1	65129882	65129883	CACHD1	1:64937877:G:GT	87
1	65129882	65129883	CACHD1	1:64970327:G:A	87
1	65129882	65129883	CACHD1	1:65016399:G:A	87
1	65129882	65129883	CACHD1	1:65032752:C:T	87
1	65243748	65243749	RAVER2	1:64617418:T:C	88
1	65243748	65243749	RAVER2	1:65095054:G:A	88
1	65243748	65243749	RAVER2	1:65122855:G:T	88
1	65243748	65243749	RAVER2	1:65225309:C:T	88
1	65243748	65243749	RAVER2	1:65388173:A:AT	88
1	65243748	65243749	RAVER2	1:65406256:T:C	88
1	65243748	65243749	RAVER2	1:65525901:C:G	88
1	65243748	65243749	RAVER2	1:65534398:GT:G	88
1	65243748	65243749	RAVER2	1:65673350:C:T	88
1	65344745	65344746	JAK1	1:64761549:G:GA	89
1	65344745	65344746	JAK1	1:65167040:CT:C	89
1	65344745	65344746	JAK1	1:65225309:C:T	89
1	65344745	65344746	JAK1	1:65307994:T:G	89
1	65344745	65344746	JAK1	1:65335354:A:G	89
1	65344745	65344746	JAK1	1:65414466:C:G	89
1	65344745	65344746	JAK1	1:65524582:C:G	89
1	65344745	65344746	JAK1	1:65810601:C:T	89
1	65468119	65468120	RP11-182I10.3	1:65032544:T:A	89
1	65468119	65468120	RP11-182I10.3	1:65518454:G:A	89
1	65469769	65469770	RP4-535B20.4	1:65489369:T:C	89
1	65849768	65849769	DNAJC6	1:65730224:G:C	90
1	65849768	65849769	DNAJC6	1:66175112:T:C	90
1	65886392	65886393	LEPROT	1:65879488:A:C	90
1	65886392	65886393	LEPROT	1:65886211:G:C	90
1	65886392	65886393	LEPROT	1:65892709:G:A	90
1	65886392	65886393	LEPROT	1:65894494:C:G	90
1	65886392	65886393	LEPROT	1:65896561:G:A	90
1	65886392	65886393	LEPROT	1:65896868:C:T	90
1	66085622	66085623	LEPR	1:65699894:T:A	91
1	66085622	66085623	LEPR	1:65822871:G:A	91
1	66085622	66085623	LEPR	1:65842900:G:C	91
1	66085622	66085623	LEPR	1:65886211:G:C	91
1	66085622	66085623	LEPR	1:65894069:C:G	91
1	66085622	66085623	LEPR	1:65903445:A:T	91
1	66085622	66085623	LEPR	1:65938143:AAT:A	91
1	66085622	66085623	LEPR	1:65958496:C:CT	91
1	66085622	66085623	LEPR	1:66067396:T:C	91
1	66085622	66085623	LEPR	1:66073814:G:T	91
1	66833176	66833177	PDE4B	1:66753955:C:T	93
1	66833176	66833177	PDE4B	1:66793745:A:C	93
1	67518729	67518730	SLC35D1	1:66952632:T:TAAAC	94
1	67518729	67518730	SLC35D1	1:67214089:G:A	94
1	67518729	67518730	SLC35D1	1:67372061:G:T	94
1	67518729	67518730	SLC35D1	1:67507464:A:G	94
1	67518729	67518730	SLC35D1	1:67529243:A:G	94
1	67518729	67518730	SLC35D1	1:67596372:A:G	94
1	67673348	67673349	IL23R	1:67627292:C:CTA	94
1	67673348	67673349	IL23R	1:67631431:A:G	94
1	67845610	67845611	IL12RB2	1:66940780:G:A	95
1	67845610	67845611	IL12RB2	1:67754436:C:CATAT	95
1	67845610	67845611	IL12RB2	1:67781117:A:G	95
1	67845610	67845611	IL12RB2	1:67798445:T:C	95
1	67845610	67845611	IL12RB2	1:67992499:C:T	95
1	67895339	67895340	SERBP1	1:67866184:CACAA:C	95
1	68151358	68151359	GADD45A	1:67556811:GA:GAA	96
1	68151358	68151359	GADD45A	1:68018808:G:A	96
1	68151358	68151359	GADD45A	1:68026193:C:T	96
1	68151358	68151359	GADD45A	1:68152764:CT:C	96
1	68698205	68698206	WLS	1:68640353:A:G	98
1	68698205	68698206	WLS	1:68700223:AC:A	98
1	68698205	68698206	WLS	1:68721141:C:T	98
1	68698205	68698206	WLS	1:68727229:C:G	98
1	68698205	68698206	WLS	1:68736352:C:G	98
1	68698205	68698206	WLS	1:68741905:T:C	98
1	68698205	68698206	WLS	1:68827605:GC:G	98
1	68698205	68698206	WLS	1:68854208:C:A	98
1	70671302	70671303	LRRC40	1:70632344:T:TA	99
1	70671302	70671303	LRRC40	1:70847310:A:G	99
1	70715424	70715425	SRSF11	1:70689860:G:T	99
1	70790639	70790640	ANKRD13C	1:70768176:A:G	99
1	70790639	70790640	ANKRD13C	1:70858435:A:G	99
1	70820634	70820635	HHLA3	1:70842317:C:T	99
1	70820634	70820635	HHLA3	1:70847571:T:C	99
1	70820634	70820635	HHLA3	1:70867001:T:TA	99
1	70900533	70900534	CTH	1:70876758:G:A	99
1	71513490	71513491	PTGER3	1:71328975:T:C	100
1	71513490	71513491	PTGER3	1:71430966:G:C	100
1	71513490	71513491	PTGER3	1:71907909:CT:C	100
1	74663830	74663831	LRRIQ3	1:74641543:T:C	102
1	74663830	74663831	LRRIQ3	1:74681010:C:CT	102
1	74663947	74663948	FPGT-TNNI3K	1:74506942:G:A	102
1	74663947	74663948	FPGT-TNNI3K	1:74656617:T:C	102
1	74664034	74664035	FPGT	1:74671519:A:G	102
1	74664034	74664035	FPGT	1:75195162:C:CA	102
1	75005938	75005939	TNNI3K	1:74644454:A:G	102
1	75005938	75005939	TNNI3K	1:74679219:TA:T	102
1	75165016	75165017	RP11-17E13.2	1:75169610:T:C	102
1	75165016	75165017	RP11-17E13.2	1:75172001:T:A	102
1	75165016	75165017	RP11-17E13.2	1:75218704:C:T	102
1	75165016	75165017	RP11-17E13.2	1:76035356:C:T	102
1	75198494	75198495	CRYZ	1:74878368:A:G	102
1	75198494	75198495	CRYZ	1:75168986:C:A	102
1	75198494	75198495	CRYZ	1:75170763:ATAAACTT:A	102
1	75198494	75198495	CRYZ	1:75199299:C:G	102
1	75198494	75198495	CRYZ	1:75199973:T:C	102
1	75198494	75198495	CRYZ	1:75216327:A:G	102
1	75198494	75198495	CRYZ	1:75637100:TTTATTA:TTTATTATTA	102
1	75198494	75198495	CRYZ	1:75738088:A:AT	102
1	75229576	75229577	TYW3	1:74468116:C:CT	103
1	75229576	75229577	TYW3	1:75178360:C:T	103
1	75229576	75229577	TYW3	1:75192907:C:<INS:ME:LINE1>:75196563	103
1	75229576	75229577	TYW3	1:75198740:A:C	103
1	75229576	75229577	TYW3	1:75340281:G:A	103
1	75229576	75229577	TYW3	1:75543543:T:G	103
1	75229576	75229577	TYW3	1:75849610:G:T	103
1	76076780	76076781	SLC44A5	1:75301685:T:<INS:ME:ALU>:75301964	104
1	76076780	76076781	SLC44A5	1:75728129:C:T	104
1	76076780	76076781	SLC44A5	1:75865589:C:T	104
1	76076780	76076781	SLC44A5	1:75893775:A:T	104
1	76076780	76076781	SLC44A5	1:75913905:C:T	104
1	76076780	76076781	SLC44A5	1:75959540:TC:T	104
1	76076780	76076781	SLC44A5	1:76025899:T:C	104
1	76076780	76076781	SLC44A5	1:76068279:T:C	104
1	76076780	76076781	SLC44A5	1:76257488:C:T	104
1	76076780	76076781	SLC44A5	1:76404710:C:CTGG	104
1	76779597	76779598	ST6GALNAC3	1:76509783:G:A	105
1	76779597	76779598	ST6GALNAC3	1:76517127:C:G	105
1	76779597	76779598	ST6GALNAC3	1:76571682:G:A	105
1	76779597	76779598	ST6GALNAC3	1:76998463:G:T	105
1	77685110	77685111	PIGK	1:77369491:A:C	106
1	77685110	77685111	PIGK	1:77558057:G:C	106
1	77685110	77685111	PIGK	1:77562861:C:T	106
1	77685110	77685111	PIGK	1:77594606:T:C	106
1	77685110	77685111	PIGK	1:77721961:G:T	106
1	77685110	77685111	PIGK	1:77897688:T:C	106
1	78148359	78148360	ZZZ3	1:78148776:CGCCGTCGCA:C	107
1	78148359	78148360	ZZZ3	1:78170812:A:AG	107
1	78148359	78148360	ZZZ3	1:78673263:G:A	107
1	78225504	78225505	USP33	1:78054223:C:T	108
1	78225504	78225505	USP33	1:78239310:T:TA	108
1	78225504	78225505	USP33	1:78529188:C:CA	108
1	78225504	78225505	USP33	1:78652036:A:C	108
1	78407395	78407396	NEXN	1:78052943:CT:C	108
1	78407395	78407396	NEXN	1:78156975:C:T	108
1	78407395	78407396	NEXN	1:78377424:TTATA:T	108
1	78444793	78444794	FUBP1	1:78450517:C:A	108
1	78470618	78470619	DNAJB4	1:78386304:TA:T	108
1	78470618	78470619	DNAJB4	1:78392446:G:A	108
1	78470618	78470619	DNAJB4	1:78470506:C:T	108
1	78511585	78511586	GIPC2	1:77625671:A:G	108
1	78511585	78511586	GIPC2	1:78416945:T:C	108
1	78511585	78511586	GIPC2	1:78887002:G:T	108
1	78956756	78956757	PTGFR	1:78607067:T:<INS:ME:ALU>:78607345	109
1	78956756	78956757	PTGFR	1:78839926:G:A	109
1	78956756	78956757	PTGFR	1:78889921:G:A	109
1	78956756	78956757	PTGFR	1:78913015:A:G	109
1	78956756	78956757	PTGFR	1:78989850:A:C	109
1	78956756	78956757	PTGFR	1:79024688:T:C	109
1	79102376	79102377	IFI44L	1:79111691:G:A	109
1	79128419	79128420	IFI44	1:79122848:A:G	109
1	81106968	81106969	RP5-887A10.1	1:80529103:A:G	110
1	84644517	84644518	PRKACB	1:84369984:A:C	113
1	84644517	84644518	PRKACB	1:84700141:A:G	113
1	84644517	84644518	PRKACB	1:84987141:T:C	113
1	84644517	84644518	PRKACB	1:85316955:A:C	113
1	84810518	84810519	SAMD13	1:84760823:T:C	113
1	84810518	84810519	SAMD13	1:84828936:C:T	113
1	84810518	84810519	SAMD13	1:85514841:T:G	113
1	85462795	85462796	MCOLN2	1:85402644:C:G	114
1	85462795	85462796	MCOLN2	1:85408324:G:A	114
1	85462795	85462796	MCOLN2	1:85470042:GC:G	114
1	85462795	85462796	MCOLN2	1:85501052:T:C	114
1	85462795	85462796	MCOLN2	1:85676959:A:G	114
1	85462795	85462796	MCOLN2	1:85875235:T:C	114
1	85462795	85462796	MCOLN2	1:85974030:A:C	114
1	85462795	85462796	MCOLN2	1:86460094:GAA:G	114
1	85495641	85495642	MCOLN3	1:85045094:G:C	114
1	85495641	85495642	MCOLN3	1:85449359:CT:C	114
1	85495641	85495642	MCOLN3	1:85528872:G:A	114
1	85495641	85495642	MCOLN3	1:85993006:G:A	114
1	85592235	85592236	WDR63	1:85337178:A:G	114
1	85592235	85592236	WDR63	1:85435399:C:T	114
1	85592235	85592236	WDR63	1:85465026:G:A	114
1	85592235	85592236	WDR63	1:85496484:T:C	114
1	85592235	85592236	WDR63	1:85621172:T:A	114
1	85666195	85666196	SYDE2	1:85666156:T:G	114
1	85666195	85666196	SYDE2	1:85754145:G:A	114
1	85725315	85725316	C1orf52	1:85721478:T:TTACAGTGGGTTTATGA	114
1	86042540	86042541	DDAH1	1:85744792:CATG:C	115
1	86042540	86042541	DDAH1	1:85862719:TA:T	115
1	86042540	86042541	DDAH1	1:85922982:T:C	115
1	86042540	86042541	DDAH1	1:85924951:C:G	115
1	86042540	86042541	DDAH1	1:85991484:G:C	115
1	86042540	86042541	DDAH1	1:86045104:T:C	115
1	86042540	86042541	DDAH1	1:86223948:C:T	115
1	86042540	86042541	DDAH1	1:86616626:A:G	115
1	86622454	86622455	COL24A1	1:86457751:T:C	116
1	86622454	86622455	COL24A1	1:86631674:T:G	116
1	86622454	86622455	COL24A1	1:86647234:T:G	116
1	87379747	87379748	SEP15	1:86879659:A:G	117
1	87379747	87379748	SEP15	1:87584245:A:G	117
1	87458691	87458692	RP5-1052I5.2	1:87249207:CA:C	117
1	87458691	87458692	RP5-1052I5.2	1:87505590:A:G	117
1	87458764	87458765	HS2ST1	1:87259914:C:A	117
1	87458764	87458765	HS2ST1	1:87260077:A:G	117
1	87458764	87458765	HS2ST1	1:87397788:G:C	117
1	87458764	87458765	HS2ST1	1:87579358:C:T	117
1	87597737	87597738	RP5-1052I5.1	1:87365875:T:C	118
1	87797463	87797464	LMO4	1:87764202:A:G	118
1	87797463	87797464	LMO4	1:87767553:T:A	118
1	87797463	87797464	LMO4	1:87908229:G:A	118
1	87797463	87797464	LMO4	1:87966103:C:T	118
1	87797463	87797464	LMO4	1:87977648:A:G	118
1	87797463	87797464	LMO4	1:88365049:G:A	118
1	87797463	87797464	LMO4	1:88482482:G:GA	118
1	89298611	89298612	PKN2	1:89322809:C:T	119
1	89357626	89357627	GTF2B	1:89346691:CA:C	119
1	89357626	89357627	GTF2B	1:89487189:G:A	119
1	89458441	89458442	RBMXL1	1:89358186:A:T	120
1	89458441	89458442	RBMXL1	1:89403010:C:G	120
1	89458441	89458442	RBMXL1	1:89455980:C:A	120
1	89458441	89458442	RBMXL1	1:89457697:T:C	120
1	89458441	89458442	RBMXL1	1:89463573:C:A	120
1	89458441	89458442	RBMXL1	1:89682571:T:C	120
1	89458441	89458442	RBMXL1	1:89742521:T:C	120
1	89458635	89458636	CCBL2	1:89435523:T:A	120
1	89458635	89458636	CCBL2	1:89457697:T:C	120
1	89458635	89458636	CCBL2	1:89463572:T:A	120
1	89458635	89458636	CCBL2	1:89475230:T:G	120
1	89458635	89458636	CCBL2	1:89571092:T:G	120
1	89458635	89458636	CCBL2	1:89671013:A:C	120
1	89458635	89458636	CCBL2	1:89738232:G:C	120
1	89458635	89458636	CCBL2	1:89923327:T:A	120
1	89488433	89488434	GBP3	1:89475842:A:G	120
1	89488433	89488434	GBP3	1:89506093:G:A	120
1	89488433	89488434	GBP3	1:89721862:C:T	120
1	89488433	89488434	GBP3	1:90393057:G:A	120
1	89530912	89530913	GBP1	1:89684499:C:T	120
1	89585902	89585903	GBP2	1:89612691:C:A	120
1	89585902	89585903	GBP2	1:89641171:C:T	120
1	89585902	89585903	GBP2	1:89830347:T:TA	120
1	89652208	89652209	GBP4	1:89656244:C:T	120
1	89652208	89652209	GBP4	1:89738232:G:C	120
1	89652208	89652209	GBP4	1:89786996:AT:A	120
1	89738486	89738487	GBP5	1:88740865:T:C	120
1	89738486	89738487	GBP5	1:89733273:T:C	120
1	89738486	89738487	GBP5	1:89957382:C:T	120
1	89829618	89829619	GBP6	1:89817783:T:C	120
1	90033799	90033800	LRRC8B	1:89556383:G:A	121
1	90033799	90033800	LRRC8B	1:89896728:T:G	121
1	90033799	90033800	LRRC8B	1:89990702:T:G	121
1	90033799	90033800	LRRC8B	1:89997948:T:C	121
1	90033799	90033800	LRRC8B	1:90045973:T:G	121
1	90033799	90033800	LRRC8B	1:90065471:C:T	121
1	90098698	90098699	RP11-302M6.4	1:90228519:C:T	122
1	90098698	90098699	RP11-302M6.4	1:90278842:T:C	122
1	90098698	90098699	RP11-302M6.4	1:90339193:C:T	122
1	90229103	90229104	LRRC8C	1:90043236:A:G	122
1	90229103	90229104	LRRC8C	1:90085266:T:C	122
1	90229103	90229104	LRRC8C	1:90135433:A:G	122
1	90229103	90229104	LRRC8C	1:90196552:C:T	122
1	90229103	90229104	LRRC8C	1:90213413:C:T	122
1	90229103	90229104	LRRC8C	1:90977104:A:T	122
1	90286426	90286427	RP5-943J3.2	1:90152634:A:C	123
1	90312138	90312139	LRRC8D	1:90044165:A:C	123
1	90312138	90312139	LRRC8D	1:90278842:T:C	123
1	90312138	90312139	LRRC8D	1:90321527:T:G	123
1	90312138	90312139	LRRC8D	1:90321893:T:A	123
1	90312138	90312139	LRRC8D	1:90353989:A:G	123
1	90460726	90460727	ZNF326	1:91233517:TTTG:T	123
1	91978683	91978684	CDC7	1:91512708:C:T	124
1	91978683	91978684	CDC7	1:91968278:G:A	124
1	91978683	91978684	CDC7	1:92012266:T:A	124
1	91978683	91978684	CDC7	1:92013622:T:C	124
1	92351707	92351708	TGFBR3	1:91968741:G:A	124
1	92351707	92351708	TGFBR3	1:92022597:T:G	124
1	92351707	92351708	TGFBR3	1:92146890:A:G	124
1	92351707	92351708	TGFBR3	1:92191378:C:T	124
1	92351707	92351708	TGFBR3	1:92257650:G:C	124
1	92351707	92351708	TGFBR3	1:92469678:T:G	124
1	92498117	92498118	EPHX4	1:91594102:G:A	125
1	92498117	92498118	EPHX4	1:92351000:C:T	125
1	92498117	92498118	EPHX4	1:92499665:C:T	125
1	92546094	92546095	BTBD8	1:91941143:T:C	125
1	92632608	92632609	KIAA1107	1:92545968:G:T	125
1	92632608	92632609	KIAA1107	1:93238754:C:CA	125
1	92654793	92654794	RP4-621B10.8	1:92341314:G:A	125
1	92654793	92654794	RP4-621B10.8	1:92616909:C:CA	125
1	92798798	92798799	RPAP2	1:92667069:T:A	126
1	92950238	92950239	GFI1	1:92808334:T:C	126
1	92950238	92950239	GFI1	1:92842367:A:C	126
1	92950238	92950239	GFI1	1:93024059:G:T	126
1	93594351	93594352	MTF2	1:93487836:C:T	127
1	93594351	93594352	MTF2	1:94589761:G:T	127
1	93645817	93645818	TMED5	1:92883212:G:A	127
1	93645817	93645818	TMED5	1:93616202:T:C	127
1	93645817	93645818	TMED5	1:93640899:T:C	127
1	93645817	93645818	TMED5	1:93810147:CT:C	127
1	93720073	93720074	CCDC18	1:93570436:G:T	127
1	93720073	93720074	CCDC18	1:93848800:C:T	127
1	93720073	93720074	CCDC18	1:93853015:G:C	127
1	93720073	93720074	CCDC18	1:93873478:C:G	127
1	93720073	93720074	CCDC18	1:94648133:A:G	127
1	93820531	93820532	DR1	1:93683543:C:G	128
1	93820531	93820532	DR1	1:93715935:CA:C	128
1	93820531	93820532	DR1	1:93817946:A:G	128
1	94009382	94009383	FNBP1L	1:93915033:A:G	129
1	94009382	94009383	FNBP1L	1:94505275:A:C	129
1	94311267	94311268	BCAR3	1:94083409:G:A	130
1	94311267	94311268	BCAR3	1:94154444:T:C	130
1	94311267	94311268	BCAR3	1:94205591:C:CA	130
1	94312729	94312730	RP4-561L24.3	1:94327144:C:T	130
1	94312729	94312730	RP4-561L24.3	1:94607234:T:C	130
1	94344719	94344720	DNTTIP2	1:94186403:G:C	130
1	94344719	94344720	DNTTIP2	1:94317503:G:GA	130
1	94344719	94344720	DNTTIP2	1:94340556:G:T	130
1	94344719	94344720	DNTTIP2	1:94434191:G:C	130
1	94374479	94374480	GCLM	1:94351768:CT:C	130
1	94374479	94374480	GCLM	1:94352237:G:GT	130
1	94374479	94374480	GCLM	1:94398510:G:A	130
1	94374479	94374480	GCLM	1:95234435:C:T	130
1	94374479	94374480	GCLM	1:95337132:A:G	130
1	94703188	94703189	ARHGAP29	1:94867056:T:G	131
1	94703188	94703189	ARHGAP29	1:95294519:G:A	131
1	94979029	94979030	ABCD3	1:94876928:G:A	132
1	94979029	94979030	ABCD3	1:94919496:C:CT	132
1	94979029	94979030	ABCD3	1:95101969:CT:C	132
1	95332886	95332887	SLC44A3	1:95274408:T:C	133
1	95332886	95332887	SLC44A3	1:95394114:T:TA	133
1	95332886	95332887	SLC44A3	1:95403786:G:A	133
1	95332886	95332887	SLC44A3	1:95592609:A:G	133
1	95390002	95390003	CNN3	1:95408216:T:C	133
1	95390002	95390003	CNN3	1:95416326:T:TCACA	133
1	95606227	95606228	TMEM56	1:95607088:A:T	134
1	95606227	95606228	TMEM56	1:95682120:C:T	134
1	95616932	95616933	RP11-57H12.6	1:95215077:T:C	134
1	95616932	95616933	RP11-57H12.6	1:95427041:ATT:A	134
1	95616932	95616933	RP11-57H12.6	1:95630658:T:C	134
1	95616932	95616933	RP11-57H12.6	1:95649908:CTT:CT	134
1	95616932	95616933	RP11-57H12.6	1:95707567:C:T	134
1	95616932	95616933	RP11-57H12.6	1:95709758:G:T	134
1	95616932	95616933	RP11-57H12.6	1:95737461:T:C	134
1	95711613	95711614	RWDD3	1:95604637:G:A	134
1	95711613	95711614	RWDD3	1:95702890:C:T	134
1	95711613	95711614	RWDD3	1:95702898:A:G	134
1	95711613	95711614	RWDD3	1:95709758:G:T	134
1	95711613	95711614	RWDD3	1:95722186:G:A	134
1	95711613	95711614	RWDD3	1:95737461:T:C	134
1	95711613	95711614	RWDD3	1:95740660:A:G	134
1	97272366	97272367	PTBP2	1:96963357:T:A	135
1	97272366	97272367	PTBP2	1:97074442:T:G	135
1	97272366	97272367	PTBP2	1:97265951:CTT:C	135
1	97272366	97272367	PTBP2	1:97573876:T:C	135
1	98386552	98386553	DPYD	1:97543764:C:T	136
1	98386552	98386553	DPYD	1:97736453:T:C	136
1	98386552	98386553	DPYD	1:97855418:G:A	136
1	98386552	98386553	DPYD	1:97915614:C:T	136
1	98386552	98386553	DPYD	1:98055055:G:A	136
1	98386552	98386553	DPYD	1:98201241:CATAA:C	136
1	98386552	98386553	DPYD	1:98233953:TAC:T	136
1	98386552	98386553	DPYD	1:98318735:C:T	136
1	98386552	98386553	DPYD	1:98335202:T:C	136
1	99764419	99764420	LPPR4	1:99671958:C:T	138
1	99764419	99764420	LPPR4	1:99697858:C:T	138
1	99764419	99764420	LPPR4	1:99747591:C:T	138
1	100232186	100232187	FRRS1	1:100202223:T:C	139
1	100232186	100232187	FRRS1	1:100242497:G:T	139
1	100232186	100232187	FRRS1	1:100862713:C:CAT	139
1	100340025	100340026	AGL	1:100302872:T:C	139
1	100340025	100340026	AGL	1:100340190:A:T	139
1	100340025	100340026	AGL	1:100344496:A:G	139
1	100340025	100340026	AGL	1:99577011:G:A	139
1	100340025	100340026	AGL	1:99611743:G:A	139
1	100459157	100459158	SLC35A3	1:100592653:A:G	139
1	100524226	100524227	HIAT1	1:100021041:C:T	140
1	100598443	100598444	SASS6	1:100093163:A:G	140
1	100598443	100598444	SASS6	1:100416734:T:G	140
1	100598443	100598444	SASS6	1:100681587:A:G	140
1	100598443	100598444	SASS6	1:99981614:G:T	140
1	100608462	100608463	TRMT13	1:100512568:G:A	140
1	100643770	100643771	LRRC39	1:100634576:T:C	140
1	100715375	100715376	DBT	1:100679522:A:AG	140
1	100715375	100715376	DBT	1:99772131:G:A	140
1	100731844	100731845	RTCA	1:100724467:T:C	140
1	100731844	100731845	RTCA	1:100739833:C:A	140
1	100731844	100731845	RTCA	1:100757176:T:G	140
1	100731844	100731845	RTCA	1:100761380:A:G	140
1	100889287	100889288	CDC14A	1:100818728:T:G	140
1	100889287	100889288	CDC14A	1:100859992:A:T	140
1	100889287	100889288	CDC14A	1:101250039:G:A	140
1	101003692	101003693	GPR88	1:101518682:G:A	141
1	101200730	101200731	VCAM1	1:100518944:GT:G	141
1	101200730	101200731	VCAM1	1:100643940:AT:A	141
1	101200730	101200731	VCAM1	1:100643964:A:G	141
1	101200730	101200731	VCAM1	1:100644095:C:T	141
1	101200730	101200731	VCAM1	1:100963479:CAG:C	141
1	101200730	101200731	VCAM1	1:101146865:T:C	141
1	101360360	101360361	EXTL2	1:101276544:A:G	141
1	101360360	101360361	EXTL2	1:101363666:AGT:A	141
1	101427383	101427384	SLC30A7	1:100460833:C:T	142
1	101427383	101427384	SLC30A7	1:101213532:A:G	142
1	101491342	101491343	DPH5	1:100927132:C:T	142
1	101491342	101491343	DPH5	1:101659430:T:C	142
1	101703645	101703646	S1PR1	1:100816459:A:G	142
1	101703645	101703646	S1PR1	1:101559695:G:T	142
1	101703645	101703646	S1PR1	1:101658292:A:T	142
1	101703645	101703646	S1PR1	1:101711882:G:C	142
1	101703645	101703646	S1PR1	1:101725605:T:C	142
1	101703645	101703646	S1PR1	1:101733105:G:A	142
1	101703645	101703646	S1PR1	1:101733861:G:A	142
1	104094345	104094346	RNPC3	1:103344016:T:A	144
1	104094345	104094346	RNPC3	1:104082752:G:C	144
1	104094345	104094346	RNPC3	1:104099774:A:G	144
1	104094345	104094346	RNPC3	1:104318830:G:A	144
1	104094345	104094346	RNPC3	1:104465857:C:A	144
1	104120008	104120009	AMY2B	1:103344016:T:A	144
1	104120008	104120009	AMY2B	1:104099774:A:G	144
1	104120008	104120009	AMY2B	1:104125556:C:T	144
1	104120008	104120009	AMY2B	1:104134323:G:A	144
1	104120008	104120009	AMY2B	1:104669650:T:C	144
1	107803424	107803425	NTNG1	1:107678268:G:C	147
1	107803424	107803425	NTNG1	1:108015611:G:A	147
1	108506121	108506122	VAV3	1:108011590:C:T	149
1	108506121	108506122	VAV3	1:108109928:C:T	149
1	108506121	108506122	VAV3	1:108297276:G:A	149
1	108506121	108506122	VAV3	1:108372166:C:T	149
1	108506121	108506122	VAV3	1:108387291:G:A	149
1	108506121	108506122	VAV3	1:108482524:C:A	149
1	108506121	108506122	VAV3	1:108505153:C:A	149
1	108506121	108506122	VAV3	1:108607493:C:CTGTG	149
1	108506121	108506122	VAV3	1:108628502:A:G	149
1	108614992	108614993	RP11-356N1.2	1:107788671:T:TTTTTG	149
1	108614992	108614993	RP11-356N1.2	1:108586767:T:C	149
1	108614992	108614993	RP11-356N1.2	1:108608347:T:C	149
1	108614992	108614993	RP11-356N1.2	1:108615322:G:A	149
1	108614992	108614993	RP11-356N1.2	1:108641712:A:G	149
1	108743470	108743471	SLC25A24	1:108098300:G:A	149
1	108743470	108743471	SLC25A24	1:108574647:C:T	149
1	108743470	108743471	SLC25A24	1:108683786:C:T	149
1	108743470	108743471	SLC25A24	1:108690739:G:A	149
1	108743470	108743471	SLC25A24	1:108740779:G:A	149
1	108743470	108743471	SLC25A24	1:108741774:T:A	149
1	108743470	108743471	SLC25A24	1:108744934:G:A	149
1	108743470	108743471	SLC25A24	1:108888029:C:T	149
1	108743470	108743471	SLC25A24	1:109258749:G:A	149
1	109167286	109167287	FAM102B	1:109094121:A:G	150
1	109167286	109167287	FAM102B	1:109116879:C:CA	150
1	109167286	109167287	FAM102B	1:109177802:G:A	150
1	109167286	109167287	FAM102B	1:109200632:T:C	150
1	109167286	109167287	FAM102B	1:109467080:G:T	150
1	109194066	109194067	HENMT1	1:109161458:C:CA	150
1	109194066	109194067	HENMT1	1:109198470:TACAC:T	150
1	109194066	109194067	HENMT1	1:109258749:G:A	150
1	109240321	109240322	PRPF38B	1:108535728:CTTTTTTTTTTTTTTT:C	151
1	109240321	109240322	PRPF38B	1:109185859:T:C	151
1	109240321	109240322	PRPF38B	1:109273026:G:T	151
1	109338856	109338857	STXBP3	1:109216479:C:T	151
1	109338856	109338857	STXBP3	1:109311384:T:C	151
1	109338856	109338857	STXBP3	1:109349307:A:G	151
1	109338856	109338857	STXBP3	1:109377157:TAA:TAAA	151
1	109456998	109456999	GPSM2	1:109467080:G:T	151
1	109456998	109456999	GPSM2	1:109492073:G:A	151
1	109456998	109456999	GPSM2	1:109496978:G:A	151
1	109456998	109456999	GPSM2	1:109505835:G:T	151
1	109456998	109456999	GPSM2	1:109527861:G:A	151
1	109813445	109813446	CELSR2	1:109161458:C:CA	152
1	109813445	109813446	CELSR2	1:109743622:C:T	152
1	109813445	109813446	CELSR2	1:109783648:T:C	152
1	109813445	109813446	CELSR2	1:109792735:A:ACGC	152
1	109825765	109825766	PSRC1	1:109305049:AGTCTC:A	152
1	109825765	109825766	PSRC1	1:109810200:G:A	152
1	109825765	109825766	PSRC1	1:109814721:G:A	152
1	109825765	109825766	PSRC1	1:109817838:T:C	152
1	109825765	109825766	PSRC1	1:109836381:A:ATAAT	152
1	109825765	109825766	PSRC1	1:109954179:C:CAT	152
1	109940482	109940483	SORT1	1:109815133:G:A	152
1	109940482	109940483	SORT1	1:109828401:T:TGGAC	152
1	109940482	109940483	SORT1	1:109880721:T:C	152
1	110173259	110173260	AMPD2	1:110150159:G:T	153
1	110173259	110173260	AMPD2	1:110159331:C:T	153
1	110201435	110201436	GSTM4	1:109789092:C:A	153
1	110201435	110201436	GSTM4	1:109868676:CT:C	153
1	110201435	110201436	GSTM4	1:110172176:C:T	153
1	110201435	110201436	GSTM4	1:110172236:T:C	153
1	110201435	110201436	GSTM4	1:110173775:G:T	153
1	110201435	110201436	GSTM4	1:110179756:C:T	153
1	110201435	110201436	GSTM4	1:110197132:T:C	153
1	110201435	110201436	GSTM4	1:110198709:G:C	153
1	110201435	110201436	GSTM4	1:110213458:T:C	153
1	110201435	110201436	GSTM4	1:110216436:G:A	153
1	110201435	110201436	GSTM4	1:110230075:G:<CN0>:110241247	153
1	110201435	110201436	GSTM4	1:110257590:T:C	153
1	110201435	110201436	GSTM4	1:110277837:A:T	153
1	110213280	110213281	GSTM2	1:109945912:A:G	153
1	110213280	110213281	GSTM2	1:110177848:A:G	153
1	110213280	110213281	GSTM2	1:110209906:G:A	153
1	110213280	110213281	GSTM2	1:110211681:G:C	153
1	110213280	110213281	GSTM2	1:110212534:T:C	153
1	110213280	110213281	GSTM2	1:110225019:C:<CN0>:110245280	153
1	110213280	110213281	GSTM2	1:110230075:G:<CN0>:110241247	153
1	110213280	110213281	GSTM2	1:110249994:C:T	153
1	110213280	110213281	GSTM2	1:110257590:T:C	153
1	110213280	110213281	GSTM2	1:110291406:C:T	153
1	110213280	110213281	GSTM2	1:110302450:C:T	153
1	110213280	110213281	GSTM2	1:110318266:C:T	153
1	110230479	110230480	GSTM1	1:109848542:G:C	153
1	110230479	110230480	GSTM1	1:110041479:A:T	153
1	110230479	110230480	GSTM1	1:110170640:G:T	153
1	110230479	110230480	GSTM1	1:110184240:G:A	153
1	110230479	110230480	GSTM1	1:110214370:C:T	153
1	110230479	110230480	GSTM1	1:110220086:C:G	153
1	110230479	110230480	GSTM1	1:110221181:T:A	153
1	110230479	110230480	GSTM1	1:110225019:C:<CN0>:110245280	153
1	110230479	110230480	GSTM1	1:110230075:G:<CN0>:110241247	153
1	110230479	110230480	GSTM1	1:110253380:A:G	153
1	110230479	110230480	GSTM1	1:110254493:T:C	153
1	110230479	110230480	GSTM1	1:110269188:C:T	153
1	110230479	110230480	GSTM1	1:110276340:A:T	153
1	110230479	110230480	GSTM1	1:110302450:C:T	153
1	110230479	110230480	GSTM1	1:110318266:C:T	153
1	110230479	110230480	GSTM1	1:110327892:AGT:A	153
1	110230479	110230480	GSTM1	1:110451205:C:A	153
1	110230479	110230480	GSTM1	1:110469057:C:T	153
1	110230479	110230480	GSTM1	1:110730043:A:G	153
1	110257237	110257238	GSTM5	1:110225047:G:A	153
1	110257237	110257238	GSTM5	1:110240221:A:AT	153
1	110257237	110257238	GSTM5	1:110254513:C:G	153
1	110257237	110257238	GSTM5	1:110302450:C:T	153
1	110282922	110282923	GSTM3	1:109604385:AATT:A	153
1	110282922	110282923	GSTM3	1:110064256:C:T	153
1	110282922	110282923	GSTM3	1:110230075:G:<CN0>:110241247	153
1	110282922	110282923	GSTM3	1:110240543:T:TCAACAA	153
1	110282922	110282923	GSTM3	1:110241181:G:A	153
1	110282922	110282923	GSTM3	1:110265507:G:GA	153
1	110282922	110282923	GSTM3	1:110282972:G:T	153
1	110438594	110438595	RP11-195M16.3	1:110451043:C:T	154
1	110438594	110438595	RP11-195M16.3	1:110466810:C:A	154
1	110438594	110438595	RP11-195M16.3	1:110599014:T:C	154
1	110458278	110458279	CSF1	1:110445023:T:C	154
1	110561053	110561054	AHCYL1	1:110229787:C:T	154
1	110561053	110561054	AHCYL1	1:110517396:C:T	154
1	110561053	110561054	AHCYL1	1:110638339:T:C	154
1	110561053	110561054	AHCYL1	1:110661387:T:C	154
1	111148985	111148986	KCNA2	1:111165855:C:G	155
1	111148985	111148986	KCNA2	1:111194279:A:G	155
1	111199661	111199662	RP11-284N8.3	1:111137959:A:C	155
1	111199661	111199662	RP11-284N8.3	1:111173498:C:A	155
1	111199661	111199662	RP11-284N8.3	1:111188355:A:C	155
1	111199661	111199662	RP11-284N8.3	1:111240689:CAA:C	155
1	111199661	111199662	RP11-284N8.3	1:111323502:A:C	155
1	111199661	111199662	RP11-284N8.3	1:111330007:C:T	155
1	111217654	111217655	KCNA3	1:111182873:G:C	155
1	111217654	111217655	KCNA3	1:111190726:G:A	155
1	111217654	111217655	KCNA3	1:111239130:G:A	155
1	111217654	111217655	KCNA3	1:111338232:G:A	155
1	111217654	111217655	KCNA3	1:111359802:G:A	155
1	111682683	111682684	DRAM2	1:111172631:CTTTTTTT:C	156
1	111682683	111682684	DRAM2	1:111203645:T:C	156
1	111682683	111682684	DRAM2	1:111296218:C:G	156
1	111682683	111682684	DRAM2	1:111676852:A:G	156
1	111682683	111682684	DRAM2	1:111682758:G:GC	156
1	111682683	111682684	DRAM2	1:111733724:G:C	156
1	111682683	111682684	DRAM2	1:111736637:T:C	156
1	111682683	111682684	DRAM2	1:111740345:C:G	156
1	111725158	111725159	CEPT1	1:111588716:C:T	156
1	111725158	111725159	CEPT1	1:111605688:G:C	156
1	111725158	111725159	CEPT1	1:111680493:G:A	156
1	111725158	111725159	CEPT1	1:111733724:G:C	156
1	111725158	111725159	CEPT1	1:111740345:C:G	156
1	111725158	111725159	CEPT1	1:111754654:G:A	156
1	111725158	111725159	CEPT1	1:111847957:C:T	156
1	111725158	111725159	CEPT1	1:112013487:G:A	156
1	111742864	111742865	DENND2D	1:111281563:C:T	156
1	111742864	111742865	DENND2D	1:111410064:G:A	156
1	111742864	111742865	DENND2D	1:111482396:T:A	156
1	111742864	111742865	DENND2D	1:111544137:A:C	156
1	111742864	111742865	DENND2D	1:111573680:G:A	156
1	111742864	111742865	DENND2D	1:111593022:T:C	156
1	111742864	111742865	DENND2D	1:111629006:C:T	156
1	111742864	111742865	DENND2D	1:111735181:A:G	156
1	111742864	111742865	DENND2D	1:111740345:C:G	156
1	111742864	111742865	DENND2D	1:111743235:T:A	156
1	111742864	111742865	DENND2D	1:111744528:C:A	156
1	111742864	111742865	DENND2D	1:111754654:G:A	156
1	111742864	111742865	DENND2D	1:111759430:A:AAC	156
1	111742864	111742865	DENND2D	1:111777575:A:G	156
1	111742864	111742865	DENND2D	1:111778824:T:C	156
1	111742864	111742865	DENND2D	1:111930697:G:C	156
1	111742864	111742865	DENND2D	1:112049521:T:A	156
1	111742864	111742865	DENND2D	1:112123394:G:A	156
1	111781927	111781928	CHI3L2	1:111747843:C:G	156
1	111781927	111781928	CHI3L2	1:111765671:C:A	156
1	111781927	111781928	CHI3L2	1:111784509:T:G	156
1	111781927	111781928	CHI3L2	1:111786544:C:T	156
1	111781927	111781928	CHI3L2	1:111793404:T:C	156
1	111781927	111781928	CHI3L2	1:111871172:T:C	156
1	111890962	111890963	PIFO	1:111896187:C:<INS:ME:SVA>:111897765	156
1	111965672	111965673	OVGP1	1:111991845:C:A	156
1	111965672	111965673	OVGP1	1:112015813:CAAAT:C	156
1	112017189	112017190	C1orf162	1:111169913:C:G	157
1	112017189	112017190	C1orf162	1:111740082:T:G	157
1	112017189	112017190	C1orf162	1:111906034:C:T	157
1	112017189	112017190	C1orf162	1:112021029:A:G	157
1	112017189	112017190	C1orf162	1:112175625:G:A	157
1	112045708	112045709	ADORA3	1:112044671:A:ATATAATAAATATATAGGATATATATAT	157
1	112151344	112151345	RP5-836N10.1	1:112227063:C:T	157
1	112170090	112170091	RAP1A	1:112165171:T:G	157
1	112170090	112170091	RAP1A	1:112175538:G:C	157
1	112170090	112170091	RAP1A	1:112207014:A:C	157
1	112170090	112170091	RAP1A	1:112227309:C:T	157
1	112290320	112290321	FAM212B	1:111924162:C:CA	157
1	112290320	112290321	FAM212B	1:112155553:G:T	157
1	112290320	112290321	FAM212B	1:112241564:C:CT	157
1	112290320	112290321	FAM212B	1:112259359:T:G	157
1	112290320	112290321	FAM212B	1:112261533:T:C	157
1	112290320	112290321	FAM212B	1:112287853:TAC:T	157
1	112290320	112290321	FAM212B	1:112302666:C:T	157
1	112290320	112290321	FAM212B	1:112310207:TCTTA:T	157
1	112290320	112290321	FAM212B	1:112340306:A:G	157
1	112290320	112290321	FAM212B	1:112472773:C:T	157
1	112305038	112305039	DDX20	1:112298166:G:C	157
1	112305038	112305039	DDX20	1:112347647:C:A	157
1	112531776	112531777	KCND3	1:112766558:G:A	158
1	112531776	112531777	KCND3	1:112815069:T:C	158
1	112531776	112531777	KCND3	1:113411723:A:T	158
1	112533157	112533158	RP11-88H9.2	1:112539061:A:G	158
1	112999439	112999440	CTTNBP2NL	1:113772773:G:A	159
1	113057373	113057374	WNT2B	1:112506539:T:A	159
1	113057373	113057374	WNT2B	1:112790554:C:T	159
1	113057373	113057374	WNT2B	1:113083439:C:T	159
1	113057373	113057374	WNT2B	1:113159464:T:A	159
1	113162417	113162418	ST7L	1:113083439:C:T	159
1	113162417	113162418	ST7L	1:113145634:GC:G	159
1	113162417	113162418	ST7L	1:113159464:T:A	159
1	113209541	113209542	CAPZA1	1:112789741:T:C	159
1	113209541	113209542	CAPZA1	1:113026930:G:T	159
1	113209541	113209542	CAPZA1	1:113144263:T:C	159
1	113209541	113209542	CAPZA1	1:113183848:A:T	159
1	113209541	113209542	CAPZA1	1:113202208:C:T	159
1	113209541	113209542	CAPZA1	1:113348570:C:T	159
1	113209541	113209542	CAPZA1	1:113416257:A:C	159
1	113209541	113209542	CAPZA1	1:113468532:GCGGTACAGTATACTAA:G	159
1	113209541	113209542	CAPZA1	1:113544058:A:G	159
1	113242308	113242309	MOV10	1:113217311:G:C	159
1	113242308	113242309	MOV10	1:113327173:G:GT	159
1	113498802	113498803	SLC16A1	1:113424469:A:G	160
1	113498802	113498803	SLC16A1	1:113483610:T:C	160
1	113498802	113498803	SLC16A1	1:113491361:G:C	160
1	113645822	113645823	LRIG2	1:113660581:A:C	161
1	113933882	113933883	MAGI3	1:113404545:C:T	161
1	113933882	113933883	MAGI3	1:113712423:C:T	161
1	113933882	113933883	MAGI3	1:113948096:CAAAAAAAAAAA:C	161
1	113933882	113933883	MAGI3	1:113980544:C:CCTTCTCCTT	161
1	113933882	113933883	MAGI3	1:114398125:CAAA:C	161
1	113933882	113933883	MAGI3	1:114620078:A:G	161
1	113933882	113933883	MAGI3	1:114654830:T:A	161
1	114522694	114522695	OLFML3	1:114149463:T:C	162
1	114522694	114522695	OLFML3	1:114489769:A:C	162
1	114522694	114522695	OLFML3	1:114591028:G:A	162
1	114695543	114695544	SYT6	1:115064222:A:G	162
1	115124249	115124250	BCAS2	1:114882127:A:G	163
1	115124249	115124250	BCAS2	1:115179726:C:CA	163
1	115124249	115124250	BCAS2	1:115272135:CA:C	163
1	115213042	115213043	DENND2C	1:115095079:C:A	163
1	115259514	115259515	NRAS	1:114263395:C:T	163
1	115259514	115259515	NRAS	1:115367273:G:A	163
1	115300607	115300608	CSDE1	1:115272760:T:G	163
1	115300607	115300608	CSDE1	1:115313051:T:C	163
1	115300607	115300608	CSDE1	1:115327264:G:C	163
1	115300607	115300608	CSDE1	1:115441925:C:CA	163
1	115300607	115300608	CSDE1	1:115879431:G:A	163
1	115323115	115323116	SIKE1	1:115276978:GA:G	163
1	115323115	115323116	SIKE1	1:115316158:T:C	163
1	115632052	115632053	TSPAN2	1:114812231:G:A	164
1	115632052	115632053	TSPAN2	1:115263685:G:A	164
1	115632052	115632053	TSPAN2	1:115497168:TTTTATTTA:TTTTATTTATTTATTTATTTATTTA	164
1	115632052	115632053	TSPAN2	1:115585759:C:G	164
1	115632052	115632053	TSPAN2	1:115602194:C:T	164
1	115642292	115642293	RP4-666F24.3	1:115617856:T:C	164
1	115642292	115642293	RP4-666F24.3	1:115631406:T:C	164
1	116213764	116213765	VANGL1	1:115355487:A:AT	166
1	116213764	116213765	VANGL1	1:116000056:C:T	166
1	116213764	116213765	VANGL1	1:116082909:C:T	166
1	116213764	116213765	VANGL1	1:116134587:G:A	166
1	116213764	116213765	VANGL1	1:116155918:A:G	166
1	116213764	116213765	VANGL1	1:116262916:T:G	166
1	116213764	116213765	VANGL1	1:116562867:T:TA	166
1	116213764	116213765	VANGL1	1:116584560:G:GGTTT	166
1	116575297	116575298	SLC22A15	1:115909323:A:G	167
1	116575297	116575298	SLC22A15	1:116001062:T:A	167
1	116575297	116575298	SLC22A15	1:116501174:T:C	167
1	116575297	116575298	SLC22A15	1:116516753:C:T	167
1	116575297	116575298	SLC22A15	1:116539611:C:A	167
1	116666493	116666494	MAB21L3	1:116510183:A:G	168
1	116666493	116666494	MAB21L3	1:116583622:G:A	168
1	116666493	116666494	MAB21L3	1:116657706:G:A	168
1	117113660	117113661	CD58	1:116292093:C:T	169
1	117113660	117113661	CD58	1:118094698:G:A	169
1	117297088	117297089	CD2	1:117305283:A:C	169
1	117297088	117297089	CD2	1:117320907:G:A	169
1	117529661	117529662	PTGFRN	1:117476466:A:G	169
1	117529661	117529662	PTGFRN	1:117528279:G:A	169
1	117529661	117529662	PTGFRN	1:117544331:A:C	169
1	117529661	117529662	PTGFRN	1:117802427:G:A	169
1	117576668	117576669	CD101	1:116646084:CT:C	169
1	117576668	117576669	CD101	1:117425643:TA:T	169
1	117576668	117576669	CD101	1:117520218:C:A	169
1	117576668	117576669	CD101	1:117522409:G:A	169
1	117576668	117576669	CD101	1:117532790:C:T	169
1	117576668	117576669	CD101	1:117544331:A:C	169
1	117576668	117576669	CD101	1:117561794:G:T	169
1	117576668	117576669	CD101	1:117561863:A:C	169
1	117576668	117576669	CD101	1:117578750:C:T	169
1	117576668	117576669	CD101	1:118249101:G:A	169
1	117576668	117576669	CD101	1:118565389:T:C	169
1	118045482	118045483	MAN1A2	1:117860293:T:C	170
1	118045482	118045483	MAN1A2	1:117900155:T:A	170
1	118045482	118045483	MAN1A2	1:117903138:C:T	170
1	118045482	118045483	MAN1A2	1:117955411:A:G	170
1	118045482	118045483	MAN1A2	1:118110680:A:G	170
1	118148555	118148556	FAM46C	1:117659283:C:T	170
1	118472182	118472183	GDAP2	1:118377038:T:C	170
1	118472182	118472183	GDAP2	1:118455754:C:T	170
1	118472182	118472183	GDAP2	1:118602193:T:C	170
1	118472182	118472183	GDAP2	1:118810439:T:A	170
1	118472397	118472398	WDR3	1:118472425:G:A	170
1	118472397	118472398	WDR3	1:118583408:G:A	170
1	118727845	118727846	SPAG17	1:118503584:A:G	171
1	118727845	118727846	SPAG17	1:118542645:A:C	171
1	119683260	119683261	WARS2	1:118951297:T:C	171
1	119683260	119683261	WARS2	1:119572541:C:T	171
1	119683260	119683261	WARS2	1:119589137:AT:A	171
1	120190395	120190396	ZNF697	1:119669102:AT:A	172
1	120190395	120190396	ZNF697	1:120119053:C:G	172
1	120190395	120190396	ZNF697	1:120128447:T:A	172
1	120190395	120190396	ZNF697	1:120153626:C:G	172
1	120190395	120190396	ZNF697	1:120264823:C:G	172
1	120190395	120190396	ZNF697	1:120329968:C:CT	172
1	120282084	120282085	PHGDH	1:119497154:G:C	172
1	120282084	120282085	PHGDH	1:120199166:G:C	172
1	120282084	120282085	PHGDH	1:120202643:G:A	172
1	120282084	120282085	PHGDH	1:120252852:G:A	172
1	120282084	120282085	PHGDH	1:120255370:G:A	172
1	120282084	120282085	PHGDH	1:120875084:C:T	172
1	120354202	120354203	REG4	1:119408592:T:C	172
1	120354202	120354203	REG4	1:120317625:G:C	172
1	120354202	120354203	REG4	1:121213348:A:G	172
1	120572585	120572586	NOTCH2	1:120354056:GGCCCCT:G	172
1	120572585	120572586	NOTCH2	1:120525480:G:T	172
1	120572585	120572586	NOTCH2	1:120550002:C:A	172
1	120572585	120572586	NOTCH2	1:120679576:T:TA	172
1	144822561	144822562	NBPF9	1:145471996:C:G	173
1	144822561	144822562	NBPF9	1:145477223:G:A	173
1	144822561	144822562	NBPF9	1:145533314:T:C	173
1	144822561	144822562	NBPF9	1:145551828:G:C	173
1	144822561	144822562	NBPF9	1:145622420:T:TG	173
1	145076076	145076077	PDE4DIP	1:144479557:G:T	173
1	145076076	145076077	PDE4DIP	1:144885574:C:T	173
1	145076076	145076077	PDE4DIP	1:144894611:T:C	173
1	145076076	145076077	PDE4DIP	1:145355624:C:T	173
1	145076076	145076077	PDE4DIP	1:145383549:CA:C	173
1	145076076	145076077	PDE4DIP	1:145438067:G:A	173
1	145076076	145076077	PDE4DIP	1:145525375:AT:A	173
1	145076076	145076077	PDE4DIP	1:145555190:CTCGG:C	173
1	145076076	145076077	PDE4DIP	1:145569319:T:A	173
1	145076076	145076077	PDE4DIP	1:145709869:T:C	173
1	145382361	145382362	RP11-458D21.1	1:145295227:T:C	174
1	145382361	145382362	RP11-458D21.1	1:145407402:C:G	174
1	145382361	145382362	RP11-458D21.1	1:145463047:C:A	174
1	145440852	145440853	TXNIP	1:145463047:C:A	174
1	145440852	145440853	TXNIP	1:145507085:A:T	174
1	145470373	145470374	POLR3GL	1:145373048:C:G	174
1	145470373	145470374	POLR3GL	1:146016381:G:A	174
1	145470507	145470508	ANKRD34A	1:145529681:T:C	174
1	145470507	145470508	ANKRD34A	1:145552125:A:G	174
1	145470507	145470508	ANKRD34A	1:145574274:TA:T	174
1	145477084	145477085	LIX1L	1:145477257:T:C	174
1	145477084	145477085	LIX1L	1:145505371:A:T	174
1	145507632	145507633	RBM8A	1:145514195:T:TTTA	174
1	145507632	145507633	RBM8A	1:145551828:G:C	174
1	145522673	145522674	PEX11B	1:146467029:TG:T	174
1	145530951	145530952	ITGA10	1:145383549:CA:C	174
1	145530951	145530952	ITGA10	1:145530254:C:T	174
1	145530951	145530952	ITGA10	1:146406560:A:C	174
1	145549243	145549244	ANKRD35	1:145562293:G:C	174
1	145549243	145549244	ANKRD35	1:146399683:A:G	174
1	145583713	145583714	PIAS3	1:145296002:C:G	174
1	145583713	145583714	PIAS3	1:145570172:T:A	174
1	145589408	145589409	NUDT17	1:145619007:C:CA	174
1	145610729	145610730	POLR3C	1:145747463:C:T	174
1	145610729	145610730	POLR3C	1:146490240:A:G	174
1	145611294	145611295	RNF115	1:145607333:A:T	174
1	145611294	145611295	RNF115	1:146610792:C:T	174
1	145715613	145715614	CD160	1:145718124:G:C	174
1	145762210	145762211	PDZK1	1:146528935:GA:G	174
1	145827014	145827015	GPR89A	1:145540055:G:C	174
1	145827014	145827015	GPR89A	1:145543545:T:C	174
1	146743829	146743830	CHD1L	1:146509284:T:A	175
1	146743829	146743830	CHD1L	1:146518228:C:T	175
1	146743829	146743830	CHD1L	1:146518632:C:G	175
1	146743829	146743830	CHD1L	1:146564893:A:G	175
1	146743829	146743830	CHD1L	1:146698906:G:A	175
1	146743829	146743830	CHD1L	1:146701938:C:G	175
1	146743829	146743830	CHD1L	1:146875152:G:A	175
1	146743829	146743830	CHD1L	1:147172719:G:C	175
1	147083411	147083412	BCL9	1:146498330:A:C	176
1	147083411	147083412	BCL9	1:147009555:G:C	176
1	147083411	147083412	BCL9	1:147009804:A:G	176
1	147083411	147083412	BCL9	1:147013362:A:G	176
1	147083411	147083412	BCL9	1:147098881:T:C	176
1	147083411	147083412	BCL9	1:147103354:C:T	176
1	147142573	147142574	ACP6	1:146561330:T:C	176
1	147142573	147142574	ACP6	1:147055307:G:A	176
1	147142573	147142574	ACP6	1:147118181:C:T	176
1	147142573	147142574	ACP6	1:147127731:T:G	176
1	147142573	147142574	ACP6	1:147128728:T:C	176
1	147142573	147142574	ACP6	1:147190499:G:C	176
1	147634885	147634886	NBPF24	1:147289062:G:A	176
1	147634885	147634886	NBPF24	1:147799273:G:A	176
1	148025862	148025863	NBPF14	1:147077283:A:G	176
1	148025862	148025863	NBPF14	1:147100887:T:C	176
1	148025862	148025863	NBPF14	1:147342442:G:A	176
1	148025862	148025863	NBPF14	1:147344519:C:T	176
1	148025862	148025863	NBPF14	1:147484479:A:G	176
1	148025862	148025863	NBPF14	1:147604638:AT:A	176
1	148025862	148025863	NBPF14	1:147752213:G:C	176
1	148025862	148025863	NBPF14	1:147786793:C:T	176
1	148025862	148025863	NBPF14	1:147810860:C:T	176
1	148025862	148025863	NBPF14	1:148651478:T:C	176
1	150530729	150530730	ADAMTSL4	1:150158002:G:T	177
1	150530729	150530730	ADAMTSL4	1:150518641:A:C	177
1	150530729	150530730	ADAMTSL4	1:150520898:T:TA	177
1	150530729	150530730	ADAMTSL4	1:150552042:G:A	177
1	150530729	150530730	ADAMTSL4	1:150563440:CT:C	177
1	150530729	150530730	ADAMTSL4	1:151506526:G:A	177
1	150533968	150533969	ADAMTSL4-AS1	1:150132289:C:G	177
1	150533968	150533969	ADAMTSL4-AS1	1:150709248:T:TA	177
1	150533968	150533969	ADAMTSL4-AS1	1:151000259:C:T	177
1	150533968	150533969	ADAMTSL4-AS1	1:151072619:CT:C	177
1	150552005	150552006	MCL1	1:150531360:G:A	177
1	150552005	150552006	MCL1	1:150532376:G:A	177
1	150552005	150552006	MCL1	1:150595537:G:T	177
1	150552005	150552006	MCL1	1:150614966:G:A	177
1	150552005	150552006	MCL1	1:150873236:G:C	177
1	150552005	150552006	MCL1	1:151234301:T:C	177
1	150552005	150552006	MCL1	1:151340121:G:T	177
1	150602052	150602053	ENSA	1:150554398:G:A	177
1	150602052	150602053	ENSA	1:150578440:A:AT	177
1	150602052	150602053	ENSA	1:150697783:T:G	177
1	150602052	150602053	ENSA	1:150717080:GTATTA:ATATTA	177
1	150602052	150602053	ENSA	1:150772613:T:C	177
1	150602052	150602053	ENSA	1:151113474:G:GA	177
1	150669583	150669584	GOLPH3L	1:150823454:C:T	177
1	150669583	150669584	GOLPH3L	1:150841736:A:G	177
1	150693363	150693364	HORMAD1	1:150662574:C:T	177
1	150693363	150693364	HORMAD1	1:150721175:G:T	177
1	150693363	150693364	HORMAD1	1:151415913:C:T	177
1	150737177	150737178	CTSS	1:150583462:T:G	177
1	150737177	150737178	CTSS	1:150604659:A:C	177
1	150737177	150737178	CTSS	1:150714360:AG:A	177
1	150737177	150737178	CTSS	1:150731513:TA:T	177
1	150737177	150737178	CTSS	1:150737220:A:G	177
1	150737177	150737178	CTSS	1:151340830:A:G	177
1	150737177	150737178	CTSS	1:151415913:C:T	177
1	150779909	150779910	CTSK	1:150495329:A:C	177
1	150779909	150779910	CTSK	1:150537216:G:C	177
1	150779909	150779910	CTSK	1:150709248:T:TA	177
1	150779909	150779910	CTSK	1:150729793:G:A	177
1	150779909	150779910	CTSK	1:150836373:TAC:T	177
1	150779909	150779910	CTSK	1:150853653:AG:A	177
1	150779909	150779910	CTSK	1:150920585:C:A	177
1	150779909	150779910	CTSK	1:150999414:C:T	177
1	150779909	150779910	CTSK	1:151041431:G:T	177
1	150779909	150779910	CTSK	1:151096924:CT:C	177
1	150849171	150849172	ARNT	1:150748134:C:CTTATT	177
1	150849171	150849172	ARNT	1:150772613:T:C	177
1	150849171	150849172	ARNT	1:150881164:T:C	177
1	150935449	150935450	SETDB1	1:150863687:C:CT	177
1	150935449	150935450	SETDB1	1:150980287:C:T	177
1	150946910	150946911	CERS2	1:150766085:AT:A	177
1	150946910	150946911	CERS2	1:150906995:A:G	177
1	150946910	150946911	CERS2	1:150950062:G:A	177
1	150946910	150946911	CERS2	1:151525288:C:G	177
1	150954724	150954725	ANXA9	1:150911393:C:T	177
1	150954724	150954725	ANXA9	1:150970836:T:A	177
1	150979346	150979347	FAM63A	1:150236107:G:A	177
1	150979346	150979347	FAM63A	1:150796816:C:T	177
1	150979346	150979347	FAM63A	1:150973514:G:A	177
1	150979346	150979347	FAM63A	1:150980899:G:GGCGGGGCGACGCCGGACT	177
1	150997217	150997218	PRUNE	1:150709248:T:TA	178
1	150997217	150997218	PRUNE	1:150972959:A:T	178
1	150997217	150997218	PRUNE	1:150975108:T:C	178
1	150997217	150997218	PRUNE	1:150983279:G:A	178
1	150997217	150997218	PRUNE	1:151003071:G:A	178
1	150997217	150997218	PRUNE	1:151362511:A:G	178
1	151018034	151018035	BNIPL	1:150100427:TAAAAAA:T	178
1	151018034	151018035	BNIPL	1:150972959:A:T	178
1	151018034	151018035	BNIPL	1:150983224:C:T	178
1	151018034	151018035	BNIPL	1:151004720:C:CA	178
1	151018034	151018035	BNIPL	1:151033979:C:T	178
1	151021138	151021139	C1orf56	1:150273454:T:A	178
1	151021138	151021139	C1orf56	1:150700413:CT:C	178
1	151021138	151021139	C1orf56	1:151033979:C:T	178
1	151021138	151021139	C1orf56	1:151081774:TTA:T	178
1	151021138	151021139	C1orf56	1:151084496:C:A	178
1	151030233	151030234	MLLT11	1:151027835:CAAAG:C	178
1	151030233	151030234	MLLT11	1:151031476:T:A	178
1	151030233	151030234	MLLT11	1:151404898:T:C	178
1	151030233	151030234	MLLT11	1:151423801:A:T	178
1	151032248	151032249	CDC42SE1	1:150273454:T:A	178
1	151032248	151032249	CDC42SE1	1:150277611:G:GT	178
1	151032248	151032249	CDC42SE1	1:150521099:A:T	178
1	151032248	151032249	CDC42SE1	1:151017254:G:GT	178
1	151032248	151032249	CDC42SE1	1:151027835:CAAAG:C	178
1	151032248	151032249	CDC42SE1	1:151028929:C:T	178
1	151032248	151032249	CDC42SE1	1:151031667:T:C	178
1	151032248	151032249	CDC42SE1	1:151061464:CA:C	178
1	151032248	151032249	CDC42SE1	1:151423801:A:T	178
1	151065721	151065722	GABPB2	1:151035628:A:C	178
1	151065721	151065722	GABPB2	1:151044832:G:A	178
1	151065721	151065722	GABPB2	1:151093945:A:G	178
1	151111936	151111937	SEMA6C	1:151017254:G:GT	178
1	151111936	151111937	SEMA6C	1:151020220:T:A	178
1	151111936	151111937	SEMA6C	1:151115645:C:T	178
1	151111936	151111937	SEMA6C	1:151141266:CT:C	178
1	151129104	151129105	TNFAIP8L2	1:151028929:C:T	178
1	151129104	151129105	TNFAIP8L2	1:151116496:T:C	178
1	151129104	151129105	TNFAIP8L2	1:151124313:G:T	178
1	151129104	151129105	TNFAIP8L2	1:151129827:G:A	178
1	151129104	151129105	TNFAIP8L2	1:151138567:T:G	178
1	151138423	151138424	LYSMD1	1:150995961:C:T	178
1	151138423	151138424	LYSMD1	1:151173288:GTATTTATT:G	178
1	151140343	151140344	SCNM1	1:150599333:A:T	178
1	151140343	151140344	SCNM1	1:151124313:G:T	178
1	151140343	151140344	SCNM1	1:151136354:TTGTGTGTGTG:T	178
1	151140343	151140344	SCNM1	1:151137144:A:G	178
1	151140343	151140344	SCNM1	1:151138567:T:G	178
1	151140343	151140344	SCNM1	1:151954642:C:CA	178
1	151140343	151140344	SCNM1	1:152067136:TG:T	178
1	151148759	151148760	TMOD4	1:150148871:GGGTT:G	178
1	151148759	151148760	TMOD4	1:150642106:G:A	178
1	151167796	151167797	VPS72	1:150231727:C:T	178
1	151214587	151214588	PIP5K1A	1:151171353:C:T	178
1	151214587	151214588	PIP5K1A	1:151195764:T:C	178
1	151214587	151214588	PIP5K1A	1:151240542:G:C	178
1	151239019	151239020	PSMD4	1:150901009:T:TA	178
1	151239019	151239020	PSMD4	1:150963837:C:G	178
1	151239019	151239020	PSMD4	1:151199514:A:G	178
1	151239019	151239020	PSMD4	1:151273726:C:G	178
1	151414953	151414954	POGZ	1:151352026:C:T	179
1	151414953	151414954	POGZ	1:151435941:C:T	179
1	151414953	151414954	POGZ	1:151467856:GA:G	179
1	151414953	151414954	POGZ	1:151809342:C:T	179
1	151508353	151508354	CGN	1:151425660:T:C	179
1	151538397	151538398	TUFT1	1:151425660:T:C	179
1	151538397	151538398	TUFT1	1:151531723:G:A	179
1	151538397	151538398	TUFT1	1:151725359:A:G	179
1	151538397	151538398	TUFT1	1:152186099:C:T	179
1	151634719	151634720	SNX27	1:151600823:A:G	179
1	151634719	151634720	SNX27	1:151631201:C:T	179
1	151634719	151634720	SNX27	1:151679496:G:C	179
1	151735964	151735965	MRPL9	1:150783934:G:GCACA	179
1	151735964	151735965	MRPL9	1:151736876:C:T	179
1	151740644	151740645	OAZ3	1:151719967:T:G	179
1	151740644	151740645	OAZ3	1:151828793:C:T	179
1	151762955	151762956	TDRKH	1:151744928:T:C	179
1	151762955	151762956	TDRKH	1:151748992:T:C	179
1	151762955	151762956	TDRKH	1:151758312:A:G	179
1	151762955	151762956	TDRKH	1:151999305:G:T	179
1	151778629	151778630	LINGO4	1:151352026:C:T	179
1	151778629	151778630	LINGO4	1:151473010:C:A	179
1	151778629	151778630	LINGO4	1:151510825:C:T	179
1	151778629	151778630	LINGO4	1:151777927:C:T	179
1	151778629	151778630	LINGO4	1:151781328:A:G	179
1	151778629	151778630	LINGO4	1:152029548:G:A	179
1	151787264	151787265	RORC	1:151784994:C:T	179
1	151787264	151787265	RORC	1:151841622:T:A	179
1	151787264	151787265	RORC	1:152412328:C:T	179
1	151813032	151813033	C2CD4D	1:151809342:C:T	179
1	151813032	151813033	C2CD4D	1:151835006:C:CGTT	179
1	151823638	151823639	THEM5	1:151815144:T:C	179
1	151823638	151823639	THEM5	1:151825713:G:C	179
1	151823638	151823639	THEM5	1:151870384:A:AG	179
1	151882112	151882113	THEM4	1:151793174:G:T	179
1	151882112	151882113	THEM4	1:151848281:T:A	179
1	151882112	151882113	THEM4	1:151880387:G:A	179
1	151882112	151882113	THEM4	1:151918164:C:A	179
1	151882112	151882113	THEM4	1:152066130:A:G	179
1	152020382	152020383	S100A11	1:151918407:CG:C	180
1	152020382	152020383	S100A11	1:151972510:T:C	180
1	152020382	152020383	S100A11	1:152008309:C:A	180
1	152020382	152020383	S100A11	1:152167054:C:T	180
1	152020382	152020383	S100A11	1:152526643:T:C	180
1	152020382	152020383	S100A11	1:153019258:A:G	180
1	154531503	154531504	UBE2Q1	1:154418200:C:T	183
1	154531503	154531504	UBE2Q1	1:154692242:T:A	183
1	154531503	154531504	UBE2Q1	1:154784466:T:C	183
1	154531503	154531504	UBE2Q1	1:154934665:C:T	183
1	154540256	154540257	CHRNB2	1:154505106:C:T	183
1	154540256	154540257	CHRNB2	1:154580348:G:GAC	183
1	154581287	154581288	ADAR	1:154616804:G:A	183
1	154581287	154581288	ADAR	1:154621000:TA:T	183
1	154581287	154581288	ADAR	1:154674270:T:G	183
1	154581287	154581288	ADAR	1:154693513:A:G	183
1	154840794	154840795	KCNN3	1:154738892:T:TTA	183
1	154840794	154840795	KCNN3	1:154863277:C:CATTTATTTATTTATTT	183
1	154909466	154909467	PMVK	1:154711226:C:A	183
1	154909466	154909467	PMVK	1:154846274:C:T	183
1	155289445	155289446	FDPS	1:155229222:G:A	184
1	155532597	155532598	ASH1L	1:155440274:A:C	184
1	155583011	155583012	MSTO1	1:155767646:GA:G	184
1	156107252	156107253	LMNA	1:156089920:C:T	185
1	156107252	156107253	LMNA	1:156314627:A:G	185
1	156145123	156145124	SEMA4A	1:156004607:C:T	185
1	156145123	156145124	SEMA4A	1:156087753:T:C	185
1	156145123	156145124	SEMA4A	1:156097477:AT:A	185
1	156145123	156145124	SEMA4A	1:156101069:T:A	185
1	156145123	156145124	SEMA4A	1:156147326:T:C	185
1	156145123	156145124	SEMA4A	1:156147558:C:T	185
1	156145123	156145124	SEMA4A	1:156152559:T:C	185
1	156145123	156145124	SEMA4A	1:156160693:A:G	185
1	156145123	156145124	SEMA4A	1:156161202:G:A	185
1	156145123	156145124	SEMA4A	1:156275281:G:A	185
1	156145123	156145124	SEMA4A	1:156343846:G:C	185
1	156170180	156170181	SLC25A44	1:155459155:C:T	185
1	156170180	156170181	SLC25A44	1:156165290:T:G	185
1	156170180	156170181	SLC25A44	1:156171486:C:T	185
1	156170180	156170181	SLC25A44	1:156188614:C:T	185
1	156170180	156170181	SLC25A44	1:156309053:CA:C	185
1	156182799	156182800	PMF1-BGLAP	1:156081472:T:C	185
1	156182799	156182800	PMF1-BGLAP	1:156206121:G:A	185
1	156182799	156182800	PMF1-BGLAP	1:156236592:CT:C	185
1	156182799	156182800	PMF1-BGLAP	1:156553142:G:C	185
1	156182816	156182817	PMF1	1:156196407:T:G	185
1	156211979	156211980	BGLAP	1:155265143:A:C	185
1	156211979	156211980	BGLAP	1:156215899:G:A	185
1	156217846	156217847	PAQR6	1:156223823:T:C	185
1	156217846	156217847	PAQR6	1:156233479:T:C	185
1	156217846	156217847	PAQR6	1:156304782:A:G	185
1	156237378	156237379	SMG5	1:156086870:AT:A	185
1	156237378	156237379	SMG5	1:156234439:T:G	185
1	156237378	156237379	SMG5	1:156304782:A:G	185
1	156237378	156237379	SMG5	1:156419617:G:C	185
1	156256066	156256067	TMEM79	1:156243821:C:T	185
1	156265437	156265438	C1orf85	1:155710460:T:C	185
1	156265437	156265438	C1orf85	1:156241354:G:A	185
1	156265437	156265438	C1orf85	1:156275281:G:A	185
1	156307996	156307997	CCT3	1:156287360:C:T	185
1	156307996	156307997	CCT3	1:156306101:AACTATTATCAGATTCTCAAAGGGCTGGTGACCCTAAG:A	185
1	156307996	156307997	CCT3	1:156326895:T:A	185
1	156308692	156308693	TSACC	1:155854155:CAG:C	185
1	156308692	156308693	TSACC	1:156233787:G:A	185
1	156470570	156470571	MEF2D	1:156268038:C:CA	186
1	156470570	156470571	MEF2D	1:156410691:A:G	186
1	156509256	156509257	IQGAP3	1:156529896:C:T	186
1	156554340	156554341	TTC24	1:156056968:A:G	186
1	156554340	156554341	TTC24	1:156439000:T:C	186
1	156554340	156554341	TTC24	1:156520953:A:G	186
1	156554340	156554341	TTC24	1:156551848:A:G	186
1	156554340	156554341	TTC24	1:156553762:A:C	186
1	156554340	156554341	TTC24	1:156556321:G:A	186
1	156563066	156563067	APOA1BP	1:156471427:CTTATTAAAGAA:C	186
1	156563066	156563067	APOA1BP	1:156532733:T:C	186
1	156563066	156563067	APOA1BP	1:156572159:A:G	186
1	156563066	156563067	APOA1BP	1:156579925:G:A	186
1	156563066	156563067	APOA1BP	1:156706914:C:T	186
1	156563066	156563067	APOA1BP	1:156775472:A:G	186
1	156563066	156563067	APOA1BP	1:157124615:G:A	186
1	156563066	156563067	APOA1BP	1:157523550:A:C	186
1	156571270	156571271	GPATCH4	1:156199367:GT:G	186
1	156571270	156571271	GPATCH4	1:156924172:CAAAAAAAAAAAAAAAAAAAAAAAAAA:C	186
1	156675607	156675608	CRABP2	1:156693135:C:T	187
1	156698232	156698233	ISG20L2	1:156789347:T:C	187
1	156705949	156705950	RRNAD1	1:156695537:G:A	187
1	156705949	156705950	RRNAD1	1:156713558:G:A	187
1	156710353	156710354	MRPL24	1:156498673:T:A	187
1	156710353	156710354	MRPL24	1:156688372:A:G	187
1	156710353	156710354	MRPL24	1:156720382:A:G	187
1	156721287	156721288	HDGF	1:156537346:G:A	187
1	156721287	156721288	HDGF	1:156700845:C:A	187
1	156721287	156721288	HDGF	1:156780852:A:G	187
1	156721287	156721288	HDGF	1:157290757:T:G	187
1	156765603	156765604	PRCC	1:156739394:T:A	187
1	156765603	156765604	PRCC	1:156744313:C:T	187
1	156765603	156765604	PRCC	1:157471082:T:A	187
1	156786551	156786552	SH2D2A	1:156752704:A:T	187
1	156786551	156786552	SH2D2A	1:157197520:G:C	187
1	156849792	156849793	NTRK1	1:157034369:A:AT	187
1	156849792	156849793	NTRK1	1:157256680:C:T	187
1	156883323	156883324	PEAR1	1:156867990:G:A	187
1	156883323	156883324	PEAR1	1:156869630:G:C	187
1	156883323	156883324	PEAR1	1:156871995:C:T	187
1	156883323	156883324	PEAR1	1:156964184:G:GT	187
1	156883323	156883324	PEAR1	1:157078491:C:G	187
1	156941616	156941617	ARHGEF11	1:156565669:C:T	188
1	156941616	156941617	ARHGEF11	1:156682791:C:G	188
1	156941616	156941617	ARHGEF11	1:156887768:CA:C	188
1	156941616	156941617	ARHGEF11	1:156928576:C:T	188
1	156941616	156941617	ARHGEF11	1:157023013:A:G	188
1	156941616	156941617	ARHGEF11	1:157037567:T:A	188
1	156941616	156941617	ARHGEF11	1:157042050:CT:C	188
1	156941616	156941617	ARHGEF11	1:157042868:ATT:AT	188
1	157108126	157108127	ETV3	1:157057361:CTT:C	188
1	157108126	157108127	ETV3	1:157102453:G:T	188
1	157108126	157108127	ETV3	1:157131744:C:T	188
1	157155177	157155178	RP11-71G12.1	1:157284242:T:TA	189
1	157250505	157250506	RP11-85G21.3	1:157255803:G:T	189
1	157522179	157522180	FCRL5	1:157528538:C:T	190
1	157522179	157522180	FCRL5	1:157725264:T:G	190
1	157670534	157670535	FCRL3	1:157375289:G:A	190
1	157670534	157670535	FCRL3	1:157669278:C:T	190
1	157670534	157670535	FCRL3	1:157891709:G:A	190
1	157746921	157746922	FCRL2	1:157744004:A:G	190
1	157746921	157746922	FCRL2	1:157787253:T:A	190
1	157746921	157746922	FCRL2	1:158008229:T:C	190
1	157789880	157789881	FCRL1	1:157787253:T:A	190
1	157789880	157789881	FCRL1	1:157891709:G:A	190
1	158149736	158149737	CD1D	1:158136224:T:G	192
1	158149736	158149737	CD1D	1:158186842:G:A	192
1	158149736	158149737	CD1D	1:158442747:C:T	192
1	158223926	158223927	CD1A	1:157709813:A:G	192
1	158223926	158223927	CD1A	1:158237994:G:A	192
1	158223926	158223927	CD1A	1:158720758:T:C	192
1	158223926	158223927	CD1A	1:159170986:T:G	192
1	158261059	158261060	CD1C	1:158147609:G:A	192
1	158261059	158261060	CD1C	1:158382475:T:A	192
1	158301320	158301321	CD1B	1:157590928:G:T	192
1	158301320	158301321	CD1B	1:158020479:A:G	192
1	158301320	158301321	CD1B	1:158382314:G:A	192
1	158325683	158325684	CD1E	1:158292236:C:T	192
1	158325683	158325684	CD1E	1:158418583:G:GA	192
1	158656397	158656398	SPTA1	1:158580986:G:C	193
1	158687952	158687953	OR6K3	1:158717664:C:T	193
1	158687952	158687953	OR6K3	1:158883393:C:A	193
1	158815690	158815691	MNDA	1:158684013:T:G	193
1	158815690	158815691	MNDA	1:158717196:A:G	193
1	158815690	158815691	MNDA	1:158749769:A:G	193
1	158815690	158815691	MNDA	1:158757753:G:A	193
1	158815690	158815691	MNDA	1:158783790:A:G	193
1	158815690	158815691	MNDA	1:158825599:G:C	193
1	158815690	158815691	MNDA	1:158826735:G:A	193
1	158911766	158911767	PYHIN1	1:157984869:T:C	193
1	158911766	158911767	PYHIN1	1:158215801:C:T	193
1	158911766	158911767	PYHIN1	1:158896727:G:C	193
1	158911766	158911767	PYHIN1	1:158900181:G:A	193
1	158911766	158911767	PYHIN1	1:158906416:G:T	193
1	158911766	158911767	PYHIN1	1:158942892:T:A	193
1	158911766	158911767	PYHIN1	1:158945708:A:G	193
1	158911766	158911767	PYHIN1	1:158955151:G:A	193
[truncated: 27,486 more rows]
