# Supplementary material for: Genetic analysis of blood molecular phenotypes reveals common properties in the regulatory networks affecting complex traits
Source: Nat Commun. 2023 Aug 21;14:5062. doi: 10.1038/s41467-023-40569-3 (PMC10442420; doi:10.1038/s41467-023-40569-3)
Supplement: Supplementary file 9 — Supplementary Data 6 [file 41467_2023_40569_MOESM9_ESM.zip › SupplementaryData_6_tads/cisTADs_Mon_mean_merged.bed]

1	1624147	1624148	SLC35E2B	1:1528654:CA:C	2
1	1624147	1624148	SLC35E2B	1:1555366:T:C	2
1	1624147	1624148	SLC35E2B	1:1566160:T:C	2
1	1624147	1624148	SLC35E2B	1:1601015:G:A	2
1	1624147	1624148	SLC35E2B	1:1619848:C:G	2
1	1624147	1624148	SLC35E2B	1:1648339:G:GATGTTA	2
1	1624147	1624148	SLC35E2B	1:1669228:T:C	2
1	1624147	1624148	SLC35E2B	1:1759026:T:C	2
1	1624147	1624148	SLC35E2B	1:2128804:C:T	2
1	1655712	1655713	CDK11A	1:1648339:G:GATGTTA	2
1	1655712	1655713	CDK11A	1:1648506:A:AT	2
1	1655712	1655713	CDK11A	1:1654013:C:G	2
1	1655712	1655713	CDK11A	1:1660635:T:G	2
1	1655712	1655713	CDK11A	1:1690126:A:AAC	2
1	1655712	1655713	CDK11A	1:1705773:A:G	2
1	1655712	1655713	CDK11A	1:1904035:G:A	2
1	1655712	1655713	CDK11A	1:2256726:C:CCT	2
1	1655712	1655713	CDK11A	1:2369408:C:T	2
1	1666712	1666713	SLC35E2	1:1555366:T:C	2
1	1666712	1666713	SLC35E2	1:1636400:G:A	2
1	1666712	1666713	SLC35E2	1:1648506:A:AT	2
1	1666712	1666713	SLC35E2	1:1653799:C:T	2
1	1666712	1666713	SLC35E2	1:1653885:C:A	2
1	1666712	1666713	SLC35E2	1:1664124:T:C	2
1	1666712	1666713	SLC35E2	1:1684472:C:T	2
1	1666712	1666713	SLC35E2	1:1686081:G:A	2
1	1666712	1666713	SLC35E2	1:1705287:A:C	2
1	1666712	1666713	SLC35E2	1:2353710:A:AAAAC	2
1	1666712	1666713	SLC35E2	1:2420410:C:G	2
1	1711895	1711896	NADK	1:1680613:G:C	2
1	1822404	1822405	GNB1	1:1732627:T:C	2
1	1822404	1822405	GNB1	1:1935509:T:C	2
1	1822404	1822405	GNB1	1:2537229:C:T	2
1	1846847	1846848	CALML6	1:1802172:A:G	2
1	1846847	1846848	CALML6	1:1837878:C:T	2
1	4771214	4771215	AJAP1	1:4353466:ACTT:A	3
1	4771214	4771215	AJAP1	1:4454180:G:A	3
1	4771214	4771215	AJAP1	1:4467706:T:C	3
1	4771214	4771215	AJAP1	1:4723046:C:T	3
1	4771214	4771215	AJAP1	1:4757524:G:A	3
1	4771214	4771215	AJAP1	1:4784762:C:T	3
1	4771214	4771215	AJAP1	1:4793137:T:A	3
1	4771214	4771215	AJAP1	1:4795132:A:C	3
1	4771214	4771215	AJAP1	1:4796296:G:C	3
1	4771214	4771215	AJAP1	1:4845892:G:A	3
1	4771214	4771215	AJAP1	1:4856478:TG:T	3
1	6761878	6761879	DNAJC11	1:6787002:G:GT	4
1	9938233	9938234	CTNNBIP1	1:9102652:CTGTG:CTGTGTG	6
1	9938233	9938234	CTNNBIP1	1:9889378:C:CT	6
1	9938233	9938234	CTNNBIP1	1:9970471:G:A	6
1	9992237	9992238	LZIC	1:10013336:CT:C	6
1	9992237	9992238	LZIC	1:10494930:T:C	6
1	9992237	9992238	LZIC	1:9098447:CA:C	6
1	10041109	10041110	NMNAT1	1:10501512:C:T	6
1	10041109	10041110	NMNAT1	1:10922467:C:T	6
1	10041109	10041110	NMNAT1	1:9500640:G:A	6
1	10041109	10041110	NMNAT1	1:9939048:G:A	6
1	10041109	10041110	NMNAT1	1:9946807:G:C	6
1	10057273	10057274	RBP7	1:10059375:C:T	6
1	10057273	10057274	RBP7	1:9789577:G:A	6
1	10057273	10057274	RBP7	1:9993364:A:G	6
1	10239073	10239074	UBE4B	1:10086329:CT:C	6
1	10239073	10239074	UBE4B	1:10094536:T:TAA	6
1	10239073	10239074	UBE4B	1:10210984:T:C	6
1	10239073	10239074	UBE4B	1:10302325:G:A	6
1	10425223	10425224	KIF1B	1:10263824:G:A	6
1	10425223	10425224	KIF1B	1:10271688:C:G	6
1	10425223	10425224	KIF1B	1:10277497:A:T	6
1	10425223	10425224	KIF1B	1:10284267:C:T	6
1	10425223	10425224	KIF1B	1:10316729:A:G	6
1	10425223	10425224	KIF1B	1:10360295:A:AAATAATAATAAT	6
1	12251894	12251895	TNFRSF1B	1:11485878:G:A	7
1	12251894	12251895	TNFRSF1B	1:12023121:T:G	7
1	12251894	12251895	TNFRSF1B	1:12210686:A:G	7
1	12251894	12251895	TNFRSF1B	1:12242458:T:C	7
1	12251894	12251895	TNFRSF1B	1:12249232:T:A	7
1	12251894	12251895	TNFRSF1B	1:12261972:A:G	7
1	12251894	12251895	TNFRSF1B	1:12271183:G:A	7
1	12251894	12251895	TNFRSF1B	1:12614403:G:C	7
1	12557279	12557280	VPS13D	1:12103823:GA:G	7
1	12557279	12557280	VPS13D	1:12577209:G:A	7
1	12587765	12587766	RP5-888M10.2	1:12332449:GGT:G	7
1	12676699	12676700	DHRS3	1:12408074:T:C	7
1	12676699	12676700	DHRS3	1:12442701:A:G	7
1	12676699	12676700	DHRS3	1:12645221:C:T	7
1	12676699	12676700	DHRS3	1:12671809:A:C	7
1	12676699	12676700	DHRS3	1:12676838:AG:A	7
1	12676699	12676700	DHRS3	1:12687813:A:G	7
1	14098220	14098221	PRDM2	1:14090092:C:T	8
1	14098220	14098221	PRDM2	1:14126651:G:T	8
1	15272414	15272415	KAZN	1:14587210:A:G	9
1	15272414	15272415	KAZN	1:15137748:GT:G	9
1	15272414	15272415	KAZN	1:15217422:C:G	9
1	15272414	15272415	KAZN	1:15276484:C:G	9
1	15272414	15272415	KAZN	1:15276526:T:C	9
1	15272414	15272415	KAZN	1:15277710:C:A	9
1	15272414	15272415	KAZN	1:15280437:T:TG	9
1	15272414	15272415	KAZN	1:15336522:C:T	9
1	15272414	15272415	KAZN	1:15343094:T:G	9
1	15480284	15480285	TMEM51	1:15004687:A:C	10
1	15480284	15480285	TMEM51	1:15464461:G:A	10
1	15480284	15480285	TMEM51	1:15486798:G:C	10
1	15480284	15480285	TMEM51	1:15493910:G:C	10
1	15480284	15480285	TMEM51	1:15538614:A:C	10
1	15480284	15480285	TMEM51	1:15558045:C:A	10
1	15480284	15480285	TMEM51	1:15560294:C:T	10
1	15480284	15480285	TMEM51	1:15571526:T:C	10
1	15480284	15480285	TMEM51	1:15603430:TG:T	10
1	15894653	15894654	DNAJC16	1:15801718:A:G	11
1	15894653	15894654	DNAJC16	1:15835955:CAA:C	11
1	15911604	15911605	AGMAT	1:15800034:T:C	11
1	15911604	15911605	AGMAT	1:15981949:T:TA	11
1	15978330	15978331	DDI2	1:15835955:CAA:C	11
1	15978330	15978331	DDI2	1:15972558:C:G	11
1	15978330	15978331	DDI2	1:16065276:AAC:A	11
1	15986363	15986364	RSC1A1	1:15929541:TAC:T	11
1	16056339	16056340	PLEKHM2	1:15898641:G:GA	11
1	16056339	16056340	PLEKHM2	1:16009123:C:A	11
1	16056339	16056340	PLEKHM2	1:16023530:G:A	11
1	16065529	16065530	SLC25A34	1:16056740:C:A	11
1	16265077	16265078	SPEN	1:15953902:G:A	12
1	16265077	16265078	SPEN	1:16161869:G:C	12
1	16265077	16265078	SPEN	1:16242620:C:A	12
1	16265077	16265078	SPEN	1:16311027:C:A	12
1	16265077	16265078	SPEN	1:16452294:C:T	12
1	16279467	16279468	ZBTB17	1:16259813:A:G	12
1	18020541	18020542	ARHGEF10L	1:17791247:C:CA	14
1	18020541	18020542	ARHGEF10L	1:17946364:C:A	14
1	19229217	19229218	ALDH4A1	1:19198681:GC:G	15
1	19229217	19229218	ALDH4A1	1:19222020:A:G	15
1	19229217	19229218	ALDH4A1	1:19375542:A:C	15
1	19247614	19247615	RP13-279N23.2	1:19238001:TTTTATTTA:T	15
1	19247614	19247615	RP13-279N23.2	1:19244678:C:T	15
1	19247614	19247615	RP13-279N23.2	1:19261241:G:A	15
1	19247614	19247615	RP13-279N23.2	1:19275077:G:A	15
1	19282191	19282192	IFFO2	1:18440935:T:A	15
1	19282191	19282192	IFFO2	1:19230419:C:G	15
1	19282191	19282192	IFFO2	1:19244678:C:T	15
1	19282191	19282192	IFFO2	1:19261533:A:G	15
1	19282191	19282192	IFFO2	1:19275077:G:A	15
1	19282191	19282192	IFFO2	1:19373605:C:T	15
1	19481532	19481533	UBR4	1:19508838:AT:ATT	16
1	19481532	19481533	UBR4	1:19536259:G:A	16
1	19481532	19481533	UBR4	1:19551655:G:A	16
1	19578020	19578021	EMC1	1:18811668:T:C	16
1	19578020	19578021	EMC1	1:19447843:C:G	16
1	19578020	19578021	EMC1	1:19563900:T:G	16
1	19578020	19578021	EMC1	1:19571849:T:C	16
1	19578020	19578021	EMC1	1:20102935:T:C	16
1	19584205	19584206	MRTO4	1:19579969:A:G	16
1	19651247	19651248	PQLC2	1:19642326:G:A	17
1	19651247	19651248	PQLC2	1:19648147:T:A	17
1	19651247	19651248	PQLC2	1:19652135:G:T	17
1	19811981	19811982	CAPZB	1:19583294:G:A	17
1	19811981	19811982	CAPZB	1:19648300:G:A	17
1	19811981	19811982	CAPZB	1:19674266:C:A	17
1	19811981	19811982	CAPZB	1:19798925:G:A	17
1	19811981	19811982	CAPZB	1:19920177:CT:C	17
1	19923561	19923562	MINOS1-NBL1	1:19889226:T:A	17
1	19923561	19923562	MINOS1-NBL1	1:19911802:T:C	17
1	19923561	19923562	MINOS1-NBL1	1:19974374:T:C	17
1	19923561	19923562	MINOS1-NBL1	1:20002246:G:A	17
1	19923561	19923562	MINOS1-NBL1	1:20008507:C:T	17
1	19923561	19923562	MINOS1-NBL1	1:20041886:G:A	17
1	19923563	19923564	MINOS1	1:19630520:G:C	17
1	19923563	19923564	MINOS1	1:19911802:T:C	17
1	19923563	19923564	MINOS1	1:19974214:C:T	17
1	19974103	19974104	NBL1	1:19394724:C:T	17
1	19974103	19974104	NBL1	1:19889272:A:G	17
1	19974103	19974104	NBL1	1:19902245:TA:T	17
1	19974103	19974104	NBL1	1:19914083:C:A	17
1	19974103	19974104	NBL1	1:19937023:C:G	17
1	19974103	19974104	NBL1	1:19972330:G:A	17
1	19974103	19974104	NBL1	1:19974397:G:A	17
1	19974103	19974104	NBL1	1:19986252:C:G	17
1	19974103	19974104	NBL1	1:19986283:TGA:T	17
1	19974103	19974104	NBL1	1:19988886:G:A	17
1	19974103	19974104	NBL1	1:20010251:CTTTTTTTT:C	17
1	19974103	19974104	NBL1	1:20014753:G:A	17
1	19974103	19974104	NBL1	1:20027404:G:A	17
1	19991779	19991780	HTR6	1:20014739:C:T	17
1	19991779	19991780	HTR6	1:20030463:C:T	17
1	20233057	20233058	OTUD3	1:20168083:C:T	18
1	20233057	20233058	OTUD3	1:20216860:G:A	18
1	20233057	20233058	OTUD3	1:20219028:T:C	18
1	20233057	20233058	OTUD3	1:20242929:C:CT	18
1	20233057	20233058	OTUD3	1:20244901:AT:A	18
1	20233057	20233058	OTUD3	1:20282317:C:A	18
1	20446049	20446050	PLA2G2D	1:20438701:C:T	18
1	20512577	20512578	UBXN10	1:20286121:A:G	18
1	20512577	20512578	UBXN10	1:20301927:A:T	18
1	20512577	20512578	UBXN10	1:20436008:C:T	18
1	20512577	20512578	UBXN10	1:20498399:C:T	18
1	20512577	20512578	UBXN10	1:20524034:G:C	18
1	20512577	20512578	UBXN10	1:20624508:T:G	18
1	20811137	20811138	CAMK2N1	1:20283943:G:A	18
1	20811137	20811138	CAMK2N1	1:20575104:T:G	18
1	20811137	20811138	CAMK2N1	1:20609533:G:A	18
1	20811137	20811138	CAMK2N1	1:20834610:C:A	18
1	20987861	20987862	DDOST	1:20951557:A:G	19
1	20987861	20987862	DDOST	1:20953858:T:G	19
1	20987861	20987862	DDOST	1:20978832:T:C	19
1	20987861	20987862	DDOST	1:21011355:T:C	19
1	20999512	20999513	KIF17	1:21001158:G:A	19
1	20999512	20999513	KIF17	1:21009611:T:A	19
1	20999512	20999513	KIF17	1:21027671:A:G	19
1	21113158	21113159	HP1BP3	1:21145936:ATATT:ATATTTATT	19
1	21113158	21113159	HP1BP3	1:21264308:T:C	19
1	21438102	21438103	EIF4G3	1:20863417:A:G	19
1	21438102	21438103	EIF4G3	1:21086373:AT:A	19
1	21438102	21438103	EIF4G3	1:21351885:C:T	19
1	21438102	21438103	EIF4G3	1:21378410:CAT:C	19
1	21438102	21438103	EIF4G3	1:21531486:A:G	19
1	21438102	21438103	EIF4G3	1:22314034:C:T	19
1	21671629	21671630	ECE1	1:21453078:G:C	20
1	21671629	21671630	ECE1	1:21587445:C:G	20
1	21671629	21671630	ECE1	1:21645876:C:A	20
1	21671629	21671630	ECE1	1:21651645:C:T	20
1	21671629	21671630	ECE1	1:21667435:C:CG	20
1	21671629	21671630	ECE1	1:21673298:G:A	20
1	21671629	21671630	ECE1	1:21674373:T:G	20
1	21671629	21671630	ECE1	1:21675953:G:A	20
1	21671629	21671630	ECE1	1:22074348:G:A	20
1	21799887	21799888	NBPF3	1:21767096:G:T	20
1	21799887	21799888	NBPF3	1:21777696:A:G	20
1	21799887	21799888	NBPF3	1:21802453:A:G	20
1	21799887	21799888	NBPF3	1:21819738:G:T	20
1	21799887	21799888	NBPF3	1:22308498:A:G	20
1	22778471	22778472	ZBTB40	1:22622513:T:C	21
1	22778471	22778472	ZBTB40	1:22789346:C:A	21
1	22778471	22778472	ZBTB40	1:22856601:T:C	21
1	22778471	22778472	ZBTB40	1:23283362:T:C	21
1	22964072	22964073	C1QA	1:22863993:A:G	21
1	22964072	22964073	C1QA	1:22963050:G:A	21
1	22964072	22964073	C1QA	1:22967713:G:A	21
1	22964072	22964073	C1QA	1:22986716:T:A	21
1	22970145	22970146	C1QC	1:22332114:TG:T	21
1	22970145	22970146	C1QC	1:22963050:G:A	21
1	22970145	22970146	C1QC	1:22967496:G:A	21
1	22979681	22979682	C1QB	1:22782510:C:G	21
1	22979681	22979682	C1QB	1:22963050:G:A	21
1	22979681	22979682	C1QB	1:22972899:G:A	21
1	22979681	22979682	C1QB	1:22986716:T:A	21
1	23191651	23191652	EPHB2	1:23054719:CTGAA:C	22
1	23243174	23243175	RP1-74M1.3	1:23061958:A:C	22
1	23407365	23407366	KDM1A	1:23402063:CA:C	23
1	23407365	23407366	KDM1A	1:23434819:C:T	23
1	23407365	23407366	KDM1A	1:23614032:T:C	23
1	23460171	23460172	LUZP1	1:23118294:G:C	23
1	23460171	23460172	LUZP1	1:23339209:C:T	23
1	23460171	23460172	LUZP1	1:23465194:A:G	23
1	23460171	23460172	LUZP1	1:23517793:GAA:GA	23
1	23806671	23806672	ASAP3	1:23788310:C:T	24
1	23806671	23806672	ASAP3	1:23867919:T:C	24
1	23806671	23806672	ASAP3	1:24021224:C:T	24
1	23845887	23845888	E2F2	1:23813592:G:C	24
1	23845887	23845888	E2F2	1:23825250:C:T	24
1	23885933	23885934	ID3	1:23886073:T:C	24
1	23953823	23953824	MDS2	1:23886073:T:C	24
1	23953823	23953824	MDS2	1:24026654:A:G	24
1	23953823	23953824	MDS2	1:24155186:CT:C	24
1	24111681	24111682	PITHD1	1:23448515:A:T	25
1	24111681	24111682	PITHD1	1:23567667:C:CG	25
1	24111681	24111682	PITHD1	1:23975918:G:A	25
1	24111681	24111682	PITHD1	1:24077206:ATCT:A	25
1	24111681	24111682	PITHD1	1:24244877:C:CA	25
1	24111681	24111682	PITHD1	1:24411138:T:C	25
1	24111681	24111682	PITHD1	1:24523112:T:A	25
1	24120581	24120582	LYPLA2	1:24065770:C:T	25
1	24120581	24120582	LYPLA2	1:24341697:ACT:A	25
1	24127262	24127263	GALE	1:24021224:C:T	25
1	24127262	24127263	GALE	1:24100223:C:T	25
1	24127262	24127263	GALE	1:24207777:G:A	25
1	24127262	24127263	GALE	1:24422536:C:G	25
1	24127262	24127263	GALE	1:24490427:A:G	25
1	24127262	24127263	GALE	1:24924894:C:T	25
1	24144022	24144023	HMGCL	1:24104833:CG:C	25
1	24144022	24144023	HMGCL	1:24152874:T:C	25
1	24194783	24194784	FUCA1	1:24179557:T:A	25
1	24194783	24194784	FUCA1	1:24222029:G:A	25
1	24194783	24194784	FUCA1	1:24288528:TTAAAC:T	25
1	24194783	24194784	FUCA1	1:24847334:AAAAAT:A	25
1	24285548	24285549	CNR2	1:24030552:T:TA	25
1	24285548	24285549	CNR2	1:24208236:T:C	25
1	24285548	24285549	CNR2	1:24222029:G:A	25
1	24285548	24285549	CNR2	1:24479402:GT:G	25
1	24287457	24287458	PNRC2	1:24288476:T:C	25
1	24287457	24287458	PNRC2	1:24375689:G:C	25
1	24287457	24287458	PNRC2	1:24400430:A:T	25
1	24287457	24287458	PNRC2	1:24454204:G:T	25
1	24305435	24305436	SRSF10	1:24288476:T:C	25
1	24305435	24305436	SRSF10	1:24288528:TTAAAC:T	25
1	24513737	24513738	IFNLR1	1:24512881:G:T	26
1	24513737	24513738	IFNLR1	1:24513608:C:T	26
1	24743084	24743085	STPG1	1:24698029:C:T	26
1	24743084	24743085	STPG1	1:24716529:C:A	26
1	24743084	24743085	STPG1	1:24728916:ATCT:A	26
1	24743084	24743085	STPG1	1:24734386:A:G	26
1	24782655	24782656	NIPAL3	1:24745615:G:A	26
1	24782655	24782656	NIPAL3	1:24765378:TA:T	26
1	24782655	24782656	NIPAL3	1:24812795:G:A	26
1	24782655	24782656	NIPAL3	1:24889450:A:T	26
1	24859603	24859604	RCAN3	1:24815402:G:C	26
1	24859603	24859604	RCAN3	1:24831663:C:T	26
1	24859603	24859604	RCAN3	1:24862649:A:G	26
1	24882514	24882515	RP4-594I10.3	1:24831663:C:T	26
1	24882514	24882515	RP4-594I10.3	1:24862649:A:G	26
1	24882514	24882515	RP4-594I10.3	1:24872993:GA:G	26
1	24996073	24996074	SRRM1	1:24946754:T:C	27
1	25071899	25071900	CLIC4	1:24494113:G:T	27
1	25071899	25071900	CLIC4	1:25027609:A:C	27
1	25071899	25071900	CLIC4	1:25054223:C:G	27
1	25071899	25071900	CLIC4	1:25079359:G:A	27
1	25291611	25291612	RUNX3	1:24836587:A:G	28
1	25291611	25291612	RUNX3	1:25158714:A:AT	28
1	25291611	25291612	RUNX3	1:25186069:T:C	28
1	25291611	25291612	RUNX3	1:25249252:C:A	28
1	25291611	25291612	RUNX3	1:25334268:T:C	28
1	26152122	26152123	MTFR1L	1:26110065:A:G	29
1	26152122	26152123	MTFR1L	1:26148603:A:G	29
1	26152122	26152123	MTFR1L	1:26679300:C:T	29
1	26185902	26185903	AUNIP	1:26127425:G:A	29
1	26197743	26197744	PAQR7	1:25428909:G:A	29
1	26197743	26197744	PAQR7	1:26202426:C:T	29
1	26231979	26231980	STMN1	1:26223815:AAAG:A	29
1	26231979	26231980	STMN1	1:26338183:A:G	29
1	26324545	26324546	PAFAH2	1:25419396:G:C	29
1	26324545	26324546	PAFAH2	1:26301699:C:T	29
1	26324545	26324546	PAFAH2	1:26304949:T:A	29
1	26324545	26324546	PAFAH2	1:26355350:G:A	29
1	26496432	26496433	ZNF593	1:26497340:A:C	30
1	26496432	26496433	ZNF593	1:26519293:G:A	30
1	26496432	26496433	ZNF593	1:26583419:G:GGT	30
1	26513783	26513784	CNKSR1	1:25881912:G:A	30
1	26513783	26513784	CNKSR1	1:26440129:A:G	30
1	26513783	26513784	CNKSR1	1:26506790:A:G	30
1	26513783	26513784	CNKSR1	1:26511700:A:G	30
1	26513783	26513784	CNKSR1	1:26527884:G:A	30
1	26513783	26513784	CNKSR1	1:26573220:T:A	30
1	26597955	26597956	CEP85	1:25948442:GA:G	30
1	26597955	26597956	CEP85	1:26527699:T:C	30
1	26597955	26597956	CEP85	1:26557618:A:T	30
1	26597955	26597956	CEP85	1:26645955:G:GA	30
1	26597955	26597956	CEP85	1:26711978:T:C	30
1	26606612	26606613	SH3BGRL3	1:25697212:CTATTT:C	30
1	26606612	26606613	SH3BGRL3	1:25910624:T:G	30
1	26606612	26606613	SH3BGRL3	1:26050872:G:A	30
1	26606612	26606613	SH3BGRL3	1:26338474:TA:T	30
1	26606612	26606613	SH3BGRL3	1:26525855:G:A	30
1	26606612	26606613	SH3BGRL3	1:26577985:G:A	30
1	26606612	26606613	SH3BGRL3	1:26596556:C:T	30
1	26606612	26606613	SH3BGRL3	1:26637218:TAAA:T	30
1	26606612	26606613	SH3BGRL3	1:27385141:CT:C	30
1	26633066	26633067	UBXN11	1:25956043:C:T	30
1	26633066	26633067	UBXN11	1:26461467:CA:C	30
1	26633066	26633067	UBXN11	1:26520292:G:T	30
1	26633066	26633067	UBXN11	1:26525667:A:G	30
1	26633066	26633067	UBXN11	1:26645955:G:GA	30
1	26633066	26633067	UBXN11	1:26684385:A:G	30
1	26633066	26633067	UBXN11	1:27552754:GTTTTTTTTTTTTT:G	30
1	26644448	26644449	CD52	1:25697212:CTATTT:C	30
1	26644448	26644449	CD52	1:25979175:G:A	30
1	26644448	26644449	CD52	1:26009647:G:A	30
1	26644448	26644449	CD52	1:26029888:G:A	30
1	26644448	26644449	CD52	1:26142710:G:A	30
1	26644448	26644449	CD52	1:26255731:T:C	30
1	26644448	26644449	CD52	1:26256174:G:A	30
1	26644448	26644449	CD52	1:26384013:A:G	30
1	26644448	26644449	CD52	1:26445915:T:A	30
1	26644448	26644449	CD52	1:26466253:G:A	30
1	26644448	26644449	CD52	1:26523425:T:TTGAG	30
1	26644448	26644449	CD52	1:26525667:A:G	30
1	26644448	26644449	CD52	1:26529061:G:A	30
1	26644448	26644449	CD52	1:26577985:G:A	30
1	26644448	26644449	CD52	1:26618467:G:A	30
1	26644448	26644449	CD52	1:26620846:C:CA	30
1	26644448	26644449	CD52	1:26648033:C:T	30
1	26644448	26644449	CD52	1:26699851:G:A	30
1	26644448	26644449	CD52	1:26701259:A:T	30
1	26644448	26644449	CD52	1:26702376:T:C	30
1	26644448	26644449	CD52	1:26722997:T:C	30
1	26644448	26644449	CD52	1:26814535:A:C	30
1	26644448	26644449	CD52	1:27385141:CT:C	30
1	26644448	26644449	CD52	1:27537990:C:T	30
1	26644448	26644449	CD52	1:27544630:G:A	30
1	26644448	26644449	CD52	1:27567729:A:G	30
1	26680620	26680621	AIM1L	1:26573217:CT:C	30
1	26680620	26680621	AIM1L	1:26681306:G:A	30
1	26680620	26680621	AIM1L	1:26690180:G:A	30
1	26680620	26680621	AIM1L	1:26709720:G:A	30
1	26680620	26680621	AIM1L	1:26819118:C:CA	30
1	26700942	26700943	ZNF683	1:26608828:G:A	30
1	26700942	26700943	ZNF683	1:26699157:T:C	30
1	26772854	26772855	DHDDS	1:26685985:TTTC:T	30
1	26772854	26772855	DHDDS	1:26750983:A:G	30
1	26772854	26772855	DHDDS	1:26771574:C:CCATT	30
1	26799919	26799920	HMGN2	1:26290693:C:T	31
1	26799919	26799920	HMGN2	1:26780724:G:A	31
1	26799919	26799920	HMGN2	1:26804796:C:G	31
1	26799919	26799920	HMGN2	1:26805169:C:T	31
1	26898760	26898761	RPS6KA1	1:26871200:C:T	31
1	26898760	26898761	RPS6KA1	1:26900735:C:G	31
1	27101360	27101361	ARID1A	1:26174335:CT:C	31
1	27101360	27101361	ARID1A	1:27090772:A:T	31
1	27115418	27115419	PIGV	1:26855265:C:T	31
1	27115418	27115419	PIGV	1:27138393:C:T	31
1	27177619	27177620	ZDHHC18	1:26904660:G:A	31
1	27177619	27177620	ZDHHC18	1:26996144:TTA:T	31
1	27177619	27177620	ZDHHC18	1:27142554:T:C	31
1	27177619	27177620	ZDHHC18	1:27335529:GGAATGCAGT:G	31
1	27189632	27189633	SFN	1:27173728:G:A	31
1	27189632	27189633	SFN	1:27323282:A:AGT	31
1	27215430	27215431	GPN2	1:27536538:G:A	31
1	27215430	27215431	GPN2	1:27555712:T:C	31
1	27219382	27219383	GPATCH3	1:26533979:G:T	31
1	27271625	27271626	NUDC	1:26355271:G:A	32
1	27271625	27271626	NUDC	1:26715872:A:C	32
1	27271625	27271626	NUDC	1:27245069:T:C	32
1	27320809	27320810	TRNP1	1:26987946:G:C	32
1	27320809	27320810	TRNP1	1:27017757:TTTG:T	32
1	27320809	27320810	TRNP1	1:27261149:A:G	32
1	27320809	27320810	TRNP1	1:27445460:G:T	32
1	27493471	27493472	SLC9A1	1:27424360:C:G	32
1	27493471	27493472	SLC9A1	1:27684396:G:A	32
1	27816561	27816562	WASF2	1:27718954:A:G	33
1	27816561	27816562	WASF2	1:27981867:G:A	33
1	27930941	27930942	AHDC1	1:27206828:A:G	33
1	27952750	27952751	FGR	1:27716697:G:A	33
1	27952750	27952751	FGR	1:27958339:C:T	33
1	28071284	28071285	FAM76A	1:27619926:T:TA	33
1	28136757	28136758	STX12	1:28287255:C:T	34
1	28173600	28173601	PPP1R8	1:27290650:T:G	34
1	28209908	28209909	THEMIS2	1:28186506:A:C	34
1	28209908	28209909	THEMIS2	1:28209002:C:T	34
1	28209908	28209909	THEMIS2	1:28209305:A:G	34
1	28209908	28209909	THEMIS2	1:28214281:G:C	34
1	28209908	28209909	THEMIS2	1:28277583:T:G	34
1	28209908	28209909	THEMIS2	1:29129932:T:C	34
1	28241098	28241099	RPA2	1:27372758:C:CT	34
1	28241098	28241099	RPA2	1:28017518:G:T	34
1	28241098	28241099	RPA2	1:28028977:C:G	34
1	28241098	28241099	RPA2	1:28219658:C:G	34
1	28241098	28241099	RPA2	1:28220311:G:A	34
1	28241098	28241099	RPA2	1:28222588:TTTTG:T	34
1	28241098	28241099	RPA2	1:28228797:C:CT	34
1	28241098	28241099	RPA2	1:28240056:G:A	34
1	28241098	28241099	RPA2	1:28263331:A:C	34
1	28241098	28241099	RPA2	1:28268573:C:T	34
1	28241098	28241099	RPA2	1:28268835:A:C	34
1	28241098	28241099	RPA2	1:28561512:AT:A	34
1	28241098	28241099	RPA2	1:28585274:C:A	34
1	28241098	28241099	RPA2	1:28631127:AAGGG:GAGGG	34
1	28241098	28241099	RPA2	1:28844612:T:C	34
1	28241098	28241099	RPA2	1:29047377:C:G	34
1	28241098	28241099	RPA2	1:29140112:C:G	34
1	28241098	28241099	RPA2	1:29145021:G:A	34
1	28241098	28241099	RPA2	1:29150817:T:C	34
1	28241098	28241099	RPA2	1:29163149:T:G	34
1	28261620	28261621	SMPDL3B	1:27963255:A:T	34
1	28261620	28261621	SMPDL3B	1:28209362:T:C	34
1	28261620	28261621	SMPDL3B	1:28213032:AG:A	34
1	28261620	28261621	SMPDL3B	1:28912450:A:C	34
1	28290147	28290148	XKR8	1:28253877:C:CA	34
1	28290147	28290148	XKR8	1:28277669:T:C	34
1	28290147	28290148	XKR8	1:28290746:A:G	34
1	28290147	28290148	XKR8	1:28390797:A:G	34
1	28290147	28290148	XKR8	1:28402924:C:T	34
1	28362189	28362190	EYA3	1:27565094:T:A	34
1	28362189	28362190	EYA3	1:27995873:AGGGAGAT:A	34
1	28362189	28362190	EYA3	1:28301903:G:A	34
1	28362189	28362190	EYA3	1:28318801:A:G	34
1	28362189	28362190	EYA3	1:28339207:T:C	34
1	28362189	28362190	EYA3	1:28391015:T:A	34
1	28362189	28362190	EYA3	1:28401024:CTT:C	34
1	28362189	28362190	EYA3	1:28415089:T:C	34
1	28362189	28362190	EYA3	1:28523342:A:G	34
1	28362189	28362190	EYA3	1:28578385:C:T	34
1	28362189	28362190	EYA3	1:28917548:G:T	34
1	28362189	28362190	EYA3	1:29176593:T:C	34
1	28520383	28520384	PTAFR	1:27938381:G:T	34
1	28520383	28520384	PTAFR	1:28310645:T:G	34
1	28520383	28520384	PTAFR	1:28469369:A:T	34
1	28520383	28520384	PTAFR	1:29207796:C:A	34
1	28559530	28559531	DNAJC8	1:28560136:C:CT	34
1	28562664	28562665	ATPIF1	1:28563008:G:T	34
1	28562664	28562665	ATPIF1	1:28564765:CACAG:C	34
1	28562664	28562665	ATPIF1	1:28572317:G:C	34
1	28562664	28562665	ATPIF1	1:28574497:G:C	34
1	28586037	28586038	SESN2	1:28573293:G:GA	34
1	28586037	28586038	SESN2	1:28574497:G:C	34
1	28586037	28586038	SESN2	1:28578385:C:T	34
1	28586037	28586038	SESN2	1:28586376:C:G	34
1	28586037	28586038	SESN2	1:28735635:CT:C	34
1	28586037	28586038	SESN2	1:28992064:G:T	34
1	28656793	28656794	MED18	1:28964033:C:T	34
1	29194086	29194087	RP1-212P9.2	1:29193721:GT:G	35
1	29194086	29194087	RP1-212P9.2	1:29647708:AT:A	35
1	29194086	29194087	RP1-212P9.2	1:29730447:C:G	35
1	29424098	29424099	EPB41	1:29180414:G:T	35
1	29424098	29424099	EPB41	1:29295486:CCA:C	35
1	29424098	29424099	EPB41	1:29419249:G:T	35
1	29424098	29424099	EPB41	1:29517716:G:C	35
1	29424098	29424099	EPB41	1:29779744:G:T	35
1	29424098	29424099	EPB41	1:30282735:AG:A	35
1	29449012	29449013	TMEM200B	1:29153786:T:A	35
1	29449012	29449013	TMEM200B	1:29272776:C:T	35
1	29495150	29495151	SRSF4	1:29459117:A:G	35
1	29495150	29495151	SRSF4	1:29461855:G:C	35
1	29557453	29557454	MECR	1:29457478:G:T	35
1	29557453	29557454	MECR	1:29570419:T:G	35
1	29649729	29649730	PTPRU	1:29567093:G:A	36
1	29649729	29649730	PTPRU	1:29594563:T:C	36
1	29649729	29649730	PTPRU	1:29640621:G:T	36
1	31192097	31192098	MATN1	1:31216969:G:A	37
1	31230603	31230604	LAPTM5	1:31206637:C:T	37
1	31230603	31230604	LAPTM5	1:31224193:C:T	37
1	31230603	31230604	LAPTM5	1:31231333:G:A	37
1	31230603	31230604	LAPTM5	1:31763540:C:T	37
1	31353615	31353616	SDC3	1:31226375:A:T	37
1	31353615	31353616	SDC3	1:31360942:A:G	37
1	31353615	31353616	SDC3	1:31505073:C:A	37
1	31353615	31353616	SDC3	1:31546448:C:A	37
1	31353615	31353616	SDC3	1:31638859:G:A	37
1	31849696	31849697	FABP3	1:31816535:ATT:A	38
1	31886659	31886660	SERINC2	1:31360031:T:C	38
1	31886659	31886660	SERINC2	1:31517565:C:G	38
1	31886659	31886660	SERINC2	1:31576222:C:CA	38
1	31886659	31886660	SERINC2	1:31613935:T:C	38
1	31886659	31886660	SERINC2	1:31617790:C:T	38
1	31886659	31886660	SERINC2	1:31685266:TTA:T	38
1	31886659	31886660	SERINC2	1:31704642:G:A	38
1	31886659	31886660	SERINC2	1:31772955:C:T	38
1	31886659	31886660	SERINC2	1:31832984:G:A	38
1	31886659	31886660	SERINC2	1:31842950:C:CA	38
1	31886659	31886660	SERINC2	1:31866536:T:C	38
1	31886659	31886660	SERINC2	1:31894594:C:T	38
1	31886659	31886660	SERINC2	1:31901133:C:T	38
1	31886659	31886660	SERINC2	1:31904769:T:C	38
1	31886659	31886660	SERINC2	1:31968208:G:A	38
1	31886659	31886660	SERINC2	1:32011877:T:C	38
1	31886659	31886660	SERINC2	1:32013191:G:A	38
1	31886659	31886660	SERINC2	1:32013734:C:A	38
1	31886659	31886660	SERINC2	1:32018105:G:T	38
1	31886659	31886660	SERINC2	1:32026987:G:A	38
1	31886659	31886660	SERINC2	1:32052145:G:A	38
1	31886659	31886660	SERINC2	1:32492228:A:G	38
1	31987963	31987964	RP11-439L8.4	1:31926776:G:A	38
1	31987963	31987964	RP11-439L8.4	1:31972565:C:G	38
1	31987963	31987964	RP11-439L8.4	1:31974713:T:C	38
1	32281620	32281621	SPOCD1	1:32272137:C:T	39
1	32281620	32281621	SPOCD1	1:32272276:G:A	39
1	32281620	32281621	SPOCD1	1:32275128:C:CA	39
1	32403382	32403383	PTP4A2	1:32314400:A:G	39
1	32403382	32403383	PTP4A2	1:32372026:G:A	39
1	32403382	32403383	PTP4A2	1:32372389:C:A	39
1	32541731	32541732	TMEM39B	1:32065067:AAGAG:AAG	39
1	32541731	32541732	TMEM39B	1:32554268:C:T	39
1	32622462	32622463	KPNA6	1:32388359:G:A	39
1	32622462	32622463	KPNA6	1:32540069:A:G	39
1	32622462	32622463	KPNA6	1:32575248:CT:C	39
1	32645665	32645666	TXLNA	1:32606205:G:A	39
1	32645665	32645666	TXLNA	1:32650983:G:GTATT	39
1	32667296	32667297	CCDC28B	1:32980707:T:C	39
1	32674696	32674697	DCDC2B	1:32052145:G:A	39
1	32687919	32687920	TMEM234	1:32517271:C:G	39
1	32687919	32687920	TMEM234	1:32712515:C:T	39
1	32688145	32688146	EIF3I	1:32438515:T:C	39
1	32688145	32688146	EIF3I	1:32551080:G:A	39
1	32688145	32688146	EIF3I	1:33348860:C:T	39
1	32712833	32712834	FAM167B	1:32437752:CA:C	39
1	32712833	32712834	FAM167B	1:32712515:C:T	39
1	32741220	32741221	LCK	1:32713199:A:G	39
1	32741220	32741221	LCK	1:33355897:G:A	39
1	32930657	32930658	RP1-27O5.3	1:32513491:A:G	40
1	33005029	33005030	ZBTB8A	1:33139044:T:TC	40
1	33116135	33116136	ZBTB8OS	1:33087568:A:G	40
1	33116135	33116136	ZBTB8OS	1:33129377:C:T	40
1	33116135	33116136	ZBTB8OS	1:33176208:A:G	40
1	33134856	33134857	RBBP4	1:33107443:A:G	40
1	33134856	33134857	RBBP4	1:33185311:C:T	40
1	33168679	33168680	SYNC	1:32558155:G:C	40
1	33168679	33168680	SYNC	1:33107443:A:G	40
1	33168679	33168680	SYNC	1:33153271:C:CA	40
1	33231267	33231268	KIAA1522	1:33103008:CA:C	40
1	33231267	33231268	KIAA1522	1:33127764:C:T	40
1	33231267	33231268	KIAA1522	1:33204974:C:T	40
1	33231267	33231268	KIAA1522	1:33218488:GA:G	40
1	33231267	33231268	KIAA1522	1:33255702:C:G	40
1	33231267	33231268	KIAA1522	1:33530521:G:A	40
1	33277247	33277248	YARS	1:33218488:GA:G	40
1	33277247	33277248	YARS	1:33250684:A:T	40
1	33277247	33277248	YARS	1:33326681:G:T	40
1	33745950	33745951	ZNF362	1:33021616:G:A	41
1	33745950	33745951	ZNF362	1:33723211:G:A	41
1	33745950	33745951	ZNF362	1:33770060:A:G	41
1	33745950	33745951	ZNF362	1:33836164:G:A	41
1	33745950	33745951	ZNF362	1:34577949:C:A	41
1	33896652	33896653	PHC2	1:33822147:C:T	41
1	35220647	35220648	GJB5	1:34273806:C:T	42
1	35220647	35220648	GJB5	1:35264062:G:A	42
1	35220647	35220648	GJB5	1:35309256:G:A	42
1	35258599	35258600	GJA4	1:35243051:C:T	42
1	35258599	35258600	GJA4	1:35243730:T:G	42
1	35258599	35258600	GJA4	1:35264062:G:A	42
1	36319088	36319089	AGO4	1:36233366:C:G	43
1	36319088	36319089	AGO4	1:36562551:A:G	43
1	36348809	36348810	AGO1	1:36147290:G:A	43
1	36348809	36348810	AGO1	1:36179708:C:T	43
1	36395715	36395716	RP4-789D17.5	1:36516392:CA:C	43
1	36552851	36552852	TEKT2	1:36314003:A:G	44
1	36552851	36552852	TEKT2	1:36314466:A:G	44
1	36552851	36552852	TEKT2	1:36392601:G:A	44
1	36552851	36552852	TEKT2	1:36549082:C:G	44
1	36552851	36552852	TEKT2	1:36549664:G:A	44
1	36565849	36565850	COL8A2	1:35713851:ACT:A	44
1	36565849	36565850	COL8A2	1:36666502:C:CA	44
1	36614887	36614888	TRAPPC3	1:36602202:T:C	44
1	36644621	36644622	MAP7D1	1:36568272:G:T	44
1	36644621	36644622	MAP7D1	1:36586692:T:TA	44
1	36644621	36644622	MAP7D1	1:36589416:G:T	44
1	36644621	36644622	MAP7D1	1:36634414:G:A	44
1	36755318	36755319	THRAP3	1:36829700:T:C	44
1	36785640	36785641	SH3D21	1:36261577:A:G	44
1	36785640	36785641	SH3D21	1:36789356:G:C	44
1	36789215	36789216	EVA1B	1:36789356:G:C	44
1	36789334	36789335	RP11-268J15.5	1:36787888:G:A	44
1	36851476	36851477	STK40	1:36436778:T:A	44
1	36851476	36851477	STK40	1:36841347:C:T	44
1	36863478	36863479	LSM10	1:36849632:CT:C	44
1	36863478	36863479	LSM10	1:36900902:GT:G	44
1	36863478	36863479	LSM10	1:36916454:C:T	44
1	36863478	36863479	LSM10	1:36928903:T:C	44
1	36915887	36915888	OSCP1	1:36911913:T:C	44
1	36915887	36915888	OSCP1	1:37498102:A:G	44
1	36929945	36929946	MRPS15	1:36888624:GTAA:G	44
1	36929945	36929946	MRPS15	1:36927733:G:A	44
1	36947651	36947652	CSF3R	1:36943916:C:G	44
1	36947651	36947652	CSF3R	1:36952851:G:A	44
1	38261159	38261160	MANEAL	1:38247738:A:G	46
1	38261159	38261160	MANEAL	1:38364396:T:C	46
1	38273856	38273857	YRDC	1:38241889:G:A	46
1	38274081	38274082	C1orf122	1:38294006:C:T	46
1	38274081	38274082	C1orf122	1:38318307:C:CT	46
1	38324210	38324211	MTF1	1:38251316:T:C	46
1	38324210	38324211	MTF1	1:38347417:A:G	46
1	38412722	38412723	INPP5B	1:37784853:G:A	46
1	38412722	38412723	INPP5B	1:38315796:G:A	46
1	38412722	38412723	INPP5B	1:38349400:G:A	46
1	38412722	38412723	INPP5B	1:38353403:C:T	46
1	38412722	38412723	INPP5B	1:38369398:CAA:C	46
1	38412722	38412723	INPP5B	1:38403967:A:AAATAAATC	46
1	38465103	38465104	FHL3	1:37853633:C:T	46
1	38465103	38465104	FHL3	1:37892929:C:CA	46
1	38465103	38465104	FHL3	1:37941662:G:A	46
1	38465103	38465104	FHL3	1:38089114:C:T	46
1	38465103	38465104	FHL3	1:38175950:C:T	46
1	38465103	38465104	FHL3	1:38211792:G:A	46
1	38465103	38465104	FHL3	1:38313176:T:C	46
1	38465103	38465104	FHL3	1:38317532:A:T	46
1	38465103	38465104	FHL3	1:38416730:G:A	46
1	38465103	38465104	FHL3	1:38456028:TGAG:T	46
1	38465103	38465104	FHL3	1:38456106:G:A	46
1	38465103	38465104	FHL3	1:38465315:G:A	46
1	38465103	38465104	FHL3	1:38465418:C:T	46
1	38465103	38465104	FHL3	1:38515058:T:A	46
1	38465103	38465104	FHL3	1:38948624:GATATATATAT:G	46
1	38482254	38482255	UTP11L	1:38241396:T:<INS:ME:SVA>:38241718	46
1	38482254	38482255	UTP11L	1:38455891:G:C	46
1	39457167	39457168	AKIRIN1	1:39453785:G:A	48
1	39457167	39457168	AKIRIN1	1:39501841:T:A	48
1	39457167	39457168	AKIRIN1	1:39511293:C:A	48
1	39491989	39491990	NDUFS5	1:39451857:A:C	48
1	39491989	39491990	NDUFS5	1:39453785:G:A	48
1	39491989	39491990	NDUFS5	1:39496079:GA:G	48
1	39491989	39491990	NDUFS5	1:39513408:G:GT	48
1	39876150	39876151	KIAA0754	1:39622638:CT:C	49
1	39876150	39876151	KIAA0754	1:39635445:CT:C	49
1	39876150	39876151	KIAA0754	1:39967774:G:C	49
1	39934314	39934315	MACF1	1:39531112:CA:C	49
1	39934314	39934315	MACF1	1:39578532:A:G	49
1	39934314	39934315	MACF1	1:39662602:C:T	49
1	39934314	39934315	MACF1	1:39662654:C:T	49
1	39934314	39934315	MACF1	1:40012882:G:A	49
1	39957317	39957318	BMP8A	1:39926824:G:A	49
1	39957317	39957318	BMP8A	1:40020020:C:A	49
1	39957317	39957318	BMP8A	1:40251291:C:T	49
1	40042458	40042459	PABPC4	1:39427258:CAAA:C	49
1	40042458	40042459	PABPC4	1:39629008:G:C	49
1	40042458	40042459	PABPC4	1:39975241:C:G	49
1	40042458	40042459	PABPC4	1:40035928:G:T	49
1	40042458	40042459	PABPC4	1:40036944:G:A	49
1	40042458	40042459	PABPC4	1:40118037:T:C	49
1	40042458	40042459	PABPC4	1:40450018:T:A	49
1	40254520	40254521	BMP8B	1:40213127:CTTTTTTTTTTTT:C	50
1	40254520	40254521	BMP8B	1:40232150:C:T	50
1	40254520	40254521	BMP8B	1:40250998:C:T	50
1	40254520	40254521	BMP8B	1:40299596:CTTTT:C	50
1	40254520	40254521	BMP8B	1:40540624:A:T	50
1	40323079	40323080	TRIT1	1:39752143:C:T	50
1	40323079	40323080	TRIT1	1:40300854:A:T	50
1	40323079	40323080	TRIT1	1:40306898:T:C	50
1	40323079	40323080	TRIT1	1:40317445:C:G	50
1	40367927	40367928	MYCL	1:39895281:G:A	50
1	40367927	40367928	MYCL	1:40059283:C:CCA	50
1	40367927	40367928	MYCL	1:40263717:C:CA	50
1	40367927	40367928	MYCL	1:40299460:GAA:G	50
1	40367927	40367928	MYCL	1:40319024:T:A	50
1	40367927	40367928	MYCL	1:40353955:G:A	50
1	40367927	40367928	MYCL	1:40356266:CCT:C	50
1	40367927	40367928	MYCL	1:40372928:AT:A	50
1	40367927	40367928	MYCL	1:40853071:T:G	50
1	40433290	40433291	MFSD2A	1:40261243:G:A	50
1	40433290	40433291	MFSD2A	1:40367598:G:GCCC	50
1	40433290	40433291	MFSD2A	1:40384968:G:A	50
1	40536141	40536142	CAP1	1:39568113:G:C	51
1	40536141	40536142	CAP1	1:40526396:A:G	51
1	40536141	40536142	CAP1	1:40533358:G:A	51
1	40536141	40536142	CAP1	1:40538101:G:A	51
1	40536141	40536142	CAP1	1:40546209:C:T	51
1	40562724	40562725	PPT1	1:40493184:T:C	51
1	40562724	40562725	PPT1	1:40493190:T:C	51
1	40562724	40562725	PPT1	1:40548254:C:T	51
1	40562724	40562725	PPT1	1:40548900:A:G	51
1	40562724	40562725	PPT1	1:40549563:T:G	51
1	40562724	40562725	PPT1	1:40555723:T:G	51
1	40562724	40562725	PPT1	1:40558511:A:G	51
1	40562724	40562725	PPT1	1:40560458:A:G	51
1	40562724	40562725	PPT1	1:40562993:T:C	51
1	40562724	40562725	PPT1	1:40564241:T:A	51
1	40562724	40562725	PPT1	1:40687480:G:A	51
1	40562724	40562725	PPT1	1:40775229:G:T	51
1	40562724	40562725	PPT1	1:41328850:A:G	51
1	40627044	40627045	RLF	1:40565508:A:G	51
1	40756316	40756317	ZMPSTE24	1:40565508:A:G	51
1	40756316	40756317	ZMPSTE24	1:40761403:A:G	51
1	40756316	40756317	ZMPSTE24	1:40857530:A:C	51
1	40782944	40782945	COL9A2	1:40871497:A:G	51
1	40879648	40879649	SMAP2	1:40807033:T:C	51
1	40879648	40879649	SMAP2	1:40846201:C:CT	51
1	40879648	40879649	SMAP2	1:40864084:A:AC	51
1	40915778	40915779	ZFP69B	1:40914822:A:C	51
1	40954817	40954818	ZFP69	1:40975866:CT:C	51
1	40954817	40954818	ZFP69	1:41002185:CT:C	51
1	40974756	40974757	EXO5	1:40940020:A:G	51
1	40974756	40974757	EXO5	1:40951486:T:C	51
1	40974756	40974757	EXO5	1:40989620:C:T	51
1	41006985	41006986	ZNF684	1:40112055:G:A	51
1	41707825	41707826	SCMH1	1:41622625:CT:C	52
1	41707825	41707826	SCMH1	1:41687258:CA:C	52
1	41827593	41827594	FOXO6	1:41612657:C:G	52
1	41827593	41827594	FOXO6	1:41835685:C:T	52
1	42335300	42335301	HIVEP3	1:41969327:T:C	53
1	42335300	42335301	HIVEP3	1:42000567:G:C	53
1	42335300	42335301	HIVEP3	1:42201847:T:A	53
1	42335300	42335301	HIVEP3	1:42202114:G:A	53
1	42335300	42335301	HIVEP3	1:42296145:A:G	53
1	42335300	42335301	HIVEP3	1:42366988:A:G	53
1	42335300	42335301	HIVEP3	1:42400931:A:T	53
1	42744257	42744258	FOXJ3	1:42103382:T:C	54
1	42744257	42744258	FOXJ3	1:42521508:T:C	54
1	42846476	42846477	RIMKLA	1:42738567:T:C	54
1	42846476	42846477	RIMKLA	1:42851857:A:G	54
1	42846476	42846477	RIMKLA	1:43354833:AT:ATT	54
1	42921681	42921682	ZMYND12	1:42942561:T:TTG	54
1	42921681	42921682	ZMYND12	1:42942763:TC:T	54
1	42924874	42924875	PPCS	1:42923470:A:G	54
1	43047104	43047105	CCDC30	1:42918075:T:C	54
1	43047104	43047105	CCDC30	1:42960741:G:A	54
1	43047104	43047105	CCDC30	1:43051744:G:A	54
1	43130533	43130534	PPIH	1:43138858:G:T	54
1	43130533	43130534	PPIH	1:43171822:T:C	54
1	43130533	43130534	PPIH	1:43457376:TA:T	54
1	43148826	43148827	YBX1	1:42172930:G:A	54
1	43259335	43259336	C1orf50	1:43238031:A:G	55
1	43259335	43259336	C1orf50	1:43258845:C:A	55
1	43282922	43282923	CCDC23	1:43297883:A:G	55
1	43295585	43295586	ERMAP	1:42929457:G:A	55
1	43295585	43295586	ERMAP	1:43317793:G:A	55
1	43424529	43424530	SLC2A1	1:43423955:T:C	56
1	43424529	43424530	SLC2A1	1:43459636:A:G	56
1	43424774	43424775	SLC2A1-AS1	1:43340246:C:CTTT	56
1	43424774	43424775	SLC2A1-AS1	1:43411829:G:A	56
1	43424774	43424775	SLC2A1-AS1	1:43416133:T:C	56
1	43424774	43424775	SLC2A1-AS1	1:43450074:AT:A	56
1	43424774	43424775	SLC2A1-AS1	1:43616692:T:A	56
1	43681026	43681027	WDR65	1:43692983:A:T	57
1	43716061	43716062	EBNA1BP2	1:42850403:A:G	57
1	43716061	43716062	EBNA1BP2	1:43638185:A:G	57
1	43785133	43785134	TIE1	1:43765089:A:G	57
1	43785133	43785134	TIE1	1:44316578:T:C	57
1	43785133	43785134	TIE1	1:44386445:G:A	57
1	43785133	43785134	TIE1	1:44451114:GA:G	57
1	43803519	43803520	MPL	1:44414676:T:C	57
1	43826728	43826729	CDC20	1:43927174:C:T	57
1	43833635	43833636	ELOVL1	1:43850473:A:G	57
1	43833635	43833636	ELOVL1	1:44145130:A:G	57
1	43833635	43833636	ELOVL1	1:44147579:GT:G	57
1	43853317	43853318	MED8	1:43824865:C:T	57
1	43853317	43853318	MED8	1:43831545:C:T	57
1	43853317	43853318	MED8	1:44008661:G:T	57
1	43853317	43853318	MED8	1:44514883:G:C	57
1	43910922	43910923	SZT2	1:43642673:A:G	57
1	43910922	43910923	SZT2	1:43824865:C:T	57
1	43910922	43910923	SZT2	1:43843602:G:T	57
1	43910922	43910923	SZT2	1:43855626:G:C	57
1	43910922	43910923	SZT2	1:43884839:A:C	57
1	43910922	43910923	SZT2	1:44073145:C:G	57
1	43919478	43919479	HYI	1:43804340:G:A	57
1	43919478	43919479	HYI	1:43826099:A:G	57
1	43919478	43919479	HYI	1:43827190:C:A	57
1	43919478	43919479	HYI	1:43901458:T:G	57
1	43919478	43919479	HYI	1:43916642:T:C	57
1	43919478	43919479	HYI	1:43975238:G:A	57
1	43919478	43919479	HYI	1:44212080:G:A	57
1	44156260	44156261	KDM4A	1:44178070:T:G	58
1	44156260	44156261	KDM4A	1:44208715:C:T	58
1	44385794	44385795	ST3GAL3	1:44205094:T:C	58
1	44385794	44385795	ST3GAL3	1:44215828:C:T	58
1	44385794	44385795	ST3GAL3	1:44379248:T:G	58
1	44432831	44432832	IPO13	1:44831809:TA:T	58
1	44437140	44437141	DPH2	1:44446651:T:C	58
1	44441726	44441727	ATP6V0B	1:44134887:T:C	58
1	44441726	44441727	ATP6V0B	1:44430163:C:T	58
1	44441726	44441727	ATP6V0B	1:44443874:T:TGAC	58
1	44441726	44441727	ATP6V0B	1:44446584:G:A	58
1	44441726	44441727	ATP6V0B	1:44455871:T:C	58
1	44441726	44441727	ATP6V0B	1:44474802:G:A	58
1	44441726	44441727	ATP6V0B	1:44550351:CA:C	58
1	44441726	44441727	ATP6V0B	1:45129904:C:T	58
1	44450536	44450537	B4GALT2	1:44362709:ATT:A	58
1	44461064	44461065	CCDC24	1:44457305:G:A	58
1	44461064	44461065	CCDC24	1:44465419:T:C	58
1	45113979	45113980	RNF220	1:44509818:A:T	59
1	45113979	45113980	RNF220	1:45132981:T:G	59
1	45113979	45113980	RNF220	1:45399156:G:A	59
1	45140073	45140074	TMEM53	1:45161553:C:G	59
1	45805906	45805907	MUTYH	1:45774354:T:C	60
1	45805906	45805907	MUTYH	1:45905383:G:T	60
1	45805906	45805907	MUTYH	1:46013577:G:A	60
1	45956871	45956872	TESK2	1:45893811:G:A	60
1	45956871	45956872	TESK2	1:45973928:G:A	60
1	45965524	45965525	CCDC163P	1:45946654:T:C	60
1	45975104	45975105	MMACHC	1:45907751:C:G	60
1	45987538	45987539	PRDX1	1:45003913:A:G	60
1	45987538	45987539	PRDX1	1:45985760:G:A	60
1	45987538	45987539	PRDX1	1:45987574:C:A	60
1	45987538	45987539	PRDX1	1:46011376:G:GCA	60
1	45987538	45987539	PRDX1	1:46198213:T:C	60
1	46034721	46034722	AKR1A1	1:45783656:G:A	60
1	46034721	46034722	AKR1A1	1:45912262:A:T	60
1	46034721	46034722	AKR1A1	1:46020795:T:C	60
1	46082908	46082909	NASP	1:46073489:G:A	60
1	46082908	46082909	NASP	1:46328159:AT:A	60
1	46089720	46089721	CCDC17	1:45299948:C:T	60
1	46089720	46089721	CCDC17	1:46180866:CA:C	60
1	46089720	46089721	CCDC17	1:46741640:T:A	60
1	46499539	46499540	MAST2	1:45907751:C:G	61
1	46499539	46499540	MAST2	1:45927970:G:A	61
1	46499539	46499540	MAST2	1:46262551:A:G	61
1	46499539	46499540	MAST2	1:46695699:C:T	61
1	46598584	46598585	PIK3R3	1:45622128:TA:T	61
1	46598584	46598585	PIK3R3	1:46482216:A:G	61
1	46598584	46598585	PIK3R3	1:46590468:CAA:C	61
1	46598584	46598585	PIK3R3	1:46605728:A:C	61
1	46663773	46663774	POMGNT1	1:46698490:T:G	61
1	46663773	46663774	POMGNT1	1:46713139:T:C	61
1	46663773	46663774	POMGNT1	1:46732948:C:G	61
1	46663773	46663774	POMGNT1	1:46755800:C:T	61
1	46915375	46915376	RP5-1109J22.2	1:46910892:G:C	62
1	47069941	47069942	MKNK1	1:47040594:C:T	62
1	47069941	47069942	MKNK1	1:47046475:TCAA:T	62
1	47069941	47069942	MKNK1	1:47047441:A:G	62
1	47069941	47069942	MKNK1	1:47055668:CCT:C	62
1	47069941	47069942	MKNK1	1:47302199:T:C	62
1	47082555	47082556	MOB3C	1:46900757:G:A	62
1	47082555	47082556	MOB3C	1:47035990:G:A	62
1	47082555	47082556	MOB3C	1:47082212:G:T	62
1	47082555	47082556	MOB3C	1:47095306:C:T	62
1	47082555	47082556	MOB3C	1:47792609:T:A	62
1	47082555	47082556	MOB3C	1:48070463:C:CA	62
1	47133773	47133774	ATPAF1	1:46432104:A:C	62
1	47133773	47133774	ATPAF1	1:46785956:G:A	62
1	47133773	47133774	ATPAF1	1:46911921:C:G	62
1	47133773	47133774	ATPAF1	1:47093529:C:T	62
1	47133773	47133774	ATPAF1	1:47126625:CT:C	62
1	47133773	47133774	ATPAF1	1:47130628:C:T	62
1	47133773	47133774	ATPAF1	1:47178720:A:T	62
1	47162267	47162268	EFCAB14	1:47035990:G:A	62
1	47162267	47162268	EFCAB14	1:47094067:A:G	62
1	47162267	47162268	EFCAB14	1:47170572:C:CT	62
1	47162267	47162268	EFCAB14	1:47211670:A:G	62
1	47901688	47901689	FOXD2	1:47860423:T:C	63
1	47901688	47901689	FOXD2	1:48684906:A:G	63
1	51425409	51425410	FAF1	1:51312619:T:C	64
1	51425409	51425410	FAF1	1:51469528:A:AT	64
1	51435615	51435616	CDKN2C	1:50891021:A:G	64
1	51435615	51435616	CDKN2C	1:51044928:G:A	64
1	51435615	51435616	CDKN2C	1:51420212:A:AT	64
1	51735589	51735590	RNF11	1:51671104:C:A	64
1	51735589	51735590	RNF11	1:51754726:C:T	64
1	51810787	51810788	TTC39A	1:51727687:C:T	65
1	51984898	51984899	EPS15	1:51941511:T:C	65
1	51984898	51984899	EPS15	1:51949070:A:AGT	65
1	51984898	51984899	EPS15	1:51989039:A:G	65
1	51984898	51984899	EPS15	1:52039206:G:T	65
1	51984898	51984899	EPS15	1:52047604:G:A	65
1	52237747	52237748	OSBPL9	1:52027188:A:G	65
1	52237747	52237748	OSBPL9	1:52095620:CA:C	65
1	52237747	52237748	OSBPL9	1:52221181:G:T	65
1	52237747	52237748	OSBPL9	1:52345767:G:A	65
1	52344394	52344395	NRD1	1:52271890:G:GA	65
1	52344394	52344395	NRD1	1:52280864:T:C	65
1	52344394	52344395	NRD1	1:52287821:C:T	65
1	52344394	52344395	NRD1	1:52318108:T:C	65
1	52344394	52344395	NRD1	1:52343297:A:G	65
1	52344394	52344395	NRD1	1:52427511:C:T	65
1	54304135	54304136	NDC1	1:54311234:C:T	66
1	54355461	54355462	YIPF1	1:54320905:C:T	66
1	54355461	54355462	YIPF1	1:54337886:G:A	66
1	54355461	54355462	YIPF1	1:54355804:C:A	66
1	54355461	54355462	YIPF1	1:54456151:T:A	66
1	54355461	54355462	YIPF1	1:54470321:C:T	66
1	54411274	54411275	HSPB11	1:54411541:CCTCCACCGAGTTCCCGGGCGCGCTCG:C	66
1	54427625	54427626	LRRC42	1:54424448:G:A	66
1	54427625	54427626	LRRC42	1:54629073:C:A	66
1	55560991	55560992	USP24	1:55688543:C:A	67
1	55560991	55560992	USP24	1:55718708:C:A	67
1	55560991	55560992	USP24	1:55742210:A:G	67
1	58349756	58349757	DAB1	1:57760604:C:T	68
1	58349756	58349757	DAB1	1:58979627:T:C	68
1	58349756	58349757	DAB1	1:58992071:T:A	68
1	59165748	59165749	MYSM1	1:58237027:A:AATAAAT	69
1	59165748	59165749	MYSM1	1:58872263:A:G	69
1	59165748	59165749	MYSM1	1:59073430:T:C	69
1	59165748	59165749	MYSM1	1:59116991:A:G	69
1	59165748	59165749	MYSM1	1:59163263:A:T	69
1	59249784	59249785	JUN	1:59475736:G:C	69
1	59249784	59249785	JUN	1:59892098:G:A	69
1	59249784	59249785	JUN	1:60140247:G:A	69
1	59249784	59249785	JUN	1:60140931:T:G	69
1	59250831	59250832	RP4-794H19.2	1:59317443:A:G	69
1	59250831	59250832	RP4-794H19.2	1:59375154:T:G	69
1	59250831	59250832	RP4-794H19.2	1:59486776:A:AT	69
1	59279013	59279014	RP11-63G10.3	1:58897230:GA:G	69
1	59362374	59362375	RP4-794H19.1	1:59372733:CTT:C	69
1	59362374	59362375	RP4-794H19.1	1:59416511:C:T	69
1	60221343	60221344	FGGY	1:59589398:C:A	69
1	60221343	60221344	FGGY	1:59758346:G:A	69
1	60221343	60221344	FGGY	1:59771204:C:CA	69
1	60221343	60221344	FGGY	1:60221804:A:G	69
1	60221343	60221344	FGGY	1:61217232:G:C	69
1	60392426	60392427	CYP2J2	1:60350053:G:A	70
1	60392426	60392427	CYP2J2	1:60376142:GTA:G	70
1	61872343	61872344	NFIA	1:61396870:A:T	71
1	61872343	61872344	NFIA	1:61915894:T:C	71
1	61872343	61872344	NFIA	1:62096235:A:G	71
1	62190804	62190805	TM2D1	1:62020527:GTTT:G	71
1	62190804	62190805	TM2D1	1:62107806:T:C	71
1	62190804	62190805	TM2D1	1:62189541:T:C	71
1	62902325	62902326	USP1	1:62900812:G:C	72
1	62902325	62902326	USP1	1:62902874:A:G	72
1	63099216	63099217	DOCK7	1:63145439:G:A	72
1	63099216	63099217	DOCK7	1:63153866:C:G	72
1	63099216	63099217	DOCK7	1:63248917:CT:C	72
1	63099216	63099217	DOCK7	1:63402166:ATG:A	72
1	63286853	63286854	ATG4C	1:63253117:CTTCA:C	72
1	63286853	63286854	ATG4C	1:63263783:T:C	72
1	63286853	63286854	ATG4C	1:63411958:G:A	72
1	63286853	63286854	ATG4C	1:63431908:GAGA:G	72
1	63286853	63286854	ATG4C	1:63722452:A:G	72
1	63893908	63893909	ALG6	1:63904661:G:A	73
1	63893908	63893909	ALG6	1:64087813:A:G	73
1	64020745	64020746	EFCAB7	1:63926963:T:G	73
1	64020745	64020746	EFCAB7	1:64070344:C:T	73
1	64117025	64117026	PGM1	1:63486375:T:C	74
1	64117025	64117026	PGM1	1:63902524:C:G	74
1	64117025	64117026	PGM1	1:63930811:C:T	74
1	64117025	64117026	PGM1	1:64074217:G:A	74
1	64117025	64117026	PGM1	1:64132267:AT:A	74
1	64117025	64117026	PGM1	1:64827479:A:C	74
1	64590216	64590217	ROR1	1:64291940:T:C	74
1	65129882	65129883	CACHD1	1:64937877:G:GT	75
1	65129882	65129883	CACHD1	1:64970327:G:A	75
1	65129882	65129883	CACHD1	1:65016399:G:A	75
1	65129882	65129883	CACHD1	1:65032752:C:T	75
1	65243748	65243749	RAVER2	1:64617418:T:C	75
1	65243748	65243749	RAVER2	1:65095054:G:A	75
1	65243748	65243749	RAVER2	1:65122855:G:T	75
1	65243748	65243749	RAVER2	1:65225309:C:T	75
1	65243748	65243749	RAVER2	1:65388173:A:AT	75
1	65243748	65243749	RAVER2	1:65406256:T:C	75
1	65243748	65243749	RAVER2	1:65525901:C:G	75
1	65243748	65243749	RAVER2	1:65534398:GT:G	75
1	65243748	65243749	RAVER2	1:65673350:C:T	75
1	65344745	65344746	JAK1	1:64761549:G:GA	76
1	65344745	65344746	JAK1	1:65167040:CT:C	76
1	65344745	65344746	JAK1	1:65225309:C:T	76
1	65344745	65344746	JAK1	1:65307994:T:G	76
1	65344745	65344746	JAK1	1:65335354:A:G	76
1	65344745	65344746	JAK1	1:65414466:C:G	76
1	65344745	65344746	JAK1	1:65524582:C:G	76
1	65344745	65344746	JAK1	1:65810601:C:T	76
1	65468119	65468120	RP11-182I10.3	1:65032544:T:A	76
1	65468119	65468120	RP11-182I10.3	1:65518454:G:A	76
1	65469769	65469770	RP4-535B20.4	1:65489369:T:C	76
1	65849768	65849769	DNAJC6	1:65730224:G:C	77
1	65849768	65849769	DNAJC6	1:66175112:T:C	77
1	65886392	65886393	LEPROT	1:65879488:A:C	77
1	65886392	65886393	LEPROT	1:65886211:G:C	77
1	65886392	65886393	LEPROT	1:65892709:G:A	77
1	65886392	65886393	LEPROT	1:65894494:C:G	77
1	65886392	65886393	LEPROT	1:65896561:G:A	77
1	65886392	65886393	LEPROT	1:65896868:C:T	77
1	66085622	66085623	LEPR	1:65699894:T:A	78
1	66085622	66085623	LEPR	1:65822871:G:A	78
1	66085622	66085623	LEPR	1:65842900:G:C	78
1	66085622	66085623	LEPR	1:65886211:G:C	78
1	66085622	66085623	LEPR	1:65894069:C:G	78
1	66085622	66085623	LEPR	1:65903445:A:T	78
1	66085622	66085623	LEPR	1:65938143:AAT:A	78
1	66085622	66085623	LEPR	1:65958496:C:CT	78
1	66085622	66085623	LEPR	1:66067396:T:C	78
1	66085622	66085623	LEPR	1:66073814:G:T	78
1	67673348	67673349	IL23R	1:67627292:C:CTA	80
1	67673348	67673349	IL23R	1:67631431:A:G	80
1	67845610	67845611	IL12RB2	1:66940780:G:A	80
1	67845610	67845611	IL12RB2	1:67754436:C:CATAT	80
1	67845610	67845611	IL12RB2	1:67781117:A:G	80
1	67845610	67845611	IL12RB2	1:67798445:T:C	80
1	67845610	67845611	IL12RB2	1:67992499:C:T	80
1	67895339	67895340	SERBP1	1:67866184:CACAA:C	80
1	68151358	68151359	GADD45A	1:67556811:GA:GAA	81
1	68151358	68151359	GADD45A	1:68018808:G:A	81
1	68151358	68151359	GADD45A	1:68026193:C:T	81
1	68151358	68151359	GADD45A	1:68152764:CT:C	81
1	68698205	68698206	WLS	1:68640353:A:G	82
1	68698205	68698206	WLS	1:68700223:AC:A	82
1	68698205	68698206	WLS	1:68721141:C:T	82
1	68698205	68698206	WLS	1:68727229:C:G	82
1	68698205	68698206	WLS	1:68736352:C:G	82
1	68698205	68698206	WLS	1:68741905:T:C	82
1	68698205	68698206	WLS	1:68827605:GC:G	82
1	68698205	68698206	WLS	1:68854208:C:A	82
1	68962764	68962765	DEPDC1	1:69405108:G:A	82
1	70612803	70612804	LRRC7	1:69974422:T:C	85
1	70612803	70612804	LRRC7	1:70072836:G:A	85
1	70612803	70612804	LRRC7	1:70099100:G:GTTAT	85
1	70612803	70612804	LRRC7	1:70107422:T:G	85
1	70612803	70612804	LRRC7	1:70142373:C:T	85
1	70612803	70612804	LRRC7	1:71039285:A:AATCT	85
1	70671302	70671303	LRRC40	1:70632344:T:TA	85
1	70671302	70671303	LRRC40	1:70847310:A:G	85
1	70715424	70715425	SRSF11	1:70689860:G:T	85
1	70790639	70790640	ANKRD13C	1:70768176:A:G	85
1	70790639	70790640	ANKRD13C	1:70858435:A:G	85
1	70820634	70820635	HHLA3	1:70842317:C:T	85
1	70820634	70820635	HHLA3	1:70847571:T:C	85
1	70820634	70820635	HHLA3	1:70867001:T:TA	85
1	70900533	70900534	CTH	1:70876758:G:A	85
1	71513490	71513491	PTGER3	1:71328975:T:C	86
1	71513490	71513491	PTGER3	1:71430966:G:C	86
1	71513490	71513491	PTGER3	1:71907909:CT:C	86
1	74663830	74663831	LRRIQ3	1:74641543:T:C	88
1	74663830	74663831	LRRIQ3	1:74681010:C:CT	88
1	74663947	74663948	FPGT-TNNI3K	1:74506942:G:A	88
1	74663947	74663948	FPGT-TNNI3K	1:74656617:T:C	88
1	74664034	74664035	FPGT	1:74671519:A:G	88
1	74664034	74664035	FPGT	1:75195162:C:CA	88
1	75005938	75005939	TNNI3K	1:74644454:A:G	88
1	75005938	75005939	TNNI3K	1:74679219:TA:T	88
1	75165016	75165017	RP11-17E13.2	1:75169610:T:C	88
1	75165016	75165017	RP11-17E13.2	1:75172001:T:A	88
1	75165016	75165017	RP11-17E13.2	1:75218704:C:T	88
1	75165016	75165017	RP11-17E13.2	1:76035356:C:T	88
1	75198494	75198495	CRYZ	1:74878368:A:G	88
1	75198494	75198495	CRYZ	1:75168986:C:A	88
1	75198494	75198495	CRYZ	1:75170763:ATAAACTT:A	88
1	75198494	75198495	CRYZ	1:75199299:C:G	88
1	75198494	75198495	CRYZ	1:75199973:T:C	88
1	75198494	75198495	CRYZ	1:75216327:A:G	88
1	75198494	75198495	CRYZ	1:75637100:TTTATTA:TTTATTATTA	88
1	75198494	75198495	CRYZ	1:75738088:A:AT	88
1	75229576	75229577	TYW3	1:74468116:C:CT	88
1	75229576	75229577	TYW3	1:75178360:C:T	88
1	75229576	75229577	TYW3	1:75192907:C:<INS:ME:LINE1>:75196563	88
1	75229576	75229577	TYW3	1:75198740:A:C	88
1	75229576	75229577	TYW3	1:75340281:G:A	88
1	75229576	75229577	TYW3	1:75543543:T:G	88
1	75229576	75229577	TYW3	1:75849610:G:T	88
1	76076780	76076781	SLC44A5	1:75301685:T:<INS:ME:ALU>:75301964	89
1	76076780	76076781	SLC44A5	1:75728129:C:T	89
1	76076780	76076781	SLC44A5	1:75865589:C:T	89
1	76076780	76076781	SLC44A5	1:75893775:A:T	89
1	76076780	76076781	SLC44A5	1:75913905:C:T	89
1	76076780	76076781	SLC44A5	1:75959540:TC:T	89
1	76076780	76076781	SLC44A5	1:76025899:T:C	89
1	76076780	76076781	SLC44A5	1:76068279:T:C	89
1	76076780	76076781	SLC44A5	1:76257488:C:T	89
1	76076780	76076781	SLC44A5	1:76404710:C:CTGG	89
1	76216135	76216136	ACADM	1:76173920:AC:A	90
1	76216135	76216136	ACADM	1:76190037:C:G	90
1	76216135	76216136	ACADM	1:76239700:G:T	90
1	76216135	76216136	ACADM	1:76240700:C:T	90
1	76216135	76216136	ACADM	1:76285757:CT:C	90
1	76216135	76216136	ACADM	1:76368698:A:AT	90
1	76259066	76259067	RABGGTB	1:76265500:G:A	90
1	76259066	76259067	RABGGTB	1:76352388:A:C	90
1	76262566	76262567	MSH4	1:75578773:G:T	90
1	76262566	76262567	MSH4	1:75665688:C:T	90
1	76262566	76262567	MSH4	1:76306007:C:T	90
1	76262566	76262567	MSH4	1:76453857:G:T	90
1	76262566	76262567	MSH4	1:76465887:T:A	90
1	76262566	76262567	MSH4	1:76554776:C:T	90
1	76262566	76262567	MSH4	1:76613323:C:T	90
1	76262566	76262567	MSH4	1:76663444:T:G	90
1	76779597	76779598	ST6GALNAC3	1:76509783:G:A	91
1	76779597	76779598	ST6GALNAC3	1:76517127:C:G	91
1	76779597	76779598	ST6GALNAC3	1:76571682:G:A	91
1	76779597	76779598	ST6GALNAC3	1:76998463:G:T	91
1	77685110	77685111	PIGK	1:77369491:A:C	92
1	77685110	77685111	PIGK	1:77558057:G:C	92
1	77685110	77685111	PIGK	1:77562861:C:T	92
1	77685110	77685111	PIGK	1:77594606:T:C	92
1	77685110	77685111	PIGK	1:77721961:G:T	92
1	77685110	77685111	PIGK	1:77897688:T:C	92
1	78022929	78022930	AK5	1:77733420:G:A	92
1	78022929	78022930	AK5	1:77748664:C:T	92
1	78022929	78022930	AK5	1:77885368:GA:G	92
1	78022929	78022930	AK5	1:77897688:T:C	92
1	78022929	78022930	AK5	1:77941188:TTA:T	92
1	78022929	78022930	AK5	1:77943719:A:C	92
1	78022929	78022930	AK5	1:77976907:A:G	92
1	78022929	78022930	AK5	1:78326893:G:A	92
1	78022929	78022930	AK5	1:78423052:G:T	92
1	78022929	78022930	AK5	1:78465302:A:C	92
1	78022929	78022930	AK5	1:78808694:CTT:CT	92
1	78022929	78022930	AK5	1:78913015:A:G	92
1	78148359	78148360	ZZZ3	1:78148776:CGCCGTCGCA:C	92
1	78148359	78148360	ZZZ3	1:78170812:A:AG	92
1	78148359	78148360	ZZZ3	1:78673263:G:A	92
1	78225504	78225505	USP33	1:78054223:C:T	93
1	78225504	78225505	USP33	1:78239310:T:TA	93
1	78225504	78225505	USP33	1:78529188:C:CA	93
1	78225504	78225505	USP33	1:78652036:A:C	93
1	78407395	78407396	NEXN	1:78052943:CT:C	93
1	78407395	78407396	NEXN	1:78156975:C:T	93
1	78407395	78407396	NEXN	1:78377424:TTATA:T	93
1	78444793	78444794	FUBP1	1:78450517:C:A	93
1	78470618	78470619	DNAJB4	1:78386304:TA:T	93
1	78470618	78470619	DNAJB4	1:78392446:G:A	93
1	78470618	78470619	DNAJB4	1:78470506:C:T	93
1	78511585	78511586	GIPC2	1:77625671:A:G	93
1	78511585	78511586	GIPC2	1:78416945:T:C	93
1	78511585	78511586	GIPC2	1:78887002:G:T	93
1	78956756	78956757	PTGFR	1:78607067:T:<INS:ME:ALU>:78607345	94
1	78956756	78956757	PTGFR	1:78839926:G:A	94
1	78956756	78956757	PTGFR	1:78889921:G:A	94
1	78956756	78956757	PTGFR	1:78913015:A:G	94
1	78956756	78956757	PTGFR	1:78989850:A:C	94
1	78956756	78956757	PTGFR	1:79024688:T:C	94
1	79102376	79102377	IFI44L	1:79111691:G:A	94
1	79128419	79128420	IFI44	1:79122848:A:G	94
1	81106968	81106969	RP5-887A10.1	1:80529103:A:G	95
1	84944949	84944950	RPF1	1:84988826:G:C	97
1	84944949	84944950	RPF1	1:85015555:C:CT	97
1	84972247	84972248	GNG5	1:84951081:G:A	97
1	84972247	84972248	GNG5	1:85039998:CGCAGCGCCA:C	97
1	85040103	85040104	CTBS	1:84866408:T:C	97
1	85040103	85040104	CTBS	1:85036538:G:T	97
1	85040103	85040104	CTBS	1:85039955:G:A	97
1	85040103	85040104	CTBS	1:85061379:T:G	97
1	85040103	85040104	CTBS	1:85282236:C:T	97
1	85156485	85156486	SSX2IP	1:85111124:C:A	97
1	85156485	85156486	SSX2IP	1:85146658:T:C	97
1	85156485	85156486	SSX2IP	1:85154664:T:A	97
1	85331826	85331827	LPAR3	1:85278456:T:G	97
1	85331826	85331827	LPAR3	1:85328096:G:A	97
1	85331826	85331827	LPAR3	1:85329901:AAAAAAAC:A	97
1	85331826	85331827	LPAR3	1:85360972:C:T	97
1	85331826	85331827	LPAR3	1:85657440:C:CA	97
1	85331826	85331827	LPAR3	1:85770794:A:G	97
1	85331826	85331827	LPAR3	1:86005816:G:GA	97
1	86861659	86861660	ODF2L	1:85873237:C:T	98
1	86861659	86861660	ODF2L	1:85878208:C:T	98
1	86861659	86861660	ODF2L	1:85996047:T:A	98
1	86861659	86861660	ODF2L	1:86368762:A:G	98
1	86861659	86861660	ODF2L	1:86583054:A:G	98
1	86861659	86861660	ODF2L	1:86604531:C:CTTTT	98
1	86861659	86861660	ODF2L	1:86881420:T:G	98
1	86861659	86861660	ODF2L	1:87066945:A:G	98
1	86861659	86861660	ODF2L	1:87164312:CT:C	98
1	86861659	86861660	ODF2L	1:87657073:G:A	98
1	86861659	86861660	ODF2L	1:87826392:A:G	98
1	87597737	87597738	RP5-1052I5.1	1:87365875:T:C	99
1	87797463	87797464	LMO4	1:87764202:A:G	99
1	87797463	87797464	LMO4	1:87767553:T:A	99
1	87797463	87797464	LMO4	1:87908229:G:A	99
1	87797463	87797464	LMO4	1:87966103:C:T	99
1	87797463	87797464	LMO4	1:87977648:A:G	99
1	87797463	87797464	LMO4	1:88365049:G:A	99
1	87797463	87797464	LMO4	1:88482482:G:GA	99
1	89298611	89298612	PKN2	1:89322809:C:T	100
1	89458441	89458442	RBMXL1	1:89358186:A:T	101
1	89458441	89458442	RBMXL1	1:89403010:C:G	101
1	89458441	89458442	RBMXL1	1:89455980:C:A	101
1	89458441	89458442	RBMXL1	1:89457697:T:C	101
1	89458441	89458442	RBMXL1	1:89463573:C:A	101
1	89458441	89458442	RBMXL1	1:89682571:T:C	101
1	89458441	89458442	RBMXL1	1:89742521:T:C	101
1	89458635	89458636	CCBL2	1:89435523:T:A	101
1	89458635	89458636	CCBL2	1:89457697:T:C	101
1	89458635	89458636	CCBL2	1:89463572:T:A	101
1	89458635	89458636	CCBL2	1:89475230:T:G	101
1	89458635	89458636	CCBL2	1:89571092:T:G	101
1	89458635	89458636	CCBL2	1:89671013:A:C	101
1	89458635	89458636	CCBL2	1:89738232:G:C	101
1	89458635	89458636	CCBL2	1:89923327:T:A	101
1	89488433	89488434	GBP3	1:89475842:A:G	101
1	89488433	89488434	GBP3	1:89506093:G:A	101
1	89488433	89488434	GBP3	1:89721862:C:T	101
1	89488433	89488434	GBP3	1:90393057:G:A	101
1	89530912	89530913	GBP1	1:89684499:C:T	101
1	89585902	89585903	GBP2	1:89612691:C:A	101
1	89585902	89585903	GBP2	1:89641171:C:T	101
1	89585902	89585903	GBP2	1:89830347:T:TA	101
1	89652208	89652209	GBP4	1:89656244:C:T	101
1	89652208	89652209	GBP4	1:89738232:G:C	101
1	89652208	89652209	GBP4	1:89786996:AT:A	101
1	89738486	89738487	GBP5	1:88740865:T:C	101
1	89738486	89738487	GBP5	1:89733273:T:C	101
1	89738486	89738487	GBP5	1:89957382:C:T	101
1	89829618	89829619	GBP6	1:89817783:T:C	101
1	90033799	90033800	LRRC8B	1:89556383:G:A	102
1	90033799	90033800	LRRC8B	1:89896728:T:G	102
1	90033799	90033800	LRRC8B	1:89990702:T:G	102
1	90033799	90033800	LRRC8B	1:89997948:T:C	102
1	90033799	90033800	LRRC8B	1:90045973:T:G	102
1	90033799	90033800	LRRC8B	1:90065471:C:T	102
1	91487281	91487282	ZNF644	1:91522724:C:A	103
1	91487281	91487282	ZNF644	1:91754415:G:A	103
1	91978683	91978684	CDC7	1:91512708:C:T	104
1	91978683	91978684	CDC7	1:91968278:G:A	104
1	91978683	91978684	CDC7	1:92012266:T:A	104
1	91978683	91978684	CDC7	1:92013622:T:C	104
1	92351707	92351708	TGFBR3	1:91968741:G:A	104
1	92351707	92351708	TGFBR3	1:92022597:T:G	104
1	92351707	92351708	TGFBR3	1:92146890:A:G	104
1	92351707	92351708	TGFBR3	1:92191378:C:T	104
1	92351707	92351708	TGFBR3	1:92257650:G:C	104
1	92351707	92351708	TGFBR3	1:92469678:T:G	104
1	92498117	92498118	EPHX4	1:91594102:G:A	105
1	92498117	92498118	EPHX4	1:92351000:C:T	105
1	92498117	92498118	EPHX4	1:92499665:C:T	105
1	92546094	92546095	BTBD8	1:91941143:T:C	105
1	92632608	92632609	KIAA1107	1:92545968:G:T	105
1	92632608	92632609	KIAA1107	1:93238754:C:CA	105
1	92654793	92654794	RP4-621B10.8	1:92341314:G:A	105
1	92654793	92654794	RP4-621B10.8	1:92616909:C:CA	105
1	92798798	92798799	RPAP2	1:92667069:T:A	106
1	92950238	92950239	GFI1	1:92808334:T:C	106
1	92950238	92950239	GFI1	1:92842367:A:C	106
1	92950238	92950239	GFI1	1:93024059:G:T	106
1	93302166	93302167	RPL5	1:93411321:C:T	107
1	93302166	93302167	RPL5	1:93511273:A:T	107
1	93427056	93427057	FAM69A	1:92829941:G:T	107
1	93427056	93427057	FAM69A	1:93287678:C:CT	107
1	93427056	93427057	FAM69A	1:93435677:G:GT	107
1	93427056	93427057	FAM69A	1:93478531:C:T	107
1	93594351	93594352	MTF2	1:93487836:C:T	107
1	93594351	93594352	MTF2	1:94589761:G:T	107
1	93645817	93645818	TMED5	1:92883212:G:A	107
1	93645817	93645818	TMED5	1:93616202:T:C	107
1	93645817	93645818	TMED5	1:93640899:T:C	107
1	93645817	93645818	TMED5	1:93810147:CT:C	107
1	93720073	93720074	CCDC18	1:93570436:G:T	107
1	93720073	93720074	CCDC18	1:93848800:C:T	107
1	93720073	93720074	CCDC18	1:93853015:G:C	107
1	93720073	93720074	CCDC18	1:93873478:C:G	107
1	93720073	93720074	CCDC18	1:94648133:A:G	107
1	94311267	94311268	BCAR3	1:94083409:G:A	108
1	94311267	94311268	BCAR3	1:94154444:T:C	108
1	94311267	94311268	BCAR3	1:94205591:C:CA	108
1	94312729	94312730	RP4-561L24.3	1:94327144:C:T	108
1	94312729	94312730	RP4-561L24.3	1:94607234:T:C	108
1	94344719	94344720	DNTTIP2	1:94186403:G:C	108
1	94344719	94344720	DNTTIP2	1:94317503:G:GA	108
1	94344719	94344720	DNTTIP2	1:94340556:G:T	108
1	94344719	94344720	DNTTIP2	1:94434191:G:C	108
1	94374479	94374480	GCLM	1:94351768:CT:C	108
1	94374479	94374480	GCLM	1:94352237:G:GT	108
1	94374479	94374480	GCLM	1:94398510:G:A	108
1	94374479	94374480	GCLM	1:95234435:C:T	108
1	94374479	94374480	GCLM	1:95337132:A:G	108
1	94703188	94703189	ARHGAP29	1:94867056:T:G	109
1	94703188	94703189	ARHGAP29	1:95294519:G:A	109
1	94979029	94979030	ABCD3	1:94876928:G:A	110
1	94979029	94979030	ABCD3	1:94919496:C:CT	110
1	94979029	94979030	ABCD3	1:95101969:CT:C	110
1	95332886	95332887	SLC44A3	1:95274408:T:C	111
1	95332886	95332887	SLC44A3	1:95394114:T:TA	111
1	95332886	95332887	SLC44A3	1:95403786:G:A	111
1	95332886	95332887	SLC44A3	1:95592609:A:G	111
1	95390002	95390003	CNN3	1:95408216:T:C	111
1	95390002	95390003	CNN3	1:95416326:T:TCACA	111
1	97272366	97272367	PTBP2	1:96963357:T:A	112
1	97272366	97272367	PTBP2	1:97074442:T:G	112
1	97272366	97272367	PTBP2	1:97265951:CTT:C	112
1	97272366	97272367	PTBP2	1:97573876:T:C	112
1	98386552	98386553	DPYD	1:97543764:C:T	113
1	98386552	98386553	DPYD	1:97736453:T:C	113
1	98386552	98386553	DPYD	1:97855418:G:A	113
1	98386552	98386553	DPYD	1:97915614:C:T	113
1	98386552	98386553	DPYD	1:98055055:G:A	113
1	98386552	98386553	DPYD	1:98201241:CATAA:C	113
1	98386552	98386553	DPYD	1:98233953:TAC:T	113
1	98386552	98386553	DPYD	1:98318735:C:T	113
1	98386552	98386553	DPYD	1:98335202:T:C	113
1	99127778	99127779	SNX7	1:98972731:T:C	115
1	99127778	99127779	SNX7	1:99127205:A:G	115
1	99764419	99764420	LPPR4	1:99671958:C:T	116
1	99764419	99764420	LPPR4	1:99697858:C:T	116
1	99764419	99764420	LPPR4	1:99747591:C:T	116
1	100232186	100232187	FRRS1	1:100202223:T:C	117
1	100232186	100232187	FRRS1	1:100242497:G:T	117
1	100232186	100232187	FRRS1	1:100862713:C:CAT	117
1	100340025	100340026	AGL	1:100302872:T:C	117
1	100340025	100340026	AGL	1:100340190:A:T	117
1	100340025	100340026	AGL	1:100344496:A:G	117
1	100340025	100340026	AGL	1:99577011:G:A	117
1	100340025	100340026	AGL	1:99611743:G:A	117
1	100459157	100459158	SLC35A3	1:100592653:A:G	117
1	100524226	100524227	HIAT1	1:100021041:C:T	117
1	100598443	100598444	SASS6	1:100093163:A:G	117
1	100598443	100598444	SASS6	1:100416734:T:G	117
1	100598443	100598444	SASS6	1:100681587:A:G	117
1	100598443	100598444	SASS6	1:99981614:G:T	117
1	100608462	100608463	TRMT13	1:100512568:G:A	117
1	100643770	100643771	LRRC39	1:100634576:T:C	117
1	101003692	101003693	GPR88	1:101518682:G:A	118
1	101200730	101200731	VCAM1	1:100518944:GT:G	118
1	101200730	101200731	VCAM1	1:100643940:AT:A	118
1	101200730	101200731	VCAM1	1:100643964:A:G	118
1	101200730	101200731	VCAM1	1:100644095:C:T	118
1	101200730	101200731	VCAM1	1:100963479:CAG:C	118
1	101200730	101200731	VCAM1	1:101146865:T:C	118
1	101360360	101360361	EXTL2	1:101276544:A:G	118
1	101360360	101360361	EXTL2	1:101363666:AGT:A	118
1	101427383	101427384	SLC30A7	1:100460833:C:T	119
1	101427383	101427384	SLC30A7	1:101213532:A:G	119
1	101491342	101491343	DPH5	1:100927132:C:T	119
1	101491342	101491343	DPH5	1:101659430:T:C	119
1	101703645	101703646	S1PR1	1:100816459:A:G	119
1	101703645	101703646	S1PR1	1:101559695:G:T	119
1	101703645	101703646	S1PR1	1:101658292:A:T	119
1	101703645	101703646	S1PR1	1:101711882:G:C	119
1	101703645	101703646	S1PR1	1:101725605:T:C	119
1	101703645	101703646	S1PR1	1:101733105:G:A	119
1	101703645	101703646	S1PR1	1:101733861:G:A	119
1	104094345	104094346	RNPC3	1:103344016:T:A	120
1	104094345	104094346	RNPC3	1:104082752:G:C	120
1	104094345	104094346	RNPC3	1:104099774:A:G	120
1	104094345	104094346	RNPC3	1:104318830:G:A	120
1	104094345	104094346	RNPC3	1:104465857:C:A	120
1	104120008	104120009	AMY2B	1:103344016:T:A	120
1	104120008	104120009	AMY2B	1:104099774:A:G	120
1	104120008	104120009	AMY2B	1:104125556:C:T	120
1	104120008	104120009	AMY2B	1:104134323:G:A	120
1	104120008	104120009	AMY2B	1:104669650:T:C	120
1	108506121	108506122	VAV3	1:108011590:C:T	121
1	108506121	108506122	VAV3	1:108109928:C:T	121
1	108506121	108506122	VAV3	1:108297276:G:A	121
1	108506121	108506122	VAV3	1:108372166:C:T	121
1	108506121	108506122	VAV3	1:108387291:G:A	121
1	108506121	108506122	VAV3	1:108482524:C:A	121
1	108506121	108506122	VAV3	1:108505153:C:A	121
1	108506121	108506122	VAV3	1:108607493:C:CTGTG	121
1	108506121	108506122	VAV3	1:108628502:A:G	121
1	108614992	108614993	RP11-356N1.2	1:107788671:T:TTTTTG	121
1	108614992	108614993	RP11-356N1.2	1:108586767:T:C	121
1	108614992	108614993	RP11-356N1.2	1:108608347:T:C	121
1	108614992	108614993	RP11-356N1.2	1:108615322:G:A	121
1	108614992	108614993	RP11-356N1.2	1:108641712:A:G	121
1	108743470	108743471	SLC25A24	1:108098300:G:A	121
1	108743470	108743471	SLC25A24	1:108574647:C:T	121
1	108743470	108743471	SLC25A24	1:108683786:C:T	121
1	108743470	108743471	SLC25A24	1:108690739:G:A	121
1	108743470	108743471	SLC25A24	1:108740779:G:A	121
1	108743470	108743471	SLC25A24	1:108741774:T:A	121
1	108743470	108743471	SLC25A24	1:108744934:G:A	121
1	108743470	108743471	SLC25A24	1:108888029:C:T	121
1	108743470	108743471	SLC25A24	1:109258749:G:A	121
1	109338856	109338857	STXBP3	1:109216479:C:T	122
1	109338856	109338857	STXBP3	1:109311384:T:C	122
1	109338856	109338857	STXBP3	1:109349307:A:G	122
1	109338856	109338857	STXBP3	1:109377157:TAA:TAAA	122
1	109456998	109456999	GPSM2	1:109467080:G:T	122
1	109456998	109456999	GPSM2	1:109492073:G:A	122
1	109456998	109456999	GPSM2	1:109496978:G:A	122
1	109456998	109456999	GPSM2	1:109505835:G:T	122
1	109456998	109456999	GPSM2	1:109527861:G:A	122
1	109584607	109584608	WDR47	1:109508591:A:T	123
1	109584607	109584608	WDR47	1:109653633:A:G	123
1	109618623	109618624	TAF13	1:109608036:G:A	123
1	109618623	109618624	TAF13	1:109611842:T:TGC	123
1	109618623	109618624	TAF13	1:109627135:A:C	123
1	109633427	109633428	TMEM167B	1:109629865:G:A	123
1	109633427	109633428	TMEM167B	1:109663679:C:T	123
1	109633427	109633428	TMEM167B	1:109725239:C:T	123
1	109656456	109656457	C1orf194	1:109634613:C:T	123
1	109656456	109656457	C1orf194	1:109723640:C:T	123
1	109656456	109656457	C1orf194	1:109742452:C:T	123
1	109742812	109742813	KIAA1324	1:109633377:C:G	123
1	109742812	109742813	KIAA1324	1:109690598:C:T	123
1	109742812	109742813	KIAA1324	1:109705022:A:G	123
1	109742812	109742813	KIAA1324	1:109706880:A:G	123
1	109742812	109742813	KIAA1324	1:109723640:C:T	123
1	109742812	109742813	KIAA1324	1:109732080:C:T	123
1	109742812	109742813	KIAA1324	1:109765011:G:A	123
1	110087932	110087933	GPR61	1:110787576:G:C	124
1	110091232	110091233	GNAI3	1:110091282:C:T	124
1	110091232	110091233	GNAI3	1:110130264:G:A	124
1	110091232	110091233	GNAI3	1:110163076:A:G	124
1	110091232	110091233	GNAI3	1:110230075:G:<CN0>:110241247	124
1	110173259	110173260	AMPD2	1:110150159:G:T	124
1	110173259	110173260	AMPD2	1:110159331:C:T	124
1	110438594	110438595	RP11-195M16.3	1:110451043:C:T	125
1	110438594	110438595	RP11-195M16.3	1:110466810:C:A	125
1	110438594	110438595	RP11-195M16.3	1:110599014:T:C	125
1	110458278	110458279	CSF1	1:110445023:T:C	125
1	110561053	110561054	AHCYL1	1:110229787:C:T	125
1	110561053	110561054	AHCYL1	1:110517396:C:T	125
1	110561053	110561054	AHCYL1	1:110638339:T:C	125
1	110561053	110561054	AHCYL1	1:110661387:T:C	125
1	111148985	111148986	KCNA2	1:111165855:C:G	126
1	111148985	111148986	KCNA2	1:111194279:A:G	126
1	111199661	111199662	RP11-284N8.3	1:111137959:A:C	126
1	111199661	111199662	RP11-284N8.3	1:111173498:C:A	126
1	111199661	111199662	RP11-284N8.3	1:111188355:A:C	126
1	111199661	111199662	RP11-284N8.3	1:111240689:CAA:C	126
1	111199661	111199662	RP11-284N8.3	1:111323502:A:C	126
1	111199661	111199662	RP11-284N8.3	1:111330007:C:T	126
1	111217654	111217655	KCNA3	1:111182873:G:C	126
1	111217654	111217655	KCNA3	1:111190726:G:A	126
1	111217654	111217655	KCNA3	1:111239130:G:A	126
1	111217654	111217655	KCNA3	1:111338232:G:A	126
1	111217654	111217655	KCNA3	1:111359802:G:A	126
1	111682683	111682684	DRAM2	1:111172631:CTTTTTTT:C	127
1	111682683	111682684	DRAM2	1:111203645:T:C	127
1	111682683	111682684	DRAM2	1:111296218:C:G	127
1	111682683	111682684	DRAM2	1:111676852:A:G	127
1	111682683	111682684	DRAM2	1:111682758:G:GC	127
1	111682683	111682684	DRAM2	1:111733724:G:C	127
1	111682683	111682684	DRAM2	1:111736637:T:C	127
1	111682683	111682684	DRAM2	1:111740345:C:G	127
1	111725158	111725159	CEPT1	1:111588716:C:T	127
1	111725158	111725159	CEPT1	1:111605688:G:C	127
1	111725158	111725159	CEPT1	1:111680493:G:A	127
1	111725158	111725159	CEPT1	1:111733724:G:C	127
1	111725158	111725159	CEPT1	1:111740345:C:G	127
1	111725158	111725159	CEPT1	1:111754654:G:A	127
1	111725158	111725159	CEPT1	1:111847957:C:T	127
1	111725158	111725159	CEPT1	1:112013487:G:A	127
1	111742864	111742865	DENND2D	1:111281563:C:T	127
1	111742864	111742865	DENND2D	1:111410064:G:A	127
1	111742864	111742865	DENND2D	1:111482396:T:A	127
1	111742864	111742865	DENND2D	1:111544137:A:C	127
1	111742864	111742865	DENND2D	1:111573680:G:A	127
1	111742864	111742865	DENND2D	1:111593022:T:C	127
1	111742864	111742865	DENND2D	1:111629006:C:T	127
1	111742864	111742865	DENND2D	1:111735181:A:G	127
1	111742864	111742865	DENND2D	1:111740345:C:G	127
1	111742864	111742865	DENND2D	1:111743235:T:A	127
1	111742864	111742865	DENND2D	1:111744528:C:A	127
1	111742864	111742865	DENND2D	1:111754654:G:A	127
1	111742864	111742865	DENND2D	1:111759430:A:AAC	127
1	111742864	111742865	DENND2D	1:111777575:A:G	127
1	111742864	111742865	DENND2D	1:111778824:T:C	127
1	111742864	111742865	DENND2D	1:111930697:G:C	127
1	111742864	111742865	DENND2D	1:112049521:T:A	127
1	111742864	111742865	DENND2D	1:112123394:G:A	127
1	111781927	111781928	CHI3L2	1:111747843:C:G	127
1	111781927	111781928	CHI3L2	1:111765671:C:A	127
1	111781927	111781928	CHI3L2	1:111784509:T:G	127
1	111781927	111781928	CHI3L2	1:111786544:C:T	127
1	111781927	111781928	CHI3L2	1:111793404:T:C	127
1	111781927	111781928	CHI3L2	1:111871172:T:C	127
1	111890962	111890963	PIFO	1:111896187:C:<INS:ME:SVA>:111897765	127
1	111965672	111965673	OVGP1	1:111991845:C:A	127
1	111965672	111965673	OVGP1	1:112015813:CAAAT:C	127
1	111991512	111991513	WDR77	1:111962455:C:T	128
1	111991512	111991513	WDR77	1:111967200:G:C	128
1	111991512	111991513	WDR77	1:112379988:A:C	128
1	111992303	111992304	ATP5F1	1:112000344:T:G	128
1	111992303	111992304	ATP5F1	1:112059537:T:G	128
1	112017189	112017190	C1orf162	1:111169913:C:G	128
1	112017189	112017190	C1orf162	1:111740082:T:G	128
1	112017189	112017190	C1orf162	1:111906034:C:T	128
1	112017189	112017190	C1orf162	1:112021029:A:G	128
1	112017189	112017190	C1orf162	1:112175625:G:A	128
1	112045708	112045709	ADORA3	1:112044671:A:ATATAATAAATATATAGGATATATATAT	128
1	112151344	112151345	RP5-836N10.1	1:112227063:C:T	128
1	112170090	112170091	RAP1A	1:112165171:T:G	128
1	112170090	112170091	RAP1A	1:112175538:G:C	128
1	112170090	112170091	RAP1A	1:112207014:A:C	128
1	112170090	112170091	RAP1A	1:112227309:C:T	128
1	112290320	112290321	FAM212B	1:111924162:C:CA	128
1	112290320	112290321	FAM212B	1:112155553:G:T	128
1	112290320	112290321	FAM212B	1:112241564:C:CT	128
1	112290320	112290321	FAM212B	1:112259359:T:G	128
1	112290320	112290321	FAM212B	1:112261533:T:C	128
1	112290320	112290321	FAM212B	1:112287853:TAC:T	128
1	112290320	112290321	FAM212B	1:112302666:C:T	128
1	112290320	112290321	FAM212B	1:112310207:TCTTA:T	128
1	112290320	112290321	FAM212B	1:112340306:A:G	128
1	112290320	112290321	FAM212B	1:112472773:C:T	128
1	112305038	112305039	DDX20	1:112298166:G:C	128
1	112305038	112305039	DDX20	1:112347647:C:A	128
1	112999439	112999440	CTTNBP2NL	1:113772773:G:A	129
1	113057373	113057374	WNT2B	1:112506539:T:A	129
1	113057373	113057374	WNT2B	1:112790554:C:T	129
1	113057373	113057374	WNT2B	1:113083439:C:T	129
1	113057373	113057374	WNT2B	1:113159464:T:A	129
1	113162417	113162418	ST7L	1:113083439:C:T	129
1	113162417	113162418	ST7L	1:113145634:GC:G	129
1	113162417	113162418	ST7L	1:113159464:T:A	129
1	113209541	113209542	CAPZA1	1:112789741:T:C	129
1	113209541	113209542	CAPZA1	1:113026930:G:T	129
1	113209541	113209542	CAPZA1	1:113144263:T:C	129
1	113209541	113209542	CAPZA1	1:113183848:A:T	129
1	113209541	113209542	CAPZA1	1:113202208:C:T	129
1	113209541	113209542	CAPZA1	1:113348570:C:T	129
1	113209541	113209542	CAPZA1	1:113416257:A:C	129
1	113209541	113209542	CAPZA1	1:113468532:GCGGTACAGTATACTAA:G	129
1	113209541	113209542	CAPZA1	1:113544058:A:G	129
1	113242308	113242309	MOV10	1:113217311:G:C	129
1	113242308	113242309	MOV10	1:113327173:G:GT	129
1	113249748	113249749	RHOC	1:112269485:G:C	129
1	113249748	113249749	RHOC	1:112774245:T:C	129
1	113249748	113249749	RHOC	1:112980131:G:A	129
1	113249748	113249749	RHOC	1:113162037:C:A	129
1	113249748	113249749	RHOC	1:113245326:A:G	129
1	113249748	113249749	RHOC	1:113247127:G:C	129
1	113249748	113249749	RHOC	1:113247713:G:A	129
1	113249748	113249749	RHOC	1:113249524:G:C	129
1	113249748	113249749	RHOC	1:113268225:C:T	129
1	113498802	113498803	SLC16A1	1:113424469:A:G	130
1	113498802	113498803	SLC16A1	1:113483610:T:C	130
1	113498802	113498803	SLC16A1	1:113491361:G:C	130
1	113645822	113645823	LRIG2	1:113660581:A:C	131
1	113933882	113933883	MAGI3	1:113404545:C:T	131
1	113933882	113933883	MAGI3	1:113712423:C:T	131
1	113933882	113933883	MAGI3	1:113948096:CAAAAAAAAAAA:C	131
1	113933882	113933883	MAGI3	1:113980544:C:CCTTCTCCTT	131
1	113933882	113933883	MAGI3	1:114398125:CAAA:C	131
1	113933882	113933883	MAGI3	1:114620078:A:G	131
1	113933882	113933883	MAGI3	1:114654830:T:A	131
1	114302110	114302111	PHTF1	1:114078781:T:A	132
1	114302110	114302111	PHTF1	1:114217013:TA:T	132
1	114302110	114302111	PHTF1	1:114257676:G:A	132
1	114302110	114302111	PHTF1	1:114323515:T:G	132
1	114302110	114302111	PHTF1	1:114620078:A:G	132
1	114302110	114302111	PHTF1	1:115157200:A:AT	132
1	114310655	114310656	RSBN1	1:114224782:ATT:AT	132
1	114310655	114310656	RSBN1	1:114304521:A:G	132
1	114310655	114310656	RSBN1	1:114323515:T:G	132
1	114310655	114310656	RSBN1	1:114481549:A:AT	132
1	114414374	114414375	PTPN22	1:114217714:A:C	132
1	114414374	114414375	PTPN22	1:114402581:CT:C	132
1	114414374	114414375	PTPN22	1:114436970:T:C	132
1	114414374	114414375	PTPN22	1:115217522:G:A	132
1	114429996	114429997	BCL2L15	1:113435012:C:A	132
1	114429996	114429997	BCL2L15	1:114423544:AC:A	132
1	114444740	114444741	AP4B1	1:114139422:CA:C	132
1	114444740	114444741	AP4B1	1:114442355:C:CA	132
1	114444740	114444741	AP4B1	1:114447034:G:C	132
1	114444740	114444741	AP4B1	1:114447565:G:A	132
1	114444740	114444741	AP4B1	1:114515717:G:A	132
1	114444740	114444741	AP4B1	1:114734943:G:A	132
1	114448030	114448031	DCLRE1B	1:114448389:C:T	132
1	114448030	114448031	DCLRE1B	1:114484224:G:T	132
1	114506061	114506062	HIPK1	1:114437060:C:T	132
1	114506061	114506062	HIPK1	1:114474304:A:G	132
1	114506061	114506062	HIPK1	1:114493583:G:A	132
1	114506061	114506062	HIPK1	1:114524980:TG:T	132
1	114522694	114522695	OLFML3	1:114149463:T:C	133
1	114522694	114522695	OLFML3	1:114489769:A:C	133
1	114522694	114522695	OLFML3	1:114591028:G:A	133
1	114695543	114695544	SYT6	1:115064222:A:G	133
1	114949588	114949589	TRIM33	1:114725641:T:A	134
1	114949588	114949589	TRIM33	1:114920097:T:C	134
1	114949588	114949589	TRIM33	1:115083193:T:C	134
1	114949588	114949589	TRIM33	1:115091087:T:C	134
1	114949588	114949589	TRIM33	1:115096648:A:T	134
1	114949588	114949589	TRIM33	1:115457298:A:G	134
1	114949588	114949589	TRIM33	1:115480832:G:A	134
1	114949588	114949589	TRIM33	1:115721903:G:A	134
1	115124249	115124250	BCAS2	1:114882127:A:G	134
1	115124249	115124250	BCAS2	1:115179726:C:CA	134
1	115124249	115124250	BCAS2	1:115272135:CA:C	134
1	115213042	115213043	DENND2C	1:115095079:C:A	134
1	115259514	115259515	NRAS	1:114263395:C:T	134
1	115259514	115259515	NRAS	1:115367273:G:A	134
1	115300607	115300608	CSDE1	1:115272760:T:G	134
1	115300607	115300608	CSDE1	1:115313051:T:C	134
1	115300607	115300608	CSDE1	1:115327264:G:C	134
1	115300607	115300608	CSDE1	1:115441925:C:CA	134
1	115300607	115300608	CSDE1	1:115879431:G:A	134
1	115323115	115323116	SIKE1	1:115276978:GA:G	134
1	115323115	115323116	SIKE1	1:115316158:T:C	134
1	115632052	115632053	TSPAN2	1:114812231:G:A	135
1	115632052	115632053	TSPAN2	1:115263685:G:A	135
1	115632052	115632053	TSPAN2	1:115497168:TTTTATTTA:TTTTATTTATTTATTTATTTATTTA	135
1	115632052	115632053	TSPAN2	1:115585759:C:G	135
1	115632052	115632053	TSPAN2	1:115602194:C:T	135
1	115642292	115642293	RP4-666F24.3	1:115617856:T:C	135
1	115642292	115642293	RP4-666F24.3	1:115631406:T:C	135
1	116575297	116575298	SLC22A15	1:115909323:A:G	137
1	116575297	116575298	SLC22A15	1:116001062:T:A	137
1	116575297	116575298	SLC22A15	1:116501174:T:C	137
1	116575297	116575298	SLC22A15	1:116516753:C:T	137
1	116575297	116575298	SLC22A15	1:116539611:C:A	137
1	117297088	117297089	CD2	1:117305283:A:C	138
1	117297088	117297089	CD2	1:117320907:G:A	138
1	117529661	117529662	PTGFRN	1:117476466:A:G	138
1	117529661	117529662	PTGFRN	1:117528279:G:A	138
1	117529661	117529662	PTGFRN	1:117544331:A:C	138
1	117529661	117529662	PTGFRN	1:117802427:G:A	138
1	117576668	117576669	CD101	1:116646084:CT:C	138
1	117576668	117576669	CD101	1:117425643:TA:T	138
1	117576668	117576669	CD101	1:117520218:C:A	138
1	117576668	117576669	CD101	1:117522409:G:A	138
1	117576668	117576669	CD101	1:117532790:C:T	138
1	117576668	117576669	CD101	1:117544331:A:C	138
1	117576668	117576669	CD101	1:117561794:G:T	138
1	117576668	117576669	CD101	1:117561863:A:C	138
1	117576668	117576669	CD101	1:117578750:C:T	138
1	117576668	117576669	CD101	1:118249101:G:A	138
1	117576668	117576669	CD101	1:118565389:T:C	138
1	117640867	117640868	TTF2	1:117599616:G:A	138
1	117640867	117640868	TTF2	1:117599662:C:T	138
1	117640867	117640868	TTF2	1:117601619:G:A	138
1	117640867	117640868	TTF2	1:117623030:G:C	138
1	118472182	118472183	GDAP2	1:118377038:T:C	139
1	118472182	118472183	GDAP2	1:118455754:C:T	139
1	118472182	118472183	GDAP2	1:118602193:T:C	139
1	118472182	118472183	GDAP2	1:118810439:T:A	139
1	118472397	118472398	WDR3	1:118472425:G:A	139
1	118472397	118472398	WDR3	1:118583408:G:A	139
1	118727845	118727846	SPAG17	1:118503584:A:G	140
1	118727845	118727846	SPAG17	1:118542645:A:C	140
1	119683260	119683261	WARS2	1:118951297:T:C	141
1	119683260	119683261	WARS2	1:119572541:C:T	141
1	119683260	119683261	WARS2	1:119589137:AT:A	141
1	120190395	120190396	ZNF697	1:119669102:AT:A	142
1	120190395	120190396	ZNF697	1:120119053:C:G	142
1	120190395	120190396	ZNF697	1:120128447:T:A	142
1	120190395	120190396	ZNF697	1:120153626:C:G	142
1	120190395	120190396	ZNF697	1:120264823:C:G	142
1	120190395	120190396	ZNF697	1:120329968:C:CT	142
1	120282084	120282085	PHGDH	1:119497154:G:C	142
1	120282084	120282085	PHGDH	1:120199166:G:C	142
1	120282084	120282085	PHGDH	1:120202643:G:A	142
1	120282084	120282085	PHGDH	1:120252852:G:A	142
1	120282084	120282085	PHGDH	1:120255370:G:A	142
1	120282084	120282085	PHGDH	1:120875084:C:T	142
1	120354202	120354203	REG4	1:119408592:T:C	142
1	120354202	120354203	REG4	1:120317625:G:C	142
1	120354202	120354203	REG4	1:121213348:A:G	142
1	120572585	120572586	NOTCH2	1:120354056:GGCCCCT:G	142
1	120572585	120572586	NOTCH2	1:120525480:G:T	142
1	120572585	120572586	NOTCH2	1:120550002:C:A	142
1	120572585	120572586	NOTCH2	1:120679576:T:TA	142
1	144822561	144822562	NBPF9	1:145471996:C:G	143
1	144822561	144822562	NBPF9	1:145477223:G:A	143
1	144822561	144822562	NBPF9	1:145533314:T:C	143
1	144822561	144822562	NBPF9	1:145551828:G:C	143
1	144822561	144822562	NBPF9	1:145622420:T:TG	143
1	145076076	145076077	PDE4DIP	1:144479557:G:T	143
1	145076076	145076077	PDE4DIP	1:144885574:C:T	143
1	145076076	145076077	PDE4DIP	1:144894611:T:C	143
1	145076076	145076077	PDE4DIP	1:145355624:C:T	143
1	145076076	145076077	PDE4DIP	1:145383549:CA:C	143
1	145076076	145076077	PDE4DIP	1:145438067:G:A	143
1	145076076	145076077	PDE4DIP	1:145525375:AT:A	143
1	145076076	145076077	PDE4DIP	1:145555190:CTCGG:C	143
1	145076076	145076077	PDE4DIP	1:145569319:T:A	143
1	145076076	145076077	PDE4DIP	1:145709869:T:C	143
1	145382361	145382362	RP11-458D21.1	1:145295227:T:C	144
1	145382361	145382362	RP11-458D21.1	1:145407402:C:G	144
1	145382361	145382362	RP11-458D21.1	1:145463047:C:A	144
1	145440852	145440853	TXNIP	1:145463047:C:A	144
1	145440852	145440853	TXNIP	1:145507085:A:T	144
1	145470373	145470374	POLR3GL	1:145373048:C:G	144
1	145470373	145470374	POLR3GL	1:146016381:G:A	144
1	145470507	145470508	ANKRD34A	1:145529681:T:C	144
1	145470507	145470508	ANKRD34A	1:145552125:A:G	144
1	145470507	145470508	ANKRD34A	1:145574274:TA:T	144
1	145477084	145477085	LIX1L	1:145477257:T:C	144
1	145477084	145477085	LIX1L	1:145505371:A:T	144
1	145507632	145507633	RBM8A	1:145514195:T:TTTA	144
1	145507632	145507633	RBM8A	1:145551828:G:C	144
1	145522673	145522674	PEX11B	1:146467029:TG:T	144
1	145530951	145530952	ITGA10	1:145383549:CA:C	144
1	145530951	145530952	ITGA10	1:145530254:C:T	144
1	145530951	145530952	ITGA10	1:146406560:A:C	144
1	145549243	145549244	ANKRD35	1:145562293:G:C	144
1	145549243	145549244	ANKRD35	1:146399683:A:G	144
1	145583713	145583714	PIAS3	1:145296002:C:G	144
1	145583713	145583714	PIAS3	1:145570172:T:A	144
1	145589408	145589409	NUDT17	1:145619007:C:CA	144
1	145610729	145610730	POLR3C	1:145747463:C:T	144
1	145610729	145610730	POLR3C	1:146490240:A:G	144
1	145611294	145611295	RNF115	1:145607333:A:T	144
1	145611294	145611295	RNF115	1:146610792:C:T	144
1	145715613	145715614	CD160	1:145718124:G:C	144
1	145762210	145762211	PDZK1	1:146528935:GA:G	144
1	145827014	145827015	GPR89A	1:145540055:G:C	144
1	145827014	145827015	GPR89A	1:145543545:T:C	144
1	149230715	149230716	RP11-403I13.5	1:149820656:G:C	145
1	149250539	149250540	RP11-403I13.4	1:150053389:T:C	145
1	149284644	149284645	RP11-403I13.7	1:150108934:T:TA	145
1	149577295	149577296	RP11-277L2.3	1:150165030:C:T	145
1	149761923	149761924	FCGR1A	1:149783886:C:T	145
1	149761923	149761924	FCGR1A	1:149815323:G:A	145
1	149761923	149761924	FCGR1A	1:150384868:G:A	145
1	149761923	149761924	FCGR1A	1:150529322:T:TAA	145
1	149761923	149761924	FCGR1A	1:150625186:T:C	145
1	149761923	149761924	FCGR1A	1:150709248:T:TA	145
1	149783913	149783914	HIST2H2BF	1:149776970:T:C	145
1	149783913	149783914	HIST2H2BF	1:149848885:C:G	145
1	149783913	149783914	HIST2H2BF	1:149955163:G:A	145
1	149783913	149783914	HIST2H2BF	1:149970096:C:G	145
1	149783913	149783914	HIST2H2BF	1:149995979:A:C	145
1	149783913	149783914	HIST2H2BF	1:150019439:C:T	145
1	149783913	149783914	HIST2H2BF	1:150270088:C:A	145
1	149817382	149817383	RP11-196G18.24	1:149815323:G:A	145
1	149817382	149817383	RP11-196G18.24	1:149815536:T:C	145
1	149817382	149817383	RP11-196G18.24	1:149926987:C:T	145
1	149817382	149817383	RP11-196G18.24	1:149998923:G:T	145
1	149817382	149817383	RP11-196G18.24	1:150160679:CA:C	145
1	149817382	149817383	RP11-196G18.24	1:150291914:G:GA	145
1	149858231	149858232	HIST2H2BE	1:149815740:T:C	145
1	149858231	149858232	HIST2H2BE	1:149982478:C:T	145
1	149858231	149858232	HIST2H2BE	1:150272717:C:T	145
1	149858524	149858525	HIST2H2AC	1:150616862:C:T	145
1	149871178	149871179	BOLA1	1:149848885:C:G	145
1	149889392	149889393	SV2A	1:149891718:A:G	145
1	149889392	149889393	SV2A	1:150754345:T:C	145
1	149899482	149899483	SF3B4	1:149848885:C:G	145
1	149899482	149899483	SF3B4	1:149999059:C:T	145
1	149907378	149907379	MTMR11	1:149781943:GA:G	145
1	149907378	149907379	MTMR11	1:150014017:A:C	145
1	149907378	149907379	MTMR11	1:150377100:A:T	145
1	149907378	149907379	MTMR11	1:150578440:A:AT	145
1	149907378	149907379	MTMR11	1:150616862:C:T	145
1	149907378	149907379	MTMR11	1:150802272:AT:A	145
1	149943188	149943189	OTUD7B	1:149981884:C:T	145
1	149943188	149943189	OTUD7B	1:150151491:T:TA	145
1	150131599	150131600	PLEKHO1	1:150149016:G:A	145
1	150131599	150131600	PLEKHO1	1:150257607:G:T	145
1	150131599	150131600	PLEKHO1	1:150531380:T:C	145
1	150131599	150131600	PLEKHO1	1:150947293:T:A	145
1	150241979	150241980	APH1A	1:150021607:CT:C	146
1	150241979	150241980	APH1A	1:150172592:T:G	146
1	150241979	150241980	APH1A	1:150823241:C:T	146
1	150255943	150255944	C1orf51	1:150983147:A:AT	146
1	150266339	150266340	MRPS21	1:150308755:A:C	146
1	150266339	150266340	MRPS21	1:150335023:GAA:GA	146
1	150266339	150266340	MRPS21	1:150383768:T:C	146
1	150266339	150266340	MRPS21	1:150387139:T:TA	146
1	150266339	150266340	MRPS21	1:150531905:C:A	146
1	150266339	150266340	MRPS21	1:150690020:A:T	146
1	150321159	150321160	PRPF3	1:150387139:T:TA	146
1	150321159	150321160	PRPF3	1:150888519:C:T	146
1	150337186	150337187	RPRD2	1:150284741:G:T	146
1	150337186	150337187	RPRD2	1:150285707:C:T	146
1	150476808	150476809	TARS2	1:150346009:C:CTTTTTT	146
1	150476808	150476809	TARS2	1:150428105:TA:T	146
1	150476808	150476809	TARS2	1:150459816:C:G	146
1	150481777	150481778	ECM1	1:150276022:A:G	146
1	150481777	150481778	ECM1	1:150311852:CA:C	146
1	150481777	150481778	ECM1	1:150480473:G:A	146
1	150530729	150530730	ADAMTSL4	1:150158002:G:T	146
1	150530729	150530730	ADAMTSL4	1:150518641:A:C	146
1	150530729	150530730	ADAMTSL4	1:150520898:T:TA	146
1	150530729	150530730	ADAMTSL4	1:150552042:G:A	146
1	150530729	150530730	ADAMTSL4	1:150563440:CT:C	146
1	150530729	150530730	ADAMTSL4	1:151506526:G:A	146
1	150533968	150533969	ADAMTSL4-AS1	1:150132289:C:G	146
1	150533968	150533969	ADAMTSL4-AS1	1:150709248:T:TA	146
1	150533968	150533969	ADAMTSL4-AS1	1:151000259:C:T	146
1	150533968	150533969	ADAMTSL4-AS1	1:151072619:CT:C	146
1	150552005	150552006	MCL1	1:150531360:G:A	146
1	150552005	150552006	MCL1	1:150532376:G:A	146
1	150552005	150552006	MCL1	1:150595537:G:T	146
1	150552005	150552006	MCL1	1:150614966:G:A	146
1	150552005	150552006	MCL1	1:150873236:G:C	146
1	150552005	150552006	MCL1	1:151234301:T:C	146
1	150552005	150552006	MCL1	1:151340121:G:T	146
1	150602052	150602053	ENSA	1:150554398:G:A	146
1	150602052	150602053	ENSA	1:150578440:A:AT	146
1	150602052	150602053	ENSA	1:150697783:T:G	146
1	150602052	150602053	ENSA	1:150717080:GTATTA:ATATTA	146
1	150602052	150602053	ENSA	1:150772613:T:C	146
1	150602052	150602053	ENSA	1:151113474:G:GA	146
1	150669583	150669584	GOLPH3L	1:150823454:C:T	146
1	150669583	150669584	GOLPH3L	1:150841736:A:G	146
1	150693363	150693364	HORMAD1	1:150662574:C:T	146
1	150693363	150693364	HORMAD1	1:150721175:G:T	146
1	150693363	150693364	HORMAD1	1:151415913:C:T	146
1	150737177	150737178	CTSS	1:150583462:T:G	146
1	150737177	150737178	CTSS	1:150604659:A:C	146
1	150737177	150737178	CTSS	1:150714360:AG:A	146
1	150737177	150737178	CTSS	1:150731513:TA:T	146
1	150737177	150737178	CTSS	1:150737220:A:G	146
1	150737177	150737178	CTSS	1:151340830:A:G	146
1	150737177	150737178	CTSS	1:151415913:C:T	146
1	150779909	150779910	CTSK	1:150495329:A:C	146
1	150779909	150779910	CTSK	1:150537216:G:C	146
1	150779909	150779910	CTSK	1:150709248:T:TA	146
1	150779909	150779910	CTSK	1:150729793:G:A	146
1	150779909	150779910	CTSK	1:150836373:TAC:T	146
1	150779909	150779910	CTSK	1:150853653:AG:A	146
1	150779909	150779910	CTSK	1:150920585:C:A	146
1	150779909	150779910	CTSK	1:150999414:C:T	146
1	150779909	150779910	CTSK	1:151041431:G:T	146
1	150779909	150779910	CTSK	1:151096924:CT:C	146
1	150849171	150849172	ARNT	1:150748134:C:CTTATT	146
1	150849171	150849172	ARNT	1:150772613:T:C	146
1	150849171	150849172	ARNT	1:150881164:T:C	146
1	150935449	150935450	SETDB1	1:150863687:C:CT	146
1	150935449	150935450	SETDB1	1:150980287:C:T	146
1	150946910	150946911	CERS2	1:150766085:AT:A	146
1	150946910	150946911	CERS2	1:150906995:A:G	146
1	150946910	150946911	CERS2	1:150950062:G:A	146
1	150946910	150946911	CERS2	1:151525288:C:G	146
1	150954724	150954725	ANXA9	1:150911393:C:T	146
1	150954724	150954725	ANXA9	1:150970836:T:A	146
1	150979346	150979347	FAM63A	1:150236107:G:A	146
1	150979346	150979347	FAM63A	1:150796816:C:T	146
1	150979346	150979347	FAM63A	1:150973514:G:A	146
1	150979346	150979347	FAM63A	1:150980899:G:GGCGGGGCGACGCCGGACT	146
1	151030233	151030234	MLLT11	1:151027835:CAAAG:C	147
1	151030233	151030234	MLLT11	1:151031476:T:A	147
1	151030233	151030234	MLLT11	1:151404898:T:C	147
1	151030233	151030234	MLLT11	1:151423801:A:T	147
1	151032248	151032249	CDC42SE1	1:150273454:T:A	147
1	151032248	151032249	CDC42SE1	1:150277611:G:GT	147
1	151032248	151032249	CDC42SE1	1:150521099:A:T	147
1	151032248	151032249	CDC42SE1	1:151017254:G:GT	147
1	151032248	151032249	CDC42SE1	1:151027835:CAAAG:C	147
1	151032248	151032249	CDC42SE1	1:151028929:C:T	147
1	151032248	151032249	CDC42SE1	1:151031667:T:C	147
1	151032248	151032249	CDC42SE1	1:151061464:CA:C	147
1	151032248	151032249	CDC42SE1	1:151423801:A:T	147
1	151065721	151065722	GABPB2	1:151035628:A:C	147
1	151065721	151065722	GABPB2	1:151044832:G:A	147
1	151065721	151065722	GABPB2	1:151093945:A:G	147
1	151111936	151111937	SEMA6C	1:151017254:G:GT	147
1	151111936	151111937	SEMA6C	1:151020220:T:A	147
1	151111936	151111937	SEMA6C	1:151115645:C:T	147
1	151111936	151111937	SEMA6C	1:151141266:CT:C	147
1	151129104	151129105	TNFAIP8L2	1:151028929:C:T	147
1	151129104	151129105	TNFAIP8L2	1:151116496:T:C	147
1	151129104	151129105	TNFAIP8L2	1:151124313:G:T	147
1	151129104	151129105	TNFAIP8L2	1:151129827:G:A	147
1	151129104	151129105	TNFAIP8L2	1:151138567:T:G	147
1	151138423	151138424	LYSMD1	1:150995961:C:T	147
1	151138423	151138424	LYSMD1	1:151173288:GTATTTATT:G	147
1	151140343	151140344	SCNM1	1:150599333:A:T	147
1	151140343	151140344	SCNM1	1:151124313:G:T	147
1	151140343	151140344	SCNM1	1:151136354:TTGTGTGTGTG:T	147
1	151140343	151140344	SCNM1	1:151137144:A:G	147
1	151140343	151140344	SCNM1	1:151138567:T:G	147
1	151140343	151140344	SCNM1	1:151954642:C:CA	147
1	151140343	151140344	SCNM1	1:152067136:TG:T	147
1	151148759	151148760	TMOD4	1:150148871:GGGTT:G	147
1	151148759	151148760	TMOD4	1:150642106:G:A	147
1	151167796	151167797	VPS72	1:150231727:C:T	147
1	151214587	151214588	PIP5K1A	1:151171353:C:T	147
1	151214587	151214588	PIP5K1A	1:151195764:T:C	147
1	151214587	151214588	PIP5K1A	1:151240542:G:C	147
1	151239019	151239020	PSMD4	1:150901009:T:TA	147
1	151239019	151239020	PSMD4	1:150963837:C:G	147
1	151239019	151239020	PSMD4	1:151199514:A:G	147
1	151239019	151239020	PSMD4	1:151273726:C:G	147
1	151254404	151254405	RP11-126K1.2	1:151289290:TTTG:T	147
1	151414953	151414954	POGZ	1:151352026:C:T	148
1	151414953	151414954	POGZ	1:151435941:C:T	148
1	151414953	151414954	POGZ	1:151467856:GA:G	148
1	151414953	151414954	POGZ	1:151809342:C:T	148
1	151508353	151508354	CGN	1:151425660:T:C	148
1	151538397	151538398	TUFT1	1:151425660:T:C	148
1	151538397	151538398	TUFT1	1:151531723:G:A	148
1	151538397	151538398	TUFT1	1:151725359:A:G	148
1	151538397	151538398	TUFT1	1:152186099:C:T	148
1	151634719	151634720	SNX27	1:151600823:A:G	148
1	151634719	151634720	SNX27	1:151631201:C:T	148
1	151634719	151634720	SNX27	1:151679496:G:C	148
1	151735964	151735965	MRPL9	1:150783934:G:GCACA	148
1	151735964	151735965	MRPL9	1:151736876:C:T	148
1	151740644	151740645	OAZ3	1:151719967:T:G	148
1	151740644	151740645	OAZ3	1:151828793:C:T	148
1	151762955	151762956	TDRKH	1:151744928:T:C	148
1	151762955	151762956	TDRKH	1:151748992:T:C	148
1	151762955	151762956	TDRKH	1:151758312:A:G	148
1	151762955	151762956	TDRKH	1:151999305:G:T	148
1	151778629	151778630	LINGO4	1:151352026:C:T	148
1	151778629	151778630	LINGO4	1:151473010:C:A	148
1	151778629	151778630	LINGO4	1:151510825:C:T	148
1	151778629	151778630	LINGO4	1:151777927:C:T	148
1	151778629	151778630	LINGO4	1:151781328:A:G	148
1	151778629	151778630	LINGO4	1:152029548:G:A	148
1	151787264	151787265	RORC	1:151784994:C:T	148
1	151787264	151787265	RORC	1:151841622:T:A	148
1	151787264	151787265	RORC	1:152412328:C:T	148
1	151813032	151813033	C2CD4D	1:151809342:C:T	148
1	151813032	151813033	C2CD4D	1:151835006:C:CGTT	148
1	151823638	151823639	THEM5	1:151815144:T:C	148
1	151823638	151823639	THEM5	1:151825713:G:C	148
1	151823638	151823639	THEM5	1:151870384:A:AG	148
1	151882112	151882113	THEM4	1:151793174:G:T	149
1	151882112	151882113	THEM4	1:151848281:T:A	149
1	151882112	151882113	THEM4	1:151880387:G:A	149
1	151882112	151882113	THEM4	1:151918164:C:A	149
1	151882112	151882113	THEM4	1:152066130:A:G	149
1	151966304	151966305	S100A10	1:151792613:C:G	149
1	151966304	151966305	S100A10	1:151857163:G:GT	149
1	151966304	151966305	S100A10	1:151862333:G:A	149
1	151966304	151966305	S100A10	1:151937894:A:G	149
1	151966304	151966305	S100A10	1:152066703:T:A	149
1	152020382	152020383	S100A11	1:151918407:CG:C	149
1	152020382	152020383	S100A11	1:151972510:T:C	149
1	152020382	152020383	S100A11	1:152008309:C:A	149
1	152020382	152020383	S100A11	1:152167054:C:T	149
1	152020382	152020383	S100A11	1:152526643:T:C	149
1	152020382	152020383	S100A11	1:153019258:A:G	149
1	154840794	154840795	KCNN3	1:154738892:T:TTA	152
1	154840794	154840795	KCNN3	1:154863277:C:CATTTATTTATTTATTT	152
1	155823599	155823600	GON4L	1:155184057:G:A	153
1	155829346	155829347	SYT11	1:155737425:AACAC:A	153
1	155829346	155829347	SYT11	1:155827546:T:C	153
1	155880581	155880582	RIT1	1:155314816:C:T	153
1	155880581	155880582	RIT1	1:155866153:G:C	153
1	155880581	155880582	RIT1	1:155872490:GA:G	153
1	155880581	155880582	RIT1	1:155894820:A:AT	153
1	155904190	155904191	KIAA0907	1:154942632:A:C	153
1	155904190	155904191	KIAA0907	1:155873960:A:G	153
1	155961002	155961003	ARHGEF2	1:155888762:GT:G	153
1	155961002	155961003	ARHGEF2	1:155948438:C:G	153
1	155961002	155961003	ARHGEF2	1:156277781:G:A	153
1	156023440	156023441	UBQLN4	1:155640466:CT:C	153
1	156023440	156023441	UBQLN4	1:156007988:G:A	153
1	156023440	156023441	UBQLN4	1:156036557:C:T	153
1	156038002	156038003	RAB25	1:155798372:T:C	153
1	156038002	156038003	RAB25	1:155923056:C:CA	153
1	156038002	156038003	RAB25	1:156049538:C:T	153
1	156107252	156107253	LMNA	1:156089920:C:T	154
1	156107252	156107253	LMNA	1:156314627:A:G	154
1	156145123	156145124	SEMA4A	1:156004607:C:T	154
1	156145123	156145124	SEMA4A	1:156087753:T:C	154
1	156145123	156145124	SEMA4A	1:156097477:AT:A	154
1	156145123	156145124	SEMA4A	1:156101069:T:A	154
1	156145123	156145124	SEMA4A	1:156147326:T:C	154
1	156145123	156145124	SEMA4A	1:156147558:C:T	154
1	156145123	156145124	SEMA4A	1:156152559:T:C	154
1	156145123	156145124	SEMA4A	1:156160693:A:G	154
1	156145123	156145124	SEMA4A	1:156161202:G:A	154
1	156145123	156145124	SEMA4A	1:156275281:G:A	154
1	156145123	156145124	SEMA4A	1:156343846:G:C	154
1	156170180	156170181	SLC25A44	1:155459155:C:T	154
1	156170180	156170181	SLC25A44	1:156165290:T:G	154
1	156170180	156170181	SLC25A44	1:156171486:C:T	154
1	156170180	156170181	SLC25A44	1:156188614:C:T	154
1	156170180	156170181	SLC25A44	1:156309053:CA:C	154
1	156182799	156182800	PMF1-BGLAP	1:156081472:T:C	154
1	156182799	156182800	PMF1-BGLAP	1:156206121:G:A	154
1	156182799	156182800	PMF1-BGLAP	1:156236592:CT:C	154
1	156182799	156182800	PMF1-BGLAP	1:156553142:G:C	154
1	156182816	156182817	PMF1	1:156196407:T:G	154
1	156211979	156211980	BGLAP	1:155265143:A:C	154
1	156211979	156211980	BGLAP	1:156215899:G:A	154
1	156217846	156217847	PAQR6	1:156223823:T:C	154
1	156217846	156217847	PAQR6	1:156233479:T:C	154
1	156217846	156217847	PAQR6	1:156304782:A:G	154
1	156237378	156237379	SMG5	1:156086870:AT:A	154
1	156237378	156237379	SMG5	1:156234439:T:G	154
1	156237378	156237379	SMG5	1:156304782:A:G	154
1	156237378	156237379	SMG5	1:156419617:G:C	154
1	156256066	156256067	TMEM79	1:156243821:C:T	154
1	156265437	156265438	C1orf85	1:155710460:T:C	154
1	156265437	156265438	C1orf85	1:156241354:G:A	154
1	156265437	156265438	C1orf85	1:156275281:G:A	154
1	156307996	156307997	CCT3	1:156287360:C:T	154
1	156307996	156307997	CCT3	1:156306101:AACTATTATCAGATTCTCAAAGGGCTGGTGACCCTAAG:A	154
1	156307996	156307997	CCT3	1:156326895:T:A	154
1	156308692	156308693	TSACC	1:155854155:CAG:C	154
1	156308692	156308693	TSACC	1:156233787:G:A	154
1	156470570	156470571	MEF2D	1:156268038:C:CA	155
1	156470570	156470571	MEF2D	1:156410691:A:G	155
[truncated: 30,177 more rows]
