# Supplementary material for: Genetic analysis of blood molecular phenotypes reveals common properties in the regulatory networks affecting complex traits
Source: Nat Commun. 2023 Aug 21;14:5062. doi: 10.1038/s41467-023-40569-3 (PMC10442420; doi:10.1038/s41467-023-40569-3)
Supplement: Supplementary file 9 — Supplementary Data 6 [file 41467_2023_40569_MOESM9_ESM.zip › SupplementaryData_6_tads/cisTADs_nB_mean_merged.bed]

1	1655712	1655713	CDK11A	1:1648339:G:GATGTTA	2
1	1655712	1655713	CDK11A	1:1648506:A:AT	2
1	1655712	1655713	CDK11A	1:1654013:C:G	2
1	1655712	1655713	CDK11A	1:1660635:T:G	2
1	1655712	1655713	CDK11A	1:1690126:A:AAC	2
1	1655712	1655713	CDK11A	1:1705773:A:G	2
1	1655712	1655713	CDK11A	1:1904035:G:A	2
1	1655712	1655713	CDK11A	1:2256726:C:CCT	2
1	1655712	1655713	CDK11A	1:2369408:C:T	2
1	1666712	1666713	SLC35E2	1:1555366:T:C	2
1	1666712	1666713	SLC35E2	1:1636400:G:A	2
1	1666712	1666713	SLC35E2	1:1648506:A:AT	2
1	1666712	1666713	SLC35E2	1:1653799:C:T	2
1	1666712	1666713	SLC35E2	1:1653885:C:A	2
1	1666712	1666713	SLC35E2	1:1664124:T:C	2
1	1666712	1666713	SLC35E2	1:1684472:C:T	2
1	1666712	1666713	SLC35E2	1:1686081:G:A	2
1	1666712	1666713	SLC35E2	1:1705287:A:C	2
1	1666712	1666713	SLC35E2	1:2353710:A:AAAAC	2
1	1666712	1666713	SLC35E2	1:2420410:C:G	2
1	1711895	1711896	NADK	1:1680613:G:C	2
1	1822404	1822405	GNB1	1:1732627:T:C	2
1	1822404	1822405	GNB1	1:1935509:T:C	2
1	1822404	1822405	GNB1	1:2537229:C:T	2
1	2135320	2135321	C1orf86	1:1963415:A:G	3
1	2135320	2135321	C1orf86	1:1979326:T:C	3
1	2135320	2135321	C1orf86	1:2039719:G:A	3
1	2135320	2135321	C1orf86	1:2040785:A:G	3
1	2135320	2135321	C1orf86	1:2063472:G:C	3
1	2135320	2135321	C1orf86	1:2164700:G:A	3
1	2235084	2235085	SKI	1:2103334:T:A	3
1	2235084	2235085	SKI	1:2163568:C:T	3
1	2235084	2235085	SKI	1:2187085:T:G	3
1	2235084	2235085	SKI	1:2235656:G:A	3
1	2235084	2235085	SKI	1:2249236:G:A	3
1	2235084	2235085	SKI	1:2292653:A:C	3
1	2235084	2235085	SKI	1:2394648:C:T	3
1	2235084	2235085	SKI	1:2741254:C:T	3
1	2321434	2321435	MORN1	1:2271864:C:T	3
1	2321434	2321435	MORN1	1:2323041:T:C	3
1	2333389	2333390	RER1	1:2323041:T:C	3
1	2333389	2333390	RER1	1:2355916:C:T	3
1	2430085	2430086	PLCH2	1:2347837:G:GGGACA	4
1	2430085	2430086	PLCH2	1:2347931:C:T	4
1	2430085	2430086	PLCH2	1:2347942:C:T	4
1	2430085	2430086	PLCH2	1:2352146:C:T	4
1	2430085	2430086	PLCH2	1:2355563:G:T	4
1	2430085	2430086	PLCH2	1:2388697:G:A	4
1	2430085	2430086	PLCH2	1:2410698:G:A	4
1	2430085	2430086	PLCH2	1:2432331:C:A	4
1	2430085	2430086	PLCH2	1:2624136:C:T	4
1	2458035	2458036	PANK4	1:2352146:C:T	4
1	2458035	2458036	PANK4	1:2443212:G:A	4
1	2458035	2458036	PANK4	1:2452569:T:C	4
1	2458035	2458036	PANK4	1:2458010:G:C	4
1	2458035	2458036	PANK4	1:2741254:C:T	4
1	2458035	2458036	PANK4	1:3279324:A:G	4
1	2477903	2477904	RP3-395M20.12	1:2711631:G:A	4
1	2493239	2493240	TNFRSF14	1:2355916:C:T	4
1	2493239	2493240	TNFRSF14	1:2487663:C:A	4
1	2493239	2493240	TNFRSF14	1:2506229:T:C	4
1	2493239	2493240	TNFRSF14	1:2617702:G:A	4
1	2493239	2493240	TNFRSF14	1:2631799:G:A	4
1	2493239	2493240	TNFRSF14	1:2777958:C:T	4
1	2520032	2520033	FAM213B	1:2347576:G:T	4
1	2520032	2520033	FAM213B	1:2487766:T:C	4
1	2520032	2520033	FAM213B	1:2506229:T:C	4
1	2520032	2520033	FAM213B	1:2535496:C:A	4
1	2520032	2520033	FAM213B	1:2539590:C:T	4
1	2520032	2520033	FAM213B	1:2539981:CACAT:C	4
1	2520032	2520033	FAM213B	1:2738666:AGTGTGCACTGGGGCGGGGCGG:A	4
1	2564417	2564418	MMEL1	1:2056003:C:T	4
1	2564417	2564418	MMEL1	1:2506229:T:C	4
1	2564417	2564418	MMEL1	1:2523723:C:T	4
1	2564417	2564418	MMEL1	1:2786626:C:T	4
1	2564417	2564418	MMEL1	1:3165723:C:T	4
1	3773777	3773778	CEP104	1:3747023:C:G	5
1	3773777	3773778	CEP104	1:3756120:A:G	5
1	3800070	3800071	DFFB	1:3699984:C:CAA	5
1	3800070	3800071	DFFB	1:3765678:C:T	5
1	3800070	3800071	DFFB	1:3805098:C:T	5
1	3800070	3800071	DFFB	1:3808171:T:C	5
1	3816856	3816857	C1orf174	1:3681599:CAA:C	5
1	3816856	3816857	C1orf174	1:3782608:C:T	5
1	3816856	3816857	C1orf174	1:3803755:T:C	5
1	3816856	3816857	C1orf174	1:3829614:A:G	5
1	3816856	3816857	C1orf174	1:3833877:C:CA	5
1	3816856	3816857	C1orf174	1:4707275:G:A	5
1	3816979	3816980	RP13-15E13.1	1:3815620:GA:G	5
1	3816979	3816980	RP13-15E13.1	1:3825711:C:T	5
1	4771214	4771215	AJAP1	1:4353466:ACTT:A	6
1	4771214	4771215	AJAP1	1:4454180:G:A	6
1	4771214	4771215	AJAP1	1:4467706:T:C	6
1	4771214	4771215	AJAP1	1:4723046:C:T	6
1	4771214	4771215	AJAP1	1:4757524:G:A	6
1	4771214	4771215	AJAP1	1:4784762:C:T	6
1	4771214	4771215	AJAP1	1:4793137:T:A	6
1	4771214	4771215	AJAP1	1:4795132:A:C	6
1	4771214	4771215	AJAP1	1:4796296:G:C	6
1	4771214	4771215	AJAP1	1:4845892:G:A	6
1	4771214	4771215	AJAP1	1:4856478:TG:T	6
1	5965383	5965384	NPHP4	1:5927169:G:A	7
1	5965383	5965384	NPHP4	1:5935162:A:T	7
1	5965383	5965384	NPHP4	1:6025823:C:T	7
1	5965383	5965384	NPHP4	1:6042934:G:A	7
1	5965383	5965384	NPHP4	1:6059229:T:G	7
1	6761878	6761879	DNAJC11	1:6787002:G:GT	8
1	8763277	8763278	RERE	1:8279773:T:A	9
1	8763277	8763278	RERE	1:8409672:C:A	9
1	8763277	8763278	RERE	1:8482078:C:T	9
1	8939307	8939308	ENO1	1:8698369:A:G	9
1	8939307	8939308	ENO1	1:8917212:G:T	9
1	8939307	8939308	ENO1	1:8959107:G:T	9
1	8939307	8939308	ENO1	1:8961344:T:C	9
1	8939307	8939308	ENO1	1:9013096:T:C	9
1	8939307	8939308	ENO1	1:9283684:TTTC:TTTCTTC	9
1	9005945	9005946	CA6	1:8670166:G:A	9
1	9005945	9005946	CA6	1:8996316:A:T	9
1	9005945	9005946	CA6	1:9000220:A:G	9
1	9005945	9005946	CA6	1:9010405:C:T	9
1	9005945	9005946	CA6	1:9013992:C:G	9
1	9005945	9005946	CA6	1:9478428:GT:G	9
1	9325588	9325589	H6PD	1:8788522:C:A	10
1	9325588	9325589	H6PD	1:9281836:C:T	10
1	9325588	9325589	H6PD	1:9288512:A:G	10
1	9325588	9325589	H6PD	1:9291666:T:C	10
1	9325588	9325589	H6PD	1:9315338:A:AT	10
1	9325588	9325589	H6PD	1:9331277:G:T	10
1	9325588	9325589	H6PD	1:9333935:TA:T	10
1	9325588	9325589	H6PD	1:9362959:G:A	10
1	9325588	9325589	H6PD	1:9404002:G:A	10
1	9325588	9325589	H6PD	1:9414397:G:A	10
1	9415765	9415766	SPSB1	1:9334328:C:T	10
1	9415765	9415766	SPSB1	1:9345142:A:G	10
1	9415765	9415766	SPSB1	1:9347278:G:A	10
1	9415765	9415766	SPSB1	1:9422875:C:A	10
1	9415765	9415766	SPSB1	1:9430873:C:T	10
1	9415765	9415766	SPSB1	1:9497101:T:C	10
1	10595944	10595945	PEX14	1:10288422:A:T	11
1	10595944	10595945	PEX14	1:10597024:A:G	11
1	10765631	10765632	CASZ1	1:10574185:GA:G	11
1	10765631	10765632	CASZ1	1:10757199:G:T	11
1	11036271	11036272	C1orf127	1:11015637:T:C	11
1	11084283	11084284	TARDBP	1:11265717:A:G	12
1	11107289	11107290	MASP2	1:11095424:A:T	12
1	11107289	11107290	MASP2	1:11593015:G:A	12
1	11159910	11159911	EXOSC10	1:11125050:T:C	12
1	11199716	11199717	MTOR	1:11248039:GA:G	12
1	11199716	11199717	MTOR	1:11318763:C:G	12
1	11199716	11199717	MTOR	1:11703789:C:T	12
1	11333990	11333991	UBIAD1	1:11281952:C:T	12
1	11333990	11333991	UBIAD1	1:11805383:C:G	12
1	11333990	11333991	UBIAD1	1:11914043:G:A	12
1	11593732	11593733	PTCHD2	1:11465588:C:T	12
1	11593732	11593733	PTCHD2	1:11534053:A:C	12
1	12185990	12185991	TNFRSF8	1:11982544:T:C	13
1	12185990	12185991	TNFRSF8	1:12186205:C:T	13
1	12185990	12185991	TNFRSF8	1:12213337:A:G	13
1	12185990	12185991	TNFRSF8	1:12264461:G:A	13
1	12251894	12251895	TNFRSF1B	1:11485878:G:A	13
1	12251894	12251895	TNFRSF1B	1:12023121:T:G	13
1	12251894	12251895	TNFRSF1B	1:12210686:A:G	13
1	12251894	12251895	TNFRSF1B	1:12242458:T:C	13
1	12251894	12251895	TNFRSF1B	1:12249232:T:A	13
1	12251894	12251895	TNFRSF1B	1:12261972:A:G	13
1	12251894	12251895	TNFRSF1B	1:12271183:G:A	13
1	12251894	12251895	TNFRSF1B	1:12614403:G:C	13
1	12557279	12557280	VPS13D	1:12103823:GA:G	14
1	12557279	12557280	VPS13D	1:12577209:G:A	14
1	12587765	12587766	RP5-888M10.2	1:12332449:GGT:G	14
1	12676699	12676700	DHRS3	1:12408074:T:C	14
1	12676699	12676700	DHRS3	1:12442701:A:G	14
1	12676699	12676700	DHRS3	1:12645221:C:T	14
1	12676699	12676700	DHRS3	1:12671809:A:C	14
1	12676699	12676700	DHRS3	1:12676838:AG:A	14
1	12676699	12676700	DHRS3	1:12687813:A:G	14
1	14098220	14098221	PRDM2	1:14090092:C:T	15
1	14098220	14098221	PRDM2	1:14126651:G:T	15
1	15272414	15272415	KAZN	1:14587210:A:G	17
1	15272414	15272415	KAZN	1:15137748:GT:G	17
1	15272414	15272415	KAZN	1:15217422:C:G	17
1	15272414	15272415	KAZN	1:15276484:C:G	17
1	15272414	15272415	KAZN	1:15276526:T:C	17
1	15272414	15272415	KAZN	1:15277710:C:A	17
1	15272414	15272415	KAZN	1:15280437:T:TG	17
1	15272414	15272415	KAZN	1:15336522:C:T	17
1	15272414	15272415	KAZN	1:15343094:T:G	17
1	15480284	15480285	TMEM51	1:15004687:A:C	17
1	15480284	15480285	TMEM51	1:15464461:G:A	17
1	15480284	15480285	TMEM51	1:15486798:G:C	17
1	15480284	15480285	TMEM51	1:15493910:G:C	17
1	15480284	15480285	TMEM51	1:15538614:A:C	17
1	15480284	15480285	TMEM51	1:15558045:C:A	17
1	15480284	15480285	TMEM51	1:15560294:C:T	17
1	15480284	15480285	TMEM51	1:15571526:T:C	17
1	15480284	15480285	TMEM51	1:15603430:TG:T	17
1	15853028	15853029	CASP9	1:15777286:C:CA	18
1	15853028	15853029	CASP9	1:15823889:C:T	18
1	15853028	15853029	CASP9	1:15834360:A:G	18
1	15894653	15894654	DNAJC16	1:15801718:A:G	18
1	15894653	15894654	DNAJC16	1:15835955:CAA:C	18
1	15911604	15911605	AGMAT	1:15800034:T:C	18
1	15911604	15911605	AGMAT	1:15981949:T:TA	18
1	15978330	15978331	DDI2	1:15835955:CAA:C	18
1	15978330	15978331	DDI2	1:15972558:C:G	18
1	15978330	15978331	DDI2	1:16065276:AAC:A	18
1	15986363	15986364	RSC1A1	1:15929541:TAC:T	18
1	16056339	16056340	PLEKHM2	1:15898641:G:GA	18
1	16056339	16056340	PLEKHM2	1:16009123:C:A	18
1	16056339	16056340	PLEKHM2	1:16023530:G:A	18
1	16065529	16065530	SLC25A34	1:16056740:C:A	18
1	16265077	16265078	SPEN	1:15953902:G:A	19
1	16265077	16265078	SPEN	1:16161869:G:C	19
1	16265077	16265078	SPEN	1:16242620:C:A	19
1	16265077	16265078	SPEN	1:16311027:C:A	19
1	16265077	16265078	SPEN	1:16452294:C:T	19
1	16279467	16279468	ZBTB17	1:16259813:A:G	19
1	16533020	16533021	ARHGEF19	1:16533022:C:T	20
1	16563153	16563154	RSG1	1:16385698:A:G	20
1	16563153	16563154	RSG1	1:16563635:A:G	20
1	16563153	16563154	RSG1	1:16674487:CA:C	20
1	16641861	16641862	FBXO42	1:16694774:A:G	20
1	16641861	16641862	FBXO42	1:16696720:CT:C	20
1	16641861	16641862	FBXO42	1:17193408:C:G	20
1	16694205	16694206	SZRD1	1:16674009:AAAACAAACAAAC:A	20
1	16694205	16694206	SZRD1	1:16732860:G:A	20
1	16694205	16694206	SZRD1	1:16786928:G:A	20
1	16694205	16694206	SZRD1	1:16860353:C:T	20
1	16782015	16782016	NECAP2	1:16767961:G:A	20
1	16782015	16782016	NECAP2	1:16773880:A:G	20
1	16782015	16782016	NECAP2	1:16786604:C:T	20
1	16782015	16782016	NECAP2	1:16786935:A:G	20
1	16782015	16782016	NECAP2	1:16801673:A:G	20
1	16787442	16787443	RP4-798A10.2	1:16180430:G:A	20
1	16787442	16787443	RP4-798A10.2	1:16773387:T:G	20
1	16787442	16787443	RP4-798A10.2	1:16786604:C:T	20
1	16787442	16787443	RP4-798A10.2	1:16794115:G:C	20
1	16787442	16787443	RP4-798A10.2	1:16932859:A:G	20
1	16787442	16787443	RP4-798A10.2	1:17022909:C:G	20
1	16787442	16787443	RP4-798A10.2	1:17517831:A:C	20
1	18020541	18020542	ARHGEF10L	1:17791247:C:CA	21
1	18020541	18020542	ARHGEF10L	1:17946364:C:A	21
1	18807423	18807424	KLHDC7A	1:18766063:A:G	21
1	18807423	18807424	KLHDC7A	1:18775625:GA:G	21
1	18807423	18807424	KLHDC7A	1:18805698:C:T	21
1	18807423	18807424	KLHDC7A	1:18807339:T:C	21
1	18807423	18807424	KLHDC7A	1:18810344:G:T	21
1	19229217	19229218	ALDH4A1	1:19198681:GC:G	22
1	19229217	19229218	ALDH4A1	1:19222020:A:G	22
1	19229217	19229218	ALDH4A1	1:19375542:A:C	22
1	19247614	19247615	RP13-279N23.2	1:19238001:TTTTATTTA:T	22
1	19247614	19247615	RP13-279N23.2	1:19244678:C:T	22
1	19247614	19247615	RP13-279N23.2	1:19261241:G:A	22
1	19247614	19247615	RP13-279N23.2	1:19275077:G:A	22
1	19282191	19282192	IFFO2	1:18440935:T:A	22
1	19282191	19282192	IFFO2	1:19230419:C:G	22
1	19282191	19282192	IFFO2	1:19244678:C:T	22
1	19282191	19282192	IFFO2	1:19261533:A:G	22
1	19282191	19282192	IFFO2	1:19275077:G:A	22
1	19282191	19282192	IFFO2	1:19373605:C:T	22
1	19481532	19481533	UBR4	1:19508838:AT:ATT	23
1	19481532	19481533	UBR4	1:19536259:G:A	23
1	19481532	19481533	UBR4	1:19551655:G:A	23
1	19584205	19584206	MRTO4	1:19579969:A:G	24
1	19615743	19615744	AKR7A3	1:19314273:GGAAA:G	24
1	19638596	19638597	AKR7A2	1:19630520:G:C	24
1	19638596	19638597	AKR7A2	1:19638309:A:G	24
1	19638596	19638597	AKR7A2	1:19638642:AGCCGGGGGCCCC:A	24
1	19638596	19638597	AKR7A2	1:19645673:G:A	24
1	19638596	19638597	AKR7A2	1:19646445:C:T	24
1	19651247	19651248	PQLC2	1:19642326:G:A	24
1	19651247	19651248	PQLC2	1:19648147:T:A	24
1	19651247	19651248	PQLC2	1:19652135:G:T	24
1	19811981	19811982	CAPZB	1:19583294:G:A	24
1	19811981	19811982	CAPZB	1:19648300:G:A	24
1	19811981	19811982	CAPZB	1:19674266:C:A	24
1	19811981	19811982	CAPZB	1:19798925:G:A	24
1	19811981	19811982	CAPZB	1:19920177:CT:C	24
1	19923561	19923562	MINOS1-NBL1	1:19889226:T:A	24
1	19923561	19923562	MINOS1-NBL1	1:19911802:T:C	24
1	19923561	19923562	MINOS1-NBL1	1:19974374:T:C	24
1	19923561	19923562	MINOS1-NBL1	1:20002246:G:A	24
1	19923561	19923562	MINOS1-NBL1	1:20008507:C:T	24
1	19923561	19923562	MINOS1-NBL1	1:20041886:G:A	24
1	19923563	19923564	MINOS1	1:19630520:G:C	24
1	19923563	19923564	MINOS1	1:19911802:T:C	24
1	19923563	19923564	MINOS1	1:19974214:C:T	24
1	19974103	19974104	NBL1	1:19394724:C:T	24
1	19974103	19974104	NBL1	1:19889272:A:G	24
1	19974103	19974104	NBL1	1:19902245:TA:T	24
1	19974103	19974104	NBL1	1:19914083:C:A	24
1	19974103	19974104	NBL1	1:19937023:C:G	24
1	19974103	19974104	NBL1	1:19972330:G:A	24
1	19974103	19974104	NBL1	1:19974397:G:A	24
1	19974103	19974104	NBL1	1:19986252:C:G	24
1	19974103	19974104	NBL1	1:19986283:TGA:T	24
1	19974103	19974104	NBL1	1:19988886:G:A	24
1	19974103	19974104	NBL1	1:20010251:CTTTTTTTT:C	24
1	19974103	19974104	NBL1	1:20014753:G:A	24
1	19974103	19974104	NBL1	1:20027404:G:A	24
1	19991779	19991780	HTR6	1:20014739:C:T	24
1	19991779	19991780	HTR6	1:20030463:C:T	24
1	20233057	20233058	OTUD3	1:20168083:C:T	25
1	20233057	20233058	OTUD3	1:20216860:G:A	25
1	20233057	20233058	OTUD3	1:20219028:T:C	25
1	20233057	20233058	OTUD3	1:20242929:C:CT	25
1	20233057	20233058	OTUD3	1:20244901:AT:A	25
1	20233057	20233058	OTUD3	1:20282317:C:A	25
1	20446049	20446050	PLA2G2D	1:20438701:C:T	25
1	20512577	20512578	UBXN10	1:20286121:A:G	25
1	20512577	20512578	UBXN10	1:20301927:A:T	25
1	20512577	20512578	UBXN10	1:20436008:C:T	25
1	20512577	20512578	UBXN10	1:20498399:C:T	25
1	20512577	20512578	UBXN10	1:20524034:G:C	25
1	20512577	20512578	UBXN10	1:20624508:T:G	25
1	20811137	20811138	CAMK2N1	1:20283943:G:A	26
1	20811137	20811138	CAMK2N1	1:20575104:T:G	26
1	20811137	20811138	CAMK2N1	1:20609533:G:A	26
1	20811137	20811138	CAMK2N1	1:20834610:C:A	26
1	20834653	20834654	MUL1	1:20790257:CCATCATCATCAT:CCATCAT	26
1	20834653	20834654	MUL1	1:20826782:CCT:C	26
1	20834653	20834654	MUL1	1:20834610:C:A	26
1	20834653	20834654	MUL1	1:21041074:G:A	26
1	20987861	20987862	DDOST	1:20951557:A:G	27
1	20987861	20987862	DDOST	1:20953858:T:G	27
1	20987861	20987862	DDOST	1:20978832:T:C	27
1	20987861	20987862	DDOST	1:21011355:T:C	27
1	20999512	20999513	KIF17	1:21001158:G:A	27
1	20999512	20999513	KIF17	1:21009611:T:A	27
1	20999512	20999513	KIF17	1:21027671:A:G	27
1	21113158	21113159	HP1BP3	1:21145936:ATATT:ATATTTATT	27
1	21113158	21113159	HP1BP3	1:21264308:T:C	27
1	21438102	21438103	EIF4G3	1:20863417:A:G	27
1	21438102	21438103	EIF4G3	1:21086373:AT:A	27
1	21438102	21438103	EIF4G3	1:21351885:C:T	27
1	21438102	21438103	EIF4G3	1:21378410:CAT:C	27
1	21438102	21438103	EIF4G3	1:21531486:A:G	27
1	21438102	21438103	EIF4G3	1:22314034:C:T	27
1	21671629	21671630	ECE1	1:21453078:G:C	28
1	21671629	21671630	ECE1	1:21587445:C:G	28
1	21671629	21671630	ECE1	1:21645876:C:A	28
1	21671629	21671630	ECE1	1:21651645:C:T	28
1	21671629	21671630	ECE1	1:21667435:C:CG	28
1	21671629	21671630	ECE1	1:21673298:G:A	28
1	21671629	21671630	ECE1	1:21674373:T:G	28
1	21671629	21671630	ECE1	1:21675953:G:A	28
1	21671629	21671630	ECE1	1:22074348:G:A	28
1	22354831	22354832	LINC00339	1:21652351:C:T	29
1	22354831	22354832	LINC00339	1:22287544:C:T	29
1	22354831	22354832	LINC00339	1:22299523:T:G	29
1	22354831	22354832	LINC00339	1:22341714:T:C	29
1	22354831	22354832	LINC00339	1:22348104:C:T	29
1	22354831	22354832	LINC00339	1:22352108:C:T	29
1	22354831	22354832	LINC00339	1:22358573:T:C	29
1	22354831	22354832	LINC00339	1:22404139:C:G	29
1	22354831	22354832	LINC00339	1:22479193:C:A	29
1	22354831	22354832	LINC00339	1:22481306:C:T	29
1	22379789	22379790	CDC42	1:22341714:T:C	29
1	22379789	22379790	CDC42	1:22346184:T:C	29
1	22379789	22379790	CDC42	1:22395251:C:G	29
1	22379789	22379790	CDC42	1:22428775:TAC:T	29
1	22379789	22379790	CDC42	1:22432419:T:C	29
1	22379789	22379790	CDC42	1:22459578:G:A	29
1	22379789	22379790	CDC42	1:22495601:C:T	29
1	22379789	22379790	CDC42	1:23202058:A:G	29
1	22427105	22427106	RP1-224A6.9	1:22357431:CAGAA:C	29
1	24111681	24111682	PITHD1	1:23448515:A:T	30
1	24111681	24111682	PITHD1	1:23567667:C:CG	30
1	24111681	24111682	PITHD1	1:23975918:G:A	30
1	24111681	24111682	PITHD1	1:24077206:ATCT:A	30
1	24111681	24111682	PITHD1	1:24244877:C:CA	30
1	24111681	24111682	PITHD1	1:24411138:T:C	30
1	24111681	24111682	PITHD1	1:24523112:T:A	30
1	24120581	24120582	LYPLA2	1:24065770:C:T	30
1	24120581	24120582	LYPLA2	1:24341697:ACT:A	30
1	24127262	24127263	GALE	1:24021224:C:T	30
1	24127262	24127263	GALE	1:24100223:C:T	30
1	24127262	24127263	GALE	1:24207777:G:A	30
1	24127262	24127263	GALE	1:24422536:C:G	30
1	24127262	24127263	GALE	1:24490427:A:G	30
1	24127262	24127263	GALE	1:24924894:C:T	30
1	24144022	24144023	HMGCL	1:24104833:CG:C	30
1	24144022	24144023	HMGCL	1:24152874:T:C	30
1	24194783	24194784	FUCA1	1:24179557:T:A	30
1	24194783	24194784	FUCA1	1:24222029:G:A	30
1	24194783	24194784	FUCA1	1:24288528:TTAAAC:T	30
1	24194783	24194784	FUCA1	1:24847334:AAAAAT:A	30
1	24285548	24285549	CNR2	1:24030552:T:TA	30
1	24285548	24285549	CNR2	1:24208236:T:C	30
1	24285548	24285549	CNR2	1:24222029:G:A	30
1	24285548	24285549	CNR2	1:24479402:GT:G	30
1	24287457	24287458	PNRC2	1:24288476:T:C	30
1	24287457	24287458	PNRC2	1:24375689:G:C	30
1	24287457	24287458	PNRC2	1:24400430:A:T	30
1	24287457	24287458	PNRC2	1:24454204:G:T	30
1	24513737	24513738	IFNLR1	1:24512881:G:T	31
1	24513737	24513738	IFNLR1	1:24513608:C:T	31
1	24743084	24743085	STPG1	1:24698029:C:T	32
1	24743084	24743085	STPG1	1:24716529:C:A	32
1	24743084	24743085	STPG1	1:24728916:ATCT:A	32
1	24743084	24743085	STPG1	1:24734386:A:G	32
1	24782655	24782656	NIPAL3	1:24745615:G:A	32
1	24782655	24782656	NIPAL3	1:24765378:TA:T	32
1	24782655	24782656	NIPAL3	1:24812795:G:A	32
1	24782655	24782656	NIPAL3	1:24889450:A:T	32
1	24859603	24859604	RCAN3	1:24815402:G:C	32
1	24859603	24859604	RCAN3	1:24831663:C:T	32
1	24859603	24859604	RCAN3	1:24862649:A:G	32
1	24882514	24882515	RP4-594I10.3	1:24831663:C:T	32
1	24882514	24882515	RP4-594I10.3	1:24862649:A:G	32
1	24882514	24882515	RP4-594I10.3	1:24872993:GA:G	32
1	24996073	24996074	SRRM1	1:24946754:T:C	33
1	25071899	25071900	CLIC4	1:24494113:G:T	33
1	25071899	25071900	CLIC4	1:25027609:A:C	33
1	25071899	25071900	CLIC4	1:25054223:C:G	33
1	25071899	25071900	CLIC4	1:25079359:G:A	33
1	25291611	25291612	RUNX3	1:24836587:A:G	34
1	25291611	25291612	RUNX3	1:25158714:A:AT	34
1	25291611	25291612	RUNX3	1:25186069:T:C	34
1	25291611	25291612	RUNX3	1:25249252:C:A	34
1	25291611	25291612	RUNX3	1:25334268:T:C	34
1	25574327	25574328	RP3-465N24.6	1:25592642:T:<CN0>:25661222	34
1	25574327	25574328	RP3-465N24.6	1:25594264:C:G	34
1	25663708	25663709	C1orf63	1:25570081:T:C	35
1	25663708	25663709	C1orf63	1:25572984:T:G	35
1	25663708	25663709	C1orf63	1:25592642:T:<CN0>:25661222	35
1	25669082	25669083	TMEM50A	1:24764744:G:A	35
1	25669082	25669083	TMEM50A	1:25592642:T:<CN0>:25661222	35
1	25669082	25669083	TMEM50A	1:25687308:C:G	35
1	25669082	25669083	TMEM50A	1:25695835:G:A	35
1	25669082	25669083	TMEM50A	1:25736299:A:T	35
1	25669082	25669083	TMEM50A	1:25760920:C:T	35
1	25747338	25747339	RHCE	1:25406674:C:A	35
1	25747338	25747339	RHCE	1:25650632:G:C	35
1	25775383	25775384	TMEM57	1:25642760:A:G	35
1	25891081	25891082	LDLRAP1	1:25890835:G:A	35
1	25891081	25891082	LDLRAP1	1:25908046:G:C	35
1	25907968	25907969	RP11-70P17.1	1:25908195:G:A	35
1	26107204	26107205	MAN1C1	1:25893242:T:C	35
1	26107204	26107205	MAN1C1	1:25993117:C:A	35
1	26107204	26107205	MAN1C1	1:26015367:T:C	35
1	26107204	26107205	MAN1C1	1:26057416:A:C	35
1	26107204	26107205	MAN1C1	1:26073524:T:A	35
1	26139218	26139219	SEPN1	1:25960205:G:T	35
1	26139218	26139219	SEPN1	1:26057416:A:C	35
1	26139218	26139219	SEPN1	1:26130199:G:GT	35
1	26139218	26139219	SEPN1	1:26139444:G:A	35
1	26140463	26140464	RP1-317E23.6	1:26402820:A:C	35
1	26185902	26185903	AUNIP	1:26127425:G:A	36
1	26197743	26197744	PAQR7	1:25428909:G:A	36
1	26197743	26197744	PAQR7	1:26202426:C:T	36
1	26231979	26231980	STMN1	1:26223815:AAAG:A	36
1	26231979	26231980	STMN1	1:26338183:A:G	36
1	26324545	26324546	PAFAH2	1:25419396:G:C	36
1	26324545	26324546	PAFAH2	1:26301699:C:T	36
1	26324545	26324546	PAFAH2	1:26304949:T:A	36
1	26324545	26324546	PAFAH2	1:26355350:G:A	36
1	26496432	26496433	ZNF593	1:26497340:A:C	37
1	26496432	26496433	ZNF593	1:26519293:G:A	37
1	26496432	26496433	ZNF593	1:26583419:G:GGT	37
1	26513783	26513784	CNKSR1	1:25881912:G:A	37
1	26513783	26513784	CNKSR1	1:26440129:A:G	37
1	26513783	26513784	CNKSR1	1:26506790:A:G	37
1	26513783	26513784	CNKSR1	1:26511700:A:G	37
1	26513783	26513784	CNKSR1	1:26527884:G:A	37
1	26513783	26513784	CNKSR1	1:26573220:T:A	37
1	26597955	26597956	CEP85	1:25948442:GA:G	37
1	26597955	26597956	CEP85	1:26527699:T:C	37
1	26597955	26597956	CEP85	1:26557618:A:T	37
1	26597955	26597956	CEP85	1:26645955:G:GA	37
1	26597955	26597956	CEP85	1:26711978:T:C	37
1	26606612	26606613	SH3BGRL3	1:25697212:CTATTT:C	37
1	26606612	26606613	SH3BGRL3	1:25910624:T:G	37
1	26606612	26606613	SH3BGRL3	1:26050872:G:A	37
1	26606612	26606613	SH3BGRL3	1:26338474:TA:T	37
1	26606612	26606613	SH3BGRL3	1:26525855:G:A	37
1	26606612	26606613	SH3BGRL3	1:26577985:G:A	37
1	26606612	26606613	SH3BGRL3	1:26596556:C:T	37
1	26606612	26606613	SH3BGRL3	1:26637218:TAAA:T	37
1	26606612	26606613	SH3BGRL3	1:27385141:CT:C	37
1	26633066	26633067	UBXN11	1:25956043:C:T	37
1	26633066	26633067	UBXN11	1:26461467:CA:C	37
1	26633066	26633067	UBXN11	1:26520292:G:T	37
1	26633066	26633067	UBXN11	1:26525667:A:G	37
1	26633066	26633067	UBXN11	1:26645955:G:GA	37
1	26633066	26633067	UBXN11	1:26684385:A:G	37
1	26633066	26633067	UBXN11	1:27552754:GTTTTTTTTTTTTT:G	37
1	26644448	26644449	CD52	1:25697212:CTATTT:C	37
1	26644448	26644449	CD52	1:25979175:G:A	37
1	26644448	26644449	CD52	1:26009647:G:A	37
1	26644448	26644449	CD52	1:26029888:G:A	37
1	26644448	26644449	CD52	1:26142710:G:A	37
1	26644448	26644449	CD52	1:26255731:T:C	37
1	26644448	26644449	CD52	1:26256174:G:A	37
1	26644448	26644449	CD52	1:26384013:A:G	37
1	26644448	26644449	CD52	1:26445915:T:A	37
1	26644448	26644449	CD52	1:26466253:G:A	37
1	26644448	26644449	CD52	1:26523425:T:TTGAG	37
1	26644448	26644449	CD52	1:26525667:A:G	37
1	26644448	26644449	CD52	1:26529061:G:A	37
1	26644448	26644449	CD52	1:26577985:G:A	37
1	26644448	26644449	CD52	1:26618467:G:A	37
1	26644448	26644449	CD52	1:26620846:C:CA	37
1	26644448	26644449	CD52	1:26648033:C:T	37
1	26644448	26644449	CD52	1:26699851:G:A	37
1	26644448	26644449	CD52	1:26701259:A:T	37
1	26644448	26644449	CD52	1:26702376:T:C	37
1	26644448	26644449	CD52	1:26722997:T:C	37
1	26644448	26644449	CD52	1:26814535:A:C	37
1	26644448	26644449	CD52	1:27385141:CT:C	37
1	26644448	26644449	CD52	1:27537990:C:T	37
1	26644448	26644449	CD52	1:27544630:G:A	37
1	26644448	26644449	CD52	1:27567729:A:G	37
1	26680620	26680621	AIM1L	1:26573217:CT:C	37
1	26680620	26680621	AIM1L	1:26681306:G:A	37
1	26680620	26680621	AIM1L	1:26690180:G:A	37
1	26680620	26680621	AIM1L	1:26709720:G:A	37
1	26680620	26680621	AIM1L	1:26819118:C:CA	37
1	26700942	26700943	ZNF683	1:26608828:G:A	37
1	26700942	26700943	ZNF683	1:26699157:T:C	37
1	26772854	26772855	DHDDS	1:26685985:TTTC:T	37
1	26772854	26772855	DHDDS	1:26750983:A:G	37
1	26772854	26772855	DHDDS	1:26771574:C:CCATT	37
1	26799919	26799920	HMGN2	1:26290693:C:T	37
1	26799919	26799920	HMGN2	1:26780724:G:A	37
1	26799919	26799920	HMGN2	1:26804796:C:G	37
1	26799919	26799920	HMGN2	1:26805169:C:T	37
1	26898760	26898761	RPS6KA1	1:26871200:C:T	38
1	26898760	26898761	RPS6KA1	1:26900735:C:G	38
1	27101360	27101361	ARID1A	1:26174335:CT:C	38
1	27101360	27101361	ARID1A	1:27090772:A:T	38
1	27115418	27115419	PIGV	1:26855265:C:T	38
1	27115418	27115419	PIGV	1:27138393:C:T	38
1	27177619	27177620	ZDHHC18	1:26904660:G:A	38
1	27177619	27177620	ZDHHC18	1:26996144:TTA:T	38
1	27177619	27177620	ZDHHC18	1:27142554:T:C	38
1	27177619	27177620	ZDHHC18	1:27335529:GGAATGCAGT:G	38
1	27189632	27189633	SFN	1:27173728:G:A	38
1	27189632	27189633	SFN	1:27323282:A:AGT	38
1	27215430	27215431	GPN2	1:27536538:G:A	38
1	27215430	27215431	GPN2	1:27555712:T:C	38
1	27219382	27219383	GPATCH3	1:26533979:G:T	38
1	27816561	27816562	WASF2	1:27718954:A:G	39
1	27816561	27816562	WASF2	1:27981867:G:A	39
1	27930941	27930942	AHDC1	1:27206828:A:G	39
1	27952750	27952751	FGR	1:27716697:G:A	39
1	27952750	27952751	FGR	1:27958339:C:T	39
1	28071284	28071285	FAM76A	1:27619926:T:TA	39
1	28136757	28136758	STX12	1:28287255:C:T	39
1	28173600	28173601	PPP1R8	1:27290650:T:G	40
1	28209908	28209909	THEMIS2	1:28186506:A:C	40
1	28209908	28209909	THEMIS2	1:28209002:C:T	40
1	28209908	28209909	THEMIS2	1:28209305:A:G	40
1	28209908	28209909	THEMIS2	1:28214281:G:C	40
1	28209908	28209909	THEMIS2	1:28277583:T:G	40
1	28209908	28209909	THEMIS2	1:29129932:T:C	40
1	28241098	28241099	RPA2	1:27372758:C:CT	40
1	28241098	28241099	RPA2	1:28017518:G:T	40
1	28241098	28241099	RPA2	1:28028977:C:G	40
1	28241098	28241099	RPA2	1:28219658:C:G	40
1	28241098	28241099	RPA2	1:28220311:G:A	40
1	28241098	28241099	RPA2	1:28222588:TTTTG:T	40
1	28241098	28241099	RPA2	1:28228797:C:CT	40
1	28241098	28241099	RPA2	1:28240056:G:A	40
1	28241098	28241099	RPA2	1:28263331:A:C	40
1	28241098	28241099	RPA2	1:28268573:C:T	40
1	28241098	28241099	RPA2	1:28268835:A:C	40
1	28241098	28241099	RPA2	1:28561512:AT:A	40
1	28241098	28241099	RPA2	1:28585274:C:A	40
1	28241098	28241099	RPA2	1:28631127:AAGGG:GAGGG	40
1	28241098	28241099	RPA2	1:28844612:T:C	40
1	28241098	28241099	RPA2	1:29047377:C:G	40
1	28241098	28241099	RPA2	1:29140112:C:G	40
1	28241098	28241099	RPA2	1:29145021:G:A	40
1	28241098	28241099	RPA2	1:29150817:T:C	40
1	28241098	28241099	RPA2	1:29163149:T:G	40
1	28261620	28261621	SMPDL3B	1:27963255:A:T	40
1	28261620	28261621	SMPDL3B	1:28209362:T:C	40
1	28261620	28261621	SMPDL3B	1:28213032:AG:A	40
1	28261620	28261621	SMPDL3B	1:28912450:A:C	40
1	28290147	28290148	XKR8	1:28253877:C:CA	40
1	28290147	28290148	XKR8	1:28277669:T:C	40
1	28290147	28290148	XKR8	1:28290746:A:G	40
1	28290147	28290148	XKR8	1:28390797:A:G	40
1	28290147	28290148	XKR8	1:28402924:C:T	40
1	28362189	28362190	EYA3	1:27565094:T:A	40
1	28362189	28362190	EYA3	1:27995873:AGGGAGAT:A	40
1	28362189	28362190	EYA3	1:28301903:G:A	40
1	28362189	28362190	EYA3	1:28318801:A:G	40
1	28362189	28362190	EYA3	1:28339207:T:C	40
1	28362189	28362190	EYA3	1:28391015:T:A	40
1	28362189	28362190	EYA3	1:28401024:CTT:C	40
1	28362189	28362190	EYA3	1:28415089:T:C	40
1	28362189	28362190	EYA3	1:28523342:A:G	40
1	28362189	28362190	EYA3	1:28578385:C:T	40
1	28362189	28362190	EYA3	1:28917548:G:T	40
1	28362189	28362190	EYA3	1:29176593:T:C	40
1	28520383	28520384	PTAFR	1:27938381:G:T	40
1	28520383	28520384	PTAFR	1:28310645:T:G	40
1	28520383	28520384	PTAFR	1:28469369:A:T	40
1	28520383	28520384	PTAFR	1:29207796:C:A	40
1	28559530	28559531	DNAJC8	1:28560136:C:CT	40
1	29424098	29424099	EPB41	1:29180414:G:T	41
1	29424098	29424099	EPB41	1:29295486:CCA:C	41
1	29424098	29424099	EPB41	1:29419249:G:T	41
1	29424098	29424099	EPB41	1:29517716:G:C	41
1	29424098	29424099	EPB41	1:29779744:G:T	41
1	29424098	29424099	EPB41	1:30282735:AG:A	41
1	29449012	29449013	TMEM200B	1:29153786:T:A	41
1	29449012	29449013	TMEM200B	1:29272776:C:T	41
1	29495150	29495151	SRSF4	1:29459117:A:G	41
1	29495150	29495151	SRSF4	1:29461855:G:C	41
1	29557453	29557454	MECR	1:29457478:G:T	41
1	29557453	29557454	MECR	1:29570419:T:G	41
1	29649729	29649730	PTPRU	1:29567093:G:A	42
1	29649729	29649730	PTPRU	1:29594563:T:C	42
1	29649729	29649730	PTPRU	1:29640621:G:T	42
1	31192097	31192098	MATN1	1:31216969:G:A	43
1	31230603	31230604	LAPTM5	1:31206637:C:T	43
1	31230603	31230604	LAPTM5	1:31224193:C:T	43
1	31230603	31230604	LAPTM5	1:31231333:G:A	43
1	31230603	31230604	LAPTM5	1:31763540:C:T	43
1	31353615	31353616	SDC3	1:31226375:A:T	43
1	31353615	31353616	SDC3	1:31360942:A:G	43
1	31353615	31353616	SDC3	1:31505073:C:A	43
1	31353615	31353616	SDC3	1:31546448:C:A	43
1	31353615	31353616	SDC3	1:31638859:G:A	43
1	31769628	31769629	SNRNP40	1:31225684:G:A	44
1	31769628	31769629	SNRNP40	1:31736188:AT:A	44
1	31769893	31769894	ZCCHC17	1:31160845:A:G	44
1	31769893	31769894	ZCCHC17	1:31777119:C:CT	44
1	31849696	31849697	FABP3	1:31816535:ATT:A	44
1	31886659	31886660	SERINC2	1:31360031:T:C	44
1	31886659	31886660	SERINC2	1:31517565:C:G	44
1	31886659	31886660	SERINC2	1:31576222:C:CA	44
1	31886659	31886660	SERINC2	1:31613935:T:C	44
1	31886659	31886660	SERINC2	1:31617790:C:T	44
1	31886659	31886660	SERINC2	1:31685266:TTA:T	44
1	31886659	31886660	SERINC2	1:31704642:G:A	44
1	31886659	31886660	SERINC2	1:31772955:C:T	44
1	31886659	31886660	SERINC2	1:31832984:G:A	44
1	31886659	31886660	SERINC2	1:31842950:C:CA	44
1	31886659	31886660	SERINC2	1:31866536:T:C	44
1	31886659	31886660	SERINC2	1:31894594:C:T	44
1	31886659	31886660	SERINC2	1:31901133:C:T	44
1	31886659	31886660	SERINC2	1:31904769:T:C	44
1	31886659	31886660	SERINC2	1:31968208:G:A	44
1	31886659	31886660	SERINC2	1:32011877:T:C	44
1	31886659	31886660	SERINC2	1:32013191:G:A	44
1	31886659	31886660	SERINC2	1:32013734:C:A	44
1	31886659	31886660	SERINC2	1:32018105:G:T	44
1	31886659	31886660	SERINC2	1:32026987:G:A	44
1	31886659	31886660	SERINC2	1:32052145:G:A	44
1	31886659	31886660	SERINC2	1:32492228:A:G	44
1	31987963	31987964	RP11-439L8.4	1:31926776:G:A	44
1	31987963	31987964	RP11-439L8.4	1:31972565:C:G	44
1	31987963	31987964	RP11-439L8.4	1:31974713:T:C	44
1	32667296	32667297	CCDC28B	1:32980707:T:C	45
1	32674696	32674697	DCDC2B	1:32052145:G:A	45
1	32687919	32687920	TMEM234	1:32517271:C:G	45
1	32687919	32687920	TMEM234	1:32712515:C:T	45
1	32688145	32688146	EIF3I	1:32438515:T:C	45
1	32688145	32688146	EIF3I	1:32551080:G:A	45
1	32688145	32688146	EIF3I	1:33348860:C:T	45
1	32712833	32712834	FAM167B	1:32437752:CA:C	45
1	32712833	32712834	FAM167B	1:32712515:C:T	45
1	32741220	32741221	LCK	1:32713199:A:G	45
1	32741220	32741221	LCK	1:33355897:G:A	45
1	32797136	32797137	HDAC1	1:31918631:C:CCACACA	45
1	32797136	32797137	HDAC1	1:32243075:C:T	45
1	32797136	32797137	HDAC1	1:32708704:T:TTTATTTATTTATTTATTTATTTA	45
1	32797136	32797137	HDAC1	1:33771312:C:T	45
1	32801979	32801980	MARCKSL1	1:32472712:GA:G	45
1	32801979	32801980	MARCKSL1	1:33119404:T:C	45
1	32801979	32801980	MARCKSL1	1:33189603:CA:C	45
1	32827797	32827798	TSSK3	1:32832292:A:G	45
1	32827797	32827798	TSSK3	1:32866717:G:A	45
1	32827797	32827798	TSSK3	1:33695006:CTT:C	45
1	32829878	32829879	FAM229A	1:32590108:CT:C	45
1	32829878	32829879	FAM229A	1:32831543:C:T	45
1	32829878	32829879	FAM229A	1:32832292:A:G	45
1	32829878	32829879	FAM229A	1:33751075:A:G	45
1	32860025	32860026	BSDC1	1:32966168:C:G	45
1	33430285	33430286	RNF19B	1:33401404:T:G	46
1	33430285	33430286	RNF19B	1:33446879:A:C	46
1	33430285	33430286	RNF19B	1:33455798:G:A	46
1	33430285	33430286	RNF19B	1:33563453:C:A	46
1	33430285	33430286	RNF19B	1:33829960:GAC:G	46
1	33502468	33502469	AK2	1:33483343:C:T	46
1	33502468	33502469	AK2	1:34169837:ATTGT:A	46
1	33502468	33502469	AK2	1:34363085:G:T	46
1	33560244	33560245	ADC	1:32754338:T:C	46
1	33560244	33560245	ADC	1:33550413:T:C	46
1	33560244	33560245	ADC	1:33566772:T:C	46
1	35220647	35220648	GJB5	1:34273806:C:T	47
1	35220647	35220648	GJB5	1:35264062:G:A	47
1	35220647	35220648	GJB5	1:35309256:G:A	47
1	36348809	36348810	AGO1	1:36147290:G:A	48
1	36348809	36348810	AGO1	1:36179708:C:T	48
1	36395715	36395716	RP4-789D17.5	1:36516392:CA:C	48
1	36552851	36552852	TEKT2	1:36314003:A:G	49
1	36552851	36552852	TEKT2	1:36314466:A:G	49
1	36552851	36552852	TEKT2	1:36392601:G:A	49
1	36552851	36552852	TEKT2	1:36549082:C:G	49
1	36552851	36552852	TEKT2	1:36549664:G:A	49
1	36565849	36565850	COL8A2	1:35713851:ACT:A	49
1	36565849	36565850	COL8A2	1:36666502:C:CA	49
1	36614887	36614888	TRAPPC3	1:36602202:T:C	49
1	36644621	36644622	MAP7D1	1:36568272:G:T	49
1	36644621	36644622	MAP7D1	1:36586692:T:TA	49
1	36644621	36644622	MAP7D1	1:36589416:G:T	49
1	36644621	36644622	MAP7D1	1:36634414:G:A	49
1	36755318	36755319	THRAP3	1:36829700:T:C	49
1	36785640	36785641	SH3D21	1:36261577:A:G	49
1	36785640	36785641	SH3D21	1:36789356:G:C	49
1	36789215	36789216	EVA1B	1:36789356:G:C	49
1	36789334	36789335	RP11-268J15.5	1:36787888:G:A	49
1	36851476	36851477	STK40	1:36436778:T:A	49
1	36851476	36851477	STK40	1:36841347:C:T	49
1	36863478	36863479	LSM10	1:36849632:CT:C	49
1	36863478	36863479	LSM10	1:36900902:GT:G	49
1	36863478	36863479	LSM10	1:36916454:C:T	49
1	36863478	36863479	LSM10	1:36928903:T:C	49
1	36915887	36915888	OSCP1	1:36911913:T:C	49
1	36915887	36915888	OSCP1	1:37498102:A:G	49
1	36929945	36929946	MRPS15	1:36888624:GTAA:G	49
1	36929945	36929946	MRPS15	1:36927733:G:A	49
1	36947651	36947652	CSF3R	1:36943916:C:G	50
1	36947651	36947652	CSF3R	1:36952851:G:A	50
1	37947290	37947291	ZC3H12A	1:37913357:G:A	51
1	37947290	37947291	ZC3H12A	1:38507988:C:T	51
1	37979120	37979121	MEAF6	1:37772682:C:T	51
1	37979120	37979121	MEAF6	1:37991659:C:T	51
1	37979120	37979121	MEAF6	1:38010243:G:A	51
1	38019890	38019891	SNIP1	1:37956469:T:TA	51
1	38019890	38019891	SNIP1	1:37993065:A:ATTAT	51
1	38019890	38019891	SNIP1	1:38035286:G:T	51
1	38019890	38019891	SNIP1	1:38188253:T:G	51
1	38061535	38061536	GNL2	1:37987742:T:C	51
1	38061535	38061536	GNL2	1:38093319:CACAAAACAAA:C	51
1	38157913	38157914	C1orf109	1:38159421:A:C	51
1	38157913	38157914	C1orf109	1:38171779:CTT:C	51
1	38158152	38158153	CDCA8	1:38173694:A:G	51
1	38465103	38465104	FHL3	1:37853633:C:T	52
1	38465103	38465104	FHL3	1:37892929:C:CA	52
1	38465103	38465104	FHL3	1:37941662:G:A	52
1	38465103	38465104	FHL3	1:38089114:C:T	52
1	38465103	38465104	FHL3	1:38175950:C:T	52
1	38465103	38465104	FHL3	1:38211792:G:A	52
1	38465103	38465104	FHL3	1:38313176:T:C	52
1	38465103	38465104	FHL3	1:38317532:A:T	52
1	38465103	38465104	FHL3	1:38416730:G:A	52
1	38465103	38465104	FHL3	1:38456028:TGAG:T	52
1	38465103	38465104	FHL3	1:38456106:G:A	52
1	38465103	38465104	FHL3	1:38465315:G:A	52
1	38465103	38465104	FHL3	1:38465418:C:T	52
1	38465103	38465104	FHL3	1:38515058:T:A	52
1	38465103	38465104	FHL3	1:38948624:GATATATATAT:G	52
1	38482254	38482255	UTP11L	1:38241396:T:<INS:ME:SVA>:38241718	52
1	38482254	38482255	UTP11L	1:38455891:G:C	52
1	39491989	39491990	NDUFS5	1:39451857:A:C	53
1	39491989	39491990	NDUFS5	1:39453785:G:A	53
1	39491989	39491990	NDUFS5	1:39496079:GA:G	53
1	39491989	39491990	NDUFS5	1:39513408:G:GT	53
1	39876150	39876151	KIAA0754	1:39622638:CT:C	54
1	39876150	39876151	KIAA0754	1:39635445:CT:C	54
1	39876150	39876151	KIAA0754	1:39967774:G:C	54
1	39934314	39934315	MACF1	1:39531112:CA:C	54
1	39934314	39934315	MACF1	1:39578532:A:G	54
1	39934314	39934315	MACF1	1:39662602:C:T	54
1	39934314	39934315	MACF1	1:39662654:C:T	54
1	39934314	39934315	MACF1	1:40012882:G:A	54
1	39957317	39957318	BMP8A	1:39926824:G:A	54
1	39957317	39957318	BMP8A	1:40020020:C:A	54
1	39957317	39957318	BMP8A	1:40251291:C:T	54
1	40042458	40042459	PABPC4	1:39427258:CAAA:C	54
1	40042458	40042459	PABPC4	1:39629008:G:C	54
1	40042458	40042459	PABPC4	1:39975241:C:G	54
1	40042458	40042459	PABPC4	1:40035928:G:T	54
1	40042458	40042459	PABPC4	1:40036944:G:A	54
1	40042458	40042459	PABPC4	1:40118037:T:C	54
1	40042458	40042459	PABPC4	1:40450018:T:A	54
1	40098671	40098672	HEYL	1:40128220:CA:C	55
1	40098671	40098672	HEYL	1:40201007:A:G	55
1	40098671	40098672	HEYL	1:41051233:T:C	55
1	40157360	40157361	HPCAL4	1:39423848:A:G	55
1	40157360	40157361	HPCAL4	1:39662654:C:T	55
1	40157360	40157361	HPCAL4	1:40142117:CAA:C	55
1	40157360	40157361	HPCAL4	1:40151076:C:G	55
1	40157360	40157361	HPCAL4	1:40152117:G:A	55
1	40157360	40157361	HPCAL4	1:40154634:C:T	55
1	40157360	40157361	HPCAL4	1:40157508:A:C	55
1	40157360	40157361	HPCAL4	1:40158374:A:G	55
1	40157360	40157361	HPCAL4	1:40163589:A:G	55
1	40157360	40157361	HPCAL4	1:40168072:G:C	55
1	40157360	40157361	HPCAL4	1:40289570:C:T	55
1	40226870	40226871	PPIE	1:40203722:T:C	55
1	40536141	40536142	CAP1	1:39568113:G:C	56
1	40536141	40536142	CAP1	1:40526396:A:G	56
1	40536141	40536142	CAP1	1:40533358:G:A	56
1	40536141	40536142	CAP1	1:40538101:G:A	56
1	40536141	40536142	CAP1	1:40546209:C:T	56
1	40562724	40562725	PPT1	1:40493184:T:C	56
1	40562724	40562725	PPT1	1:40493190:T:C	56
1	40562724	40562725	PPT1	1:40548254:C:T	56
1	40562724	40562725	PPT1	1:40548900:A:G	56
1	40562724	40562725	PPT1	1:40549563:T:G	56
1	40562724	40562725	PPT1	1:40555723:T:G	56
1	40562724	40562725	PPT1	1:40558511:A:G	56
1	40562724	40562725	PPT1	1:40560458:A:G	56
1	40562724	40562725	PPT1	1:40562993:T:C	56
1	40562724	40562725	PPT1	1:40564241:T:A	56
1	40562724	40562725	PPT1	1:40687480:G:A	56
1	40562724	40562725	PPT1	1:40775229:G:T	56
1	40562724	40562725	PPT1	1:41328850:A:G	56
1	40627044	40627045	RLF	1:40565508:A:G	56
1	40756316	40756317	ZMPSTE24	1:40565508:A:G	56
1	40756316	40756317	ZMPSTE24	1:40761403:A:G	56
1	40756316	40756317	ZMPSTE24	1:40857530:A:C	56
1	40782944	40782945	COL9A2	1:40871497:A:G	56
1	40879648	40879649	SMAP2	1:40807033:T:C	56
1	40879648	40879649	SMAP2	1:40846201:C:CT	56
1	40879648	40879649	SMAP2	1:40864084:A:AC	56
1	40915778	40915779	ZFP69B	1:40914822:A:C	56
1	40954817	40954818	ZFP69	1:40975866:CT:C	56
1	40954817	40954818	ZFP69	1:41002185:CT:C	56
1	40974756	40974757	EXO5	1:40940020:A:G	56
1	40974756	40974757	EXO5	1:40951486:T:C	56
1	40974756	40974757	EXO5	1:40989620:C:T	56
1	41006985	41006986	ZNF684	1:40112055:G:A	56
1	41827593	41827594	FOXO6	1:41612657:C:G	57
1	41827593	41827594	FOXO6	1:41835685:C:T	57
1	42335300	42335301	HIVEP3	1:41969327:T:C	58
1	42335300	42335301	HIVEP3	1:42000567:G:C	58
1	42335300	42335301	HIVEP3	1:42201847:T:A	58
1	42335300	42335301	HIVEP3	1:42202114:G:A	58
1	42335300	42335301	HIVEP3	1:42296145:A:G	58
1	42335300	42335301	HIVEP3	1:42366988:A:G	58
1	42335300	42335301	HIVEP3	1:42400931:A:T	58
1	43259335	43259336	C1orf50	1:43238031:A:G	59
1	43259335	43259336	C1orf50	1:43258845:C:A	59
1	43282922	43282923	CCDC23	1:43297883:A:G	59
1	43295585	43295586	ERMAP	1:42929457:G:A	59
1	43295585	43295586	ERMAP	1:43317793:G:A	59
1	43424529	43424530	SLC2A1	1:43423955:T:C	60
1	43424529	43424530	SLC2A1	1:43459636:A:G	60
1	43424774	43424775	SLC2A1-AS1	1:43340246:C:CTTT	60
1	43424774	43424775	SLC2A1-AS1	1:43411829:G:A	60
1	43424774	43424775	SLC2A1-AS1	1:43416133:T:C	60
1	43424774	43424775	SLC2A1-AS1	1:43450074:AT:A	60
1	43424774	43424775	SLC2A1-AS1	1:43616692:T:A	60
1	43681026	43681027	WDR65	1:43692983:A:T	61
1	43716061	43716062	EBNA1BP2	1:42850403:A:G	61
1	43716061	43716062	EBNA1BP2	1:43638185:A:G	61
1	43785133	43785134	TIE1	1:43765089:A:G	61
1	43785133	43785134	TIE1	1:44316578:T:C	61
1	43785133	43785134	TIE1	1:44386445:G:A	61
1	43785133	43785134	TIE1	1:44451114:GA:G	61
1	43803519	43803520	MPL	1:44414676:T:C	61
1	43826728	43826729	CDC20	1:43927174:C:T	61
1	43833635	43833636	ELOVL1	1:43850473:A:G	61
1	43833635	43833636	ELOVL1	1:44145130:A:G	61
1	43833635	43833636	ELOVL1	1:44147579:GT:G	61
1	43853317	43853318	MED8	1:43824865:C:T	61
1	43853317	43853318	MED8	1:43831545:C:T	61
1	43853317	43853318	MED8	1:44008661:G:T	61
1	43853317	43853318	MED8	1:44514883:G:C	61
1	43910922	43910923	SZT2	1:43642673:A:G	61
1	43910922	43910923	SZT2	1:43824865:C:T	61
1	43910922	43910923	SZT2	1:43843602:G:T	61
1	43910922	43910923	SZT2	1:43855626:G:C	61
1	43910922	43910923	SZT2	1:43884839:A:C	61
1	43910922	43910923	SZT2	1:44073145:C:G	61
1	43919478	43919479	HYI	1:43804340:G:A	61
1	43919478	43919479	HYI	1:43826099:A:G	61
1	43919478	43919479	HYI	1:43827190:C:A	61
1	43919478	43919479	HYI	1:43901458:T:G	61
1	43919478	43919479	HYI	1:43916642:T:C	61
1	43919478	43919479	HYI	1:43975238:G:A	61
1	43919478	43919479	HYI	1:44212080:G:A	61
1	45452266	45452267	EIF2B3	1:45471980:A:AT	62
1	45472787	45472788	HECTD3	1:45441066:CT:C	62
1	45472787	45472788	HECTD3	1:45569403:G:A	62
1	45472787	45472788	HECTD3	1:46032307:A:G	62
1	45472787	45472788	HECTD3	1:46059205:C:A	62
1	45480218	45480219	UROD	1:45177071:G:A	62
1	45480218	45480219	UROD	1:45278364:C:T	62
1	45480218	45480219	UROD	1:45464450:A:C	62
1	45771880	45771881	ZSWIM5	1:45017067:G:A	62
1	45771880	45771881	ZSWIM5	1:45295296:C:T	62
1	45771880	45771881	ZSWIM5	1:45483812:C:G	62
1	45771880	45771881	ZSWIM5	1:45677199:G:GAAA	62
1	45771880	45771881	ZSWIM5	1:45716466:TA:TAA	62
1	45771880	45771881	ZSWIM5	1:46325608:C:T	62
1	45805906	45805907	MUTYH	1:45774354:T:C	63
1	45805906	45805907	MUTYH	1:45905383:G:T	63
1	45805906	45805907	MUTYH	1:46013577:G:A	63
1	45956871	45956872	TESK2	1:45893811:G:A	63
1	45956871	45956872	TESK2	1:45973928:G:A	63
1	45965524	45965525	CCDC163P	1:45946654:T:C	63
1	45975104	45975105	MMACHC	1:45907751:C:G	63
1	45987538	45987539	PRDX1	1:45003913:A:G	63
1	45987538	45987539	PRDX1	1:45985760:G:A	63
1	45987538	45987539	PRDX1	1:45987574:C:A	63
1	45987538	45987539	PRDX1	1:46011376:G:GCA	63
1	45987538	45987539	PRDX1	1:46198213:T:C	63
1	46034721	46034722	AKR1A1	1:45783656:G:A	63
1	46034721	46034722	AKR1A1	1:45912262:A:T	63
1	46034721	46034722	AKR1A1	1:46020795:T:C	63
1	46082908	46082909	NASP	1:46073489:G:A	63
1	46082908	46082909	NASP	1:46328159:AT:A	63
1	46089720	46089721	CCDC17	1:45299948:C:T	63
1	46089720	46089721	CCDC17	1:46180866:CA:C	63
1	46089720	46089721	CCDC17	1:46741640:T:A	63
1	46499539	46499540	MAST2	1:45907751:C:G	64
1	46499539	46499540	MAST2	1:45927970:G:A	64
1	46499539	46499540	MAST2	1:46262551:A:G	64
1	46499539	46499540	MAST2	1:46695699:C:T	64
1	46598584	46598585	PIK3R3	1:45622128:TA:T	64
1	46598584	46598585	PIK3R3	1:46482216:A:G	64
1	46598584	46598585	PIK3R3	1:46590468:CAA:C	64
1	46598584	46598585	PIK3R3	1:46605728:A:C	64
1	46663773	46663774	POMGNT1	1:46698490:T:G	64
1	46663773	46663774	POMGNT1	1:46713139:T:C	64
1	46663773	46663774	POMGNT1	1:46732948:C:G	64
1	46663773	46663774	POMGNT1	1:46755800:C:T	64
1	46875723	46875724	FAAH	1:46032307:A:G	65
1	46875723	46875724	FAAH	1:46228411:T:A	65
1	46875723	46875724	FAAH	1:46376774:A:G	65
1	46875723	46875724	FAAH	1:46709979:AT:A	65
1	46875723	46875724	FAAH	1:46728913:A:G	65
1	46875723	46875724	FAAH	1:46780285:C:T	65
1	46875723	46875724	FAAH	1:46792060:A:G	65
1	46875723	46875724	FAAH	1:46804488:AC:A	65
1	46875723	46875724	FAAH	1:46806703:A:G	65
1	46875723	46875724	FAAH	1:46816003:G:A	65
1	46875723	46875724	FAAH	1:46856362:G:A	65
1	46875723	46875724	FAAH	1:46885940:A:C	65
1	46915375	46915376	RP5-1109J22.2	1:46910892:G:C	65
1	47069941	47069942	MKNK1	1:47040594:C:T	65
1	47069941	47069942	MKNK1	1:47046475:TCAA:T	65
1	47069941	47069942	MKNK1	1:47047441:A:G	65
1	47069941	47069942	MKNK1	1:47055668:CCT:C	65
1	47069941	47069942	MKNK1	1:47302199:T:C	65
1	47082555	47082556	MOB3C	1:46900757:G:A	65
1	47082555	47082556	MOB3C	1:47035990:G:A	65
1	47082555	47082556	MOB3C	1:47082212:G:T	65
1	47082555	47082556	MOB3C	1:47095306:C:T	65
1	47082555	47082556	MOB3C	1:47792609:T:A	65
1	47082555	47082556	MOB3C	1:48070463:C:CA	65
1	47133773	47133774	ATPAF1	1:46432104:A:C	65
1	47133773	47133774	ATPAF1	1:46785956:G:A	65
1	47133773	47133774	ATPAF1	1:46911921:C:G	65
1	47133773	47133774	ATPAF1	1:47093529:C:T	65
1	47133773	47133774	ATPAF1	1:47126625:CT:C	65
1	47133773	47133774	ATPAF1	1:47130628:C:T	65
1	47133773	47133774	ATPAF1	1:47178720:A:T	65
1	47162267	47162268	EFCAB14	1:47035990:G:A	65
1	47162267	47162268	EFCAB14	1:47094067:A:G	65
1	47162267	47162268	EFCAB14	1:47170572:C:CT	65
1	47162267	47162268	EFCAB14	1:47211670:A:G	65
1	49242406	49242407	BEND5	1:49251687:TA:T	66
1	51425409	51425410	FAF1	1:51312619:T:C	67
1	51425409	51425410	FAF1	1:51469528:A:AT	67
1	51435615	51435616	CDKN2C	1:50891021:A:G	67
1	51435615	51435616	CDKN2C	1:51044928:G:A	67
1	51435615	51435616	CDKN2C	1:51420212:A:AT	67
1	51735589	51735590	RNF11	1:51671104:C:A	67
1	51735589	51735590	RNF11	1:51754726:C:T	67
1	51810787	51810788	TTC39A	1:51727687:C:T	68
1	51984898	51984899	EPS15	1:51941511:T:C	68
1	51984898	51984899	EPS15	1:51949070:A:AGT	68
1	51984898	51984899	EPS15	1:51989039:A:G	68
1	51984898	51984899	EPS15	1:52039206:G:T	68
1	51984898	51984899	EPS15	1:52047604:G:A	68
1	52237747	52237748	OSBPL9	1:52027188:A:G	68
1	52237747	52237748	OSBPL9	1:52095620:CA:C	68
1	52237747	52237748	OSBPL9	1:52221181:G:T	68
1	52237747	52237748	OSBPL9	1:52345767:G:A	68
1	52344394	52344395	NRD1	1:52271890:G:GA	68
1	52344394	52344395	NRD1	1:52280864:T:C	68
1	52344394	52344395	NRD1	1:52287821:C:T	68
1	52344394	52344395	NRD1	1:52318108:T:C	68
1	52344394	52344395	NRD1	1:52343297:A:G	68
1	52344394	52344395	NRD1	1:52427511:C:T	68
1	52822484	52822485	CC2D1B	1:52814170:G:A	69
1	52822484	52822485	CC2D1B	1:52818188:G:A	69
1	52822484	52822485	CC2D1B	1:52819978:C:G	69
1	52822484	52822485	CC2D1B	1:52849978:A:G	69
1	52822484	52822485	CC2D1B	1:53168979:C:T	69
1	52870058	52870059	ORC1	1:53006622:A:C	69
1	52870299	52870300	PRPF38A	1:53006199:AG:A	69
1	53019158	53019159	ZCCHC11	1:52532634:C:T	69
1	53019158	53019159	ZCCHC11	1:52560475:TCAAAAA:T	69
1	53019158	53019159	ZCCHC11	1:52866914:C:T	69
1	53019158	53019159	ZCCHC11	1:52885028:CAAA:C	69
1	53068071	53068072	GPX7	1:52190019:G:A	69
1	53068071	53068072	GPX7	1:52504575:GT:G	69
1	53068071	53068072	GPX7	1:52910701:G:GTA	69
1	53068071	53068072	GPX7	1:53062241:G:C	69
1	53068071	53068072	GPX7	1:53068073:G:A	69
1	53068071	53068072	GPX7	1:53109019:C:T	69
1	53099264	53099265	FAM159A	1:53080644:AT:A	69
1	53099264	53099265	FAM159A	1:53099517:A:G	69
1	53099264	53099265	FAM159A	1:53104770:G:A	69
1	53192180	53192181	ZYG11B	1:53115895:G:A	69
1	53192180	53192181	ZYG11B	1:53167758:G:A	69
1	53192180	53192181	ZYG11B	1:53189297:C:T	69
1	53192180	53192181	ZYG11B	1:53200901:A:G	69
1	53192180	53192181	ZYG11B	1:53259950:G:T	69
1	53192180	53192181	ZYG11B	1:53490178:T:A	69
1	53192180	53192181	ZYG11B	1:53954563:CA:C	69
1	53387392	53387393	ECHDC2	1:52578758:A:AT	69
1	53387392	53387393	ECHDC2	1:52601959:T:A	69
1	53387392	53387393	ECHDC2	1:53351078:G:A	69
1	53387392	53387393	ECHDC2	1:53391479:C:T	69
1	53387392	53387393	ECHDC2	1:53392908:A:G	69
1	53387392	53387393	ECHDC2	1:53510937:A:G	69
1	54427625	54427626	LRRC42	1:54424448:G:A	70
1	54427625	54427626	LRRC42	1:54629073:C:A	70
1	54494171	54494172	RP4-758J24.5	1:54400259:C:T	70
1	54494171	54494172	RP4-758J24.5	1:54505437:C:A	70
1	54494171	54494172	RP4-758J24.5	1:54522280:G:A	70
1	54494171	54494172	RP4-758J24.5	1:54525951:G:A	70
1	54519806	54519807	TCEANC2	1:54547351:AGTC:A	70
1	54519806	54519807	TCEANC2	1:54563239:A:T	70
1	54519806	54519807	TCEANC2	1:54757151:C:T	70
1	54662076	54662077	CYB5RL	1:54608119:G:A	70
1	54662076	54662077	CYB5RL	1:54620197:G:A	70
1	54662076	54662077	CYB5RL	1:54630948:C:T	70
1	54662076	54662077	CYB5RL	1:54658463:G:C	70
1	54665745	54665746	RP11-446E24.4	1:54654862:T:TATAAATAAATAAATAAATA	70
1	54675618	54675619	MRPL37	1:54694214:G:A	70
1	54879138	54879139	SSBP3	1:54672578:TTG:T	70
1	54879138	54879139	SSBP3	1:54691465:C:T	70
1	54879138	54879139	SSBP3	1:54858912:G:T	70
1	54879138	54879139	SSBP3	1:54901030:A:T	70
1	54879138	54879139	SSBP3	1:54917779:C:CA	70
1	54879138	54879139	SSBP3	1:54946847:G:A	70
1	54879138	54879139	SSBP3	1:54952140:G:A	70
1	55062936	55062937	ACOT11	1:54754754:T:TA	70
1	55062936	55062937	ACOT11	1:55010669:G:T	70
1	55062936	55062937	ACOT11	1:55014099:C:T	70
1	55062936	55062937	ACOT11	1:55033869:T:C	70
1	55062936	55062937	ACOT11	1:55072726:T:C	70
1	55089228	55089229	FAM151A	1:54735546:G:A	70
1	55089228	55089229	FAM151A	1:54760104:TA:T	70
1	55089228	55089229	FAM151A	1:55074463:T:C	70
1	55089228	55089229	FAM151A	1:55076137:CCACTCCACATTCAGACCGTCATCCCCAGG:C	70
1	55162864	55162865	MROH7	1:54762449:C:G	70
1	55162864	55162865	MROH7	1:55005340:CTA:C	70
1	55162864	55162865	MROH7	1:55074840:T:A	70
1	55162864	55162865	MROH7	1:55076137:CCACTCCACATTCAGACCGTCATCCCCAGG:C	70
1	55164968	55164969	MROH7-TTC4	1:55072726:T:C	70
1	55164968	55164969	MROH7-TTC4	1:55179095:A:C	70
1	55164968	55164969	MROH7-TTC4	1:55230233:T:C	70
1	55202361	55202362	TTC4	1:55179095:A:C	70
1	55202361	55202362	TTC4	1:55218636:C:T	70
1	55230186	55230187	PARS2	1:55222080:A:G	70
1	55230186	55230187	PARS2	1:55237367:G:A	70
1	55253577	55253578	TTC22	1:55230463:C:G	70
1	55253577	55253578	TTC22	1:55253346:G:A	70
1	55253577	55253578	TTC22	1:55263088:A:G	70
1	55271774	55271775	C1orf177	1:54794759:C:CAA	70
1	55271774	55271775	C1orf177	1:55165650:G:A	70
1	55271774	55271775	C1orf177	1:55272643:C:G	70
1	55271774	55271775	C1orf177	1:55274052:G:A	70
1	55352480	55352481	DHCR24	1:55262694:T:C	70
1	55352480	55352481	DHCR24	1:55327492:C:T	70
1	55352480	55352481	DHCR24	1:55351741:G:C	70
1	55352480	55352481	DHCR24	1:55364852:A:G	70
1	55352480	55352481	DHCR24	1:56025010:C:T	70
1	55560991	55560992	USP24	1:55688543:C:A	71
1	55560991	55560992	USP24	1:55718708:C:A	71
1	55560991	55560992	USP24	1:55742210:A:G	71
1	57110944	57110945	PPAP2B	1:56933544:C:T	72
1	58349756	58349757	DAB1	1:57760604:C:T	73
1	58349756	58349757	DAB1	1:58979627:T:C	73
1	58349756	58349757	DAB1	1:58992071:T:A	73
1	59012379	59012380	OMA1	1:58994097:T:C	74
1	59012379	59012380	OMA1	1:58996632:A:T	74
1	59012379	59012380	OMA1	1:59010422:C:T	74
1	59012379	59012380	OMA1	1:59053745:C:T	74
1	59012379	59012380	OMA1	1:59161678:C:A	74
1	59012379	59012380	OMA1	1:59163263:A:T	74
1	59043165	59043166	TACSTD2	1:59044803:C:T	74
1	59043165	59043166	TACSTD2	1:59088019:G:A	74
1	59165748	59165749	MYSM1	1:58237027:A:AATAAAT	75
1	59165748	59165749	MYSM1	1:58872263:A:G	75
1	59165748	59165749	MYSM1	1:59073430:T:C	75
1	59165748	59165749	MYSM1	1:59116991:A:G	75
1	59165748	59165749	MYSM1	1:59163263:A:T	75
1	59249784	59249785	JUN	1:59475736:G:C	75
1	59249784	59249785	JUN	1:59892098:G:A	75
1	59249784	59249785	JUN	1:60140247:G:A	75
1	59249784	59249785	JUN	1:60140931:T:G	75
1	59250831	59250832	RP4-794H19.2	1:59317443:A:G	75
1	59250831	59250832	RP4-794H19.2	1:59375154:T:G	75
1	59250831	59250832	RP4-794H19.2	1:59486776:A:AT	75
1	59279013	59279014	RP11-63G10.3	1:58897230:GA:G	75
1	59362374	59362375	RP4-794H19.1	1:59372733:CTT:C	75
1	59362374	59362375	RP4-794H19.1	1:59416511:C:T	75
1	60221343	60221344	FGGY	1:59589398:C:A	75
1	60221343	60221344	FGGY	1:59758346:G:A	75
1	60221343	60221344	FGGY	1:59771204:C:CA	75
1	60221343	60221344	FGGY	1:60221804:A:G	75
1	60221343	60221344	FGGY	1:61217232:G:C	75
1	60336548	60336549	HOOK1	1:60227738:ATTT:A	75
1	60336548	60336549	HOOK1	1:60280420:C:T	75
1	60336548	60336549	HOOK1	1:60289241:T:G	75
1	60336548	60336549	HOOK1	1:60385461:T:C	75
1	60392426	60392427	CYP2J2	1:60350053:G:A	75
1	60392426	60392427	CYP2J2	1:60376142:GTA:G	75
1	62902325	62902326	USP1	1:62900812:G:C	77
1	62902325	62902326	USP1	1:62902874:A:G	77
1	63099216	63099217	DOCK7	1:63145439:G:A	77
1	63099216	63099217	DOCK7	1:63153866:C:G	77
1	63099216	63099217	DOCK7	1:63248917:CT:C	77
1	63099216	63099217	DOCK7	1:63402166:ATG:A	77
1	64059391	64059392	ITGB3BP	1:63582114:C:T	79
1	64059391	64059392	ITGB3BP	1:63722433:T:A	79
1	64059391	64059392	ITGB3BP	1:63874916:T:C	79
1	64059391	64059392	ITGB3BP	1:63905692:G:A	79
1	64059391	64059392	ITGB3BP	1:63930811:C:T	79
1	64059391	64059392	ITGB3BP	1:63955008:T:C	79
1	64117025	64117026	PGM1	1:63486375:T:C	79
1	64117025	64117026	PGM1	1:63902524:C:G	79
1	64117025	64117026	PGM1	1:63930811:C:T	79
1	64117025	64117026	PGM1	1:64074217:G:A	79
1	64117025	64117026	PGM1	1:64132267:AT:A	79
1	64117025	64117026	PGM1	1:64827479:A:C	79
1	64590216	64590217	ROR1	1:64291940:T:C	79
1	65129882	65129883	CACHD1	1:64937877:G:GT	80
1	65129882	65129883	CACHD1	1:64970327:G:A	80
1	65129882	65129883	CACHD1	1:65016399:G:A	80
1	65129882	65129883	CACHD1	1:65032752:C:T	80
1	65243748	65243749	RAVER2	1:64617418:T:C	80
1	65243748	65243749	RAVER2	1:65095054:G:A	80
1	65243748	65243749	RAVER2	1:65122855:G:T	80
1	65243748	65243749	RAVER2	1:65225309:C:T	80
1	65243748	65243749	RAVER2	1:65388173:A:AT	80
1	65243748	65243749	RAVER2	1:65406256:T:C	80
1	65243748	65243749	RAVER2	1:65525901:C:G	80
1	65243748	65243749	RAVER2	1:65534398:GT:G	80
1	65243748	65243749	RAVER2	1:65673350:C:T	80
1	65344745	65344746	JAK1	1:64761549:G:GA	81
1	65344745	65344746	JAK1	1:65167040:CT:C	81
1	65344745	65344746	JAK1	1:65225309:C:T	81
1	65344745	65344746	JAK1	1:65307994:T:G	81
1	65344745	65344746	JAK1	1:65335354:A:G	81
1	65344745	65344746	JAK1	1:65414466:C:G	81
1	65344745	65344746	JAK1	1:65524582:C:G	81
1	65344745	65344746	JAK1	1:65810601:C:T	81
1	65468119	65468120	RP11-182I10.3	1:65032544:T:A	81
1	65468119	65468120	RP11-182I10.3	1:65518454:G:A	81
1	65469769	65469770	RP4-535B20.4	1:65489369:T:C	81
1	66833176	66833177	PDE4B	1:66753955:C:T	83
1	66833176	66833177	PDE4B	1:66793745:A:C	83
1	67241837	67241838	TCTEX1D1	1:67195192:C:G	84
1	67241837	67241838	TCTEX1D1	1:67221387:T:C	84
1	67241837	67241838	TCTEX1D1	1:67293347:G:A	84
1	67390378	67390379	WDR78	1:67344730:C:T	84
1	67390378	67390379	WDR78	1:67509065:G:GA	84
1	67424593	67424594	MIER1	1:67215717:GGGGTGT:G	84
1	67424593	67424594	MIER1	1:67375206:C:T	84
1	67424593	67424594	MIER1	1:67444490:G:T	84
1	67424593	67424594	MIER1	1:67449673:C:T	84
1	67424593	67424594	MIER1	1:67873058:A:G	84
1	67518729	67518730	SLC35D1	1:66952632:T:TAAAC	84
1	67518729	67518730	SLC35D1	1:67214089:G:A	84
1	67518729	67518730	SLC35D1	1:67372061:G:T	84
1	67518729	67518730	SLC35D1	1:67507464:A:G	84
1	67518729	67518730	SLC35D1	1:67529243:A:G	84
1	67518729	67518730	SLC35D1	1:67596372:A:G	84
1	67673348	67673349	IL23R	1:67627292:C:CTA	85
1	67673348	67673349	IL23R	1:67631431:A:G	85
1	67845610	67845611	IL12RB2	1:66940780:G:A	85
1	67845610	67845611	IL12RB2	1:67754436:C:CATAT	85
1	67845610	67845611	IL12RB2	1:67781117:A:G	85
1	67845610	67845611	IL12RB2	1:67798445:T:C	85
1	67845610	67845611	IL12RB2	1:67992499:C:T	85
1	67895339	67895340	SERBP1	1:67866184:CACAA:C	85
1	68151358	68151359	GADD45A	1:67556811:GA:GAA	86
1	68151358	68151359	GADD45A	1:68018808:G:A	86
1	68151358	68151359	GADD45A	1:68026193:C:T	86
1	68151358	68151359	GADD45A	1:68152764:CT:C	86
1	68698205	68698206	WLS	1:68640353:A:G	87
1	68698205	68698206	WLS	1:68700223:AC:A	87
1	68698205	68698206	WLS	1:68721141:C:T	87
1	68698205	68698206	WLS	1:68727229:C:G	87
1	68698205	68698206	WLS	1:68736352:C:G	87
1	68698205	68698206	WLS	1:68741905:T:C	87
1	68698205	68698206	WLS	1:68827605:GC:G	87
1	68698205	68698206	WLS	1:68854208:C:A	87
1	68962764	68962765	DEPDC1	1:69405108:G:A	87
1	70612803	70612804	LRRC7	1:69974422:T:C	89
1	70612803	70612804	LRRC7	1:70072836:G:A	89
1	70612803	70612804	LRRC7	1:70099100:G:GTTAT	89
1	70612803	70612804	LRRC7	1:70107422:T:G	89
1	70612803	70612804	LRRC7	1:70142373:C:T	89
1	70612803	70612804	LRRC7	1:71039285:A:AATCT	89
1	70671302	70671303	LRRC40	1:70632344:T:TA	89
1	70671302	70671303	LRRC40	1:70847310:A:G	89
1	70715424	70715425	SRSF11	1:70689860:G:T	89
1	70790639	70790640	ANKRD13C	1:70768176:A:G	89
1	70790639	70790640	ANKRD13C	1:70858435:A:G	89
1	70820634	70820635	HHLA3	1:70842317:C:T	89
1	70820634	70820635	HHLA3	1:70847571:T:C	89
1	70820634	70820635	HHLA3	1:70867001:T:TA	89
1	70900533	70900534	CTH	1:70876758:G:A	89
1	71513490	71513491	PTGER3	1:71328975:T:C	90
1	71513490	71513491	PTGER3	1:71430966:G:C	90
1	71513490	71513491	PTGER3	1:71907909:CT:C	90
1	76076780	76076781	SLC44A5	1:75301685:T:<INS:ME:ALU>:75301964	92
1	76076780	76076781	SLC44A5	1:75728129:C:T	92
1	76076780	76076781	SLC44A5	1:75865589:C:T	92
1	76076780	76076781	SLC44A5	1:75893775:A:T	92
1	76076780	76076781	SLC44A5	1:75913905:C:T	92
1	76076780	76076781	SLC44A5	1:75959540:TC:T	92
1	76076780	76076781	SLC44A5	1:76025899:T:C	92
1	76076780	76076781	SLC44A5	1:76068279:T:C	92
1	76076780	76076781	SLC44A5	1:76257488:C:T	92
1	76076780	76076781	SLC44A5	1:76404710:C:CTGG	92
1	77685110	77685111	PIGK	1:77369491:A:C	94
1	77685110	77685111	PIGK	1:77558057:G:C	94
1	77685110	77685111	PIGK	1:77562861:C:T	94
1	77685110	77685111	PIGK	1:77594606:T:C	94
1	77685110	77685111	PIGK	1:77721961:G:T	94
1	77685110	77685111	PIGK	1:77897688:T:C	94
1	78022929	78022930	AK5	1:77733420:G:A	94
1	78022929	78022930	AK5	1:77748664:C:T	94
1	78022929	78022930	AK5	1:77885368:GA:G	94
1	78022929	78022930	AK5	1:77897688:T:C	94
1	78022929	78022930	AK5	1:77941188:TTA:T	94
1	78022929	78022930	AK5	1:77943719:A:C	94
1	78022929	78022930	AK5	1:77976907:A:G	94
1	78022929	78022930	AK5	1:78326893:G:A	94
1	78022929	78022930	AK5	1:78423052:G:T	94
1	78022929	78022930	AK5	1:78465302:A:C	94
1	78022929	78022930	AK5	1:78808694:CTT:CT	94
1	78022929	78022930	AK5	1:78913015:A:G	94
1	78956756	78956757	PTGFR	1:78607067:T:<INS:ME:ALU>:78607345	95
1	78956756	78956757	PTGFR	1:78839926:G:A	95
1	78956756	78956757	PTGFR	1:78889921:G:A	95
1	78956756	78956757	PTGFR	1:78913015:A:G	95
1	78956756	78956757	PTGFR	1:78989850:A:C	95
1	78956756	78956757	PTGFR	1:79024688:T:C	95
1	79102376	79102377	IFI44L	1:79111691:G:A	95
1	79128419	79128420	IFI44	1:79122848:A:G	95
1	81106968	81106969	RP5-887A10.1	1:80529103:A:G	96
1	84417609	84417610	TTLL7	1:84321948:A:G	99
1	84417609	84417610	TTLL7	1:84398624:G:GA	99
1	84417609	84417610	TTLL7	1:84589113:A:C	99
1	84417609	84417610	TTLL7	1:84617572:G:A	99
1	84417609	84417610	TTLL7	1:84933928:T:C	99
1	84417609	84417610	TTLL7	1:85160258:C:T	99
1	84543613	84543614	RP11-486G15.2	1:84623756:CT:C	99
1	84644517	84644518	PRKACB	1:84369984:A:C	99
1	84644517	84644518	PRKACB	1:84700141:A:G	99
1	84644517	84644518	PRKACB	1:84987141:T:C	99
1	84644517	84644518	PRKACB	1:85316955:A:C	99
1	84810518	84810519	SAMD13	1:84760823:T:C	99
1	84810518	84810519	SAMD13	1:84828936:C:T	99
1	84810518	84810519	SAMD13	1:85514841:T:G	99
1	84944949	84944950	RPF1	1:84988826:G:C	100
1	84944949	84944950	RPF1	1:85015555:C:CT	100
1	84972247	84972248	GNG5	1:84951081:G:A	100
1	84972247	84972248	GNG5	1:85039998:CGCAGCGCCA:C	100
1	85040103	85040104	CTBS	1:84866408:T:C	100
1	85040103	85040104	CTBS	1:85036538:G:T	100
1	85040103	85040104	CTBS	1:85039955:G:A	100
1	85040103	85040104	CTBS	1:85061379:T:G	100
1	85040103	85040104	CTBS	1:85282236:C:T	100
1	85156485	85156486	SSX2IP	1:85111124:C:A	100
1	85156485	85156486	SSX2IP	1:85146658:T:C	100
1	85156485	85156486	SSX2IP	1:85154664:T:A	100
1	85331826	85331827	LPAR3	1:85278456:T:G	100
1	85331826	85331827	LPAR3	1:85328096:G:A	100
1	85331826	85331827	LPAR3	1:85329901:AAAAAAAC:A	100
1	85331826	85331827	LPAR3	1:85360972:C:T	100
1	85331826	85331827	LPAR3	1:85657440:C:CA	100
1	85331826	85331827	LPAR3	1:85770794:A:G	100
1	85331826	85331827	LPAR3	1:86005816:G:GA	100
1	85462795	85462796	MCOLN2	1:85402644:C:G	101
1	85462795	85462796	MCOLN2	1:85408324:G:A	101
1	85462795	85462796	MCOLN2	1:85470042:GC:G	101
1	85462795	85462796	MCOLN2	1:85501052:T:C	101
1	85462795	85462796	MCOLN2	1:85676959:A:G	101
1	85462795	85462796	MCOLN2	1:85875235:T:C	101
1	85462795	85462796	MCOLN2	1:85974030:A:C	101
1	85462795	85462796	MCOLN2	1:86460094:GAA:G	101
1	85495641	85495642	MCOLN3	1:85045094:G:C	101
1	85495641	85495642	MCOLN3	1:85449359:CT:C	101
1	85495641	85495642	MCOLN3	1:85528872:G:A	101
1	85495641	85495642	MCOLN3	1:85993006:G:A	101
1	85592235	85592236	WDR63	1:85337178:A:G	101
1	85592235	85592236	WDR63	1:85435399:C:T	101
1	85592235	85592236	WDR63	1:85465026:G:A	101
1	85592235	85592236	WDR63	1:85496484:T:C	101
1	85592235	85592236	WDR63	1:85621172:T:A	101
1	85666195	85666196	SYDE2	1:85666156:T:G	101
1	85666195	85666196	SYDE2	1:85754145:G:A	101
1	85725315	85725316	C1orf52	1:85721478:T:TTACAGTGGGTTTATGA	101
1	86861659	86861660	ODF2L	1:85873237:C:T	102
1	86861659	86861660	ODF2L	1:85878208:C:T	102
1	86861659	86861660	ODF2L	1:85996047:T:A	102
1	86861659	86861660	ODF2L	1:86368762:A:G	102
1	86861659	86861660	ODF2L	1:86583054:A:G	102
1	86861659	86861660	ODF2L	1:86604531:C:CTTTT	102
1	86861659	86861660	ODF2L	1:86881420:T:G	102
1	86861659	86861660	ODF2L	1:87066945:A:G	102
1	86861659	86861660	ODF2L	1:87164312:CT:C	102
1	86861659	86861660	ODF2L	1:87657073:G:A	102
1	86861659	86861660	ODF2L	1:87826392:A:G	102
1	87379747	87379748	SEP15	1:86879659:A:G	103
1	87379747	87379748	SEP15	1:87584245:A:G	103
1	87458691	87458692	RP5-1052I5.2	1:87249207:CA:C	103
1	87458691	87458692	RP5-1052I5.2	1:87505590:A:G	103
1	87458764	87458765	HS2ST1	1:87259914:C:A	103
1	87458764	87458765	HS2ST1	1:87260077:A:G	103
1	87458764	87458765	HS2ST1	1:87397788:G:C	103
1	87458764	87458765	HS2ST1	1:87579358:C:T	103
1	87597737	87597738	RP5-1052I5.1	1:87365875:T:C	104
1	87797463	87797464	LMO4	1:87764202:A:G	104
1	87797463	87797464	LMO4	1:87767553:T:A	104
1	87797463	87797464	LMO4	1:87908229:G:A	104
1	87797463	87797464	LMO4	1:87966103:C:T	104
1	87797463	87797464	LMO4	1:87977648:A:G	104
1	87797463	87797464	LMO4	1:88365049:G:A	104
1	87797463	87797464	LMO4	1:88482482:G:GA	104
1	89298611	89298612	PKN2	1:89322809:C:T	105
1	89357626	89357627	GTF2B	1:89346691:CA:C	106
1	89357626	89357627	GTF2B	1:89487189:G:A	106
1	89458441	89458442	RBMXL1	1:89358186:A:T	106
1	89458441	89458442	RBMXL1	1:89403010:C:G	106
1	89458441	89458442	RBMXL1	1:89455980:C:A	106
1	89458441	89458442	RBMXL1	1:89457697:T:C	106
1	89458441	89458442	RBMXL1	1:89463573:C:A	106
1	89458441	89458442	RBMXL1	1:89682571:T:C	106
1	89458441	89458442	RBMXL1	1:89742521:T:C	106
1	89458635	89458636	CCBL2	1:89435523:T:A	106
1	89458635	89458636	CCBL2	1:89457697:T:C	106
1	89458635	89458636	CCBL2	1:89463572:T:A	106
1	89458635	89458636	CCBL2	1:89475230:T:G	106
1	89458635	89458636	CCBL2	1:89571092:T:G	106
1	89458635	89458636	CCBL2	1:89671013:A:C	106
1	89458635	89458636	CCBL2	1:89738232:G:C	106
1	89458635	89458636	CCBL2	1:89923327:T:A	106
1	89488433	89488434	GBP3	1:89475842:A:G	106
1	89488433	89488434	GBP3	1:89506093:G:A	106
1	89488433	89488434	GBP3	1:89721862:C:T	106
1	89488433	89488434	GBP3	1:90393057:G:A	106
1	89530912	89530913	GBP1	1:89684499:C:T	106
1	89585902	89585903	GBP2	1:89612691:C:A	106
1	89585902	89585903	GBP2	1:89641171:C:T	106
1	89585902	89585903	GBP2	1:89830347:T:TA	106
1	89652208	89652209	GBP4	1:89656244:C:T	106
1	89652208	89652209	GBP4	1:89738232:G:C	106
1	89652208	89652209	GBP4	1:89786996:AT:A	106
1	89738486	89738487	GBP5	1:88740865:T:C	106
1	89738486	89738487	GBP5	1:89733273:T:C	106
1	89738486	89738487	GBP5	1:89957382:C:T	106
1	89829618	89829619	GBP6	1:89817783:T:C	106
1	90033799	90033800	LRRC8B	1:89556383:G:A	107
1	90033799	90033800	LRRC8B	1:89896728:T:G	107
1	90033799	90033800	LRRC8B	1:89990702:T:G	107
1	90033799	90033800	LRRC8B	1:89997948:T:C	107
1	90033799	90033800	LRRC8B	1:90045973:T:G	107
1	90033799	90033800	LRRC8B	1:90065471:C:T	107
1	90098698	90098699	RP11-302M6.4	1:90228519:C:T	108
1	90098698	90098699	RP11-302M6.4	1:90278842:T:C	108
1	90098698	90098699	RP11-302M6.4	1:90339193:C:T	108
1	90229103	90229104	LRRC8C	1:90043236:A:G	108
1	90229103	90229104	LRRC8C	1:90085266:T:C	108
1	90229103	90229104	LRRC8C	1:90135433:A:G	108
1	90229103	90229104	LRRC8C	1:90196552:C:T	108
1	90229103	90229104	LRRC8C	1:90213413:C:T	108
1	90229103	90229104	LRRC8C	1:90977104:A:T	108
1	90286426	90286427	RP5-943J3.2	1:90152634:A:C	108
1	90312138	90312139	LRRC8D	1:90044165:A:C	108
1	90312138	90312139	LRRC8D	1:90278842:T:C	108
1	90312138	90312139	LRRC8D	1:90321527:T:G	108
1	90312138	90312139	LRRC8D	1:90321893:T:A	108
1	90312138	90312139	LRRC8D	1:90353989:A:G	108
1	90460726	90460727	ZNF326	1:91233517:TTTG:T	108
1	91487281	91487282	ZNF644	1:91522724:C:A	110
1	91487281	91487282	ZNF644	1:91754415:G:A	110
1	91978683	91978684	CDC7	1:91512708:C:T	111
1	91978683	91978684	CDC7	1:91968278:G:A	111
1	91978683	91978684	CDC7	1:92012266:T:A	111
1	91978683	91978684	CDC7	1:92013622:T:C	111
1	92351707	92351708	TGFBR3	1:91968741:G:A	111
1	92351707	92351708	TGFBR3	1:92022597:T:G	111
1	92351707	92351708	TGFBR3	1:92146890:A:G	111
1	92351707	92351708	TGFBR3	1:92191378:C:T	111
1	92351707	92351708	TGFBR3	1:92257650:G:C	111
1	92351707	92351708	TGFBR3	1:92469678:T:G	111
1	92498117	92498118	EPHX4	1:91594102:G:A	112
1	92498117	92498118	EPHX4	1:92351000:C:T	112
1	92498117	92498118	EPHX4	1:92499665:C:T	112
1	92546094	92546095	BTBD8	1:91941143:T:C	112
1	92632608	92632609	KIAA1107	1:92545968:G:T	112
1	92632608	92632609	KIAA1107	1:93238754:C:CA	112
1	92654793	92654794	RP4-621B10.8	1:92341314:G:A	112
1	92654793	92654794	RP4-621B10.8	1:92616909:C:CA	112
1	92798798	92798799	RPAP2	1:92667069:T:A	113
1	92950238	92950239	GFI1	1:92808334:T:C	113
1	92950238	92950239	GFI1	1:92842367:A:C	113
1	92950238	92950239	GFI1	1:93024059:G:T	113
1	93302166	93302167	RPL5	1:93411321:C:T	114
1	93302166	93302167	RPL5	1:93511273:A:T	114
1	93427056	93427057	FAM69A	1:92829941:G:T	114
1	93427056	93427057	FAM69A	1:93287678:C:CT	114
1	93427056	93427057	FAM69A	1:93435677:G:GT	114
1	93427056	93427057	FAM69A	1:93478531:C:T	114
1	93594351	93594352	MTF2	1:93487836:C:T	115
1	93594351	93594352	MTF2	1:94589761:G:T	115
1	93645817	93645818	TMED5	1:92883212:G:A	115
1	93645817	93645818	TMED5	1:93616202:T:C	115
1	93645817	93645818	TMED5	1:93640899:T:C	115
1	93645817	93645818	TMED5	1:93810147:CT:C	115
1	93720073	93720074	CCDC18	1:93570436:G:T	115
1	93720073	93720074	CCDC18	1:93848800:C:T	115
1	93720073	93720074	CCDC18	1:93853015:G:C	115
1	93720073	93720074	CCDC18	1:93873478:C:G	115
1	93720073	93720074	CCDC18	1:94648133:A:G	115
1	94311267	94311268	BCAR3	1:94083409:G:A	116
1	94311267	94311268	BCAR3	1:94154444:T:C	116
1	94311267	94311268	BCAR3	1:94205591:C:CA	116
1	94312729	94312730	RP4-561L24.3	1:94327144:C:T	116
1	94312729	94312730	RP4-561L24.3	1:94607234:T:C	116
1	94344719	94344720	DNTTIP2	1:94186403:G:C	116
1	94344719	94344720	DNTTIP2	1:94317503:G:GA	116
1	94344719	94344720	DNTTIP2	1:94340556:G:T	116
1	94344719	94344720	DNTTIP2	1:94434191:G:C	116
1	94374479	94374480	GCLM	1:94351768:CT:C	116
1	94374479	94374480	GCLM	1:94352237:G:GT	116
1	94374479	94374480	GCLM	1:94398510:G:A	116
1	94374479	94374480	GCLM	1:95234435:C:T	116
1	94374479	94374480	GCLM	1:95337132:A:G	116
1	94703188	94703189	ARHGAP29	1:94867056:T:G	117
1	94703188	94703189	ARHGAP29	1:95294519:G:A	117
1	94979029	94979030	ABCD3	1:94876928:G:A	118
1	94979029	94979030	ABCD3	1:94919496:C:CT	118
1	94979029	94979030	ABCD3	1:95101969:CT:C	118
1	95332886	95332887	SLC44A3	1:95274408:T:C	119
1	95332886	95332887	SLC44A3	1:95394114:T:TA	119
1	95332886	95332887	SLC44A3	1:95403786:G:A	119
1	95332886	95332887	SLC44A3	1:95592609:A:G	119
1	95390002	95390003	CNN3	1:95408216:T:C	119
1	95390002	95390003	CNN3	1:95416326:T:TCACA	119
1	99127778	99127779	SNX7	1:98972731:T:C	120
1	99127778	99127779	SNX7	1:99127205:A:G	120
1	99764419	99764420	LPPR4	1:99671958:C:T	120
1	99764419	99764420	LPPR4	1:99697858:C:T	120
1	99764419	99764420	LPPR4	1:99747591:C:T	120
1	100232186	100232187	FRRS1	1:100202223:T:C	121
1	100232186	100232187	FRRS1	1:100242497:G:T	121
1	100232186	100232187	FRRS1	1:100862713:C:CAT	121
1	100340025	100340026	AGL	1:100302872:T:C	121
1	100340025	100340026	AGL	1:100340190:A:T	121
1	100340025	100340026	AGL	1:100344496:A:G	121
1	100340025	100340026	AGL	1:99577011:G:A	121
1	100340025	100340026	AGL	1:99611743:G:A	121
1	100459157	100459158	SLC35A3	1:100592653:A:G	121
1	100524226	100524227	HIAT1	1:100021041:C:T	121
1	100598443	100598444	SASS6	1:100093163:A:G	121
1	100598443	100598444	SASS6	1:100416734:T:G	121
1	100598443	100598444	SASS6	1:100681587:A:G	121
1	100598443	100598444	SASS6	1:99981614:G:T	121
1	100608462	100608463	TRMT13	1:100512568:G:A	121
1	100643770	100643771	LRRC39	1:100634576:T:C	121
1	100715375	100715376	DBT	1:100679522:A:AG	121
1	100715375	100715376	DBT	1:99772131:G:A	121
1	100731844	100731845	RTCA	1:100724467:T:C	121
1	100731844	100731845	RTCA	1:100739833:C:A	121
1	100731844	100731845	RTCA	1:100757176:T:G	121
1	100731844	100731845	RTCA	1:100761380:A:G	121
1	100889287	100889288	CDC14A	1:100818728:T:G	121
1	100889287	100889288	CDC14A	1:100859992:A:T	121
1	100889287	100889288	CDC14A	1:101250039:G:A	121
1	101003692	101003693	GPR88	1:101518682:G:A	121
1	101200730	101200731	VCAM1	1:100518944:GT:G	122
1	101200730	101200731	VCAM1	1:100643940:AT:A	122
1	101200730	101200731	VCAM1	1:100643964:A:G	122
1	101200730	101200731	VCAM1	1:100644095:C:T	122
1	101200730	101200731	VCAM1	1:100963479:CAG:C	122
1	101200730	101200731	VCAM1	1:101146865:T:C	122
1	101360360	101360361	EXTL2	1:101276544:A:G	123
1	101360360	101360361	EXTL2	1:101363666:AGT:A	123
1	101427383	101427384	SLC30A7	1:100460833:C:T	123
1	101427383	101427384	SLC30A7	1:101213532:A:G	123
1	101491342	101491343	DPH5	1:100927132:C:T	123
1	101491342	101491343	DPH5	1:101659430:T:C	123
1	101703645	101703646	S1PR1	1:100816459:A:G	123
1	101703645	101703646	S1PR1	1:101559695:G:T	123
1	101703645	101703646	S1PR1	1:101658292:A:T	123
1	101703645	101703646	S1PR1	1:101711882:G:C	123
1	101703645	101703646	S1PR1	1:101725605:T:C	123
1	101703645	101703646	S1PR1	1:101733105:G:A	123
1	101703645	101703646	S1PR1	1:101733861:G:A	123
1	107803424	107803425	NTNG1	1:107678268:G:C	126
1	107803424	107803425	NTNG1	1:108015611:G:A	126
1	108506121	108506122	VAV3	1:108011590:C:T	127
1	108506121	108506122	VAV3	1:108109928:C:T	127
1	108506121	108506122	VAV3	1:108297276:G:A	127
1	108506121	108506122	VAV3	1:108372166:C:T	127
1	108506121	108506122	VAV3	1:108387291:G:A	127
1	108506121	108506122	VAV3	1:108482524:C:A	127
1	108506121	108506122	VAV3	1:108505153:C:A	127
1	108506121	108506122	VAV3	1:108607493:C:CTGTG	127
1	108506121	108506122	VAV3	1:108628502:A:G	127
1	108614992	108614993	RP11-356N1.2	1:107788671:T:TTTTTG	127
1	108614992	108614993	RP11-356N1.2	1:108586767:T:C	127
1	108614992	108614993	RP11-356N1.2	1:108608347:T:C	127
1	108614992	108614993	RP11-356N1.2	1:108615322:G:A	127
1	108614992	108614993	RP11-356N1.2	1:108641712:A:G	127
1	108743470	108743471	SLC25A24	1:108098300:G:A	127
1	108743470	108743471	SLC25A24	1:108574647:C:T	127
1	108743470	108743471	SLC25A24	1:108683786:C:T	127
1	108743470	108743471	SLC25A24	1:108690739:G:A	127
1	108743470	108743471	SLC25A24	1:108740779:G:A	127
1	108743470	108743471	SLC25A24	1:108741774:T:A	127
1	108743470	108743471	SLC25A24	1:108744934:G:A	127
1	108743470	108743471	SLC25A24	1:108888029:C:T	127
1	108743470	108743471	SLC25A24	1:109258749:G:A	127
1	109338856	109338857	STXBP3	1:109216479:C:T	128
1	109338856	109338857	STXBP3	1:109311384:T:C	128
1	109338856	109338857	STXBP3	1:109349307:A:G	128
1	109338856	109338857	STXBP3	1:109377157:TAA:TAAA	128
1	109456998	109456999	GPSM2	1:109467080:G:T	128
1	109456998	109456999	GPSM2	1:109492073:G:A	128
1	109456998	109456999	GPSM2	1:109496978:G:A	128
1	109456998	109456999	GPSM2	1:109505835:G:T	128
1	109456998	109456999	GPSM2	1:109527861:G:A	128
1	109778852	109778853	SARS	1:109664694:CT:C	129
1	109778852	109778853	SARS	1:109706880:A:G	129
1	109778852	109778853	SARS	1:109763768:C:T	129
1	109778852	109778853	SARS	1:109766201:T:A	129
1	109778852	109778853	SARS	1:109780612:C:G	129
1	109813445	109813446	CELSR2	1:109161458:C:CA	129
1	109813445	109813446	CELSR2	1:109743622:C:T	129
1	109813445	109813446	CELSR2	1:109783648:T:C	129
1	109813445	109813446	CELSR2	1:109792735:A:ACGC	129
1	109825765	109825766	PSRC1	1:109305049:AGTCTC:A	129
1	109825765	109825766	PSRC1	1:109810200:G:A	129
1	109825765	109825766	PSRC1	1:109814721:G:A	129
1	109825765	109825766	PSRC1	1:109817838:T:C	129
1	109825765	109825766	PSRC1	1:109836381:A:ATAAT	129
1	109825765	109825766	PSRC1	1:109954179:C:CAT	129
1	109940482	109940483	SORT1	1:109815133:G:A	129
1	109940482	109940483	SORT1	1:109828401:T:TGGAC	129
1	109940482	109940483	SORT1	1:109880721:T:C	129
1	110173259	110173260	AMPD2	1:110150159:G:T	130
1	110173259	110173260	AMPD2	1:110159331:C:T	130
1	110201435	110201436	GSTM4	1:109789092:C:A	130
1	110201435	110201436	GSTM4	1:109868676:CT:C	130
1	110201435	110201436	GSTM4	1:110172176:C:T	130
1	110201435	110201436	GSTM4	1:110172236:T:C	130
1	110201435	110201436	GSTM4	1:110173775:G:T	130
1	110201435	110201436	GSTM4	1:110179756:C:T	130
1	110201435	110201436	GSTM4	1:110197132:T:C	130
1	110201435	110201436	GSTM4	1:110198709:G:C	130
1	110201435	110201436	GSTM4	1:110213458:T:C	130
1	110201435	110201436	GSTM4	1:110216436:G:A	130
1	110201435	110201436	GSTM4	1:110230075:G:<CN0>:110241247	130
1	110201435	110201436	GSTM4	1:110257590:T:C	130
1	110201435	110201436	GSTM4	1:110277837:A:T	130
1	110213280	110213281	GSTM2	1:109945912:A:G	130
1	110213280	110213281	GSTM2	1:110177848:A:G	130
1	110213280	110213281	GSTM2	1:110209906:G:A	130
1	110213280	110213281	GSTM2	1:110211681:G:C	130
1	110213280	110213281	GSTM2	1:110212534:T:C	130
1	110213280	110213281	GSTM2	1:110225019:C:<CN0>:110245280	130
1	110213280	110213281	GSTM2	1:110230075:G:<CN0>:110241247	130
1	110213280	110213281	GSTM2	1:110249994:C:T	130
1	110213280	110213281	GSTM2	1:110257590:T:C	130
1	110213280	110213281	GSTM2	1:110291406:C:T	130
1	110213280	110213281	GSTM2	1:110302450:C:T	130
1	110213280	110213281	GSTM2	1:110318266:C:T	130
1	110230479	110230480	GSTM1	1:109848542:G:C	130
1	110230479	110230480	GSTM1	1:110041479:A:T	130
1	110230479	110230480	GSTM1	1:110170640:G:T	130
1	110230479	110230480	GSTM1	1:110184240:G:A	130
1	110230479	110230480	GSTM1	1:110214370:C:T	130
1	110230479	110230480	GSTM1	1:110220086:C:G	130
1	110230479	110230480	GSTM1	1:110221181:T:A	130
1	110230479	110230480	GSTM1	1:110225019:C:<CN0>:110245280	130
1	110230479	110230480	GSTM1	1:110230075:G:<CN0>:110241247	130
1	110230479	110230480	GSTM1	1:110253380:A:G	130
1	110230479	110230480	GSTM1	1:110254493:T:C	130
1	110230479	110230480	GSTM1	1:110269188:C:T	130
1	110230479	110230480	GSTM1	1:110276340:A:T	130
1	110230479	110230480	GSTM1	1:110302450:C:T	130
1	110230479	110230480	GSTM1	1:110318266:C:T	130
1	110230479	110230480	GSTM1	1:110327892:AGT:A	130
1	110230479	110230480	GSTM1	1:110451205:C:A	130
1	110230479	110230480	GSTM1	1:110469057:C:T	130
1	110230479	110230480	GSTM1	1:110730043:A:G	130
1	110257237	110257238	GSTM5	1:110225047:G:A	130
1	110257237	110257238	GSTM5	1:110240221:A:AT	130
1	110257237	110257238	GSTM5	1:110254513:C:G	130
1	110257237	110257238	GSTM5	1:110302450:C:T	130
1	110282922	110282923	GSTM3	1:109604385:AATT:A	130
1	110282922	110282923	GSTM3	1:110064256:C:T	130
1	110282922	110282923	GSTM3	1:110230075:G:<CN0>:110241247	130
1	110282922	110282923	GSTM3	1:110240543:T:TCAACAA	130
1	110282922	110282923	GSTM3	1:110241181:G:A	130
1	110282922	110282923	GSTM3	1:110265507:G:GA	130
1	110282922	110282923	GSTM3	1:110282972:G:T	130
1	110438594	110438595	RP11-195M16.3	1:110451043:C:T	130
1	110438594	110438595	RP11-195M16.3	1:110466810:C:A	130
1	110438594	110438595	RP11-195M16.3	1:110599014:T:C	130
1	110458278	110458279	CSF1	1:110445023:T:C	130
1	110561053	110561054	AHCYL1	1:110229787:C:T	130
1	110561053	110561054	AHCYL1	1:110517396:C:T	130
1	110561053	110561054	AHCYL1	1:110638339:T:C	130
1	110561053	110561054	AHCYL1	1:110661387:T:C	130
1	111148985	111148986	KCNA2	1:111165855:C:G	131
1	111148985	111148986	KCNA2	1:111194279:A:G	131
1	111199661	111199662	RP11-284N8.3	1:111137959:A:C	131
1	111199661	111199662	RP11-284N8.3	1:111173498:C:A	131
1	111199661	111199662	RP11-284N8.3	1:111188355:A:C	131
1	111199661	111199662	RP11-284N8.3	1:111240689:CAA:C	131
1	111199661	111199662	RP11-284N8.3	1:111323502:A:C	131
1	111199661	111199662	RP11-284N8.3	1:111330007:C:T	131
1	111217654	111217655	KCNA3	1:111182873:G:C	131
1	111217654	111217655	KCNA3	1:111190726:G:A	131
1	111217654	111217655	KCNA3	1:111239130:G:A	131
1	111217654	111217655	KCNA3	1:111338232:G:A	131
1	111217654	111217655	KCNA3	1:111359802:G:A	131
1	111682683	111682684	DRAM2	1:111172631:CTTTTTTT:C	132
1	111682683	111682684	DRAM2	1:111203645:T:C	132
1	111682683	111682684	DRAM2	1:111296218:C:G	132
1	111682683	111682684	DRAM2	1:111676852:A:G	132
1	111682683	111682684	DRAM2	1:111682758:G:GC	132
1	111682683	111682684	DRAM2	1:111733724:G:C	132
1	111682683	111682684	DRAM2	1:111736637:T:C	132
1	111682683	111682684	DRAM2	1:111740345:C:G	132
1	111725158	111725159	CEPT1	1:111588716:C:T	132
1	111725158	111725159	CEPT1	1:111605688:G:C	132
1	111725158	111725159	CEPT1	1:111680493:G:A	132
1	111725158	111725159	CEPT1	1:111733724:G:C	132
1	111725158	111725159	CEPT1	1:111740345:C:G	132
1	111725158	111725159	CEPT1	1:111754654:G:A	132
1	111725158	111725159	CEPT1	1:111847957:C:T	132
1	111725158	111725159	CEPT1	1:112013487:G:A	132
1	111742864	111742865	DENND2D	1:111281563:C:T	132
1	111742864	111742865	DENND2D	1:111410064:G:A	132
1	111742864	111742865	DENND2D	1:111482396:T:A	132
1	111742864	111742865	DENND2D	1:111544137:A:C	132
1	111742864	111742865	DENND2D	1:111573680:G:A	132
1	111742864	111742865	DENND2D	1:111593022:T:C	132
1	111742864	111742865	DENND2D	1:111629006:C:T	132
1	111742864	111742865	DENND2D	1:111735181:A:G	132
1	111742864	111742865	DENND2D	1:111740345:C:G	132
1	111742864	111742865	DENND2D	1:111743235:T:A	132
1	111742864	111742865	DENND2D	1:111744528:C:A	132
1	111742864	111742865	DENND2D	1:111754654:G:A	132
1	111742864	111742865	DENND2D	1:111759430:A:AAC	132
1	111742864	111742865	DENND2D	1:111777575:A:G	132
1	111742864	111742865	DENND2D	1:111778824:T:C	132
1	111742864	111742865	DENND2D	1:111930697:G:C	132
1	111742864	111742865	DENND2D	1:112049521:T:A	132
1	111742864	111742865	DENND2D	1:112123394:G:A	132
1	111781927	111781928	CHI3L2	1:111747843:C:G	132
1	111781927	111781928	CHI3L2	1:111765671:C:A	132
1	111781927	111781928	CHI3L2	1:111784509:T:G	132
1	111781927	111781928	CHI3L2	1:111786544:C:T	132
1	111781927	111781928	CHI3L2	1:111793404:T:C	132
1	111781927	111781928	CHI3L2	1:111871172:T:C	132
1	111890962	111890963	PIFO	1:111896187:C:<INS:ME:SVA>:111897765	132
1	111965672	111965673	OVGP1	1:111991845:C:A	132
1	111965672	111965673	OVGP1	1:112015813:CAAAT:C	132
1	111991512	111991513	WDR77	1:111962455:C:T	132
1	111991512	111991513	WDR77	1:111967200:G:C	132
1	111991512	111991513	WDR77	1:112379988:A:C	132
1	111992303	111992304	ATP5F1	1:112000344:T:G	132
1	111992303	111992304	ATP5F1	1:112059537:T:G	132
1	112045708	112045709	ADORA3	1:112044671:A:ATATAATAAATATATAGGATATATATAT	133
1	112151344	112151345	RP5-836N10.1	1:112227063:C:T	133
1	112170090	112170091	RAP1A	1:112165171:T:G	133
1	112170090	112170091	RAP1A	1:112175538:G:C	133
1	112170090	112170091	RAP1A	1:112207014:A:C	133
1	112170090	112170091	RAP1A	1:112227309:C:T	133
1	112290320	112290321	FAM212B	1:111924162:C:CA	133
1	112290320	112290321	FAM212B	1:112155553:G:T	133
1	112290320	112290321	FAM212B	1:112241564:C:CT	133
1	112290320	112290321	FAM212B	1:112259359:T:G	133
1	112290320	112290321	FAM212B	1:112261533:T:C	133
1	112290320	112290321	FAM212B	1:112287853:TAC:T	133
1	112290320	112290321	FAM212B	1:112302666:C:T	133
1	112290320	112290321	FAM212B	1:112310207:TCTTA:T	133
1	112290320	112290321	FAM212B	1:112340306:A:G	133
1	112290320	112290321	FAM212B	1:112472773:C:T	133
1	112305038	112305039	DDX20	1:112298166:G:C	133
1	112305038	112305039	DDX20	1:112347647:C:A	133
1	112531776	112531777	KCND3	1:112766558:G:A	134
1	112531776	112531777	KCND3	1:112815069:T:C	134
1	112531776	112531777	KCND3	1:113411723:A:T	134
1	112533157	112533158	RP11-88H9.2	1:112539061:A:G	134
1	112999439	112999440	CTTNBP2NL	1:113772773:G:A	135
1	113057373	113057374	WNT2B	1:112506539:T:A	135
1	113057373	113057374	WNT2B	1:112790554:C:T	135
1	113057373	113057374	WNT2B	1:113083439:C:T	135
1	113057373	113057374	WNT2B	1:113159464:T:A	135
1	113162417	113162418	ST7L	1:113083439:C:T	135
1	113162417	113162418	ST7L	1:113145634:GC:G	135
1	113162417	113162418	ST7L	1:113159464:T:A	135
1	113209541	113209542	CAPZA1	1:112789741:T:C	135
1	113209541	113209542	CAPZA1	1:113026930:G:T	135
1	113209541	113209542	CAPZA1	1:113144263:T:C	135
1	113209541	113209542	CAPZA1	1:113183848:A:T	135
1	113209541	113209542	CAPZA1	1:113202208:C:T	135
1	113209541	113209542	CAPZA1	1:113348570:C:T	135
1	113209541	113209542	CAPZA1	1:113416257:A:C	135
1	113209541	113209542	CAPZA1	1:113468532:GCGGTACAGTATACTAA:G	135
1	113209541	113209542	CAPZA1	1:113544058:A:G	135
1	113242308	113242309	MOV10	1:113217311:G:C	135
1	113242308	113242309	MOV10	1:113327173:G:GT	135
1	113249748	113249749	RHOC	1:112269485:G:C	135
1	113249748	113249749	RHOC	1:112774245:T:C	135
1	113249748	113249749	RHOC	1:112980131:G:A	135
1	113249748	113249749	RHOC	1:113162037:C:A	135
1	113249748	113249749	RHOC	1:113245326:A:G	135
1	113249748	113249749	RHOC	1:113247127:G:C	135
1	113249748	113249749	RHOC	1:113247713:G:A	135
1	113249748	113249749	RHOC	1:113249524:G:C	135
1	113249748	113249749	RHOC	1:113268225:C:T	135
1	113253976	113253977	RP11-426L16.10	1:112980131:G:A	135
1	113253976	113253977	RP11-426L16.10	1:113239829:G:C	135
1	113253976	113253977	RP11-426L16.10	1:113245326:A:G	135
1	113253976	113253977	RP11-426L16.10	1:113247127:G:C	135
1	113253976	113253977	RP11-426L16.10	1:113247713:G:A	135
1	113253976	113253977	RP11-426L16.10	1:113251461:A:G	135
1	113498802	113498803	SLC16A1	1:113424469:A:G	136
1	113498802	113498803	SLC16A1	1:113483610:T:C	136
1	113498802	113498803	SLC16A1	1:113491361:G:C	136
1	113615726	113615727	RP11-31F15.2	1:113600884:A:T	136
1	113645822	113645823	LRIG2	1:113660581:A:C	137
1	113933882	113933883	MAGI3	1:113404545:C:T	137
1	113933882	113933883	MAGI3	1:113712423:C:T	137
1	113933882	113933883	MAGI3	1:113948096:CAAAAAAAAAAA:C	137
1	113933882	113933883	MAGI3	1:113980544:C:CCTTCTCCTT	137
1	113933882	113933883	MAGI3	1:114398125:CAAA:C	137
1	113933882	113933883	MAGI3	1:114620078:A:G	137
1	113933882	113933883	MAGI3	1:114654830:T:A	137
1	114302110	114302111	PHTF1	1:114078781:T:A	138
1	114302110	114302111	PHTF1	1:114217013:TA:T	138
1	114302110	114302111	PHTF1	1:114257676:G:A	138
1	114302110	114302111	PHTF1	1:114323515:T:G	138
1	114302110	114302111	PHTF1	1:114620078:A:G	138
1	114302110	114302111	PHTF1	1:115157200:A:AT	138
1	114310655	114310656	RSBN1	1:114224782:ATT:AT	138
1	114310655	114310656	RSBN1	1:114304521:A:G	138
1	114310655	114310656	RSBN1	1:114323515:T:G	138
1	114310655	114310656	RSBN1	1:114481549:A:AT	138
1	114414374	114414375	PTPN22	1:114217714:A:C	138
1	114414374	114414375	PTPN22	1:114402581:CT:C	138
1	114414374	114414375	PTPN22	1:114436970:T:C	138
1	114414374	114414375	PTPN22	1:115217522:G:A	138
1	114429996	114429997	BCL2L15	1:113435012:C:A	138
1	114429996	114429997	BCL2L15	1:114423544:AC:A	138
1	114444740	114444741	AP4B1	1:114139422:CA:C	138
1	114444740	114444741	AP4B1	1:114442355:C:CA	138
1	114444740	114444741	AP4B1	1:114447034:G:C	138
1	114444740	114444741	AP4B1	1:114447565:G:A	138
1	114444740	114444741	AP4B1	1:114515717:G:A	138
1	114444740	114444741	AP4B1	1:114734943:G:A	138
1	114448030	114448031	DCLRE1B	1:114448389:C:T	138
1	114448030	114448031	DCLRE1B	1:114484224:G:T	138
1	114506061	114506062	HIPK1	1:114437060:C:T	138
1	114506061	114506062	HIPK1	1:114474304:A:G	138
1	114506061	114506062	HIPK1	1:114493583:G:A	138
1	114506061	114506062	HIPK1	1:114524980:TG:T	138
1	114522694	114522695	OLFML3	1:114149463:T:C	138
1	114522694	114522695	OLFML3	1:114489769:A:C	138
1	114522694	114522695	OLFML3	1:114591028:G:A	138
1	115632052	115632053	TSPAN2	1:114812231:G:A	139
1	115632052	115632053	TSPAN2	1:115263685:G:A	139
1	115632052	115632053	TSPAN2	1:115497168:TTTTATTTA:TTTTATTTATTTATTTATTTATTTA	139
1	115632052	115632053	TSPAN2	1:115585759:C:G	139
1	115632052	115632053	TSPAN2	1:115602194:C:T	139
1	115642292	115642293	RP4-666F24.3	1:115617856:T:C	139
1	115642292	115642293	RP4-666F24.3	1:115631406:T:C	139
1	116666493	116666494	MAB21L3	1:116510183:A:G	140
1	116666493	116666494	MAB21L3	1:116583622:G:A	140
1	116666493	116666494	MAB21L3	1:116657706:G:A	140
1	116948730	116948731	ATP1A1	1:116916645:CT:C	140
1	116948730	116948731	ATP1A1	1:116937809:A:G	140
1	116948730	116948731	ATP1A1	1:117564925:A:G	140
1	117009073	117009074	RP4-655J12.4	1:116691895:G:A	140
1	117041833	117041834	RP5-1086K13.1	1:117029712:A:T	140
1	117041833	117041834	RP5-1086K13.1	1:117041688:G:A	140
1	117041833	117041834	RP5-1086K13.1	1:117284595:G:A	140
1	117113660	117113661	CD58	1:116292093:C:T	140
1	117113660	117113661	CD58	1:118094698:G:A	140
1	117297088	117297089	CD2	1:117305283:A:C	141
1	117297088	117297089	CD2	1:117320907:G:A	141
1	117529661	117529662	PTGFRN	1:117476466:A:G	141
1	117529661	117529662	PTGFRN	1:117528279:G:A	141
1	117529661	117529662	PTGFRN	1:117544331:A:C	141
1	117529661	117529662	PTGFRN	1:117802427:G:A	141
1	117576668	117576669	CD101	1:116646084:CT:C	141
1	117576668	117576669	CD101	1:117425643:TA:T	141
1	117576668	117576669	CD101	1:117520218:C:A	141
1	117576668	117576669	CD101	1:117522409:G:A	141
1	117576668	117576669	CD101	1:117532790:C:T	141
1	117576668	117576669	CD101	1:117544331:A:C	141
1	117576668	117576669	CD101	1:117561794:G:T	141
1	117576668	117576669	CD101	1:117561863:A:C	141
1	117576668	117576669	CD101	1:117578750:C:T	141
1	117576668	117576669	CD101	1:118249101:G:A	141
1	117576668	117576669	CD101	1:118565389:T:C	141
1	118727845	118727846	SPAG17	1:118503584:A:G	142
1	118727845	118727846	SPAG17	1:118542645:A:C	142
1	144822561	144822562	NBPF9	1:145471996:C:G	143
1	144822561	144822562	NBPF9	1:145477223:G:A	143
1	144822561	144822562	NBPF9	1:145533314:T:C	143
1	144822561	144822562	NBPF9	1:145551828:G:C	143
1	144822561	144822562	NBPF9	1:145622420:T:TG	143
1	145076076	145076077	PDE4DIP	1:144479557:G:T	143
1	145076076	145076077	PDE4DIP	1:144885574:C:T	143
1	145076076	145076077	PDE4DIP	1:144894611:T:C	143
1	145076076	145076077	PDE4DIP	1:145355624:C:T	143
1	145076076	145076077	PDE4DIP	1:145383549:CA:C	143
1	145076076	145076077	PDE4DIP	1:145438067:G:A	143
1	145076076	145076077	PDE4DIP	1:145525375:AT:A	143
1	145076076	145076077	PDE4DIP	1:145555190:CTCGG:C	143
1	145076076	145076077	PDE4DIP	1:145569319:T:A	143
1	145076076	145076077	PDE4DIP	1:145709869:T:C	143
1	145382361	145382362	RP11-458D21.1	1:145295227:T:C	144
1	145382361	145382362	RP11-458D21.1	1:145407402:C:G	144
1	145382361	145382362	RP11-458D21.1	1:145463047:C:A	144
1	145440852	145440853	TXNIP	1:145463047:C:A	144
1	145440852	145440853	TXNIP	1:145507085:A:T	144
1	145470373	145470374	POLR3GL	1:145373048:C:G	144
1	145470373	145470374	POLR3GL	1:146016381:G:A	144
1	145470507	145470508	ANKRD34A	1:145529681:T:C	144
1	145470507	145470508	ANKRD34A	1:145552125:A:G	144
1	145470507	145470508	ANKRD34A	1:145574274:TA:T	144
1	145477084	145477085	LIX1L	1:145477257:T:C	144
1	145477084	145477085	LIX1L	1:145505371:A:T	144
1	145507632	145507633	RBM8A	1:145514195:T:TTTA	144
1	145507632	145507633	RBM8A	1:145551828:G:C	144
1	145522673	145522674	PEX11B	1:146467029:TG:T	144
1	145530951	145530952	ITGA10	1:145383549:CA:C	144
1	145530951	145530952	ITGA10	1:145530254:C:T	144
1	145530951	145530952	ITGA10	1:146406560:A:C	144
1	145549243	145549244	ANKRD35	1:145562293:G:C	144
1	145549243	145549244	ANKRD35	1:146399683:A:G	144
1	145583713	145583714	PIAS3	1:145296002:C:G	144
1	145583713	145583714	PIAS3	1:145570172:T:A	144
1	145589408	145589409	NUDT17	1:145619007:C:CA	144
1	145610729	145610730	POLR3C	1:145747463:C:T	144
1	145610729	145610730	POLR3C	1:146490240:A:G	144
1	145611294	145611295	RNF115	1:145607333:A:T	144
1	145611294	145611295	RNF115	1:146610792:C:T	144
1	145715613	145715614	CD160	1:145718124:G:C	144
1	145762210	145762211	PDZK1	1:146528935:GA:G	144
1	145827014	145827015	GPR89A	1:145540055:G:C	144
1	145827014	145827015	GPR89A	1:145543545:T:C	144
1	146456495	146456496	NBPF12	1:146328934:A:G	145
1	146456495	146456496	NBPF12	1:146377314:G:A	145
1	146456495	146456496	NBPF12	1:146392742:C:T	145
1	146456495	146456496	NBPF12	1:146478785:C:T	145
1	146456495	146456496	NBPF12	1:146491095:A:G	145
1	146456495	146456496	NBPF12	1:146498909:C:T	145
1	146456495	146456496	NBPF12	1:146522021:C:G	145
1	146456495	146456496	NBPF12	1:146536608:T:A	145
1	146456495	146456496	NBPF12	1:146646280:CT:C	145
1	146456495	146456496	NBPF12	1:147242721:C:T	145
1	146644128	146644129	PRKAB2	1:146490240:A:G	145
1	146644128	146644129	PRKAB2	1:146510112:G:T	145
1	146644128	146644129	PRKAB2	1:146636165:G:A	145
1	146644128	146644129	PRKAB2	1:146714255:A:G	145
1	146644128	146644129	PRKAB2	1:147015179:T:C	145
1	146644128	146644129	PRKAB2	1:147390344:AT:A	145
1	146644128	146644129	PRKAB2	1:147484479:A:G	145
1	146696930	146696931	FMO5	1:146515076:T:G	145
1	146696930	146696931	FMO5	1:146601446:C:T	145
1	146696930	146696931	FMO5	1:146603013:T:A	145
1	146696930	146696931	FMO5	1:146672174:CT:C	145
1	146696930	146696931	FMO5	1:146740576:G:A	145
1	146743829	146743830	CHD1L	1:146509284:T:A	146
1	146743829	146743830	CHD1L	1:146518228:C:T	146
1	146743829	146743830	CHD1L	1:146518632:C:G	146
1	146743829	146743830	CHD1L	1:146564893:A:G	146
1	146743829	146743830	CHD1L	1:146698906:G:A	146
1	146743829	146743830	CHD1L	1:146701938:C:G	146
1	146743829	146743830	CHD1L	1:146875152:G:A	146
1	146743829	146743830	CHD1L	1:147172719:G:C	146
1	147083411	147083412	BCL9	1:146498330:A:C	146
1	147083411	147083412	BCL9	1:147009555:G:C	146
1	147083411	147083412	BCL9	1:147009804:A:G	146
1	147083411	147083412	BCL9	1:147013362:A:G	146
1	147083411	147083412	BCL9	1:147098881:T:C	146
1	147083411	147083412	BCL9	1:147103354:C:T	146
1	147142573	147142574	ACP6	1:146561330:T:C	146
1	147142573	147142574	ACP6	1:147055307:G:A	146
1	147142573	147142574	ACP6	1:147118181:C:T	146
1	147142573	147142574	ACP6	1:147127731:T:G	146
1	147142573	147142574	ACP6	1:147128728:T:C	146
1	147142573	147142574	ACP6	1:147190499:G:C	146
1	147634885	147634886	NBPF24	1:147289062:G:A	146
1	147634885	147634886	NBPF24	1:147799273:G:A	146
1	148025862	148025863	NBPF14	1:147077283:A:G	146
1	148025862	148025863	NBPF14	1:147100887:T:C	146
1	148025862	148025863	NBPF14	1:147342442:G:A	146
1	148025862	148025863	NBPF14	1:147344519:C:T	146
1	148025862	148025863	NBPF14	1:147484479:A:G	146
1	148025862	148025863	NBPF14	1:147604638:AT:A	146
1	148025862	148025863	NBPF14	1:147752213:G:C	146
1	148025862	148025863	NBPF14	1:147786793:C:T	146
1	148025862	148025863	NBPF14	1:147810860:C:T	146
1	148025862	148025863	NBPF14	1:148651478:T:C	146
1	149230715	149230716	RP11-403I13.5	1:149820656:G:C	147
1	149250539	149250540	RP11-403I13.4	1:150053389:T:C	147
1	149284644	149284645	RP11-403I13.7	1:150108934:T:TA	147
1	149577295	149577296	RP11-277L2.3	1:150165030:C:T	147
1	149761923	149761924	FCGR1A	1:149783886:C:T	147
1	149761923	149761924	FCGR1A	1:149815323:G:A	147
1	149761923	149761924	FCGR1A	1:150384868:G:A	147
1	149761923	149761924	FCGR1A	1:150529322:T:TAA	147
1	149761923	149761924	FCGR1A	1:150625186:T:C	147
1	149761923	149761924	FCGR1A	1:150709248:T:TA	147
1	149783913	149783914	HIST2H2BF	1:149776970:T:C	147
1	149783913	149783914	HIST2H2BF	1:149848885:C:G	147
1	149783913	149783914	HIST2H2BF	1:149955163:G:A	147
1	149783913	149783914	HIST2H2BF	1:149970096:C:G	147
1	149783913	149783914	HIST2H2BF	1:149995979:A:C	147
1	149783913	149783914	HIST2H2BF	1:150019439:C:T	147
1	149783913	149783914	HIST2H2BF	1:150270088:C:A	147
1	149817382	149817383	RP11-196G18.24	1:149815323:G:A	147
1	149817382	149817383	RP11-196G18.24	1:149815536:T:C	147
1	149817382	149817383	RP11-196G18.24	1:149926987:C:T	147
1	149817382	149817383	RP11-196G18.24	1:149998923:G:T	147
1	149817382	149817383	RP11-196G18.24	1:150160679:CA:C	147
1	149817382	149817383	RP11-196G18.24	1:150291914:G:GA	147
1	149858231	149858232	HIST2H2BE	1:149815740:T:C	147
1	149858231	149858232	HIST2H2BE	1:149982478:C:T	147
1	149858231	149858232	HIST2H2BE	1:150272717:C:T	147
1	149858524	149858525	HIST2H2AC	1:150616862:C:T	147
1	149871178	149871179	BOLA1	1:149848885:C:G	147
1	149889392	149889393	SV2A	1:149891718:A:G	147
1	149889392	149889393	SV2A	1:150754345:T:C	147
1	149899482	149899483	SF3B4	1:149848885:C:G	147
1	149899482	149899483	SF3B4	1:149999059:C:T	147
1	149907378	149907379	MTMR11	1:149781943:GA:G	147
1	149907378	149907379	MTMR11	1:150014017:A:C	147
1	149907378	149907379	MTMR11	1:150377100:A:T	147
1	149907378	149907379	MTMR11	1:150578440:A:AT	147
1	149907378	149907379	MTMR11	1:150616862:C:T	147
1	149907378	149907379	MTMR11	1:150802272:AT:A	147
1	149943188	149943189	OTUD7B	1:149981884:C:T	147
1	149943188	149943189	OTUD7B	1:150151491:T:TA	147
1	150131599	150131600	PLEKHO1	1:150149016:G:A	148
1	150131599	150131600	PLEKHO1	1:150257607:G:T	148
1	150131599	150131600	PLEKHO1	1:150531380:T:C	148
1	150131599	150131600	PLEKHO1	1:150947293:T:A	148
1	150235442	150235443	CA14	1:149998923:G:T	149
1	150235442	150235443	CA14	1:150486988:G:A	149
1	150241979	150241980	APH1A	1:150021607:CT:C	149
1	150241979	150241980	APH1A	1:150172592:T:G	149
1	150241979	150241980	APH1A	1:150823241:C:T	149
1	150255943	150255944	C1orf51	1:150983147:A:AT	149
1	150266339	150266340	MRPS21	1:150308755:A:C	149
1	150266339	150266340	MRPS21	1:150335023:GAA:GA	149
1	150266339	150266340	MRPS21	1:150383768:T:C	149
1	150266339	150266340	MRPS21	1:150387139:T:TA	149
1	150266339	150266340	MRPS21	1:150531905:C:A	149
1	150266339	150266340	MRPS21	1:150690020:A:T	149
1	150321159	150321160	PRPF3	1:150387139:T:TA	149
1	150321159	150321160	PRPF3	1:150888519:C:T	149
1	150337186	150337187	RPRD2	1:150284741:G:T	149
1	150337186	150337187	RPRD2	1:150285707:C:T	149
1	150476808	150476809	TARS2	1:150346009:C:CTTTTTT	149
1	150476808	150476809	TARS2	1:150428105:TA:T	149
1	150476808	150476809	TARS2	1:150459816:C:G	149
1	150481777	150481778	ECM1	1:150276022:A:G	149
1	150481777	150481778	ECM1	1:150311852:CA:C	149
1	150481777	150481778	ECM1	1:150480473:G:A	149
1	150530729	150530730	ADAMTSL4	1:150158002:G:T	149
1	150530729	150530730	ADAMTSL4	1:150518641:A:C	149
1	150530729	150530730	ADAMTSL4	1:150520898:T:TA	149
1	150530729	150530730	ADAMTSL4	1:150552042:G:A	149
1	150530729	150530730	ADAMTSL4	1:150563440:CT:C	149
1	150530729	150530730	ADAMTSL4	1:151506526:G:A	149
1	150533968	150533969	ADAMTSL4-AS1	1:150132289:C:G	149
1	150533968	150533969	ADAMTSL4-AS1	1:150709248:T:TA	149
1	150533968	150533969	ADAMTSL4-AS1	1:151000259:C:T	149
1	150533968	150533969	ADAMTSL4-AS1	1:151072619:CT:C	149
1	150552005	150552006	MCL1	1:150531360:G:A	149
1	150552005	150552006	MCL1	1:150532376:G:A	149
1	150552005	150552006	MCL1	1:150595537:G:T	149
1	150552005	150552006	MCL1	1:150614966:G:A	149
1	150552005	150552006	MCL1	1:150873236:G:C	149
1	150552005	150552006	MCL1	1:151234301:T:C	149
1	150552005	150552006	MCL1	1:151340121:G:T	149
1	150602052	150602053	ENSA	1:150554398:G:A	149
[truncated: 32,258 more rows]
