# Supplementary material for: Genetic analysis of blood molecular phenotypes reveals common properties in the regulatory networks affecting complex traits
Source: Nat Commun. 2023 Aug 21;14:5062. doi: 10.1038/s41467-023-40569-3 (PMC10442420; doi:10.1038/s41467-023-40569-3)
Supplement: Supplementary file 9 — Supplementary Data 6 [file 41467_2023_40569_MOESM9_ESM.zip › SupplementaryData_6_tads/cisTADs_nCD8_mean_merged.bed]

1	2430085	2430086	PLCH2	1:2347837:G:GGGACA	2
1	2430085	2430086	PLCH2	1:2347931:C:T	2
1	2430085	2430086	PLCH2	1:2347942:C:T	2
1	2430085	2430086	PLCH2	1:2352146:C:T	2
1	2430085	2430086	PLCH2	1:2355563:G:T	2
1	2430085	2430086	PLCH2	1:2388697:G:A	2
1	2430085	2430086	PLCH2	1:2410698:G:A	2
1	2430085	2430086	PLCH2	1:2432331:C:A	2
1	2430085	2430086	PLCH2	1:2624136:C:T	2
1	2458035	2458036	PANK4	1:2352146:C:T	2
1	2458035	2458036	PANK4	1:2443212:G:A	2
1	2458035	2458036	PANK4	1:2452569:T:C	2
1	2458035	2458036	PANK4	1:2458010:G:C	2
1	2458035	2458036	PANK4	1:2741254:C:T	2
1	2458035	2458036	PANK4	1:3279324:A:G	2
1	2477903	2477904	RP3-395M20.12	1:2711631:G:A	2
1	2493239	2493240	TNFRSF14	1:2355916:C:T	2
1	2493239	2493240	TNFRSF14	1:2487663:C:A	2
1	2493239	2493240	TNFRSF14	1:2506229:T:C	2
1	2493239	2493240	TNFRSF14	1:2617702:G:A	2
1	2493239	2493240	TNFRSF14	1:2631799:G:A	2
1	2493239	2493240	TNFRSF14	1:2777958:C:T	2
1	2520032	2520033	FAM213B	1:2347576:G:T	2
1	2520032	2520033	FAM213B	1:2487766:T:C	2
1	2520032	2520033	FAM213B	1:2506229:T:C	2
1	2520032	2520033	FAM213B	1:2535496:C:A	2
1	2520032	2520033	FAM213B	1:2539590:C:T	2
1	2520032	2520033	FAM213B	1:2539981:CACAT:C	2
1	2520032	2520033	FAM213B	1:2738666:AGTGTGCACTGGGGCGGGGCGG:A	2
1	2564417	2564418	MMEL1	1:2056003:C:T	2
1	2564417	2564418	MMEL1	1:2506229:T:C	2
1	2564417	2564418	MMEL1	1:2523723:C:T	2
1	2564417	2564418	MMEL1	1:2786626:C:T	2
1	2564417	2564418	MMEL1	1:3165723:C:T	2
1	2706279	2706280	TTC34	1:2693121:A:T	2
1	2706279	2706280	TTC34	1:3048742:A:G	2
1	3410807	3410808	MEGF6	1:3365420:C:T	3
1	3410807	3410808	MEGF6	1:3365868:C:CT	3
1	3410807	3410808	MEGF6	1:3395802:C:T	3
1	3410807	3410808	MEGF6	1:3413868:C:G	3
1	3410807	3410808	MEGF6	1:3419940:AAG:A	3
1	3410807	3410808	MEGF6	1:3421897:A:G	3
1	3410807	3410808	MEGF6	1:3450286:G:A	3
1	3410807	3410808	MEGF6	1:3451005:C:T	3
1	3410807	3410808	MEGF6	1:3522561:T:C	3
1	3410807	3410808	MEGF6	1:3568162:G:T	3
1	3541613	3541614	TPRG1L	1:3519911:C:T	3
1	3541613	3541614	TPRG1L	1:3537362:A:G	3
1	3541613	3541614	TPRG1L	1:3557922:C:G	3
1	3541613	3541614	TPRG1L	1:3594414:C:T	3
1	3566624	3566625	WRAP73	1:3500857:G:A	3
1	3566624	3566625	WRAP73	1:3566625:AGCAGGCTG:A	3
1	3566624	3566625	WRAP73	1:3594491:G:A	3
1	3566624	3566625	WRAP73	1:3594756:A:T	3
1	3644041	3644042	TP73	1:3538501:C:T	3
1	3644041	3644042	TP73	1:3595768:C:G	3
1	3644041	3644042	TP73	1:3639884:T:C	3
1	3644041	3644042	TP73	1:4606979:CT:C	3
1	4771214	4771215	AJAP1	1:4353466:ACTT:A	5
1	4771214	4771215	AJAP1	1:4454180:G:A	5
1	4771214	4771215	AJAP1	1:4467706:T:C	5
1	4771214	4771215	AJAP1	1:4723046:C:T	5
1	4771214	4771215	AJAP1	1:4757524:G:A	5
1	4771214	4771215	AJAP1	1:4784762:C:T	5
1	4771214	4771215	AJAP1	1:4793137:T:A	5
1	4771214	4771215	AJAP1	1:4795132:A:C	5
1	4771214	4771215	AJAP1	1:4796296:G:C	5
1	4771214	4771215	AJAP1	1:4845892:G:A	5
1	4771214	4771215	AJAP1	1:4856478:TG:T	5
1	5965383	5965384	NPHP4	1:5927169:G:A	6
1	5965383	5965384	NPHP4	1:5935162:A:T	6
1	5965383	5965384	NPHP4	1:6025823:C:T	6
1	5965383	5965384	NPHP4	1:6042934:G:A	6
1	5965383	5965384	NPHP4	1:6059229:T:G	6
1	8086355	8086356	ERRFI1	1:7558251:A:AGTGAGTGTTG	7
1	8086355	8086356	ERRFI1	1:7967462:T:C	7
1	8086355	8086356	ERRFI1	1:8057254:T:C	7
1	8390487	8390488	SLC45A1	1:7559369:A:AGT	7
1	8390487	8390488	SLC45A1	1:8357221:C:T	7
1	9188839	9188840	GPR157	1:8959095:A:C	9
1	9188839	9188840	GPR157	1:9164877:A:T	9
1	9188839	9188840	GPR157	1:9179468:T:C	9
1	9188839	9188840	GPR157	1:9241839:G:A	9
1	9188839	9188840	GPR157	1:9255635:A:AAT	9
1	9188839	9188840	GPR157	1:9336772:A:G	9
1	9188839	9188840	GPR157	1:9390455:C:T	9
1	9325588	9325589	H6PD	1:8788522:C:A	9
1	9325588	9325589	H6PD	1:9281836:C:T	9
1	9325588	9325589	H6PD	1:9288512:A:G	9
1	9325588	9325589	H6PD	1:9291666:T:C	9
1	9325588	9325589	H6PD	1:9315338:A:AT	9
1	9325588	9325589	H6PD	1:9331277:G:T	9
1	9325588	9325589	H6PD	1:9333935:TA:T	9
1	9325588	9325589	H6PD	1:9362959:G:A	9
1	9325588	9325589	H6PD	1:9404002:G:A	9
1	9325588	9325589	H6PD	1:9414397:G:A	9
1	9415765	9415766	SPSB1	1:9334328:C:T	9
1	9415765	9415766	SPSB1	1:9345142:A:G	9
1	9415765	9415766	SPSB1	1:9347278:G:A	9
1	9415765	9415766	SPSB1	1:9422875:C:A	9
1	9415765	9415766	SPSB1	1:9430873:C:T	9
1	9415765	9415766	SPSB1	1:9497101:T:C	9
1	9599540	9599541	SLC25A33	1:9002909:C:T	10
1	9599540	9599541	SLC25A33	1:9655630:C:T	10
1	9810224	9810225	CLSTN1	1:8972829:TA:T	11
1	9810224	9810225	CLSTN1	1:9602008:G:A	11
1	9810224	9810225	CLSTN1	1:9850923:G:A	11
1	9810224	9810225	CLSTN1	1:9892179:G:C	11
1	9810224	9810225	CLSTN1	1:9892312:G:A	11
1	9810224	9810225	CLSTN1	1:9902637:C:T	11
1	10425223	10425224	KIF1B	1:10263824:G:A	12
1	10425223	10425224	KIF1B	1:10271688:C:G	12
1	10425223	10425224	KIF1B	1:10277497:A:T	12
1	10425223	10425224	KIF1B	1:10284267:C:T	12
1	10425223	10425224	KIF1B	1:10316729:A:G	12
1	10425223	10425224	KIF1B	1:10360295:A:AAATAATAATAAT	12
1	10478868	10478869	PGD	1:10157107:A:T	12
1	10478868	10478869	PGD	1:10230440:AT:A	12
1	10478868	10478869	PGD	1:10433315:CT:C	12
1	10478868	10478869	PGD	1:10486597:T:C	12
1	10478868	10478869	PGD	1:11004287:A:G	12
1	10494723	10494724	APITD1-CORT	1:10495767:T:C	12
1	10494723	10494724	APITD1-CORT	1:11025493:A:G	12
1	10500179	10500180	APITD1	1:10487828:A:AT	12
1	10500179	10500180	APITD1	1:10537090:C:A	12
1	10500179	10500180	APITD1	1:11025493:A:G	12
1	10509970	10509971	CORT	1:10485424:G:GT	12
1	10509970	10509971	CORT	1:10508699:C:T	12
1	10532544	10532545	DFFA	1:10517422:T:G	12
1	10595944	10595945	PEX14	1:10288422:A:T	13
1	10595944	10595945	PEX14	1:10597024:A:G	13
1	10765631	10765632	CASZ1	1:10574185:GA:G	13
1	10765631	10765632	CASZ1	1:10757199:G:T	13
1	11036271	11036272	C1orf127	1:11015637:T:C	13
1	11084283	11084284	TARDBP	1:11265717:A:G	14
1	11107289	11107290	MASP2	1:11095424:A:T	14
1	11107289	11107290	MASP2	1:11593015:G:A	14
1	11159910	11159911	EXOSC10	1:11125050:T:C	14
1	11199716	11199717	MTOR	1:11248039:GA:G	14
1	11199716	11199717	MTOR	1:11318763:C:G	14
1	11199716	11199717	MTOR	1:11703789:C:T	14
1	11333990	11333991	UBIAD1	1:11281952:C:T	14
1	11333990	11333991	UBIAD1	1:11805383:C:G	14
1	11333990	11333991	UBIAD1	1:11914043:G:A	14
1	11593732	11593733	PTCHD2	1:11465588:C:T	14
1	11593732	11593733	PTCHD2	1:11534053:A:C	14
1	11713585	11713586	FBXO2	1:11568462:A:G	14
1	11713585	11713586	FBXO2	1:11714793:A:G	14
1	11713585	11713586	FBXO2	1:11716797:C:G	14
1	11713585	11713586	FBXO2	1:11717809:CA:C	14
1	11713585	11713586	FBXO2	1:11721032:C:CTA	14
1	11713585	11713586	FBXO2	1:11725747:A:T	14
1	11713585	11713586	FBXO2	1:11736600:C:T	14
1	11713585	11713586	FBXO2	1:11779499:T:C	14
1	11713585	11713586	FBXO2	1:11787692:A:G	14
1	11713585	11713586	FBXO2	1:11811784:G:A	14
1	11713585	11713586	FBXO2	1:11813389:A:G	14
1	11713585	11713586	FBXO2	1:12222641:C:T	14
1	11718598	11718599	FBXO44	1:11665988:G:GA	14
1	11718598	11718599	FBXO44	1:11702082:A:G	14
1	11718598	11718599	FBXO44	1:11714793:A:G	14
1	11718598	11718599	FBXO44	1:11722688:G:A	14
1	11718598	11718599	FBXO44	1:11770241:CA:C	14
1	11718598	11718599	FBXO44	1:11779499:T:C	14
1	11718598	11718599	FBXO44	1:11790584:T:A	14
1	11718598	11718599	FBXO44	1:11811886:C:T	14
1	11718598	11718599	FBXO44	1:11820672:G:A	14
1	11728752	11728753	FBXO6	1:11725099:C:CATTG	14
1	11728752	11728753	FBXO6	1:11733075:T:C	14
1	11728752	11728753	FBXO6	1:11801023:T:C	14
1	11751649	11751650	MAD2L2	1:11740358:A:G	14
1	11751649	11751650	MAD2L2	1:11816860:G:A	14
1	11751785	11751786	DRAXIN	1:11054719:T:A	14
1	11751785	11751786	DRAXIN	1:11384190:C:T	14
1	11751785	11751786	DRAXIN	1:11724092:G:C	14
1	11751785	11751786	DRAXIN	1:11724708:T:C	14
1	11751785	11751786	DRAXIN	1:11768583:A:T	14
1	11751785	11751786	DRAXIN	1:11809415:C:T	14
1	11751785	11751786	DRAXIN	1:11816673:A:G	14
1	11751785	11751786	DRAXIN	1:11816860:G:A	14
1	11751785	11751786	DRAXIN	1:12026355:A:C	14
1	11751785	11751786	DRAXIN	1:12266601:G:A	14
1	12091183	12091184	MIIP	1:11945695:C:T	15
1	12091183	12091184	MIIP	1:11997094:G:A	15
1	12091183	12091184	MIIP	1:12046880:C:T	15
1	12091183	12091184	MIIP	1:12047688:G:A	15
1	12091183	12091184	MIIP	1:12085974:C:T	15
1	12091183	12091184	MIIP	1:12141461:A:G	15
1	12091183	12091184	MIIP	1:12641758:G:A	15
1	12185990	12185991	TNFRSF8	1:11982544:T:C	15
1	12185990	12185991	TNFRSF8	1:12186205:C:T	15
1	12185990	12185991	TNFRSF8	1:12213337:A:G	15
1	12185990	12185991	TNFRSF8	1:12264461:G:A	15
1	12251894	12251895	TNFRSF1B	1:11485878:G:A	15
1	12251894	12251895	TNFRSF1B	1:12023121:T:G	15
1	12251894	12251895	TNFRSF1B	1:12210686:A:G	15
1	12251894	12251895	TNFRSF1B	1:12242458:T:C	15
1	12251894	12251895	TNFRSF1B	1:12249232:T:A	15
1	12251894	12251895	TNFRSF1B	1:12261972:A:G	15
1	12251894	12251895	TNFRSF1B	1:12271183:G:A	15
1	12251894	12251895	TNFRSF1B	1:12614403:G:C	15
1	12557279	12557280	VPS13D	1:12103823:GA:G	16
1	12557279	12557280	VPS13D	1:12577209:G:A	16
1	12587765	12587766	RP5-888M10.2	1:12332449:GGT:G	16
1	12676699	12676700	DHRS3	1:12408074:T:C	16
1	12676699	12676700	DHRS3	1:12442701:A:G	16
1	12676699	12676700	DHRS3	1:12645221:C:T	16
1	12676699	12676700	DHRS3	1:12671809:A:C	16
1	12676699	12676700	DHRS3	1:12676838:AG:A	16
1	12676699	12676700	DHRS3	1:12687813:A:G	16
1	14098220	14098221	PRDM2	1:14090092:C:T	17
1	14098220	14098221	PRDM2	1:14126651:G:T	17
1	15272414	15272415	KAZN	1:14587210:A:G	18
1	15272414	15272415	KAZN	1:15137748:GT:G	18
1	15272414	15272415	KAZN	1:15217422:C:G	18
1	15272414	15272415	KAZN	1:15276484:C:G	18
1	15272414	15272415	KAZN	1:15276526:T:C	18
1	15272414	15272415	KAZN	1:15277710:C:A	18
1	15272414	15272415	KAZN	1:15280437:T:TG	18
1	15272414	15272415	KAZN	1:15336522:C:T	18
1	15272414	15272415	KAZN	1:15343094:T:G	18
1	15480284	15480285	TMEM51	1:15004687:A:C	18
1	15480284	15480285	TMEM51	1:15464461:G:A	18
1	15480284	15480285	TMEM51	1:15486798:G:C	18
1	15480284	15480285	TMEM51	1:15493910:G:C	18
1	15480284	15480285	TMEM51	1:15538614:A:C	18
1	15480284	15480285	TMEM51	1:15558045:C:A	18
1	15480284	15480285	TMEM51	1:15560294:C:T	18
1	15480284	15480285	TMEM51	1:15571526:T:C	18
1	15480284	15480285	TMEM51	1:15603430:TG:T	18
1	15894653	15894654	DNAJC16	1:15801718:A:G	19
1	15894653	15894654	DNAJC16	1:15835955:CAA:C	19
1	15911604	15911605	AGMAT	1:15800034:T:C	19
1	15911604	15911605	AGMAT	1:15981949:T:TA	19
1	15978330	15978331	DDI2	1:15835955:CAA:C	19
1	15978330	15978331	DDI2	1:15972558:C:G	19
1	15978330	15978331	DDI2	1:16065276:AAC:A	19
1	15986363	15986364	RSC1A1	1:15929541:TAC:T	19
1	16056339	16056340	PLEKHM2	1:15898641:G:GA	19
1	16056339	16056340	PLEKHM2	1:16009123:C:A	19
1	16056339	16056340	PLEKHM2	1:16023530:G:A	19
1	16065529	16065530	SLC25A34	1:16056740:C:A	19
1	16265077	16265078	SPEN	1:15953902:G:A	20
1	16265077	16265078	SPEN	1:16161869:G:C	20
1	16265077	16265078	SPEN	1:16242620:C:A	20
1	16265077	16265078	SPEN	1:16311027:C:A	20
1	16265077	16265078	SPEN	1:16452294:C:T	20
1	16279467	16279468	ZBTB17	1:16259813:A:G	20
1	16533020	16533021	ARHGEF19	1:16533022:C:T	21
1	16563153	16563154	RSG1	1:16385698:A:G	21
1	16563153	16563154	RSG1	1:16563635:A:G	21
1	16563153	16563154	RSG1	1:16674487:CA:C	21
1	16641861	16641862	FBXO42	1:16694774:A:G	21
1	16641861	16641862	FBXO42	1:16696720:CT:C	21
1	16641861	16641862	FBXO42	1:17193408:C:G	21
1	16694205	16694206	SZRD1	1:16674009:AAAACAAACAAAC:A	21
1	16694205	16694206	SZRD1	1:16732860:G:A	21
1	16694205	16694206	SZRD1	1:16786928:G:A	21
1	16694205	16694206	SZRD1	1:16860353:C:T	21
1	16782015	16782016	NECAP2	1:16767961:G:A	21
1	16782015	16782016	NECAP2	1:16773880:A:G	21
1	16782015	16782016	NECAP2	1:16786604:C:T	21
1	16782015	16782016	NECAP2	1:16786935:A:G	21
1	16782015	16782016	NECAP2	1:16801673:A:G	21
1	16787442	16787443	RP4-798A10.2	1:16180430:G:A	21
1	16787442	16787443	RP4-798A10.2	1:16773387:T:G	21
1	16787442	16787443	RP4-798A10.2	1:16786604:C:T	21
1	16787442	16787443	RP4-798A10.2	1:16794115:G:C	21
1	16787442	16787443	RP4-798A10.2	1:16932859:A:G	21
1	16787442	16787443	RP4-798A10.2	1:17022909:C:G	21
1	16787442	16787443	RP4-798A10.2	1:17517831:A:C	21
1	18020541	18020542	ARHGEF10L	1:17791247:C:CA	22
1	18020541	18020542	ARHGEF10L	1:17946364:C:A	22
1	19229217	19229218	ALDH4A1	1:19198681:GC:G	24
1	19229217	19229218	ALDH4A1	1:19222020:A:G	24
1	19229217	19229218	ALDH4A1	1:19375542:A:C	24
1	19247614	19247615	RP13-279N23.2	1:19238001:TTTTATTTA:T	24
1	19247614	19247615	RP13-279N23.2	1:19244678:C:T	24
1	19247614	19247615	RP13-279N23.2	1:19261241:G:A	24
1	19247614	19247615	RP13-279N23.2	1:19275077:G:A	24
1	19282191	19282192	IFFO2	1:18440935:T:A	24
1	19282191	19282192	IFFO2	1:19230419:C:G	24
1	19282191	19282192	IFFO2	1:19244678:C:T	24
1	19282191	19282192	IFFO2	1:19261533:A:G	24
1	19282191	19282192	IFFO2	1:19275077:G:A	24
1	19282191	19282192	IFFO2	1:19373605:C:T	24
1	19481532	19481533	UBR4	1:19508838:AT:ATT	25
1	19481532	19481533	UBR4	1:19536259:G:A	25
1	19481532	19481533	UBR4	1:19551655:G:A	25
1	19578020	19578021	EMC1	1:18811668:T:C	25
1	19578020	19578021	EMC1	1:19447843:C:G	25
1	19578020	19578021	EMC1	1:19563900:T:G	25
1	19578020	19578021	EMC1	1:19571849:T:C	25
1	19578020	19578021	EMC1	1:20102935:T:C	25
1	19584205	19584206	MRTO4	1:19579969:A:G	25
1	19615743	19615744	AKR7A3	1:19314273:GGAAA:G	26
1	19638596	19638597	AKR7A2	1:19630520:G:C	26
1	19638596	19638597	AKR7A2	1:19638309:A:G	26
1	19638596	19638597	AKR7A2	1:19638642:AGCCGGGGGCCCC:A	26
1	19638596	19638597	AKR7A2	1:19645673:G:A	26
1	19638596	19638597	AKR7A2	1:19646445:C:T	26
1	19651247	19651248	PQLC2	1:19642326:G:A	26
1	19651247	19651248	PQLC2	1:19648147:T:A	26
1	19651247	19651248	PQLC2	1:19652135:G:T	26
1	19811981	19811982	CAPZB	1:19583294:G:A	26
1	19811981	19811982	CAPZB	1:19648300:G:A	26
1	19811981	19811982	CAPZB	1:19674266:C:A	26
1	19811981	19811982	CAPZB	1:19798925:G:A	26
1	19811981	19811982	CAPZB	1:19920177:CT:C	26
1	19923561	19923562	MINOS1-NBL1	1:19889226:T:A	26
1	19923561	19923562	MINOS1-NBL1	1:19911802:T:C	26
1	19923561	19923562	MINOS1-NBL1	1:19974374:T:C	26
1	19923561	19923562	MINOS1-NBL1	1:20002246:G:A	26
1	19923561	19923562	MINOS1-NBL1	1:20008507:C:T	26
1	19923561	19923562	MINOS1-NBL1	1:20041886:G:A	26
1	19923563	19923564	MINOS1	1:19630520:G:C	26
1	19923563	19923564	MINOS1	1:19911802:T:C	26
1	19923563	19923564	MINOS1	1:19974214:C:T	26
1	19974103	19974104	NBL1	1:19394724:C:T	26
1	19974103	19974104	NBL1	1:19889272:A:G	26
1	19974103	19974104	NBL1	1:19902245:TA:T	26
1	19974103	19974104	NBL1	1:19914083:C:A	26
1	19974103	19974104	NBL1	1:19937023:C:G	26
1	19974103	19974104	NBL1	1:19972330:G:A	26
1	19974103	19974104	NBL1	1:19974397:G:A	26
1	19974103	19974104	NBL1	1:19986252:C:G	26
1	19974103	19974104	NBL1	1:19986283:TGA:T	26
1	19974103	19974104	NBL1	1:19988886:G:A	26
1	19974103	19974104	NBL1	1:20010251:CTTTTTTTT:C	26
1	19974103	19974104	NBL1	1:20014753:G:A	26
1	19974103	19974104	NBL1	1:20027404:G:A	26
1	19991779	19991780	HTR6	1:20014739:C:T	26
1	19991779	19991780	HTR6	1:20030463:C:T	26
1	20233057	20233058	OTUD3	1:20168083:C:T	27
1	20233057	20233058	OTUD3	1:20216860:G:A	27
1	20233057	20233058	OTUD3	1:20219028:T:C	27
1	20233057	20233058	OTUD3	1:20242929:C:CT	27
1	20233057	20233058	OTUD3	1:20244901:AT:A	27
1	20233057	20233058	OTUD3	1:20282317:C:A	27
1	20446049	20446050	PLA2G2D	1:20438701:C:T	27
1	20512577	20512578	UBXN10	1:20286121:A:G	27
1	20512577	20512578	UBXN10	1:20301927:A:T	27
1	20512577	20512578	UBXN10	1:20436008:C:T	27
1	20512577	20512578	UBXN10	1:20498399:C:T	27
1	20512577	20512578	UBXN10	1:20524034:G:C	27
1	20512577	20512578	UBXN10	1:20624508:T:G	27
1	20811137	20811138	CAMK2N1	1:20283943:G:A	28
1	20811137	20811138	CAMK2N1	1:20575104:T:G	28
1	20811137	20811138	CAMK2N1	1:20609533:G:A	28
1	20811137	20811138	CAMK2N1	1:20834610:C:A	28
1	20987861	20987862	DDOST	1:20951557:A:G	29
1	20987861	20987862	DDOST	1:20953858:T:G	29
1	20987861	20987862	DDOST	1:20978832:T:C	29
1	20987861	20987862	DDOST	1:21011355:T:C	29
1	20999512	20999513	KIF17	1:21001158:G:A	29
1	20999512	20999513	KIF17	1:21009611:T:A	29
1	20999512	20999513	KIF17	1:21027671:A:G	29
1	21113158	21113159	HP1BP3	1:21145936:ATATT:ATATTTATT	29
1	21113158	21113159	HP1BP3	1:21264308:T:C	29
1	21438102	21438103	EIF4G3	1:20863417:A:G	29
1	21438102	21438103	EIF4G3	1:21086373:AT:A	29
1	21438102	21438103	EIF4G3	1:21351885:C:T	29
1	21438102	21438103	EIF4G3	1:21378410:CAT:C	29
1	21438102	21438103	EIF4G3	1:21531486:A:G	29
1	21438102	21438103	EIF4G3	1:22314034:C:T	29
1	21671629	21671630	ECE1	1:21453078:G:C	30
1	21671629	21671630	ECE1	1:21587445:C:G	30
1	21671629	21671630	ECE1	1:21645876:C:A	30
1	21671629	21671630	ECE1	1:21651645:C:T	30
1	21671629	21671630	ECE1	1:21667435:C:CG	30
1	21671629	21671630	ECE1	1:21673298:G:A	30
1	21671629	21671630	ECE1	1:21674373:T:G	30
1	21671629	21671630	ECE1	1:21675953:G:A	30
1	21671629	21671630	ECE1	1:22074348:G:A	30
1	21995775	21995776	RAP1GAP	1:21061124:CA:C	31
1	21995775	21995776	RAP1GAP	1:21346984:AAAAT:A	31
1	21995775	21995776	RAP1GAP	1:21998838:C:T	31
1	21995775	21995776	RAP1GAP	1:22009326:C:T	31
1	22109435	22109436	USP48	1:22109370:G:A	31
1	22109435	22109436	USP48	1:22109796:C:T	31
1	22109435	22109436	USP48	1:22215242:C:T	31
1	22147989	22147990	LDLRAD2	1:22131364:G:A	31
1	22147989	22147990	LDLRAD2	1:22247719:T:G	31
1	22147989	22147990	LDLRAD2	1:22256814:G:A	31
1	22147989	22147990	LDLRAD2	1:22261395:A:G	31
1	22222763	22222764	HSPG2	1:22147077:G:A	31
1	22222763	22222764	HSPG2	1:22249333:T:C	31
1	22222763	22222764	HSPG2	1:22260308:C:T	31
1	22222763	22222764	HSPG2	1:22342050:A:C	31
1	22354831	22354832	LINC00339	1:21652351:C:T	32
1	22354831	22354832	LINC00339	1:22287544:C:T	32
1	22354831	22354832	LINC00339	1:22299523:T:G	32
1	22354831	22354832	LINC00339	1:22341714:T:C	32
1	22354831	22354832	LINC00339	1:22348104:C:T	32
1	22354831	22354832	LINC00339	1:22352108:C:T	32
1	22354831	22354832	LINC00339	1:22358573:T:C	32
1	22354831	22354832	LINC00339	1:22404139:C:G	32
1	22354831	22354832	LINC00339	1:22479193:C:A	32
1	22354831	22354832	LINC00339	1:22481306:C:T	32
1	22379789	22379790	CDC42	1:22341714:T:C	32
1	22379789	22379790	CDC42	1:22346184:T:C	32
1	22379789	22379790	CDC42	1:22395251:C:G	32
1	22379789	22379790	CDC42	1:22428775:TAC:T	32
1	22379789	22379790	CDC42	1:22432419:T:C	32
1	22379789	22379790	CDC42	1:22459578:G:A	32
1	22379789	22379790	CDC42	1:22495601:C:T	32
1	22379789	22379790	CDC42	1:23202058:A:G	32
1	22427105	22427106	RP1-224A6.9	1:22357431:CAGAA:C	32
1	22470461	22470462	WNT4	1:22324183:CA:C	33
1	22470461	22470462	WNT4	1:22422795:GT:G	33
1	22778471	22778472	ZBTB40	1:22622513:T:C	33
1	22778471	22778472	ZBTB40	1:22789346:C:A	33
1	22778471	22778472	ZBTB40	1:22856601:T:C	33
1	22778471	22778472	ZBTB40	1:23283362:T:C	33
1	23885933	23885934	ID3	1:23886073:T:C	34
1	23953823	23953824	MDS2	1:23886073:T:C	34
1	23953823	23953824	MDS2	1:24026654:A:G	34
1	23953823	23953824	MDS2	1:24155186:CT:C	34
1	24019098	24019099	RPL11	1:24018224:C:T	34
1	24019098	24019099	RPL11	1:24030854:T:C	34
1	24019098	24019099	RPL11	1:24049595:T:G	34
1	24070523	24070524	TCEB3	1:24023663:CT:C	34
1	24070523	24070524	TCEB3	1:24049481:T:TTA	34
1	24111681	24111682	PITHD1	1:23448515:A:T	35
1	24111681	24111682	PITHD1	1:23567667:C:CG	35
1	24111681	24111682	PITHD1	1:23975918:G:A	35
1	24111681	24111682	PITHD1	1:24077206:ATCT:A	35
1	24111681	24111682	PITHD1	1:24244877:C:CA	35
1	24111681	24111682	PITHD1	1:24411138:T:C	35
1	24111681	24111682	PITHD1	1:24523112:T:A	35
1	24120581	24120582	LYPLA2	1:24065770:C:T	35
1	24120581	24120582	LYPLA2	1:24341697:ACT:A	35
1	24127262	24127263	GALE	1:24021224:C:T	35
1	24127262	24127263	GALE	1:24100223:C:T	35
1	24127262	24127263	GALE	1:24207777:G:A	35
1	24127262	24127263	GALE	1:24422536:C:G	35
1	24127262	24127263	GALE	1:24490427:A:G	35
1	24127262	24127263	GALE	1:24924894:C:T	35
1	24144022	24144023	HMGCL	1:24104833:CG:C	35
1	24144022	24144023	HMGCL	1:24152874:T:C	35
1	24194783	24194784	FUCA1	1:24179557:T:A	35
1	24194783	24194784	FUCA1	1:24222029:G:A	35
1	24194783	24194784	FUCA1	1:24288528:TTAAAC:T	35
1	24194783	24194784	FUCA1	1:24847334:AAAAAT:A	35
1	24285548	24285549	CNR2	1:24030552:T:TA	35
1	24285548	24285549	CNR2	1:24208236:T:C	35
1	24285548	24285549	CNR2	1:24222029:G:A	35
1	24285548	24285549	CNR2	1:24479402:GT:G	35
1	24287457	24287458	PNRC2	1:24288476:T:C	35
1	24287457	24287458	PNRC2	1:24375689:G:C	35
1	24287457	24287458	PNRC2	1:24400430:A:T	35
1	24287457	24287458	PNRC2	1:24454204:G:T	35
1	24513737	24513738	IFNLR1	1:24512881:G:T	36
1	24513737	24513738	IFNLR1	1:24513608:C:T	36
1	24743084	24743085	STPG1	1:24698029:C:T	37
1	24743084	24743085	STPG1	1:24716529:C:A	37
1	24743084	24743085	STPG1	1:24728916:ATCT:A	37
1	24743084	24743085	STPG1	1:24734386:A:G	37
1	24782655	24782656	NIPAL3	1:24745615:G:A	37
1	24782655	24782656	NIPAL3	1:24765378:TA:T	37
1	24782655	24782656	NIPAL3	1:24812795:G:A	37
1	24782655	24782656	NIPAL3	1:24889450:A:T	37
1	24859603	24859604	RCAN3	1:24815402:G:C	37
1	24859603	24859604	RCAN3	1:24831663:C:T	37
1	24859603	24859604	RCAN3	1:24862649:A:G	37
1	24882514	24882515	RP4-594I10.3	1:24831663:C:T	37
1	24882514	24882515	RP4-594I10.3	1:24862649:A:G	37
1	24882514	24882515	RP4-594I10.3	1:24872993:GA:G	37
1	24996073	24996074	SRRM1	1:24946754:T:C	37
1	25291611	25291612	RUNX3	1:24836587:A:G	38
1	25291611	25291612	RUNX3	1:25158714:A:AT	38
1	25291611	25291612	RUNX3	1:25186069:T:C	38
1	25291611	25291612	RUNX3	1:25249252:C:A	38
1	25291611	25291612	RUNX3	1:25334268:T:C	38
1	25599038	25599039	RHD	1:25583610:C:G	39
1	25599038	25599039	RHD	1:25592642:T:<CN0>:25661222	39
1	25599038	25599039	RHD	1:25695835:G:A	39
1	25599038	25599039	RHD	1:25709258:A:C	39
1	25599038	25599039	RHD	1:25904921:T:C	39
1	25663708	25663709	C1orf63	1:25570081:T:C	39
1	25663708	25663709	C1orf63	1:25572984:T:G	39
1	25663708	25663709	C1orf63	1:25592642:T:<CN0>:25661222	39
1	25669082	25669083	TMEM50A	1:24764744:G:A	39
1	25669082	25669083	TMEM50A	1:25592642:T:<CN0>:25661222	39
1	25669082	25669083	TMEM50A	1:25687308:C:G	39
1	25669082	25669083	TMEM50A	1:25695835:G:A	39
1	25669082	25669083	TMEM50A	1:25736299:A:T	39
1	25669082	25669083	TMEM50A	1:25760920:C:T	39
1	25747338	25747339	RHCE	1:25406674:C:A	39
1	25747338	25747339	RHCE	1:25650632:G:C	39
1	25775383	25775384	TMEM57	1:25642760:A:G	39
1	25891081	25891082	LDLRAP1	1:25890835:G:A	39
1	25891081	25891082	LDLRAP1	1:25908046:G:C	39
1	25907968	25907969	RP11-70P17.1	1:25908195:G:A	39
1	26107204	26107205	MAN1C1	1:25893242:T:C	39
1	26107204	26107205	MAN1C1	1:25993117:C:A	39
1	26107204	26107205	MAN1C1	1:26015367:T:C	39
1	26107204	26107205	MAN1C1	1:26057416:A:C	39
1	26107204	26107205	MAN1C1	1:26073524:T:A	39
1	26139218	26139219	SEPN1	1:25960205:G:T	39
1	26139218	26139219	SEPN1	1:26057416:A:C	39
1	26139218	26139219	SEPN1	1:26130199:G:GT	39
1	26139218	26139219	SEPN1	1:26139444:G:A	39
1	26140463	26140464	RP1-317E23.6	1:26402820:A:C	39
1	26185902	26185903	AUNIP	1:26127425:G:A	40
1	26197743	26197744	PAQR7	1:25428909:G:A	40
1	26197743	26197744	PAQR7	1:26202426:C:T	40
1	26231979	26231980	STMN1	1:26223815:AAAG:A	40
1	26231979	26231980	STMN1	1:26338183:A:G	40
1	26324545	26324546	PAFAH2	1:25419396:G:C	40
1	26324545	26324546	PAFAH2	1:26301699:C:T	40
1	26324545	26324546	PAFAH2	1:26304949:T:A	40
1	26324545	26324546	PAFAH2	1:26355350:G:A	40
1	26513783	26513784	CNKSR1	1:25881912:G:A	41
1	26513783	26513784	CNKSR1	1:26440129:A:G	41
1	26513783	26513784	CNKSR1	1:26506790:A:G	41
1	26513783	26513784	CNKSR1	1:26511700:A:G	41
1	26513783	26513784	CNKSR1	1:26527884:G:A	41
1	26513783	26513784	CNKSR1	1:26573220:T:A	41
1	26597955	26597956	CEP85	1:25948442:GA:G	41
1	26597955	26597956	CEP85	1:26527699:T:C	41
1	26597955	26597956	CEP85	1:26557618:A:T	41
1	26597955	26597956	CEP85	1:26645955:G:GA	41
1	26597955	26597956	CEP85	1:26711978:T:C	41
1	26606612	26606613	SH3BGRL3	1:25697212:CTATTT:C	41
1	26606612	26606613	SH3BGRL3	1:25910624:T:G	41
1	26606612	26606613	SH3BGRL3	1:26050872:G:A	41
1	26606612	26606613	SH3BGRL3	1:26338474:TA:T	41
1	26606612	26606613	SH3BGRL3	1:26525855:G:A	41
1	26606612	26606613	SH3BGRL3	1:26577985:G:A	41
1	26606612	26606613	SH3BGRL3	1:26596556:C:T	41
1	26606612	26606613	SH3BGRL3	1:26637218:TAAA:T	41
1	26606612	26606613	SH3BGRL3	1:27385141:CT:C	41
1	26633066	26633067	UBXN11	1:25956043:C:T	41
1	26633066	26633067	UBXN11	1:26461467:CA:C	41
1	26633066	26633067	UBXN11	1:26520292:G:T	41
1	26633066	26633067	UBXN11	1:26525667:A:G	41
1	26633066	26633067	UBXN11	1:26645955:G:GA	41
1	26633066	26633067	UBXN11	1:26684385:A:G	41
1	26633066	26633067	UBXN11	1:27552754:GTTTTTTTTTTTTT:G	41
1	26644448	26644449	CD52	1:25697212:CTATTT:C	41
1	26644448	26644449	CD52	1:25979175:G:A	41
1	26644448	26644449	CD52	1:26009647:G:A	41
1	26644448	26644449	CD52	1:26029888:G:A	41
1	26644448	26644449	CD52	1:26142710:G:A	41
1	26644448	26644449	CD52	1:26255731:T:C	41
1	26644448	26644449	CD52	1:26256174:G:A	41
1	26644448	26644449	CD52	1:26384013:A:G	41
1	26644448	26644449	CD52	1:26445915:T:A	41
1	26644448	26644449	CD52	1:26466253:G:A	41
1	26644448	26644449	CD52	1:26523425:T:TTGAG	41
1	26644448	26644449	CD52	1:26525667:A:G	41
1	26644448	26644449	CD52	1:26529061:G:A	41
1	26644448	26644449	CD52	1:26577985:G:A	41
1	26644448	26644449	CD52	1:26618467:G:A	41
1	26644448	26644449	CD52	1:26620846:C:CA	41
1	26644448	26644449	CD52	1:26648033:C:T	41
1	26644448	26644449	CD52	1:26699851:G:A	41
1	26644448	26644449	CD52	1:26701259:A:T	41
1	26644448	26644449	CD52	1:26702376:T:C	41
1	26644448	26644449	CD52	1:26722997:T:C	41
1	26644448	26644449	CD52	1:26814535:A:C	41
1	26644448	26644449	CD52	1:27385141:CT:C	41
1	26644448	26644449	CD52	1:27537990:C:T	41
1	26644448	26644449	CD52	1:27544630:G:A	41
1	26644448	26644449	CD52	1:27567729:A:G	41
1	26680620	26680621	AIM1L	1:26573217:CT:C	41
1	26680620	26680621	AIM1L	1:26681306:G:A	41
1	26680620	26680621	AIM1L	1:26690180:G:A	41
1	26680620	26680621	AIM1L	1:26709720:G:A	41
1	26680620	26680621	AIM1L	1:26819118:C:CA	41
1	26700942	26700943	ZNF683	1:26608828:G:A	41
1	26700942	26700943	ZNF683	1:26699157:T:C	41
1	26772854	26772855	DHDDS	1:26685985:TTTC:T	41
1	26772854	26772855	DHDDS	1:26750983:A:G	41
1	26772854	26772855	DHDDS	1:26771574:C:CCATT	41
1	26799919	26799920	HMGN2	1:26290693:C:T	41
1	26799919	26799920	HMGN2	1:26780724:G:A	41
1	26799919	26799920	HMGN2	1:26804796:C:G	41
1	26799919	26799920	HMGN2	1:26805169:C:T	41
1	26898760	26898761	RPS6KA1	1:26871200:C:T	42
1	26898760	26898761	RPS6KA1	1:26900735:C:G	42
1	27101360	27101361	ARID1A	1:26174335:CT:C	42
1	27101360	27101361	ARID1A	1:27090772:A:T	42
1	27115418	27115419	PIGV	1:26855265:C:T	42
1	27115418	27115419	PIGV	1:27138393:C:T	42
1	27177619	27177620	ZDHHC18	1:26904660:G:A	42
1	27177619	27177620	ZDHHC18	1:26996144:TTA:T	42
1	27177619	27177620	ZDHHC18	1:27142554:T:C	42
1	27177619	27177620	ZDHHC18	1:27335529:GGAATGCAGT:G	42
1	27189632	27189633	SFN	1:27173728:G:A	42
1	27189632	27189633	SFN	1:27323282:A:AGT	42
1	27215430	27215431	GPN2	1:27536538:G:A	42
1	27215430	27215431	GPN2	1:27555712:T:C	42
1	27219382	27219383	GPATCH3	1:26533979:G:T	42
1	27320809	27320810	TRNP1	1:26987946:G:C	43
1	27320809	27320810	TRNP1	1:27017757:TTTG:T	43
1	27320809	27320810	TRNP1	1:27261149:A:G	43
1	27320809	27320810	TRNP1	1:27445460:G:T	43
1	27493471	27493472	SLC9A1	1:27424360:C:G	43
1	27493471	27493472	SLC9A1	1:27684396:G:A	43
1	27816561	27816562	WASF2	1:27718954:A:G	44
1	27816561	27816562	WASF2	1:27981867:G:A	44
1	27930941	27930942	AHDC1	1:27206828:A:G	44
1	27952750	27952751	FGR	1:27716697:G:A	44
1	27952750	27952751	FGR	1:27958339:C:T	44
1	28071284	28071285	FAM76A	1:27619926:T:TA	44
1	28136757	28136758	STX12	1:28287255:C:T	45
1	28173600	28173601	PPP1R8	1:27290650:T:G	45
1	28209908	28209909	THEMIS2	1:28186506:A:C	45
1	28209908	28209909	THEMIS2	1:28209002:C:T	45
1	28209908	28209909	THEMIS2	1:28209305:A:G	45
1	28209908	28209909	THEMIS2	1:28214281:G:C	45
1	28209908	28209909	THEMIS2	1:28277583:T:G	45
1	28209908	28209909	THEMIS2	1:29129932:T:C	45
1	28241098	28241099	RPA2	1:27372758:C:CT	45
1	28241098	28241099	RPA2	1:28017518:G:T	45
1	28241098	28241099	RPA2	1:28028977:C:G	45
1	28241098	28241099	RPA2	1:28219658:C:G	45
1	28241098	28241099	RPA2	1:28220311:G:A	45
1	28241098	28241099	RPA2	1:28222588:TTTTG:T	45
1	28241098	28241099	RPA2	1:28228797:C:CT	45
1	28241098	28241099	RPA2	1:28240056:G:A	45
1	28241098	28241099	RPA2	1:28263331:A:C	45
1	28241098	28241099	RPA2	1:28268573:C:T	45
1	28241098	28241099	RPA2	1:28268835:A:C	45
1	28241098	28241099	RPA2	1:28561512:AT:A	45
1	28241098	28241099	RPA2	1:28585274:C:A	45
1	28241098	28241099	RPA2	1:28631127:AAGGG:GAGGG	45
1	28241098	28241099	RPA2	1:28844612:T:C	45
1	28241098	28241099	RPA2	1:29047377:C:G	45
1	28241098	28241099	RPA2	1:29140112:C:G	45
1	28241098	28241099	RPA2	1:29145021:G:A	45
1	28241098	28241099	RPA2	1:29150817:T:C	45
1	28241098	28241099	RPA2	1:29163149:T:G	45
1	28261620	28261621	SMPDL3B	1:27963255:A:T	45
1	28261620	28261621	SMPDL3B	1:28209362:T:C	45
1	28261620	28261621	SMPDL3B	1:28213032:AG:A	45
1	28261620	28261621	SMPDL3B	1:28912450:A:C	45
1	28290147	28290148	XKR8	1:28253877:C:CA	45
1	28290147	28290148	XKR8	1:28277669:T:C	45
1	28290147	28290148	XKR8	1:28290746:A:G	45
1	28290147	28290148	XKR8	1:28390797:A:G	45
1	28290147	28290148	XKR8	1:28402924:C:T	45
1	28362189	28362190	EYA3	1:27565094:T:A	45
1	28362189	28362190	EYA3	1:27995873:AGGGAGAT:A	45
1	28362189	28362190	EYA3	1:28301903:G:A	45
1	28362189	28362190	EYA3	1:28318801:A:G	45
1	28362189	28362190	EYA3	1:28339207:T:C	45
1	28362189	28362190	EYA3	1:28391015:T:A	45
1	28362189	28362190	EYA3	1:28401024:CTT:C	45
1	28362189	28362190	EYA3	1:28415089:T:C	45
1	28362189	28362190	EYA3	1:28523342:A:G	45
1	28362189	28362190	EYA3	1:28578385:C:T	45
1	28362189	28362190	EYA3	1:28917548:G:T	45
1	28362189	28362190	EYA3	1:29176593:T:C	45
1	28520383	28520384	PTAFR	1:27938381:G:T	45
1	28520383	28520384	PTAFR	1:28310645:T:G	45
1	28520383	28520384	PTAFR	1:28469369:A:T	45
1	28520383	28520384	PTAFR	1:29207796:C:A	45
1	28559530	28559531	DNAJC8	1:28560136:C:CT	45
1	28586037	28586038	SESN2	1:28573293:G:GA	46
1	28586037	28586038	SESN2	1:28574497:G:C	46
1	28586037	28586038	SESN2	1:28578385:C:T	46
1	28586037	28586038	SESN2	1:28586376:C:G	46
1	28586037	28586038	SESN2	1:28735635:CT:C	46
1	28586037	28586038	SESN2	1:28992064:G:T	46
1	28656793	28656794	MED18	1:28964033:C:T	46
1	28764681	28764682	PHACTR4	1:28695262:ATTTG:A	46
1	28764681	28764682	PHACTR4	1:28697082:C:T	46
1	28764681	28764682	PHACTR4	1:29079566:A:T	46
1	29424098	29424099	EPB41	1:29180414:G:T	47
1	29424098	29424099	EPB41	1:29295486:CCA:C	47
1	29424098	29424099	EPB41	1:29419249:G:T	47
1	29424098	29424099	EPB41	1:29517716:G:C	47
1	29424098	29424099	EPB41	1:29779744:G:T	47
1	29424098	29424099	EPB41	1:30282735:AG:A	47
1	29449012	29449013	TMEM200B	1:29153786:T:A	47
1	29449012	29449013	TMEM200B	1:29272776:C:T	47
1	29495150	29495151	SRSF4	1:29459117:A:G	47
1	29495150	29495151	SRSF4	1:29461855:G:C	47
1	29557453	29557454	MECR	1:29457478:G:T	47
1	29557453	29557454	MECR	1:29570419:T:G	47
1	29649729	29649730	PTPRU	1:29567093:G:A	48
1	29649729	29649730	PTPRU	1:29594563:T:C	48
1	29649729	29649730	PTPRU	1:29640621:G:T	48
1	31192097	31192098	MATN1	1:31216969:G:A	49
1	31230603	31230604	LAPTM5	1:31206637:C:T	49
1	31230603	31230604	LAPTM5	1:31224193:C:T	49
1	31230603	31230604	LAPTM5	1:31231333:G:A	49
1	31230603	31230604	LAPTM5	1:31763540:C:T	49
1	31353615	31353616	SDC3	1:31226375:A:T	49
1	31353615	31353616	SDC3	1:31360942:A:G	49
1	31353615	31353616	SDC3	1:31505073:C:A	49
1	31353615	31353616	SDC3	1:31546448:C:A	49
1	31353615	31353616	SDC3	1:31638859:G:A	49
1	31534762	31534763	PUM1	1:31633491:T:C	49
1	31769628	31769629	SNRNP40	1:31225684:G:A	50
1	31769628	31769629	SNRNP40	1:31736188:AT:A	50
1	31769893	31769894	ZCCHC17	1:31160845:A:G	50
1	31769893	31769894	ZCCHC17	1:31777119:C:CT	50
1	31849696	31849697	FABP3	1:31816535:ATT:A	50
1	31886659	31886660	SERINC2	1:31360031:T:C	50
1	31886659	31886660	SERINC2	1:31517565:C:G	50
1	31886659	31886660	SERINC2	1:31576222:C:CA	50
1	31886659	31886660	SERINC2	1:31613935:T:C	50
1	31886659	31886660	SERINC2	1:31617790:C:T	50
1	31886659	31886660	SERINC2	1:31685266:TTA:T	50
1	31886659	31886660	SERINC2	1:31704642:G:A	50
1	31886659	31886660	SERINC2	1:31772955:C:T	50
1	31886659	31886660	SERINC2	1:31832984:G:A	50
1	31886659	31886660	SERINC2	1:31842950:C:CA	50
1	31886659	31886660	SERINC2	1:31866536:T:C	50
1	31886659	31886660	SERINC2	1:31894594:C:T	50
1	31886659	31886660	SERINC2	1:31901133:C:T	50
1	31886659	31886660	SERINC2	1:31904769:T:C	50
1	31886659	31886660	SERINC2	1:31968208:G:A	50
1	31886659	31886660	SERINC2	1:32011877:T:C	50
1	31886659	31886660	SERINC2	1:32013191:G:A	50
1	31886659	31886660	SERINC2	1:32013734:C:A	50
1	31886659	31886660	SERINC2	1:32018105:G:T	50
1	31886659	31886660	SERINC2	1:32026987:G:A	50
1	31886659	31886660	SERINC2	1:32052145:G:A	50
1	31886659	31886660	SERINC2	1:32492228:A:G	50
1	31987963	31987964	RP11-439L8.4	1:31926776:G:A	50
1	31987963	31987964	RP11-439L8.4	1:31972565:C:G	50
1	31987963	31987964	RP11-439L8.4	1:31974713:T:C	50
1	33168679	33168680	SYNC	1:32558155:G:C	51
1	33168679	33168680	SYNC	1:33107443:A:G	51
1	33168679	33168680	SYNC	1:33153271:C:CA	51
1	33231267	33231268	KIAA1522	1:33103008:CA:C	51
1	33231267	33231268	KIAA1522	1:33127764:C:T	51
1	33231267	33231268	KIAA1522	1:33204974:C:T	51
1	33231267	33231268	KIAA1522	1:33218488:GA:G	51
1	33231267	33231268	KIAA1522	1:33255702:C:G	51
1	33231267	33231268	KIAA1522	1:33530521:G:A	51
1	33277247	33277248	YARS	1:33218488:GA:G	51
1	33277247	33277248	YARS	1:33250684:A:T	51
1	33277247	33277248	YARS	1:33326681:G:T	51
1	33318364	33318365	S100PBP	1:33059621:C:T	51
1	33318364	33318365	S100PBP	1:33230951:G:A	51
1	33318364	33318365	S100PBP	1:33278696:C:A	51
1	33318364	33318365	S100PBP	1:33295956:AT:A	51
1	33318364	33318365	S100PBP	1:33410040:A:G	51
1	33338082	33338083	FNDC5	1:33223472:T:C	51
1	33338082	33338083	FNDC5	1:33270695:G:A	51
1	33338082	33338083	FNDC5	1:33798126:T:G	51
1	33338082	33338083	FNDC5	1:34208183:C:G	51
1	35220647	35220648	GJB5	1:34273806:C:T	52
1	35220647	35220648	GJB5	1:35264062:G:A	52
1	35220647	35220648	GJB5	1:35309256:G:A	52
1	35870444	35870445	ZMYM4	1:35888147:T:C	53
1	35870444	35870445	ZMYM4	1:35970005:T:G	53
1	36022988	36022989	KIAA0319L	1:35322503:T:C	53
1	36022988	36022989	KIAA0319L	1:35900725:A:C	53
1	36107444	36107445	PSMB2	1:35313638:T:C	54
1	36107444	36107445	PSMB2	1:35642758:G:C	54
1	36107444	36107445	PSMB2	1:36037222:A:G	54
1	36184494	36184495	C1orf216	1:35855382:A:G	54
1	36184494	36184495	C1orf216	1:35969652:A:C	54
1	36184494	36184495	C1orf216	1:36312205:GATAT:G	54
1	36319088	36319089	AGO4	1:36233366:C:G	54
1	36319088	36319089	AGO4	1:36562551:A:G	54
1	36552851	36552852	TEKT2	1:36314003:A:G	55
1	36552851	36552852	TEKT2	1:36314466:A:G	55
1	36552851	36552852	TEKT2	1:36392601:G:A	55
1	36552851	36552852	TEKT2	1:36549082:C:G	55
1	36552851	36552852	TEKT2	1:36549664:G:A	55
1	36565849	36565850	COL8A2	1:35713851:ACT:A	55
1	36565849	36565850	COL8A2	1:36666502:C:CA	55
1	36614887	36614888	TRAPPC3	1:36602202:T:C	55
1	36644621	36644622	MAP7D1	1:36568272:G:T	55
1	36644621	36644622	MAP7D1	1:36586692:T:TA	55
1	36644621	36644622	MAP7D1	1:36589416:G:T	55
1	36644621	36644622	MAP7D1	1:36634414:G:A	55
1	36755318	36755319	THRAP3	1:36829700:T:C	55
1	36947651	36947652	CSF3R	1:36943916:C:G	56
1	36947651	36947652	CSF3R	1:36952851:G:A	56
1	37947290	37947291	ZC3H12A	1:37913357:G:A	57
1	37947290	37947291	ZC3H12A	1:38507988:C:T	57
1	37979120	37979121	MEAF6	1:37772682:C:T	57
1	37979120	37979121	MEAF6	1:37991659:C:T	57
1	37979120	37979121	MEAF6	1:38010243:G:A	57
1	38019890	38019891	SNIP1	1:37956469:T:TA	57
1	38019890	38019891	SNIP1	1:37993065:A:ATTAT	57
1	38019890	38019891	SNIP1	1:38035286:G:T	57
1	38019890	38019891	SNIP1	1:38188253:T:G	57
1	38061535	38061536	GNL2	1:37987742:T:C	57
1	38061535	38061536	GNL2	1:38093319:CACAAAACAAA:C	57
1	38157913	38157914	C1orf109	1:38159421:A:C	57
1	38157913	38157914	C1orf109	1:38171779:CTT:C	57
1	38158152	38158153	CDCA8	1:38173694:A:G	57
1	39318366	39318367	RRAGC	1:39185319:C:T	59
1	39318366	39318367	RRAGC	1:39307348:T:A	59
1	39318366	39318367	RRAGC	1:39368096:AT:A	59
1	39318366	39318367	RRAGC	1:39566585:C:CGT	59
1	39340166	39340167	MYCBP	1:38525311:C:T	59
1	39340166	39340167	MYCBP	1:39296300:G:A	59
1	39340166	39340167	MYCBP	1:39319247:A:G	59
1	39342022	39342023	GJA9	1:39336236:C:T	59
1	39457167	39457168	AKIRIN1	1:39453785:G:A	59
1	39457167	39457168	AKIRIN1	1:39501841:T:A	59
1	39457167	39457168	AKIRIN1	1:39511293:C:A	59
1	39491989	39491990	NDUFS5	1:39451857:A:C	59
1	39491989	39491990	NDUFS5	1:39453785:G:A	59
1	39491989	39491990	NDUFS5	1:39496079:GA:G	59
1	39491989	39491990	NDUFS5	1:39513408:G:GT	59
1	39876150	39876151	KIAA0754	1:39622638:CT:C	61
1	39876150	39876151	KIAA0754	1:39635445:CT:C	61
1	39876150	39876151	KIAA0754	1:39967774:G:C	61
1	39934314	39934315	MACF1	1:39531112:CA:C	61
1	39934314	39934315	MACF1	1:39578532:A:G	61
1	39934314	39934315	MACF1	1:39662602:C:T	61
1	39934314	39934315	MACF1	1:39662654:C:T	61
1	39934314	39934315	MACF1	1:40012882:G:A	61
1	39957317	39957318	BMP8A	1:39926824:G:A	61
1	39957317	39957318	BMP8A	1:40020020:C:A	61
1	39957317	39957318	BMP8A	1:40251291:C:T	61
1	40042458	40042459	PABPC4	1:39427258:CAAA:C	62
1	40042458	40042459	PABPC4	1:39629008:G:C	62
1	40042458	40042459	PABPC4	1:39975241:C:G	62
1	40042458	40042459	PABPC4	1:40035928:G:T	62
1	40042458	40042459	PABPC4	1:40036944:G:A	62
1	40042458	40042459	PABPC4	1:40118037:T:C	62
1	40042458	40042459	PABPC4	1:40450018:T:A	62
1	40098671	40098672	HEYL	1:40128220:CA:C	62
1	40098671	40098672	HEYL	1:40201007:A:G	62
1	40098671	40098672	HEYL	1:41051233:T:C	62
1	40157360	40157361	HPCAL4	1:39423848:A:G	62
1	40157360	40157361	HPCAL4	1:39662654:C:T	62
1	40157360	40157361	HPCAL4	1:40142117:CAA:C	62
1	40157360	40157361	HPCAL4	1:40151076:C:G	62
1	40157360	40157361	HPCAL4	1:40152117:G:A	62
1	40157360	40157361	HPCAL4	1:40154634:C:T	62
1	40157360	40157361	HPCAL4	1:40157508:A:C	62
1	40157360	40157361	HPCAL4	1:40158374:A:G	62
1	40157360	40157361	HPCAL4	1:40163589:A:G	62
1	40157360	40157361	HPCAL4	1:40168072:G:C	62
1	40157360	40157361	HPCAL4	1:40289570:C:T	62
1	40226870	40226871	PPIE	1:40203722:T:C	62
1	40323079	40323080	TRIT1	1:39752143:C:T	63
1	40323079	40323080	TRIT1	1:40300854:A:T	63
1	40323079	40323080	TRIT1	1:40306898:T:C	63
1	40323079	40323080	TRIT1	1:40317445:C:G	63
1	40367927	40367928	MYCL	1:39895281:G:A	63
1	40367927	40367928	MYCL	1:40059283:C:CCA	63
1	40367927	40367928	MYCL	1:40263717:C:CA	63
1	40367927	40367928	MYCL	1:40299460:GAA:G	63
1	40367927	40367928	MYCL	1:40319024:T:A	63
1	40367927	40367928	MYCL	1:40353955:G:A	63
1	40367927	40367928	MYCL	1:40356266:CCT:C	63
1	40367927	40367928	MYCL	1:40372928:AT:A	63
1	40367927	40367928	MYCL	1:40853071:T:G	63
1	40433290	40433291	MFSD2A	1:40261243:G:A	63
1	40433290	40433291	MFSD2A	1:40367598:G:GCCC	63
1	40433290	40433291	MFSD2A	1:40384968:G:A	63
1	40536141	40536142	CAP1	1:39568113:G:C	64
1	40536141	40536142	CAP1	1:40526396:A:G	64
1	40536141	40536142	CAP1	1:40533358:G:A	64
1	40536141	40536142	CAP1	1:40538101:G:A	64
1	40536141	40536142	CAP1	1:40546209:C:T	64
1	40562724	40562725	PPT1	1:40493184:T:C	64
1	40562724	40562725	PPT1	1:40493190:T:C	64
1	40562724	40562725	PPT1	1:40548254:C:T	64
1	40562724	40562725	PPT1	1:40548900:A:G	64
1	40562724	40562725	PPT1	1:40549563:T:G	64
1	40562724	40562725	PPT1	1:40555723:T:G	64
1	40562724	40562725	PPT1	1:40558511:A:G	64
1	40562724	40562725	PPT1	1:40560458:A:G	64
1	40562724	40562725	PPT1	1:40562993:T:C	64
1	40562724	40562725	PPT1	1:40564241:T:A	64
1	40562724	40562725	PPT1	1:40687480:G:A	64
1	40562724	40562725	PPT1	1:40775229:G:T	64
1	40562724	40562725	PPT1	1:41328850:A:G	64
1	40627044	40627045	RLF	1:40565508:A:G	64
1	40756316	40756317	ZMPSTE24	1:40565508:A:G	64
1	40756316	40756317	ZMPSTE24	1:40761403:A:G	64
1	40756316	40756317	ZMPSTE24	1:40857530:A:C	64
1	40782944	40782945	COL9A2	1:40871497:A:G	64
1	40879648	40879649	SMAP2	1:40807033:T:C	64
1	40879648	40879649	SMAP2	1:40846201:C:CT	64
1	40879648	40879649	SMAP2	1:40864084:A:AC	64
1	40915778	40915779	ZFP69B	1:40914822:A:C	64
1	40954817	40954818	ZFP69	1:40975866:CT:C	64
1	40954817	40954818	ZFP69	1:41002185:CT:C	64
1	40974756	40974757	EXO5	1:40940020:A:G	64
1	40974756	40974757	EXO5	1:40951486:T:C	64
1	40974756	40974757	EXO5	1:40989620:C:T	64
1	41006985	41006986	ZNF684	1:40112055:G:A	64
1	41131116	41131117	RIMS3	1:41104475:G:A	65
1	41131116	41131117	RIMS3	1:41105238:A:G	65
1	41131116	41131117	RIMS3	1:41161251:C:T	65
1	41131116	41131117	RIMS3	1:41424428:CAA:C	65
1	41234401	41234402	NFYC	1:40389536:A:G	65
1	41234401	41234402	NFYC	1:41234521:A:G	65
1	41234401	41234402	NFYC	1:41235177:G:C	65
1	41234401	41234402	NFYC	1:41255387:C:T	65
1	41234401	41234402	NFYC	1:41377413:G:C	65
1	41284635	41284636	KCNQ4	1:41236837:CT:C	65
1	41284635	41284636	KCNQ4	1:41281719:CT:C	65
1	41284635	41284636	KCNQ4	1:41448071:TC:T	65
1	41328017	41328018	CITED4	1:41328050:C:T	65
1	41328017	41328018	CITED4	1:41340218:TAA:T	65
1	41328017	41328018	CITED4	1:41358654:G:A	65
1	41328017	41328018	CITED4	1:41389220:T:C	65
1	41328017	41328018	CITED4	1:41421733:G:A	65
1	41328017	41328018	CITED4	1:41793955:G:A	65
1	41471735	41471736	CTPS1	1:41434431:C:A	65
1	41471735	41471736	CTPS1	1:41445870:GC:G	65
1	41471735	41471736	CTPS1	1:41446936:C:T	65
1	41471735	41471736	CTPS1	1:41695762:A:G	65
1	41487396	41487397	SLFNL1	1:41380440:C:T	65
1	41487396	41487397	SLFNL1	1:41634509:G:T	65
1	41707825	41707826	SCMH1	1:41622625:CT:C	66
1	41707825	41707826	SCMH1	1:41687258:CA:C	66
1	41827593	41827594	FOXO6	1:41612657:C:G	66
1	41827593	41827594	FOXO6	1:41835685:C:T	66
1	42335300	42335301	HIVEP3	1:41969327:T:C	67
1	42335300	42335301	HIVEP3	1:42000567:G:C	67
1	42335300	42335301	HIVEP3	1:42201847:T:A	67
1	42335300	42335301	HIVEP3	1:42202114:G:A	67
1	42335300	42335301	HIVEP3	1:42296145:A:G	67
1	42335300	42335301	HIVEP3	1:42366988:A:G	67
1	42335300	42335301	HIVEP3	1:42400931:A:T	67
1	42744257	42744258	FOXJ3	1:42103382:T:C	68
1	42744257	42744258	FOXJ3	1:42521508:T:C	68
1	42846476	42846477	RIMKLA	1:42738567:T:C	68
1	42846476	42846477	RIMKLA	1:42851857:A:G	68
1	42846476	42846477	RIMKLA	1:43354833:AT:ATT	68
1	42921681	42921682	ZMYND12	1:42942561:T:TTG	68
1	42921681	42921682	ZMYND12	1:42942763:TC:T	68
1	42924874	42924875	PPCS	1:42923470:A:G	68
1	43047104	43047105	CCDC30	1:42918075:T:C	68
1	43047104	43047105	CCDC30	1:42960741:G:A	68
1	43047104	43047105	CCDC30	1:43051744:G:A	68
1	43130533	43130534	PPIH	1:43138858:G:T	68
1	43130533	43130534	PPIH	1:43171822:T:C	68
1	43130533	43130534	PPIH	1:43457376:TA:T	68
1	43148826	43148827	YBX1	1:42172930:G:A	68
1	43259335	43259336	C1orf50	1:43238031:A:G	69
1	43259335	43259336	C1orf50	1:43258845:C:A	69
1	43282922	43282923	CCDC23	1:43297883:A:G	69
1	43295585	43295586	ERMAP	1:42929457:G:A	69
1	43295585	43295586	ERMAP	1:43317793:G:A	69
1	43424529	43424530	SLC2A1	1:43423955:T:C	70
1	43424529	43424530	SLC2A1	1:43459636:A:G	70
1	43424774	43424775	SLC2A1-AS1	1:43340246:C:CTTT	70
1	43424774	43424775	SLC2A1-AS1	1:43411829:G:A	70
1	43424774	43424775	SLC2A1-AS1	1:43416133:T:C	70
1	43424774	43424775	SLC2A1-AS1	1:43450074:AT:A	70
1	43424774	43424775	SLC2A1-AS1	1:43616692:T:A	70
1	43681026	43681027	WDR65	1:43692983:A:T	71
1	43716061	43716062	EBNA1BP2	1:42850403:A:G	71
1	43716061	43716062	EBNA1BP2	1:43638185:A:G	71
1	43785133	43785134	TIE1	1:43765089:A:G	71
1	43785133	43785134	TIE1	1:44316578:T:C	71
1	43785133	43785134	TIE1	1:44386445:G:A	71
1	43785133	43785134	TIE1	1:44451114:GA:G	71
1	43803519	43803520	MPL	1:44414676:T:C	71
1	43826728	43826729	CDC20	1:43927174:C:T	71
1	43833635	43833636	ELOVL1	1:43850473:A:G	71
1	43833635	43833636	ELOVL1	1:44145130:A:G	71
1	43833635	43833636	ELOVL1	1:44147579:GT:G	71
1	43853317	43853318	MED8	1:43824865:C:T	71
1	43853317	43853318	MED8	1:43831545:C:T	71
1	43853317	43853318	MED8	1:44008661:G:T	71
1	43853317	43853318	MED8	1:44514883:G:C	71
1	43910922	43910923	SZT2	1:43642673:A:G	71
1	43910922	43910923	SZT2	1:43824865:C:T	71
1	43910922	43910923	SZT2	1:43843602:G:T	71
1	43910922	43910923	SZT2	1:43855626:G:C	71
1	43910922	43910923	SZT2	1:43884839:A:C	71
1	43910922	43910923	SZT2	1:44073145:C:G	71
1	43919478	43919479	HYI	1:43804340:G:A	71
1	43919478	43919479	HYI	1:43826099:A:G	71
1	43919478	43919479	HYI	1:43827190:C:A	71
1	43919478	43919479	HYI	1:43901458:T:G	71
1	43919478	43919479	HYI	1:43916642:T:C	71
1	43919478	43919479	HYI	1:43975238:G:A	71
1	43919478	43919479	HYI	1:44212080:G:A	71
1	44385794	44385795	ST3GAL3	1:44205094:T:C	72
1	44385794	44385795	ST3GAL3	1:44215828:C:T	72
1	44385794	44385795	ST3GAL3	1:44379248:T:G	72
1	44432831	44432832	IPO13	1:44831809:TA:T	72
1	44437140	44437141	DPH2	1:44446651:T:C	72
1	44441726	44441727	ATP6V0B	1:44134887:T:C	72
1	44441726	44441727	ATP6V0B	1:44430163:C:T	72
1	44441726	44441727	ATP6V0B	1:44443874:T:TGAC	72
1	44441726	44441727	ATP6V0B	1:44446584:G:A	72
1	44441726	44441727	ATP6V0B	1:44455871:T:C	72
1	44441726	44441727	ATP6V0B	1:44474802:G:A	72
1	44441726	44441727	ATP6V0B	1:44550351:CA:C	72
1	44441726	44441727	ATP6V0B	1:45129904:C:T	72
1	44450536	44450537	B4GALT2	1:44362709:ATT:A	72
1	44461064	44461065	CCDC24	1:44457305:G:A	72
1	44461064	44461065	CCDC24	1:44465419:T:C	72
1	45140073	45140074	TMEM53	1:45161553:C:G	73
1	45190178	45190179	C1orf228	1:44944789:AT:A	73
1	45190178	45190179	C1orf228	1:45187739:AT:A	73
1	45190178	45190179	C1orf228	1:45195638:A:C	73
1	45190178	45190179	C1orf228	1:45217179:CT:C	73
1	45190178	45190179	C1orf228	1:45282033:C:T	73
1	45190178	45190179	C1orf228	1:45505414:T:C	73
1	45190178	45190179	C1orf228	1:46127618:C:T	73
1	45227811	45227812	KIF2C	1:45296752:C:T	73
1	45253376	45253377	BEST4	1:45167143:G:A	73
1	45253376	45253377	BEST4	1:45342870:A:C	73
1	45270292	45270293	PLK3	1:45010396:T:C	73
1	45270292	45270293	PLK3	1:45170189:G:GT	73
1	45270292	45270293	PLK3	1:45180902:T:C	73
1	45270292	45270293	PLK3	1:45282033:C:T	73
1	45272956	45272957	TCTEX1D4	1:45256904:ATG:A	73
1	45272956	45272957	TCTEX1D4	1:45451477:C:T	73
1	45272956	45272957	TCTEX1D4	1:45862477:GT:G	73
1	45279169	45279170	BTBD19	1:45187285:G:A	73
1	45279169	45279170	BTBD19	1:45259047:CACTA:C	73
1	45279169	45279170	BTBD19	1:45327694:A:G	73
1	45279169	45279170	BTBD19	1:45360658:A:C	73
1	45308734	45308735	PTCH2	1:45196718:C:A	73
1	45308734	45308735	PTCH2	1:45428509:T:A	73
1	45452266	45452267	EIF2B3	1:45471980:A:AT	74
1	45472787	45472788	HECTD3	1:45441066:CT:C	74
1	45472787	45472788	HECTD3	1:45569403:G:A	74
1	45472787	45472788	HECTD3	1:46032307:A:G	74
1	45472787	45472788	HECTD3	1:46059205:C:A	74
1	45480218	45480219	UROD	1:45177071:G:A	74
1	45480218	45480219	UROD	1:45278364:C:T	74
1	45480218	45480219	UROD	1:45464450:A:C	74
1	45771880	45771881	ZSWIM5	1:45017067:G:A	74
1	45771880	45771881	ZSWIM5	1:45295296:C:T	74
1	45771880	45771881	ZSWIM5	1:45483812:C:G	74
1	45771880	45771881	ZSWIM5	1:45677199:G:GAAA	74
1	45771880	45771881	ZSWIM5	1:45716466:TA:TAA	74
1	45771880	45771881	ZSWIM5	1:46325608:C:T	74
1	45805906	45805907	MUTYH	1:45774354:T:C	74
1	45805906	45805907	MUTYH	1:45905383:G:T	74
1	45805906	45805907	MUTYH	1:46013577:G:A	74
1	46499539	46499540	MAST2	1:45907751:C:G	75
1	46499539	46499540	MAST2	1:45927970:G:A	75
1	46499539	46499540	MAST2	1:46262551:A:G	75
1	46499539	46499540	MAST2	1:46695699:C:T	75
1	46598584	46598585	PIK3R3	1:45622128:TA:T	75
1	46598584	46598585	PIK3R3	1:46482216:A:G	75
1	46598584	46598585	PIK3R3	1:46590468:CAA:C	75
1	46598584	46598585	PIK3R3	1:46605728:A:C	75
1	46663773	46663774	POMGNT1	1:46698490:T:G	75
1	46663773	46663774	POMGNT1	1:46713139:T:C	75
1	46663773	46663774	POMGNT1	1:46732948:C:G	75
1	46663773	46663774	POMGNT1	1:46755800:C:T	75
1	46875723	46875724	FAAH	1:46032307:A:G	76
1	46875723	46875724	FAAH	1:46228411:T:A	76
1	46875723	46875724	FAAH	1:46376774:A:G	76
1	46875723	46875724	FAAH	1:46709979:AT:A	76
1	46875723	46875724	FAAH	1:46728913:A:G	76
1	46875723	46875724	FAAH	1:46780285:C:T	76
1	46875723	46875724	FAAH	1:46792060:A:G	76
1	46875723	46875724	FAAH	1:46804488:AC:A	76
1	46875723	46875724	FAAH	1:46806703:A:G	76
1	46875723	46875724	FAAH	1:46816003:G:A	76
1	46875723	46875724	FAAH	1:46856362:G:A	76
1	46875723	46875724	FAAH	1:46885940:A:C	76
1	46915375	46915376	RP5-1109J22.2	1:46910892:G:C	76
1	47069941	47069942	MKNK1	1:47040594:C:T	76
1	47069941	47069942	MKNK1	1:47046475:TCAA:T	76
1	47069941	47069942	MKNK1	1:47047441:A:G	76
1	47069941	47069942	MKNK1	1:47055668:CCT:C	76
1	47069941	47069942	MKNK1	1:47302199:T:C	76
1	47082555	47082556	MOB3C	1:46900757:G:A	76
1	47082555	47082556	MOB3C	1:47035990:G:A	76
1	47082555	47082556	MOB3C	1:47082212:G:T	76
1	47082555	47082556	MOB3C	1:47095306:C:T	76
1	47082555	47082556	MOB3C	1:47792609:T:A	76
1	47082555	47082556	MOB3C	1:48070463:C:CA	76
1	47133773	47133774	ATPAF1	1:46432104:A:C	76
1	47133773	47133774	ATPAF1	1:46785956:G:A	76
1	47133773	47133774	ATPAF1	1:46911921:C:G	76
1	47133773	47133774	ATPAF1	1:47093529:C:T	76
1	47133773	47133774	ATPAF1	1:47126625:CT:C	76
1	47133773	47133774	ATPAF1	1:47130628:C:T	76
1	47133773	47133774	ATPAF1	1:47178720:A:T	76
1	47162267	47162268	EFCAB14	1:47035990:G:A	76
1	47162267	47162268	EFCAB14	1:47094067:A:G	76
1	47162267	47162268	EFCAB14	1:47170572:C:CT	76
1	47162267	47162268	EFCAB14	1:47211670:A:G	76
1	47901688	47901689	FOXD2	1:47860423:T:C	77
1	47901688	47901689	FOXD2	1:48684906:A:G	77
1	48706055	48706056	SLC5A9	1:48708250:C:T	78
1	48706055	48706056	SLC5A9	1:48710223:C:T	78
1	48706055	48706056	SLC5A9	1:48717808:T:G	78
1	48706055	48706056	SLC5A9	1:48725096:G:C	78
1	48706055	48706056	SLC5A9	1:48733645:G:A	78
1	51425409	51425410	FAF1	1:51312619:T:C	80
1	51425409	51425410	FAF1	1:51469528:A:AT	80
1	51435615	51435616	CDKN2C	1:50891021:A:G	80
1	51435615	51435616	CDKN2C	1:51044928:G:A	80
1	51435615	51435616	CDKN2C	1:51420212:A:AT	80
1	51735589	51735590	RNF11	1:51671104:C:A	80
1	51735589	51735590	RNF11	1:51754726:C:T	80
1	51984898	51984899	EPS15	1:51941511:T:C	81
1	51984898	51984899	EPS15	1:51949070:A:AGT	81
1	51984898	51984899	EPS15	1:51989039:A:G	81
1	51984898	51984899	EPS15	1:52039206:G:T	81
1	51984898	51984899	EPS15	1:52047604:G:A	81
1	52237747	52237748	OSBPL9	1:52027188:A:G	81
1	52237747	52237748	OSBPL9	1:52095620:CA:C	81
1	52237747	52237748	OSBPL9	1:52221181:G:T	81
1	52237747	52237748	OSBPL9	1:52345767:G:A	81
1	52822484	52822485	CC2D1B	1:52814170:G:A	82
1	52822484	52822485	CC2D1B	1:52818188:G:A	82
1	52822484	52822485	CC2D1B	1:52819978:C:G	82
1	52822484	52822485	CC2D1B	1:52849978:A:G	82
1	52822484	52822485	CC2D1B	1:53168979:C:T	82
1	52870058	52870059	ORC1	1:53006622:A:C	82
1	52870299	52870300	PRPF38A	1:53006199:AG:A	82
1	53019158	53019159	ZCCHC11	1:52532634:C:T	82
1	53019158	53019159	ZCCHC11	1:52560475:TCAAAAA:T	82
1	53019158	53019159	ZCCHC11	1:52866914:C:T	82
1	53019158	53019159	ZCCHC11	1:52885028:CAAA:C	82
1	53068071	53068072	GPX7	1:52190019:G:A	82
1	53068071	53068072	GPX7	1:52504575:GT:G	82
1	53068071	53068072	GPX7	1:52910701:G:GTA	82
1	53068071	53068072	GPX7	1:53062241:G:C	82
1	53068071	53068072	GPX7	1:53068073:G:A	82
1	53068071	53068072	GPX7	1:53109019:C:T	82
1	53099264	53099265	FAM159A	1:53080644:AT:A	82
1	53099264	53099265	FAM159A	1:53099517:A:G	82
1	53099264	53099265	FAM159A	1:53104770:G:A	82
1	53192180	53192181	ZYG11B	1:53115895:G:A	82
1	53192180	53192181	ZYG11B	1:53167758:G:A	82
1	53192180	53192181	ZYG11B	1:53189297:C:T	82
1	53192180	53192181	ZYG11B	1:53200901:A:G	82
1	53192180	53192181	ZYG11B	1:53259950:G:T	82
1	53192180	53192181	ZYG11B	1:53490178:T:A	82
1	53192180	53192181	ZYG11B	1:53954563:CA:C	82
1	54304135	54304136	NDC1	1:54311234:C:T	83
1	54355461	54355462	YIPF1	1:54320905:C:T	83
1	54355461	54355462	YIPF1	1:54337886:G:A	83
1	54355461	54355462	YIPF1	1:54355804:C:A	83
1	54355461	54355462	YIPF1	1:54456151:T:A	83
1	54355461	54355462	YIPF1	1:54470321:C:T	83
1	54411274	54411275	HSPB11	1:54411541:CCTCCACCGAGTTCCCGGGCGCGCTCG:C	83
1	54427625	54427626	LRRC42	1:54424448:G:A	83
1	54427625	54427626	LRRC42	1:54629073:C:A	83
1	55560991	55560992	USP24	1:55688543:C:A	84
1	55560991	55560992	USP24	1:55718708:C:A	84
1	55560991	55560992	USP24	1:55742210:A:G	84
1	58349756	58349757	DAB1	1:57760604:C:T	85
1	58349756	58349757	DAB1	1:58979627:T:C	85
1	58349756	58349757	DAB1	1:58992071:T:A	85
1	59012379	59012380	OMA1	1:58994097:T:C	86
1	59012379	59012380	OMA1	1:58996632:A:T	86
1	59012379	59012380	OMA1	1:59010422:C:T	86
1	59012379	59012380	OMA1	1:59053745:C:T	86
1	59012379	59012380	OMA1	1:59161678:C:A	86
1	59012379	59012380	OMA1	1:59163263:A:T	86
1	59043165	59043166	TACSTD2	1:59044803:C:T	86
1	59043165	59043166	TACSTD2	1:59088019:G:A	86
1	59165748	59165749	MYSM1	1:58237027:A:AATAAAT	87
1	59165748	59165749	MYSM1	1:58872263:A:G	87
1	59165748	59165749	MYSM1	1:59073430:T:C	87
1	59165748	59165749	MYSM1	1:59116991:A:G	87
1	59165748	59165749	MYSM1	1:59163263:A:T	87
1	59249784	59249785	JUN	1:59475736:G:C	87
1	59249784	59249785	JUN	1:59892098:G:A	87
1	59249784	59249785	JUN	1:60140247:G:A	87
1	59249784	59249785	JUN	1:60140931:T:G	87
1	59250831	59250832	RP4-794H19.2	1:59317443:A:G	87
1	59250831	59250832	RP4-794H19.2	1:59375154:T:G	87
1	59250831	59250832	RP4-794H19.2	1:59486776:A:AT	87
1	59279013	59279014	RP11-63G10.3	1:58897230:GA:G	87
1	59362374	59362375	RP4-794H19.1	1:59372733:CTT:C	87
1	59362374	59362375	RP4-794H19.1	1:59416511:C:T	87
1	60221343	60221344	FGGY	1:59589398:C:A	87
1	60221343	60221344	FGGY	1:59758346:G:A	87
1	60221343	60221344	FGGY	1:59771204:C:CA	87
1	60221343	60221344	FGGY	1:60221804:A:G	87
1	60221343	60221344	FGGY	1:61217232:G:C	87
1	60336548	60336549	HOOK1	1:60227738:ATTT:A	87
1	60336548	60336549	HOOK1	1:60280420:C:T	87
1	60336548	60336549	HOOK1	1:60289241:T:G	87
1	60336548	60336549	HOOK1	1:60385461:T:C	87
1	61872343	61872344	NFIA	1:61396870:A:T	89
1	61872343	61872344	NFIA	1:61915894:T:C	89
1	61872343	61872344	NFIA	1:62096235:A:G	89
1	62660502	62660503	L1TD1	1:62465872:GT:G	91
1	62660502	62660503	L1TD1	1:62561804:T:C	91
1	62660502	62660503	L1TD1	1:62647162:C:T	91
1	62660502	62660503	L1TD1	1:62657155:C:G	91
1	62660502	62660503	L1TD1	1:62676091:C:A	91
1	62660502	62660503	L1TD1	1:62680222:GC:G	91
1	62660502	62660503	L1TD1	1:62685408:CA:C	91
1	62660502	62660503	L1TD1	1:62724753:G:A	91
1	62660502	62660503	L1TD1	1:62744363:G:A	91
1	62660502	62660503	L1TD1	1:62764607:T:TA	91
1	62660502	62660503	L1TD1	1:62930173:C:G	91
1	62660502	62660503	L1TD1	1:63231768:A:G	91
1	62902325	62902326	USP1	1:62900812:G:C	92
1	62902325	62902326	USP1	1:62902874:A:G	92
1	63099216	63099217	DOCK7	1:63145439:G:A	92
1	63099216	63099217	DOCK7	1:63153866:C:G	92
1	63099216	63099217	DOCK7	1:63248917:CT:C	92
1	63099216	63099217	DOCK7	1:63402166:ATG:A	92
1	64117025	64117026	PGM1	1:63486375:T:C	94
1	64117025	64117026	PGM1	1:63902524:C:G	94
1	64117025	64117026	PGM1	1:63930811:C:T	94
1	64117025	64117026	PGM1	1:64074217:G:A	94
1	64117025	64117026	PGM1	1:64132267:AT:A	94
1	64117025	64117026	PGM1	1:64827479:A:C	94
1	64590216	64590217	ROR1	1:64291940:T:C	94
1	65129882	65129883	CACHD1	1:64937877:G:GT	95
1	65129882	65129883	CACHD1	1:64970327:G:A	95
1	65129882	65129883	CACHD1	1:65016399:G:A	95
1	65129882	65129883	CACHD1	1:65032752:C:T	95
1	65243748	65243749	RAVER2	1:64617418:T:C	96
1	65243748	65243749	RAVER2	1:65095054:G:A	96
1	65243748	65243749	RAVER2	1:65122855:G:T	96
1	65243748	65243749	RAVER2	1:65225309:C:T	96
1	65243748	65243749	RAVER2	1:65388173:A:AT	96
1	65243748	65243749	RAVER2	1:65406256:T:C	96
1	65243748	65243749	RAVER2	1:65525901:C:G	96
1	65243748	65243749	RAVER2	1:65534398:GT:G	96
1	65243748	65243749	RAVER2	1:65673350:C:T	96
1	65344745	65344746	JAK1	1:64761549:G:GA	97
1	65344745	65344746	JAK1	1:65167040:CT:C	97
1	65344745	65344746	JAK1	1:65225309:C:T	97
1	65344745	65344746	JAK1	1:65307994:T:G	97
1	65344745	65344746	JAK1	1:65335354:A:G	97
1	65344745	65344746	JAK1	1:65414466:C:G	97
1	65344745	65344746	JAK1	1:65524582:C:G	97
1	65344745	65344746	JAK1	1:65810601:C:T	97
1	65468119	65468120	RP11-182I10.3	1:65032544:T:A	97
1	65468119	65468120	RP11-182I10.3	1:65518454:G:A	97
1	65469769	65469770	RP4-535B20.4	1:65489369:T:C	97
1	65849768	65849769	DNAJC6	1:65730224:G:C	98
1	65849768	65849769	DNAJC6	1:66175112:T:C	98
1	65886392	65886393	LEPROT	1:65879488:A:C	98
1	65886392	65886393	LEPROT	1:65886211:G:C	98
1	65886392	65886393	LEPROT	1:65892709:G:A	98
1	65886392	65886393	LEPROT	1:65894494:C:G	98
1	65886392	65886393	LEPROT	1:65896561:G:A	98
1	65886392	65886393	LEPROT	1:65896868:C:T	98
1	66085622	66085623	LEPR	1:65699894:T:A	98
1	66085622	66085623	LEPR	1:65822871:G:A	98
1	66085622	66085623	LEPR	1:65842900:G:C	98
1	66085622	66085623	LEPR	1:65886211:G:C	98
1	66085622	66085623	LEPR	1:65894069:C:G	98
1	66085622	66085623	LEPR	1:65903445:A:T	98
1	66085622	66085623	LEPR	1:65938143:AAT:A	98
1	66085622	66085623	LEPR	1:65958496:C:CT	98
1	66085622	66085623	LEPR	1:66067396:T:C	98
1	66085622	66085623	LEPR	1:66073814:G:T	98
1	67241837	67241838	TCTEX1D1	1:67195192:C:G	99
1	67241837	67241838	TCTEX1D1	1:67221387:T:C	99
1	67241837	67241838	TCTEX1D1	1:67293347:G:A	99
1	67390378	67390379	WDR78	1:67344730:C:T	99
1	67390378	67390379	WDR78	1:67509065:G:GA	99
1	67424593	67424594	MIER1	1:67215717:GGGGTGT:G	99
1	67424593	67424594	MIER1	1:67375206:C:T	99
1	67424593	67424594	MIER1	1:67444490:G:T	99
1	67424593	67424594	MIER1	1:67449673:C:T	99
1	67424593	67424594	MIER1	1:67873058:A:G	99
1	67518729	67518730	SLC35D1	1:66952632:T:TAAAC	99
1	67518729	67518730	SLC35D1	1:67214089:G:A	99
1	67518729	67518730	SLC35D1	1:67372061:G:T	99
1	67518729	67518730	SLC35D1	1:67507464:A:G	99
1	67518729	67518730	SLC35D1	1:67529243:A:G	99
1	67518729	67518730	SLC35D1	1:67596372:A:G	99
1	67673348	67673349	IL23R	1:67627292:C:CTA	99
1	67673348	67673349	IL23R	1:67631431:A:G	99
1	67845610	67845611	IL12RB2	1:66940780:G:A	100
1	67845610	67845611	IL12RB2	1:67754436:C:CATAT	100
1	67845610	67845611	IL12RB2	1:67781117:A:G	100
1	67845610	67845611	IL12RB2	1:67798445:T:C	100
1	67845610	67845611	IL12RB2	1:67992499:C:T	100
1	67895339	67895340	SERBP1	1:67866184:CACAA:C	100
1	68151358	68151359	GADD45A	1:67556811:GA:GAA	101
1	68151358	68151359	GADD45A	1:68018808:G:A	101
1	68151358	68151359	GADD45A	1:68026193:C:T	101
1	68151358	68151359	GADD45A	1:68152764:CT:C	101
1	70612803	70612804	LRRC7	1:69974422:T:C	103
1	70612803	70612804	LRRC7	1:70072836:G:A	103
1	70612803	70612804	LRRC7	1:70099100:G:GTTAT	103
1	70612803	70612804	LRRC7	1:70107422:T:G	103
1	70612803	70612804	LRRC7	1:70142373:C:T	103
1	70612803	70612804	LRRC7	1:71039285:A:AATCT	103
1	70671302	70671303	LRRC40	1:70632344:T:TA	103
1	70671302	70671303	LRRC40	1:70847310:A:G	103
1	70715424	70715425	SRSF11	1:70689860:G:T	103
1	70790639	70790640	ANKRD13C	1:70768176:A:G	103
1	70790639	70790640	ANKRD13C	1:70858435:A:G	103
1	70820634	70820635	HHLA3	1:70842317:C:T	103
1	70820634	70820635	HHLA3	1:70847571:T:C	103
1	70820634	70820635	HHLA3	1:70867001:T:TA	103
1	70900533	70900534	CTH	1:70876758:G:A	103
1	71513490	71513491	PTGER3	1:71328975:T:C	104
1	71513490	71513491	PTGER3	1:71430966:G:C	104
1	71513490	71513491	PTGER3	1:71907909:CT:C	104
1	74663830	74663831	LRRIQ3	1:74641543:T:C	105
1	74663830	74663831	LRRIQ3	1:74681010:C:CT	105
1	74663947	74663948	FPGT-TNNI3K	1:74506942:G:A	105
1	74663947	74663948	FPGT-TNNI3K	1:74656617:T:C	105
1	74664034	74664035	FPGT	1:74671519:A:G	105
1	74664034	74664035	FPGT	1:75195162:C:CA	105
1	75005938	75005939	TNNI3K	1:74644454:A:G	105
1	75005938	75005939	TNNI3K	1:74679219:TA:T	105
1	75165016	75165017	RP11-17E13.2	1:75169610:T:C	105
1	75165016	75165017	RP11-17E13.2	1:75172001:T:A	105
1	75165016	75165017	RP11-17E13.2	1:75218704:C:T	105
1	75165016	75165017	RP11-17E13.2	1:76035356:C:T	105
1	75198494	75198495	CRYZ	1:74878368:A:G	105
1	75198494	75198495	CRYZ	1:75168986:C:A	105
1	75198494	75198495	CRYZ	1:75170763:ATAAACTT:A	105
1	75198494	75198495	CRYZ	1:75199299:C:G	105
1	75198494	75198495	CRYZ	1:75199973:T:C	105
1	75198494	75198495	CRYZ	1:75216327:A:G	105
1	75198494	75198495	CRYZ	1:75637100:TTTATTA:TTTATTATTA	105
1	75198494	75198495	CRYZ	1:75738088:A:AT	105
1	75229576	75229577	TYW3	1:74468116:C:CT	105
1	75229576	75229577	TYW3	1:75178360:C:T	105
1	75229576	75229577	TYW3	1:75192907:C:<INS:ME:LINE1>:75196563	105
1	75229576	75229577	TYW3	1:75198740:A:C	105
1	75229576	75229577	TYW3	1:75340281:G:A	105
1	75229576	75229577	TYW3	1:75543543:T:G	105
1	75229576	75229577	TYW3	1:75849610:G:T	105
1	76779597	76779598	ST6GALNAC3	1:76509783:G:A	106
1	76779597	76779598	ST6GALNAC3	1:76517127:C:G	106
1	76779597	76779598	ST6GALNAC3	1:76571682:G:A	106
1	76779597	76779598	ST6GALNAC3	1:76998463:G:T	106
1	77685110	77685111	PIGK	1:77369491:A:C	108
1	77685110	77685111	PIGK	1:77558057:G:C	108
1	77685110	77685111	PIGK	1:77562861:C:T	108
1	77685110	77685111	PIGK	1:77594606:T:C	108
1	77685110	77685111	PIGK	1:77721961:G:T	108
1	77685110	77685111	PIGK	1:77897688:T:C	108
1	78022929	78022930	AK5	1:77733420:G:A	108
1	78022929	78022930	AK5	1:77748664:C:T	108
1	78022929	78022930	AK5	1:77885368:GA:G	108
1	78022929	78022930	AK5	1:77897688:T:C	108
1	78022929	78022930	AK5	1:77941188:TTA:T	108
1	78022929	78022930	AK5	1:77943719:A:C	108
1	78022929	78022930	AK5	1:77976907:A:G	108
1	78022929	78022930	AK5	1:78326893:G:A	108
1	78022929	78022930	AK5	1:78423052:G:T	108
1	78022929	78022930	AK5	1:78465302:A:C	108
1	78022929	78022930	AK5	1:78808694:CTT:CT	108
1	78022929	78022930	AK5	1:78913015:A:G	108
1	78148359	78148360	ZZZ3	1:78148776:CGCCGTCGCA:C	108
1	78148359	78148360	ZZZ3	1:78170812:A:AG	108
1	78148359	78148360	ZZZ3	1:78673263:G:A	108
1	78956756	78956757	PTGFR	1:78607067:T:<INS:ME:ALU>:78607345	109
1	78956756	78956757	PTGFR	1:78839926:G:A	109
1	78956756	78956757	PTGFR	1:78889921:G:A	109
1	78956756	78956757	PTGFR	1:78913015:A:G	109
1	78956756	78956757	PTGFR	1:78989850:A:C	109
1	78956756	78956757	PTGFR	1:79024688:T:C	109
1	79102376	79102377	IFI44L	1:79111691:G:A	109
1	79128419	79128420	IFI44	1:79122848:A:G	109
1	81106968	81106969	RP5-887A10.1	1:80529103:A:G	110
1	84417609	84417610	TTLL7	1:84321948:A:G	112
1	84417609	84417610	TTLL7	1:84398624:G:GA	112
1	84417609	84417610	TTLL7	1:84589113:A:C	112
1	84417609	84417610	TTLL7	1:84617572:G:A	112
1	84417609	84417610	TTLL7	1:84933928:T:C	112
1	84417609	84417610	TTLL7	1:85160258:C:T	112
1	84543613	84543614	RP11-486G15.2	1:84623756:CT:C	112
1	84644517	84644518	PRKACB	1:84369984:A:C	112
1	84644517	84644518	PRKACB	1:84700141:A:G	112
1	84644517	84644518	PRKACB	1:84987141:T:C	112
1	84644517	84644518	PRKACB	1:85316955:A:C	112
1	84810518	84810519	SAMD13	1:84760823:T:C	112
1	84810518	84810519	SAMD13	1:84828936:C:T	112
1	84810518	84810519	SAMD13	1:85514841:T:G	112
1	84944949	84944950	RPF1	1:84988826:G:C	113
1	84944949	84944950	RPF1	1:85015555:C:CT	113
1	84972247	84972248	GNG5	1:84951081:G:A	113
1	84972247	84972248	GNG5	1:85039998:CGCAGCGCCA:C	113
1	85040103	85040104	CTBS	1:84866408:T:C	113
1	85040103	85040104	CTBS	1:85036538:G:T	113
1	85040103	85040104	CTBS	1:85039955:G:A	113
1	85040103	85040104	CTBS	1:85061379:T:G	113
1	85040103	85040104	CTBS	1:85282236:C:T	113
1	85156485	85156486	SSX2IP	1:85111124:C:A	113
1	85156485	85156486	SSX2IP	1:85146658:T:C	113
1	85156485	85156486	SSX2IP	1:85154664:T:A	113
1	85331826	85331827	LPAR3	1:85278456:T:G	113
1	85331826	85331827	LPAR3	1:85328096:G:A	113
1	85331826	85331827	LPAR3	1:85329901:AAAAAAAC:A	113
1	85331826	85331827	LPAR3	1:85360972:C:T	113
1	85331826	85331827	LPAR3	1:85657440:C:CA	113
1	85331826	85331827	LPAR3	1:85770794:A:G	113
1	85331826	85331827	LPAR3	1:86005816:G:GA	113
1	86042540	86042541	DDAH1	1:85744792:CATG:C	114
1	86042540	86042541	DDAH1	1:85862719:TA:T	114
1	86042540	86042541	DDAH1	1:85922982:T:C	114
1	86042540	86042541	DDAH1	1:85924951:C:G	114
1	86042540	86042541	DDAH1	1:85991484:G:C	114
1	86042540	86042541	DDAH1	1:86045104:T:C	114
1	86042540	86042541	DDAH1	1:86223948:C:T	114
1	86042540	86042541	DDAH1	1:86616626:A:G	114
1	86174100	86174101	ZNHIT6	1:86088791:A:G	114
1	86174100	86174101	ZNHIT6	1:86111300:C:T	114
1	87379747	87379748	SEP15	1:86879659:A:G	115
1	87379747	87379748	SEP15	1:87584245:A:G	115
1	87458691	87458692	RP5-1052I5.2	1:87249207:CA:C	115
1	87458691	87458692	RP5-1052I5.2	1:87505590:A:G	115
1	87458764	87458765	HS2ST1	1:87259914:C:A	115
1	87458764	87458765	HS2ST1	1:87260077:A:G	115
1	87458764	87458765	HS2ST1	1:87397788:G:C	115
1	87458764	87458765	HS2ST1	1:87579358:C:T	115
1	87597737	87597738	RP5-1052I5.1	1:87365875:T:C	115
1	87797463	87797464	LMO4	1:87764202:A:G	116
1	87797463	87797464	LMO4	1:87767553:T:A	116
1	87797463	87797464	LMO4	1:87908229:G:A	116
1	87797463	87797464	LMO4	1:87966103:C:T	116
1	87797463	87797464	LMO4	1:87977648:A:G	116
1	87797463	87797464	LMO4	1:88365049:G:A	116
1	87797463	87797464	LMO4	1:88482482:G:GA	116
1	89298611	89298612	PKN2	1:89322809:C:T	117
1	89357626	89357627	GTF2B	1:89346691:CA:C	118
1	89357626	89357627	GTF2B	1:89487189:G:A	118
1	89458441	89458442	RBMXL1	1:89358186:A:T	118
1	89458441	89458442	RBMXL1	1:89403010:C:G	118
1	89458441	89458442	RBMXL1	1:89455980:C:A	118
1	89458441	89458442	RBMXL1	1:89457697:T:C	118
1	89458441	89458442	RBMXL1	1:89463573:C:A	118
1	89458441	89458442	RBMXL1	1:89682571:T:C	118
1	89458441	89458442	RBMXL1	1:89742521:T:C	118
1	89458635	89458636	CCBL2	1:89435523:T:A	118
1	89458635	89458636	CCBL2	1:89457697:T:C	118
1	89458635	89458636	CCBL2	1:89463572:T:A	118
1	89458635	89458636	CCBL2	1:89475230:T:G	118
1	89458635	89458636	CCBL2	1:89571092:T:G	118
1	89458635	89458636	CCBL2	1:89671013:A:C	118
1	89458635	89458636	CCBL2	1:89738232:G:C	118
1	89458635	89458636	CCBL2	1:89923327:T:A	118
1	89488433	89488434	GBP3	1:89475842:A:G	118
1	89488433	89488434	GBP3	1:89506093:G:A	118
1	89488433	89488434	GBP3	1:89721862:C:T	118
1	89488433	89488434	GBP3	1:90393057:G:A	118
1	89530912	89530913	GBP1	1:89684499:C:T	118
1	89585902	89585903	GBP2	1:89612691:C:A	118
1	89585902	89585903	GBP2	1:89641171:C:T	118
1	89585902	89585903	GBP2	1:89830347:T:TA	118
1	89652208	89652209	GBP4	1:89656244:C:T	118
1	89652208	89652209	GBP4	1:89738232:G:C	118
1	89652208	89652209	GBP4	1:89786996:AT:A	118
1	89738486	89738487	GBP5	1:88740865:T:C	118
1	89738486	89738487	GBP5	1:89733273:T:C	118
1	89738486	89738487	GBP5	1:89957382:C:T	118
1	89829618	89829619	GBP6	1:89817783:T:C	118
1	90033799	90033800	LRRC8B	1:89556383:G:A	119
1	90033799	90033800	LRRC8B	1:89896728:T:G	119
1	90033799	90033800	LRRC8B	1:89990702:T:G	119
1	90033799	90033800	LRRC8B	1:89997948:T:C	119
1	90033799	90033800	LRRC8B	1:90045973:T:G	119
1	90033799	90033800	LRRC8B	1:90065471:C:T	119
1	90098698	90098699	RP11-302M6.4	1:90228519:C:T	119
1	90098698	90098699	RP11-302M6.4	1:90278842:T:C	119
1	90098698	90098699	RP11-302M6.4	1:90339193:C:T	119
1	90229103	90229104	LRRC8C	1:90043236:A:G	119
1	90229103	90229104	LRRC8C	1:90085266:T:C	119
1	90229103	90229104	LRRC8C	1:90135433:A:G	119
1	90229103	90229104	LRRC8C	1:90196552:C:T	119
1	90229103	90229104	LRRC8C	1:90213413:C:T	119
1	90229103	90229104	LRRC8C	1:90977104:A:T	119
1	90286426	90286427	RP5-943J3.2	1:90152634:A:C	119
1	90312138	90312139	LRRC8D	1:90044165:A:C	119
1	90312138	90312139	LRRC8D	1:90278842:T:C	119
1	90312138	90312139	LRRC8D	1:90321527:T:G	119
1	90312138	90312139	LRRC8D	1:90321893:T:A	119
1	90312138	90312139	LRRC8D	1:90353989:A:G	119
1	90460726	90460727	ZNF326	1:91233517:TTTG:T	119
1	91487281	91487282	ZNF644	1:91522724:C:A	121
1	91487281	91487282	ZNF644	1:91754415:G:A	121
1	91978683	91978684	CDC7	1:91512708:C:T	122
1	91978683	91978684	CDC7	1:91968278:G:A	122
1	91978683	91978684	CDC7	1:92012266:T:A	122
1	91978683	91978684	CDC7	1:92013622:T:C	122
1	92351707	92351708	TGFBR3	1:91968741:G:A	122
1	92351707	92351708	TGFBR3	1:92022597:T:G	122
1	92351707	92351708	TGFBR3	1:92146890:A:G	122
1	92351707	92351708	TGFBR3	1:92191378:C:T	122
1	92351707	92351708	TGFBR3	1:92257650:G:C	122
1	92351707	92351708	TGFBR3	1:92469678:T:G	122
1	92498117	92498118	EPHX4	1:91594102:G:A	123
1	92498117	92498118	EPHX4	1:92351000:C:T	123
1	92498117	92498118	EPHX4	1:92499665:C:T	123
1	92546094	92546095	BTBD8	1:91941143:T:C	123
1	92632608	92632609	KIAA1107	1:92545968:G:T	123
1	92632608	92632609	KIAA1107	1:93238754:C:CA	123
1	92654793	92654794	RP4-621B10.8	1:92341314:G:A	123
1	92654793	92654794	RP4-621B10.8	1:92616909:C:CA	123
1	92798798	92798799	RPAP2	1:92667069:T:A	124
1	92950238	92950239	GFI1	1:92808334:T:C	124
1	92950238	92950239	GFI1	1:92842367:A:C	124
1	92950238	92950239	GFI1	1:93024059:G:T	124
1	93302166	93302167	RPL5	1:93411321:C:T	125
1	93302166	93302167	RPL5	1:93511273:A:T	125
1	93427056	93427057	FAM69A	1:92829941:G:T	125
1	93427056	93427057	FAM69A	1:93287678:C:CT	125
1	93427056	93427057	FAM69A	1:93435677:G:GT	125
1	93427056	93427057	FAM69A	1:93478531:C:T	125
1	93594351	93594352	MTF2	1:93487836:C:T	125
1	93594351	93594352	MTF2	1:94589761:G:T	125
1	93645817	93645818	TMED5	1:92883212:G:A	125
1	93645817	93645818	TMED5	1:93616202:T:C	125
1	93645817	93645818	TMED5	1:93640899:T:C	125
1	93645817	93645818	TMED5	1:93810147:CT:C	125
1	93720073	93720074	CCDC18	1:93570436:G:T	125
1	93720073	93720074	CCDC18	1:93848800:C:T	125
1	93720073	93720074	CCDC18	1:93853015:G:C	125
1	93720073	93720074	CCDC18	1:93873478:C:G	125
1	93720073	93720074	CCDC18	1:94648133:A:G	125
1	94311267	94311268	BCAR3	1:94083409:G:A	126
1	94311267	94311268	BCAR3	1:94154444:T:C	126
1	94311267	94311268	BCAR3	1:94205591:C:CA	126
1	94312729	94312730	RP4-561L24.3	1:94327144:C:T	126
1	94312729	94312730	RP4-561L24.3	1:94607234:T:C	126
1	94344719	94344720	DNTTIP2	1:94186403:G:C	126
1	94344719	94344720	DNTTIP2	1:94317503:G:GA	126
1	94344719	94344720	DNTTIP2	1:94340556:G:T	126
1	94344719	94344720	DNTTIP2	1:94434191:G:C	126
1	94374479	94374480	GCLM	1:94351768:CT:C	126
1	94374479	94374480	GCLM	1:94352237:G:GT	126
1	94374479	94374480	GCLM	1:94398510:G:A	126
1	94374479	94374480	GCLM	1:95234435:C:T	126
1	94374479	94374480	GCLM	1:95337132:A:G	126
1	94703188	94703189	ARHGAP29	1:94867056:T:G	127
1	94703188	94703189	ARHGAP29	1:95294519:G:A	127
1	97272366	97272367	PTBP2	1:96963357:T:A	129
1	97272366	97272367	PTBP2	1:97074442:T:G	129
1	97272366	97272367	PTBP2	1:97265951:CTT:C	129
1	97272366	97272367	PTBP2	1:97573876:T:C	129
1	98386552	98386553	DPYD	1:97543764:C:T	130
1	98386552	98386553	DPYD	1:97736453:T:C	130
1	98386552	98386553	DPYD	1:97855418:G:A	130
1	98386552	98386553	DPYD	1:97915614:C:T	130
1	98386552	98386553	DPYD	1:98055055:G:A	130
1	98386552	98386553	DPYD	1:98201241:CATAA:C	130
1	98386552	98386553	DPYD	1:98233953:TAC:T	130
1	98386552	98386553	DPYD	1:98318735:C:T	130
1	98386552	98386553	DPYD	1:98335202:T:C	130
1	99127778	99127779	SNX7	1:98972731:T:C	131
1	99127778	99127779	SNX7	1:99127205:A:G	131
1	99764419	99764420	LPPR4	1:99671958:C:T	131
1	99764419	99764420	LPPR4	1:99697858:C:T	131
1	99764419	99764420	LPPR4	1:99747591:C:T	131
1	100232186	100232187	FRRS1	1:100202223:T:C	132
1	100232186	100232187	FRRS1	1:100242497:G:T	132
1	100232186	100232187	FRRS1	1:100862713:C:CAT	132
1	100340025	100340026	AGL	1:100302872:T:C	132
1	100340025	100340026	AGL	1:100340190:A:T	132
1	100340025	100340026	AGL	1:100344496:A:G	132
1	100340025	100340026	AGL	1:99577011:G:A	132
1	100340025	100340026	AGL	1:99611743:G:A	132
1	100459157	100459158	SLC35A3	1:100592653:A:G	132
1	100524226	100524227	HIAT1	1:100021041:C:T	132
1	100598443	100598444	SASS6	1:100093163:A:G	132
1	100598443	100598444	SASS6	1:100416734:T:G	132
1	100598443	100598444	SASS6	1:100681587:A:G	132
1	100598443	100598444	SASS6	1:99981614:G:T	132
1	100608462	100608463	TRMT13	1:100512568:G:A	132
1	100715375	100715376	DBT	1:100679522:A:AG	133
1	100715375	100715376	DBT	1:99772131:G:A	133
1	100731844	100731845	RTCA	1:100724467:T:C	133
1	100731844	100731845	RTCA	1:100739833:C:A	133
1	100731844	100731845	RTCA	1:100757176:T:G	133
1	100731844	100731845	RTCA	1:100761380:A:G	133
1	100889287	100889288	CDC14A	1:100818728:T:G	133
1	100889287	100889288	CDC14A	1:100859992:A:T	133
1	100889287	100889288	CDC14A	1:101250039:G:A	133
1	101003692	101003693	GPR88	1:101518682:G:A	133
1	101200730	101200731	VCAM1	1:100518944:GT:G	134
1	101200730	101200731	VCAM1	1:100643940:AT:A	134
1	101200730	101200731	VCAM1	1:100643964:A:G	134
1	101200730	101200731	VCAM1	1:100644095:C:T	134
1	101200730	101200731	VCAM1	1:100963479:CAG:C	134
1	101200730	101200731	VCAM1	1:101146865:T:C	134
1	101360360	101360361	EXTL2	1:101276544:A:G	135
1	101360360	101360361	EXTL2	1:101363666:AGT:A	135
1	101427383	101427384	SLC30A7	1:100460833:C:T	135
1	101427383	101427384	SLC30A7	1:101213532:A:G	135
1	101491342	101491343	DPH5	1:100927132:C:T	135
1	101491342	101491343	DPH5	1:101659430:T:C	135
1	101703645	101703646	S1PR1	1:100816459:A:G	135
1	101703645	101703646	S1PR1	1:101559695:G:T	135
1	101703645	101703646	S1PR1	1:101658292:A:T	135
1	101703645	101703646	S1PR1	1:101711882:G:C	135
1	101703645	101703646	S1PR1	1:101725605:T:C	135
1	101703645	101703646	S1PR1	1:101733105:G:A	135
1	101703645	101703646	S1PR1	1:101733861:G:A	135
1	107599300	107599301	PRMT6	1:107592959:A:G	137
1	107599300	107599301	PRMT6	1:107624475:C:T	137
1	108506121	108506122	VAV3	1:108011590:C:T	138
1	108506121	108506122	VAV3	1:108109928:C:T	138
1	108506121	108506122	VAV3	1:108297276:G:A	138
1	108506121	108506122	VAV3	1:108372166:C:T	138
1	108506121	108506122	VAV3	1:108387291:G:A	138
1	108506121	108506122	VAV3	1:108482524:C:A	138
1	108506121	108506122	VAV3	1:108505153:C:A	138
1	108506121	108506122	VAV3	1:108607493:C:CTGTG	138
1	108506121	108506122	VAV3	1:108628502:A:G	138
1	108614992	108614993	RP11-356N1.2	1:107788671:T:TTTTTG	138
1	108614992	108614993	RP11-356N1.2	1:108586767:T:C	138
1	108614992	108614993	RP11-356N1.2	1:108608347:T:C	138
1	108614992	108614993	RP11-356N1.2	1:108615322:G:A	138
1	108614992	108614993	RP11-356N1.2	1:108641712:A:G	138
1	108743470	108743471	SLC25A24	1:108098300:G:A	138
1	108743470	108743471	SLC25A24	1:108574647:C:T	138
1	108743470	108743471	SLC25A24	1:108683786:C:T	138
1	108743470	108743471	SLC25A24	1:108690739:G:A	138
1	108743470	108743471	SLC25A24	1:108740779:G:A	138
1	108743470	108743471	SLC25A24	1:108741774:T:A	138
1	108743470	108743471	SLC25A24	1:108744934:G:A	138
1	108743470	108743471	SLC25A24	1:108888029:C:T	138
1	108743470	108743471	SLC25A24	1:109258749:G:A	138
1	109742812	109742813	KIAA1324	1:109633377:C:G	139
1	109742812	109742813	KIAA1324	1:109690598:C:T	139
1	109742812	109742813	KIAA1324	1:109705022:A:G	139
1	109742812	109742813	KIAA1324	1:109706880:A:G	139
1	109742812	109742813	KIAA1324	1:109723640:C:T	139
1	109742812	109742813	KIAA1324	1:109732080:C:T	139
1	109742812	109742813	KIAA1324	1:109765011:G:A	139
1	109778852	109778853	SARS	1:109664694:CT:C	139
1	109778852	109778853	SARS	1:109706880:A:G	139
1	109778852	109778853	SARS	1:109763768:C:T	139
1	109778852	109778853	SARS	1:109766201:T:A	139
1	109778852	109778853	SARS	1:109780612:C:G	139
1	109813445	109813446	CELSR2	1:109161458:C:CA	139
1	109813445	109813446	CELSR2	1:109743622:C:T	139
1	109813445	109813446	CELSR2	1:109783648:T:C	139
1	109813445	109813446	CELSR2	1:109792735:A:ACGC	139
1	109825765	109825766	PSRC1	1:109305049:AGTCTC:A	139
1	109825765	109825766	PSRC1	1:109810200:G:A	139
1	109825765	109825766	PSRC1	1:109814721:G:A	139
1	109825765	109825766	PSRC1	1:109817838:T:C	139
1	109825765	109825766	PSRC1	1:109836381:A:ATAAT	139
1	109825765	109825766	PSRC1	1:109954179:C:CAT	139
1	109940482	109940483	SORT1	1:109815133:G:A	139
1	109940482	109940483	SORT1	1:109828401:T:TGGAC	139
1	109940482	109940483	SORT1	1:109880721:T:C	139
1	110762337	110762338	KCNC4	1:110761020:T:C	140
1	110933643	110933644	SLC16A4	1:110961645:G:T	141
1	110950285	110950286	LAMTOR5	1:110850317:A:G	141
1	110950285	110950286	LAMTOR5	1:110904377:GT:G	141
1	110950285	110950286	LAMTOR5	1:110929900:GAC:G	141
1	110950285	110950286	LAMTOR5	1:110944087:A:G	141
1	110950285	110950286	LAMTOR5	1:110962918:CA:C	141
1	110950285	110950286	LAMTOR5	1:110964102:C:T	141
1	110950285	110950286	LAMTOR5	1:110998348:C:T	141
1	111148985	111148986	KCNA2	1:111165855:C:G	142
1	111148985	111148986	KCNA2	1:111194279:A:G	142
1	111199661	111199662	RP11-284N8.3	1:111137959:A:C	142
1	111199661	111199662	RP11-284N8.3	1:111173498:C:A	142
1	111199661	111199662	RP11-284N8.3	1:111188355:A:C	142
1	111199661	111199662	RP11-284N8.3	1:111240689:CAA:C	142
1	111199661	111199662	RP11-284N8.3	1:111323502:A:C	142
1	111199661	111199662	RP11-284N8.3	1:111330007:C:T	142
1	111217654	111217655	KCNA3	1:111182873:G:C	142
1	111217654	111217655	KCNA3	1:111190726:G:A	142
1	111217654	111217655	KCNA3	1:111239130:G:A	142
1	111217654	111217655	KCNA3	1:111338232:G:A	142
1	111217654	111217655	KCNA3	1:111359802:G:A	142
1	111440291	111440292	CD53	1:110864574:C:A	143
1	111440291	111440292	CD53	1:111251885:T:G	143
1	111440291	111440292	CD53	1:111302518:C:T	143
1	111440291	111440292	CD53	1:111333014:GA:G	143
1	111440291	111440292	CD53	1:111357653:C:T	143
1	111440291	111440292	CD53	1:111442529:A:AAC	143
1	111440291	111440292	CD53	1:111443786:G:T	143
1	111440291	111440292	CD53	1:111444378:G:A	143
1	111440291	111440292	CD53	1:111500684:T:C	143
1	111440291	111440292	CD53	1:111522280:G:A	143
1	111440291	111440292	CD53	1:112014884:G:A	143
1	111440291	111440292	CD53	1:112401585:A:C	143
1	111506586	111506587	LRIF1	1:110846917:T:G	143
1	111506586	111506587	LRIF1	1:111442937:C:T	143
1	111506586	111506587	LRIF1	1:111453808:GA:G	143
1	111506586	111506587	LRIF1	1:111505594:A:T	143
1	111506586	111506587	LRIF1	1:111711943:A:G	143
1	111682683	111682684	DRAM2	1:111172631:CTTTTTTT:C	144
1	111682683	111682684	DRAM2	1:111203645:T:C	144
1	111682683	111682684	DRAM2	1:111296218:C:G	144
1	111682683	111682684	DRAM2	1:111676852:A:G	144
1	111682683	111682684	DRAM2	1:111682758:G:GC	144
1	111682683	111682684	DRAM2	1:111733724:G:C	144
1	111682683	111682684	DRAM2	1:111736637:T:C	144
1	111682683	111682684	DRAM2	1:111740345:C:G	144
1	111725158	111725159	CEPT1	1:111588716:C:T	144
1	111725158	111725159	CEPT1	1:111605688:G:C	144
1	111725158	111725159	CEPT1	1:111680493:G:A	144
1	111725158	111725159	CEPT1	1:111733724:G:C	144
1	111725158	111725159	CEPT1	1:111740345:C:G	144
1	111725158	111725159	CEPT1	1:111754654:G:A	144
1	111725158	111725159	CEPT1	1:111847957:C:T	144
1	111725158	111725159	CEPT1	1:112013487:G:A	144
1	111742864	111742865	DENND2D	1:111281563:C:T	144
1	111742864	111742865	DENND2D	1:111410064:G:A	144
1	111742864	111742865	DENND2D	1:111482396:T:A	144
1	111742864	111742865	DENND2D	1:111544137:A:C	144
1	111742864	111742865	DENND2D	1:111573680:G:A	144
1	111742864	111742865	DENND2D	1:111593022:T:C	144
1	111742864	111742865	DENND2D	1:111629006:C:T	144
1	111742864	111742865	DENND2D	1:111735181:A:G	144
1	111742864	111742865	DENND2D	1:111740345:C:G	144
1	111742864	111742865	DENND2D	1:111743235:T:A	144
1	111742864	111742865	DENND2D	1:111744528:C:A	144
1	111742864	111742865	DENND2D	1:111754654:G:A	144
1	111742864	111742865	DENND2D	1:111759430:A:AAC	144
1	111742864	111742865	DENND2D	1:111777575:A:G	144
1	111742864	111742865	DENND2D	1:111778824:T:C	144
1	111742864	111742865	DENND2D	1:111930697:G:C	144
1	111742864	111742865	DENND2D	1:112049521:T:A	144
1	111742864	111742865	DENND2D	1:112123394:G:A	144
1	111781927	111781928	CHI3L2	1:111747843:C:G	144
1	111781927	111781928	CHI3L2	1:111765671:C:A	144
1	111781927	111781928	CHI3L2	1:111784509:T:G	144
1	111781927	111781928	CHI3L2	1:111786544:C:T	144
1	111781927	111781928	CHI3L2	1:111793404:T:C	144
1	111781927	111781928	CHI3L2	1:111871172:T:C	144
1	111890962	111890963	PIFO	1:111896187:C:<INS:ME:SVA>:111897765	144
1	111965672	111965673	OVGP1	1:111991845:C:A	144
1	111965672	111965673	OVGP1	1:112015813:CAAAT:C	144
1	111991512	111991513	WDR77	1:111962455:C:T	144
1	111991512	111991513	WDR77	1:111967200:G:C	144
1	111991512	111991513	WDR77	1:112379988:A:C	144
1	111992303	111992304	ATP5F1	1:112000344:T:G	144
1	111992303	111992304	ATP5F1	1:112059537:T:G	144
1	112045708	112045709	ADORA3	1:112044671:A:ATATAATAAATATATAGGATATATATAT	145
1	112151344	112151345	RP5-836N10.1	1:112227063:C:T	145
1	112170090	112170091	RAP1A	1:112165171:T:G	145
1	112170090	112170091	RAP1A	1:112175538:G:C	145
1	112170090	112170091	RAP1A	1:112207014:A:C	145
1	112170090	112170091	RAP1A	1:112227309:C:T	145
1	112290320	112290321	FAM212B	1:111924162:C:CA	145
1	112290320	112290321	FAM212B	1:112155553:G:T	145
1	112290320	112290321	FAM212B	1:112241564:C:CT	145
1	112290320	112290321	FAM212B	1:112259359:T:G	145
1	112290320	112290321	FAM212B	1:112261533:T:C	145
1	112290320	112290321	FAM212B	1:112287853:TAC:T	145
1	112290320	112290321	FAM212B	1:112302666:C:T	145
1	112290320	112290321	FAM212B	1:112310207:TCTTA:T	145
1	112290320	112290321	FAM212B	1:112340306:A:G	145
1	112290320	112290321	FAM212B	1:112472773:C:T	145
1	112305038	112305039	DDX20	1:112298166:G:C	145
1	112305038	112305039	DDX20	1:112347647:C:A	145
1	112531776	112531777	KCND3	1:112766558:G:A	146
1	112531776	112531777	KCND3	1:112815069:T:C	146
1	112531776	112531777	KCND3	1:113411723:A:T	146
1	112533157	112533158	RP11-88H9.2	1:112539061:A:G	146
1	112999439	112999440	CTTNBP2NL	1:113772773:G:A	147
1	113057373	113057374	WNT2B	1:112506539:T:A	147
1	113057373	113057374	WNT2B	1:112790554:C:T	147
1	113057373	113057374	WNT2B	1:113083439:C:T	147
1	113057373	113057374	WNT2B	1:113159464:T:A	147
1	113162417	113162418	ST7L	1:113083439:C:T	147
1	113162417	113162418	ST7L	1:113145634:GC:G	147
1	113162417	113162418	ST7L	1:113159464:T:A	147
1	113209541	113209542	CAPZA1	1:112789741:T:C	147
1	113209541	113209542	CAPZA1	1:113026930:G:T	147
1	113209541	113209542	CAPZA1	1:113144263:T:C	147
1	113209541	113209542	CAPZA1	1:113183848:A:T	147
1	113209541	113209542	CAPZA1	1:113202208:C:T	147
1	113209541	113209542	CAPZA1	1:113348570:C:T	147
1	113209541	113209542	CAPZA1	1:113416257:A:C	147
1	113209541	113209542	CAPZA1	1:113468532:GCGGTACAGTATACTAA:G	147
1	113209541	113209542	CAPZA1	1:113544058:A:G	147
1	113242308	113242309	MOV10	1:113217311:G:C	147
1	113242308	113242309	MOV10	1:113327173:G:GT	147
1	113249748	113249749	RHOC	1:112269485:G:C	147
1	113249748	113249749	RHOC	1:112774245:T:C	147
1	113249748	113249749	RHOC	1:112980131:G:A	147
1	113249748	113249749	RHOC	1:113162037:C:A	147
1	113249748	113249749	RHOC	1:113245326:A:G	147
1	113249748	113249749	RHOC	1:113247127:G:C	147
1	113249748	113249749	RHOC	1:113247713:G:A	147
1	113249748	113249749	RHOC	1:113249524:G:C	147
1	113249748	113249749	RHOC	1:113268225:C:T	147
1	113253976	113253977	RP11-426L16.10	1:112980131:G:A	147
1	113253976	113253977	RP11-426L16.10	1:113239829:G:C	147
1	113253976	113253977	RP11-426L16.10	1:113245326:A:G	147
1	113253976	113253977	RP11-426L16.10	1:113247127:G:C	147
1	113253976	113253977	RP11-426L16.10	1:113247713:G:A	147
1	113253976	113253977	RP11-426L16.10	1:113251461:A:G	147
1	113498802	113498803	SLC16A1	1:113424469:A:G	148
1	113498802	113498803	SLC16A1	1:113483610:T:C	148
1	113498802	113498803	SLC16A1	1:113491361:G:C	148
1	113615726	113615727	RP11-31F15.2	1:113600884:A:T	148
1	113645822	113645823	LRIG2	1:113660581:A:C	149
1	113933882	113933883	MAGI3	1:113404545:C:T	149
1	113933882	113933883	MAGI3	1:113712423:C:T	149
1	113933882	113933883	MAGI3	1:113948096:CAAAAAAAAAAA:C	149
1	113933882	113933883	MAGI3	1:113980544:C:CCTTCTCCTT	149
1	113933882	113933883	MAGI3	1:114398125:CAAA:C	149
1	113933882	113933883	MAGI3	1:114620078:A:G	149
1	113933882	113933883	MAGI3	1:114654830:T:A	149
1	114302110	114302111	PHTF1	1:114078781:T:A	150
1	114302110	114302111	PHTF1	1:114217013:TA:T	150
1	114302110	114302111	PHTF1	1:114257676:G:A	150
1	114302110	114302111	PHTF1	1:114323515:T:G	150
1	114302110	114302111	PHTF1	1:114620078:A:G	150
1	114302110	114302111	PHTF1	1:115157200:A:AT	150
1	114310655	114310656	RSBN1	1:114224782:ATT:AT	150
1	114310655	114310656	RSBN1	1:114304521:A:G	150
1	114310655	114310656	RSBN1	1:114323515:T:G	150
1	114310655	114310656	RSBN1	1:114481549:A:AT	150
1	114414374	114414375	PTPN22	1:114217714:A:C	150
1	114414374	114414375	PTPN22	1:114402581:CT:C	150
1	114414374	114414375	PTPN22	1:114436970:T:C	150
1	114414374	114414375	PTPN22	1:115217522:G:A	150
1	114429996	114429997	BCL2L15	1:113435012:C:A	150
1	114429996	114429997	BCL2L15	1:114423544:AC:A	150
1	114444740	114444741	AP4B1	1:114139422:CA:C	150
1	114444740	114444741	AP4B1	1:114442355:C:CA	150
1	114444740	114444741	AP4B1	1:114447034:G:C	150
1	114444740	114444741	AP4B1	1:114447565:G:A	150
1	114444740	114444741	AP4B1	1:114515717:G:A	150
1	114444740	114444741	AP4B1	1:114734943:G:A	150
1	114448030	114448031	DCLRE1B	1:114448389:C:T	150
1	114448030	114448031	DCLRE1B	1:114484224:G:T	150
1	114506061	114506062	HIPK1	1:114437060:C:T	150
1	114506061	114506062	HIPK1	1:114474304:A:G	150
1	114506061	114506062	HIPK1	1:114493583:G:A	150
1	114506061	114506062	HIPK1	1:114524980:TG:T	150
1	114522694	114522695	OLFML3	1:114149463:T:C	150
1	114522694	114522695	OLFML3	1:114489769:A:C	150
1	114522694	114522695	OLFML3	1:114591028:G:A	150
1	114695543	114695544	SYT6	1:115064222:A:G	151
1	114949588	114949589	TRIM33	1:114725641:T:A	152
1	114949588	114949589	TRIM33	1:114920097:T:C	152
1	114949588	114949589	TRIM33	1:115083193:T:C	152
1	114949588	114949589	TRIM33	1:115091087:T:C	152
1	114949588	114949589	TRIM33	1:115096648:A:T	152
1	114949588	114949589	TRIM33	1:115457298:A:G	152
1	114949588	114949589	TRIM33	1:115480832:G:A	152
1	114949588	114949589	TRIM33	1:115721903:G:A	152
1	115124249	115124250	BCAS2	1:114882127:A:G	152
1	115124249	115124250	BCAS2	1:115179726:C:CA	152
1	115124249	115124250	BCAS2	1:115272135:CA:C	152
1	115213042	115213043	DENND2C	1:115095079:C:A	152
1	115259514	115259515	NRAS	1:114263395:C:T	152
1	115259514	115259515	NRAS	1:115367273:G:A	152
1	115300607	115300608	CSDE1	1:115272760:T:G	152
1	115300607	115300608	CSDE1	1:115313051:T:C	152
1	115300607	115300608	CSDE1	1:115327264:G:C	152
1	115300607	115300608	CSDE1	1:115441925:C:CA	152
1	115300607	115300608	CSDE1	1:115879431:G:A	152
1	115323115	115323116	SIKE1	1:115276978:GA:G	152
1	115323115	115323116	SIKE1	1:115316158:T:C	152
1	115632052	115632053	TSPAN2	1:114812231:G:A	153
1	115632052	115632053	TSPAN2	1:115263685:G:A	153
1	115632052	115632053	TSPAN2	1:115497168:TTTTATTTA:TTTTATTTATTTATTTATTTATTTA	153
1	115632052	115632053	TSPAN2	1:115585759:C:G	153
1	115632052	115632053	TSPAN2	1:115602194:C:T	153
1	115642292	115642293	RP4-666F24.3	1:115617856:T:C	153
1	115642292	115642293	RP4-666F24.3	1:115631406:T:C	153
1	116575297	116575298	SLC22A15	1:115909323:A:G	155
1	116575297	116575298	SLC22A15	1:116001062:T:A	155
1	116575297	116575298	SLC22A15	1:116501174:T:C	155
1	116575297	116575298	SLC22A15	1:116516753:C:T	155
1	116575297	116575298	SLC22A15	1:116539611:C:A	155
1	116666493	116666494	MAB21L3	1:116510183:A:G	156
1	116666493	116666494	MAB21L3	1:116583622:G:A	156
1	116666493	116666494	MAB21L3	1:116657706:G:A	156
1	116948730	116948731	ATP1A1	1:116916645:CT:C	156
1	116948730	116948731	ATP1A1	1:116937809:A:G	156
1	116948730	116948731	ATP1A1	1:117564925:A:G	156
1	117009073	117009074	RP4-655J12.4	1:116691895:G:A	156
1	117041833	117041834	RP5-1086K13.1	1:117029712:A:T	156
1	117041833	117041834	RP5-1086K13.1	1:117041688:G:A	156
1	117041833	117041834	RP5-1086K13.1	1:117284595:G:A	156
1	117297088	117297089	CD2	1:117305283:A:C	157
1	117297088	117297089	CD2	1:117320907:G:A	157
1	117529661	117529662	PTGFRN	1:117476466:A:G	157
1	117529661	117529662	PTGFRN	1:117528279:G:A	157
1	117529661	117529662	PTGFRN	1:117544331:A:C	157
1	117529661	117529662	PTGFRN	1:117802427:G:A	157
1	117576668	117576669	CD101	1:116646084:CT:C	157
1	117576668	117576669	CD101	1:117425643:TA:T	157
1	117576668	117576669	CD101	1:117520218:C:A	157
1	117576668	117576669	CD101	1:117522409:G:A	157
1	117576668	117576669	CD101	1:117532790:C:T	157
1	117576668	117576669	CD101	1:117544331:A:C	157
1	117576668	117576669	CD101	1:117561794:G:T	157
1	117576668	117576669	CD101	1:117561863:A:C	157
1	117576668	117576669	CD101	1:117578750:C:T	157
1	117576668	117576669	CD101	1:118249101:G:A	157
1	117576668	117576669	CD101	1:118565389:T:C	157
1	117640867	117640868	TTF2	1:117599616:G:A	157
1	117640867	117640868	TTF2	1:117599662:C:T	157
1	117640867	117640868	TTF2	1:117601619:G:A	157
1	117640867	117640868	TTF2	1:117623030:G:C	157
1	117908094	117908095	RP11-188D8.1	1:117994929:CA:CAA	158
1	118045482	118045483	MAN1A2	1:117860293:T:C	159
1	118045482	118045483	MAN1A2	1:117900155:T:A	159
1	118045482	118045483	MAN1A2	1:117903138:C:T	159
1	118045482	118045483	MAN1A2	1:117955411:A:G	159
1	118045482	118045483	MAN1A2	1:118110680:A:G	159
1	118148555	118148556	FAM46C	1:117659283:C:T	159
1	118472182	118472183	GDAP2	1:118377038:T:C	159
1	118472182	118472183	GDAP2	1:118455754:C:T	159
1	118472182	118472183	GDAP2	1:118602193:T:C	159
1	118472182	118472183	GDAP2	1:118810439:T:A	159
1	118472397	118472398	WDR3	1:118472425:G:A	159
1	118472397	118472398	WDR3	1:118583408:G:A	159
1	118727845	118727846	SPAG17	1:118503584:A:G	160
1	118727845	118727846	SPAG17	1:118542645:A:C	160
1	119683260	119683261	WARS2	1:118951297:T:C	160
1	119683260	119683261	WARS2	1:119572541:C:T	160
1	119683260	119683261	WARS2	1:119589137:AT:A	160
1	120190395	120190396	ZNF697	1:119669102:AT:A	160
1	120190395	120190396	ZNF697	1:120119053:C:G	160
1	120190395	120190396	ZNF697	1:120128447:T:A	160
1	120190395	120190396	ZNF697	1:120153626:C:G	160
1	120190395	120190396	ZNF697	1:120264823:C:G	160
1	120190395	120190396	ZNF697	1:120329968:C:CT	160
1	120282084	120282085	PHGDH	1:119497154:G:C	160
1	120282084	120282085	PHGDH	1:120199166:G:C	160
1	120282084	120282085	PHGDH	1:120202643:G:A	160
1	120282084	120282085	PHGDH	1:120252852:G:A	160
1	120282084	120282085	PHGDH	1:120255370:G:A	160
1	120282084	120282085	PHGDH	1:120875084:C:T	160
1	120354202	120354203	REG4	1:119408592:T:C	160
1	120354202	120354203	REG4	1:120317625:G:C	160
1	120354202	120354203	REG4	1:121213348:A:G	160
1	120572585	120572586	NOTCH2	1:120354056:GGCCCCT:G	160
1	120572585	120572586	NOTCH2	1:120525480:G:T	160
1	120572585	120572586	NOTCH2	1:120550002:C:A	160
1	120572585	120572586	NOTCH2	1:120679576:T:TA	160
1	144822561	144822562	NBPF9	1:145471996:C:G	161
1	144822561	144822562	NBPF9	1:145477223:G:A	161
1	144822561	144822562	NBPF9	1:145533314:T:C	161
1	144822561	144822562	NBPF9	1:145551828:G:C	161
1	144822561	144822562	NBPF9	1:145622420:T:TG	161
1	145076076	145076077	PDE4DIP	1:144479557:G:T	161
1	145076076	145076077	PDE4DIP	1:144885574:C:T	161
1	145076076	145076077	PDE4DIP	1:144894611:T:C	161
1	145076076	145076077	PDE4DIP	1:145355624:C:T	161
1	145076076	145076077	PDE4DIP	1:145383549:CA:C	161
1	145076076	145076077	PDE4DIP	1:145438067:G:A	161
1	145076076	145076077	PDE4DIP	1:145525375:AT:A	161
1	145076076	145076077	PDE4DIP	1:145555190:CTCGG:C	161
1	145076076	145076077	PDE4DIP	1:145569319:T:A	161
1	145076076	145076077	PDE4DIP	1:145709869:T:C	161
1	145200890	145200891	RP11-458D21.6	1:145365103:T:C	161
1	145200890	145200891	RP11-458D21.6	1:145395440:A:G	161
1	145209144	145209145	RP11-458D21.5	1:144468090:T:<CN0>:0	161
1	145209144	145209145	RP11-458D21.5	1:144908589:C:G	161
1	145209144	145209145	RP11-458D21.5	1:145186368:C:G	161
1	145209144	145209145	RP11-458D21.5	1:145187899:C:A	161
1	145209144	145209145	RP11-458D21.5	1:145391701:C:T	161
1	145209144	145209145	RP11-458D21.5	1:145402395:CT:C	161
1	145209144	145209145	RP11-458D21.5	1:145422271:C:CTT	161
1	145209144	145209145	RP11-458D21.5	1:145510376:A:G	161
1	145209144	145209145	RP11-458D21.5	1:145512151:C:CA	161
1	145209144	145209145	RP11-458D21.5	1:145535921:T:C	161
1	145209144	145209145	RP11-458D21.5	1:145548981:A:G	161
1	145209144	145209145	RP11-458D21.5	1:145553303:G:A	161
1	145209144	145209145	RP11-458D21.5	1:145569319:T:A	161
1	145209144	145209145	RP11-458D21.5	1:145603359:A:C	161
1	145209144	145209145	RP11-458D21.5	1:145641436:G:GGT	161
1	145382361	145382362	RP11-458D21.1	1:145295227:T:C	162
1	145382361	145382362	RP11-458D21.1	1:145407402:C:G	162
1	145382361	145382362	RP11-458D21.1	1:145463047:C:A	162
1	145440852	145440853	TXNIP	1:145463047:C:A	162
1	145440852	145440853	TXNIP	1:145507085:A:T	162
1	145470373	145470374	POLR3GL	1:145373048:C:G	162
1	145470373	145470374	POLR3GL	1:146016381:G:A	162
1	145470507	145470508	ANKRD34A	1:145529681:T:C	162
1	145470507	145470508	ANKRD34A	1:145552125:A:G	162
1	145470507	145470508	ANKRD34A	1:145574274:TA:T	162
1	145477084	145477085	LIX1L	1:145477257:T:C	162
1	145477084	145477085	LIX1L	1:145505371:A:T	162
1	145507632	145507633	RBM8A	1:145514195:T:TTTA	162
1	145507632	145507633	RBM8A	1:145551828:G:C	162
1	145522673	145522674	PEX11B	1:146467029:TG:T	162
1	145530951	145530952	ITGA10	1:145383549:CA:C	162
1	145530951	145530952	ITGA10	1:145530254:C:T	162
1	145530951	145530952	ITGA10	1:146406560:A:C	162
1	145549243	145549244	ANKRD35	1:145562293:G:C	162
1	145549243	145549244	ANKRD35	1:146399683:A:G	162
1	145583713	145583714	PIAS3	1:145296002:C:G	162
1	145583713	145583714	PIAS3	1:145570172:T:A	162
1	145589408	145589409	NUDT17	1:145619007:C:CA	162
1	145610729	145610730	POLR3C	1:145747463:C:T	162
1	145610729	145610730	POLR3C	1:146490240:A:G	162
1	145611294	145611295	RNF115	1:145607333:A:T	162
1	145611294	145611295	RNF115	1:146610792:C:T	162
1	145715613	145715614	CD160	1:145718124:G:C	162
1	145762210	145762211	PDZK1	1:146528935:GA:G	162
1	145827014	145827015	GPR89A	1:145540055:G:C	162
1	145827014	145827015	GPR89A	1:145543545:T:C	162
1	146743829	146743830	CHD1L	1:146509284:T:A	163
1	146743829	146743830	CHD1L	1:146518228:C:T	163
1	146743829	146743830	CHD1L	1:146518632:C:G	163
1	146743829	146743830	CHD1L	1:146564893:A:G	163
1	146743829	146743830	CHD1L	1:146698906:G:A	163
1	146743829	146743830	CHD1L	1:146701938:C:G	163
1	146743829	146743830	CHD1L	1:146875152:G:A	163
1	146743829	146743830	CHD1L	1:147172719:G:C	163
[truncated: 33,548 more rows]
