# Supplementary material for: Genetic analysis of blood molecular phenotypes reveals common properties in the regulatory networks affecting complex traits
Source: Nat Commun. 2023 Aug 21;14:5062. doi: 10.1038/s41467-023-40569-3 (PMC10442420; doi:10.1038/s41467-023-40569-3)
Supplement: Supplementary file 9 — Supplementary Data 6 [file 41467_2023_40569_MOESM9_ESM.zip › SupplementaryData_6_tads/cisTADs_Neu_mean_merged.bed]

1	2100413	2100414	PRKCZ	1:1978857:A:G	2
1	2100413	2100414	PRKCZ	1:1981886:C:G	2
1	2100413	2100414	PRKCZ	1:2005909:C:T	2
1	2100413	2100414	PRKCZ	1:2040096:T:C	2
1	2100413	2100414	PRKCZ	1:2455776:G:A	2
1	2135320	2135321	C1orf86	1:1963415:A:G	2
1	2135320	2135321	C1orf86	1:1979326:T:C	2
1	2135320	2135321	C1orf86	1:2039719:G:A	2
1	2135320	2135321	C1orf86	1:2040785:A:G	2
1	2135320	2135321	C1orf86	1:2063472:G:C	2
1	2135320	2135321	C1orf86	1:2164700:G:A	2
1	2235084	2235085	SKI	1:2103334:T:A	2
1	2235084	2235085	SKI	1:2163568:C:T	2
1	2235084	2235085	SKI	1:2187085:T:G	2
1	2235084	2235085	SKI	1:2235656:G:A	2
1	2235084	2235085	SKI	1:2249236:G:A	2
1	2235084	2235085	SKI	1:2292653:A:C	2
1	2235084	2235085	SKI	1:2394648:C:T	2
1	2235084	2235085	SKI	1:2741254:C:T	2
1	2321434	2321435	MORN1	1:2271864:C:T	2
1	2321434	2321435	MORN1	1:2323041:T:C	2
1	2333389	2333390	RER1	1:2323041:T:C	2
1	2333389	2333390	RER1	1:2355916:C:T	2
1	2343952	2343953	PEX10	1:1866613:C:G	2
1	2343952	2343953	PEX10	1:2335969:C:G	2
1	2343952	2343953	PEX10	1:2859668:G:A	2
1	2430085	2430086	PLCH2	1:2347837:G:GGGACA	2
1	2430085	2430086	PLCH2	1:2347931:C:T	2
1	2430085	2430086	PLCH2	1:2347942:C:T	2
1	2430085	2430086	PLCH2	1:2352146:C:T	2
1	2430085	2430086	PLCH2	1:2355563:G:T	2
1	2430085	2430086	PLCH2	1:2388697:G:A	2
1	2430085	2430086	PLCH2	1:2410698:G:A	2
1	2430085	2430086	PLCH2	1:2432331:C:A	2
1	2430085	2430086	PLCH2	1:2624136:C:T	2
1	2458035	2458036	PANK4	1:2352146:C:T	2
1	2458035	2458036	PANK4	1:2443212:G:A	2
1	2458035	2458036	PANK4	1:2452569:T:C	2
1	2458035	2458036	PANK4	1:2458010:G:C	2
1	2458035	2458036	PANK4	1:2741254:C:T	2
1	2458035	2458036	PANK4	1:3279324:A:G	2
1	2477903	2477904	RP3-395M20.12	1:2711631:G:A	2
1	2493239	2493240	TNFRSF14	1:2355916:C:T	2
1	2493239	2493240	TNFRSF14	1:2487663:C:A	2
1	2493239	2493240	TNFRSF14	1:2506229:T:C	2
1	2493239	2493240	TNFRSF14	1:2617702:G:A	2
1	2493239	2493240	TNFRSF14	1:2631799:G:A	2
1	2493239	2493240	TNFRSF14	1:2777958:C:T	2
1	2520032	2520033	FAM213B	1:2347576:G:T	2
1	2520032	2520033	FAM213B	1:2487766:T:C	2
1	2520032	2520033	FAM213B	1:2506229:T:C	2
1	2520032	2520033	FAM213B	1:2535496:C:A	2
1	2520032	2520033	FAM213B	1:2539590:C:T	2
1	2520032	2520033	FAM213B	1:2539981:CACAT:C	2
1	2520032	2520033	FAM213B	1:2738666:AGTGTGCACTGGGGCGGGGCGG:A	2
1	2564417	2564418	MMEL1	1:2056003:C:T	2
1	2564417	2564418	MMEL1	1:2506229:T:C	2
1	2564417	2564418	MMEL1	1:2523723:C:T	2
1	2564417	2564418	MMEL1	1:2786626:C:T	2
1	2564417	2564418	MMEL1	1:3165723:C:T	2
1	3410807	3410808	MEGF6	1:3365420:C:T	3
1	3410807	3410808	MEGF6	1:3365868:C:CT	3
1	3410807	3410808	MEGF6	1:3395802:C:T	3
1	3410807	3410808	MEGF6	1:3413868:C:G	3
1	3410807	3410808	MEGF6	1:3419940:AAG:A	3
1	3410807	3410808	MEGF6	1:3421897:A:G	3
1	3410807	3410808	MEGF6	1:3450286:G:A	3
1	3410807	3410808	MEGF6	1:3451005:C:T	3
1	3410807	3410808	MEGF6	1:3522561:T:C	3
1	3410807	3410808	MEGF6	1:3568162:G:T	3
1	3541613	3541614	TPRG1L	1:3519911:C:T	3
1	3541613	3541614	TPRG1L	1:3537362:A:G	3
1	3541613	3541614	TPRG1L	1:3557922:C:G	3
1	3541613	3541614	TPRG1L	1:3594414:C:T	3
1	3566624	3566625	WRAP73	1:3500857:G:A	3
1	3566624	3566625	WRAP73	1:3566625:AGCAGGCTG:A	3
1	3566624	3566625	WRAP73	1:3594491:G:A	3
1	3566624	3566625	WRAP73	1:3594756:A:T	3
1	3644041	3644042	TP73	1:3538501:C:T	3
1	3644041	3644042	TP73	1:3595768:C:G	3
1	3644041	3644042	TP73	1:3639884:T:C	3
1	3644041	3644042	TP73	1:4606979:CT:C	3
1	3689626	3689627	SMIM1	1:3687739:C:A	3
1	3689626	3689627	SMIM1	1:3691434:C:CGCA	3
1	3689626	3689627	SMIM1	1:3691727:A:C	3
1	3700610	3700611	LRRC47	1:3687385:AAG:A	3
1	3700610	3700611	LRRC47	1:3716077:T:C	3
1	3700610	3700611	LRRC47	1:3744273:G:A	3
1	3700610	3700611	LRRC47	1:3766455:A:C	3
1	3773777	3773778	CEP104	1:3747023:C:G	3
1	3773777	3773778	CEP104	1:3756120:A:G	3
1	3800070	3800071	DFFB	1:3699984:C:CAA	3
1	3800070	3800071	DFFB	1:3765678:C:T	3
1	3800070	3800071	DFFB	1:3805098:C:T	3
1	3800070	3800071	DFFB	1:3808171:T:C	3
1	3816856	3816857	C1orf174	1:3681599:CAA:C	3
1	3816856	3816857	C1orf174	1:3782608:C:T	3
1	3816856	3816857	C1orf174	1:3803755:T:C	3
1	3816856	3816857	C1orf174	1:3829614:A:G	3
1	3816856	3816857	C1orf174	1:3833877:C:CA	3
1	3816856	3816857	C1orf174	1:4707275:G:A	3
1	3816979	3816980	RP13-15E13.1	1:3815620:GA:G	3
1	3816979	3816980	RP13-15E13.1	1:3825711:C:T	3
1	5965383	5965384	NPHP4	1:5927169:G:A	4
1	5965383	5965384	NPHP4	1:5935162:A:T	4
1	5965383	5965384	NPHP4	1:6025823:C:T	4
1	5965383	5965384	NPHP4	1:6042934:G:A	4
1	5965383	5965384	NPHP4	1:6059229:T:G	4
1	7805020	7805021	CAMTA1	1:6851311:G:GT	5
1	7805020	7805021	CAMTA1	1:6923726:T:C	5
1	7805020	7805021	CAMTA1	1:7739140:G:T	5
1	7805020	7805021	CAMTA1	1:7807913:A:G	5
1	7805020	7805021	CAMTA1	1:7809383:C:T	5
1	7837156	7837157	VAMP3	1:7843711:T:C	5
1	7837156	7837157	VAMP3	1:7888158:T:C	5
1	7837156	7837157	VAMP3	1:7908832:G:A	5
1	7837156	7837157	VAMP3	1:7932138:G:A	5
1	7837156	7837157	VAMP3	1:7964384:AT:A	5
1	7896867	7896868	PER3	1:7616593:A:C	5
1	7896867	7896868	PER3	1:7828278:CA:C	5
1	7896867	7896868	PER3	1:7845695:T:C	5
1	7896867	7896868	PER3	1:7860901:A:AG	5
1	7896867	7896868	PER3	1:7910391:G:A	5
1	7896867	7896868	PER3	1:7954033:G:A	5
1	7896867	7896868	PER3	1:7965947:G:A	5
1	7913490	7913491	UTS2	1:7828278:CA:C	5
1	7913490	7913491	UTS2	1:7869380:A:G	5
1	7913490	7913491	UTS2	1:7890956:G:C	5
1	7913490	7913491	UTS2	1:7965947:G:A	5
1	7913490	7913491	UTS2	1:7974544:C:G	5
1	7913490	7913491	UTS2	1:7980338:A:G	5
1	7998363	7998364	TNFRSF9	1:7974400:C:G	5
1	7998363	7998364	TNFRSF9	1:7995033:A:G	5
1	7998363	7998364	TNFRSF9	1:8002098:AAAG:A	5
1	7998363	7998364	TNFRSF9	1:8067501:G:GAC	5
1	8025410	8025411	PARK7	1:7973343:G:GCCCTGCTCACTTCCTC	5
1	8025410	8025411	PARK7	1:8021740:G:A	5
1	8025410	8025411	PARK7	1:8063528:G:A	5
1	8025410	8025411	PARK7	1:8560932:G:A	5
1	8086355	8086356	ERRFI1	1:7558251:A:AGTGAGTGTTG	5
1	8086355	8086356	ERRFI1	1:7967462:T:C	5
1	8086355	8086356	ERRFI1	1:8057254:T:C	5
1	8390487	8390488	SLC45A1	1:7559369:A:AGT	5
1	8390487	8390488	SLC45A1	1:8357221:C:T	5
1	9599540	9599541	SLC25A33	1:9002909:C:T	6
1	9599540	9599541	SLC25A33	1:9655630:C:T	6
1	9667785	9667786	TMEM201	1:9730497:C:G	6
1	9714643	9714644	C1orf200	1:8715828:CAA:C	6
1	9778126	9778127	PIK3CD	1:10537608:C:T	6
1	9778126	9778127	PIK3CD	1:9694058:C:T	6
1	9778126	9778127	PIK3CD	1:9704925:T:G	6
1	9778126	9778127	PIK3CD	1:9715474:T:C	6
1	9778126	9778127	PIK3CD	1:9782556:C:T	6
1	9778126	9778127	PIK3CD	1:9976862:A:T	6
1	9938233	9938234	CTNNBIP1	1:9102652:CTGTG:CTGTGTG	7
1	9938233	9938234	CTNNBIP1	1:9889378:C:CT	7
1	9938233	9938234	CTNNBIP1	1:9970471:G:A	7
1	9992237	9992238	LZIC	1:10013336:CT:C	7
1	9992237	9992238	LZIC	1:10494930:T:C	7
1	9992237	9992238	LZIC	1:9098447:CA:C	7
1	10041109	10041110	NMNAT1	1:10501512:C:T	7
1	10041109	10041110	NMNAT1	1:10922467:C:T	7
1	10041109	10041110	NMNAT1	1:9500640:G:A	7
1	10041109	10041110	NMNAT1	1:9939048:G:A	7
1	10041109	10041110	NMNAT1	1:9946807:G:C	7
1	10057273	10057274	RBP7	1:10059375:C:T	7
1	10057273	10057274	RBP7	1:9789577:G:A	7
1	10057273	10057274	RBP7	1:9993364:A:G	7
1	10239073	10239074	UBE4B	1:10086329:CT:C	7
1	10239073	10239074	UBE4B	1:10094536:T:TAA	7
1	10239073	10239074	UBE4B	1:10210984:T:C	7
1	10239073	10239074	UBE4B	1:10302325:G:A	7
1	10425223	10425224	KIF1B	1:10263824:G:A	7
1	10425223	10425224	KIF1B	1:10271688:C:G	7
1	10425223	10425224	KIF1B	1:10277497:A:T	7
1	10425223	10425224	KIF1B	1:10284267:C:T	7
1	10425223	10425224	KIF1B	1:10316729:A:G	7
1	10425223	10425224	KIF1B	1:10360295:A:AAATAATAATAAT	7
1	10478868	10478869	PGD	1:10157107:A:T	7
1	10478868	10478869	PGD	1:10230440:AT:A	7
1	10478868	10478869	PGD	1:10433315:CT:C	7
1	10478868	10478869	PGD	1:10486597:T:C	7
1	10478868	10478869	PGD	1:11004287:A:G	7
1	10494723	10494724	APITD1-CORT	1:10495767:T:C	7
1	10494723	10494724	APITD1-CORT	1:11025493:A:G	7
1	10500179	10500180	APITD1	1:10487828:A:AT	7
1	10500179	10500180	APITD1	1:10537090:C:A	7
1	10500179	10500180	APITD1	1:11025493:A:G	7
1	10509970	10509971	CORT	1:10485424:G:GT	7
1	10509970	10509971	CORT	1:10508699:C:T	7
1	10532544	10532545	DFFA	1:10517422:T:G	7
1	10595944	10595945	PEX14	1:10288422:A:T	7
1	10595944	10595945	PEX14	1:10597024:A:G	7
1	11036271	11036272	C1orf127	1:11015637:T:C	8
1	11084283	11084284	TARDBP	1:11265717:A:G	8
1	11107289	11107290	MASP2	1:11095424:A:T	8
1	11107289	11107290	MASP2	1:11593015:G:A	8
1	11159910	11159911	EXOSC10	1:11125050:T:C	8
1	11199716	11199717	MTOR	1:11248039:GA:G	8
1	11199716	11199717	MTOR	1:11318763:C:G	8
1	11199716	11199717	MTOR	1:11703789:C:T	8
1	11333990	11333991	UBIAD1	1:11281952:C:T	8
1	11333990	11333991	UBIAD1	1:11805383:C:G	8
1	11333990	11333991	UBIAD1	1:11914043:G:A	8
1	11593732	11593733	PTCHD2	1:11465588:C:T	8
1	11593732	11593733	PTCHD2	1:11534053:A:C	8
1	12185990	12185991	TNFRSF8	1:11982544:T:C	9
1	12185990	12185991	TNFRSF8	1:12186205:C:T	9
1	12185990	12185991	TNFRSF8	1:12213337:A:G	9
1	12185990	12185991	TNFRSF8	1:12264461:G:A	9
1	12251894	12251895	TNFRSF1B	1:11485878:G:A	9
1	12251894	12251895	TNFRSF1B	1:12023121:T:G	9
1	12251894	12251895	TNFRSF1B	1:12210686:A:G	9
1	12251894	12251895	TNFRSF1B	1:12242458:T:C	9
1	12251894	12251895	TNFRSF1B	1:12249232:T:A	9
1	12251894	12251895	TNFRSF1B	1:12261972:A:G	9
1	12251894	12251895	TNFRSF1B	1:12271183:G:A	9
1	12251894	12251895	TNFRSF1B	1:12614403:G:C	9
1	12557279	12557280	VPS13D	1:12103823:GA:G	9
1	12557279	12557280	VPS13D	1:12577209:G:A	9
1	12587765	12587766	RP5-888M10.2	1:12332449:GGT:G	9
1	12676699	12676700	DHRS3	1:12408074:T:C	9
1	12676699	12676700	DHRS3	1:12442701:A:G	9
1	12676699	12676700	DHRS3	1:12645221:C:T	9
1	12676699	12676700	DHRS3	1:12671809:A:C	9
1	12676699	12676700	DHRS3	1:12676838:AG:A	9
1	12676699	12676700	DHRS3	1:12687813:A:G	9
1	14098220	14098221	PRDM2	1:14090092:C:T	10
1	14098220	14098221	PRDM2	1:14126651:G:T	10
1	15717642	15717643	FHAD1	1:15456820:C:T	12
1	15717642	15717643	FHAD1	1:15571613:G:A	12
1	15717642	15717643	FHAD1	1:15581406:C:T	12
1	15717642	15717643	FHAD1	1:15668276:G:A	12
1	15717642	15717643	FHAD1	1:15734352:C:T	12
1	15735928	15735929	RP3-467K16.4	1:15728289:T:C	12
1	15735928	15735929	RP3-467K16.4	1:15730926:A:T	12
1	15735928	15735929	RP3-467K16.4	1:15772212:C:T	12
1	15736760	15736761	EFHD2	1:15611048:CT:C	12
1	15736760	15736761	EFHD2	1:15734352:C:T	12
1	15736760	15736761	EFHD2	1:15736061:C:T	12
1	15736760	15736761	EFHD2	1:15738365:A:C	12
1	15736760	15736761	EFHD2	1:15742568:G:T	12
1	15736760	15736761	EFHD2	1:15757666:G:A	12
1	15736760	15736761	EFHD2	1:15759226:C:G	12
1	15736760	15736761	EFHD2	1:15881159:T:G	12
1	15736760	15736761	EFHD2	1:15946233:C:T	12
1	15766845	15766846	CTRC	1:15589335:G:C	12
1	15766845	15766846	CTRC	1:15702130:A:G	12
1	15766845	15766846	CTRC	1:15759547:T:A	12
1	15894653	15894654	DNAJC16	1:15801718:A:G	13
1	15894653	15894654	DNAJC16	1:15835955:CAA:C	13
1	15911604	15911605	AGMAT	1:15800034:T:C	13
1	15911604	15911605	AGMAT	1:15981949:T:TA	13
1	15978330	15978331	DDI2	1:15835955:CAA:C	13
1	15978330	15978331	DDI2	1:15972558:C:G	13
1	15978330	15978331	DDI2	1:16065276:AAC:A	13
1	15986363	15986364	RSC1A1	1:15929541:TAC:T	13
1	16056339	16056340	PLEKHM2	1:15898641:G:GA	13
1	16056339	16056340	PLEKHM2	1:16009123:C:A	13
1	16056339	16056340	PLEKHM2	1:16023530:G:A	13
1	16065529	16065530	SLC25A34	1:16056740:C:A	13
1	16265077	16265078	SPEN	1:15953902:G:A	14
1	16265077	16265078	SPEN	1:16161869:G:C	14
1	16265077	16265078	SPEN	1:16242620:C:A	14
1	16265077	16265078	SPEN	1:16311027:C:A	14
1	16265077	16265078	SPEN	1:16452294:C:T	14
1	16279467	16279468	ZBTB17	1:16259813:A:G	14
1	16533020	16533021	ARHGEF19	1:16533022:C:T	15
1	16563153	16563154	RSG1	1:16385698:A:G	15
1	16563153	16563154	RSG1	1:16563635:A:G	15
1	16563153	16563154	RSG1	1:16674487:CA:C	15
1	16641861	16641862	FBXO42	1:16694774:A:G	15
1	16641861	16641862	FBXO42	1:16696720:CT:C	15
1	16641861	16641862	FBXO42	1:17193408:C:G	15
1	16694205	16694206	SZRD1	1:16674009:AAAACAAACAAAC:A	15
1	16694205	16694206	SZRD1	1:16732860:G:A	15
1	16694205	16694206	SZRD1	1:16786928:G:A	15
1	16694205	16694206	SZRD1	1:16860353:C:T	15
1	16782015	16782016	NECAP2	1:16767961:G:A	15
1	16782015	16782016	NECAP2	1:16773880:A:G	15
1	16782015	16782016	NECAP2	1:16786604:C:T	15
1	16782015	16782016	NECAP2	1:16786935:A:G	15
1	16782015	16782016	NECAP2	1:16801673:A:G	15
1	16787442	16787443	RP4-798A10.2	1:16180430:G:A	15
1	16787442	16787443	RP4-798A10.2	1:16773387:T:G	15
1	16787442	16787443	RP4-798A10.2	1:16786604:C:T	15
1	16787442	16787443	RP4-798A10.2	1:16794115:G:C	15
1	16787442	16787443	RP4-798A10.2	1:16932859:A:G	15
1	16787442	16787443	RP4-798A10.2	1:17022909:C:G	15
1	16787442	16787443	RP4-798A10.2	1:17517831:A:C	15
1	17200202	17200203	U1	1:16358520:T:C	16
1	17200202	17200203	U1	1:16513746:T:C	16
1	17200202	17200203	U1	1:16797756:T:C	16
1	17200202	17200203	U1	1:16887185:G:A	16
1	17200202	17200203	U1	1:17044335:T:G	16
1	17200202	17200203	U1	1:17082263:TG:T	16
1	17200202	17200203	U1	1:17221632:T:C	16
1	17200202	17200203	U1	1:17263114:C:<CN3>:17273513	16
1	17200202	17200203	U1	1:17298496:A:G	16
1	17200202	17200203	U1	1:17462010:T:G	16
1	17216143	17216144	RP11-108M9.4	1:16455143:T:C	16
1	17216143	17216144	RP11-108M9.4	1:16499913:C:T	16
1	17216143	17216144	RP11-108M9.4	1:16656518:C:T	16
1	17216143	17216144	RP11-108M9.4	1:16742976:C:T	16
1	17216143	17216144	RP11-108M9.4	1:16848705:T:C	16
1	17216143	17216144	RP11-108M9.4	1:16851219:G:T	16
1	17216143	17216144	RP11-108M9.4	1:16871463:T:TC	16
1	17216143	17216144	RP11-108M9.4	1:16887185:G:A	16
1	17216143	17216144	RP11-108M9.4	1:16889138:T:C	16
1	17216143	17216144	RP11-108M9.4	1:16960373:C:A	16
1	17216143	17216144	RP11-108M9.4	1:16971069:G:C	16
1	17216143	17216144	RP11-108M9.4	1:17216080:T:C	16
1	17216143	17216144	RP11-108M9.4	1:17228834:C:G	16
1	17216143	17216144	RP11-108M9.4	1:17238417:G:<CN2>:17266696	16
1	17216143	17216144	RP11-108M9.4	1:17257840:C:G	16
1	17216143	17216144	RP11-108M9.4	1:17334914:A:G	16
1	17296279	17296280	CROCC	1:16386783:T:C	16
1	17296279	17296280	CROCC	1:16707493:G:A	16
1	17296279	17296280	CROCC	1:16730308:G:T	16
1	17296279	17296280	CROCC	1:16763282:C:CA	16
1	17296279	17296280	CROCC	1:16787010:C:T	16
1	17296279	17296280	CROCC	1:16840271:G:C	16
1	17296279	17296280	CROCC	1:16848705:T:C	16
1	17296279	17296280	CROCC	1:16857323:G:A	16
1	17296279	17296280	CROCC	1:16936643:G:T	16
1	17296279	17296280	CROCC	1:17099595:T:G	16
1	17296279	17296280	CROCC	1:17255938:TC:T	16
1	17296279	17296280	CROCC	1:17289911:C:T	16
1	17296279	17296280	CROCC	1:17302835:G:A	16
1	17296279	17296280	CROCC	1:17318065:T:C	16
1	17296279	17296280	CROCC	1:17323919:T:G	16
1	17296279	17296280	CROCC	1:17371586:T:C	16
1	17296279	17296280	CROCC	1:17399240:TTCTA:T	16
1	17296279	17296280	CROCC	1:17420398:C:G	16
1	17296279	17296280	CROCC	1:18114592:C:T	16
1	17332259	17332260	ATP13A2	1:16708944:A:G	16
1	17332259	17332260	ATP13A2	1:16842968:C:T	16
1	17332259	17332260	ATP13A2	1:17269284:T:C	16
1	17332259	17332260	ATP13A2	1:17303589:C:T	16
1	17332259	17332260	ATP13A2	1:17337391:G:A	16
1	17380525	17380526	SDHB	1:16461336:C:T	16
1	17380525	17380526	SDHB	1:16534403:C:T	16
1	17380525	17380526	SDHB	1:17280239:C:T	16
1	17380525	17380526	SDHB	1:17296882:G:A	16
1	17380525	17380526	SDHB	1:17414305:C:A	16
1	17380525	17380526	SDHB	1:17500563:A:C	16
1	17445929	17445930	PADI2	1:17032261:C:T	16
1	17445929	17445930	PADI2	1:17085168:A:T	16
1	17445929	17445930	PADI2	1:17382989:A:ACTC	16
1	17445929	17445930	PADI2	1:17417253:T:C	16
1	17445929	17445930	PADI2	1:17421286:C:A	16
1	17445929	17445930	PADI2	1:17425829:G:T	16
1	17445929	17445930	PADI2	1:17439023:G:GGGC	16
1	17445929	17445930	PADI2	1:17505676:A:G	16
1	17675224	17675225	PADI4	1:16923627:G:C	16
1	17675224	17675225	PADI4	1:17261387:CTT:C	16
1	17675224	17675225	PADI4	1:17589926:C:A	16
1	17675224	17675225	PADI4	1:17632010:G:A	16
1	17675224	17675225	PADI4	1:17642758:G:A	16
1	17675224	17675225	PADI4	1:17651628:A:G	16
1	17675224	17675225	PADI4	1:17661659:C:CAT	16
1	17675224	17675225	PADI4	1:17666834:G:A	16
1	17675224	17675225	PADI4	1:17668563:G:A	16
1	17675224	17675225	PADI4	1:17676165:A:<CN0>:0	16
1	17765056	17765057	RCC2	1:17671582:A:G	16
1	17765056	17765057	RCC2	1:17721844:A:C	16
1	17765056	17765057	RCC2	1:17722875:C:T	16
1	17765056	17765057	RCC2	1:17727379:G:C	16
1	17765056	17765057	RCC2	1:17756570:G:A	16
1	17765056	17765057	RCC2	1:17757937:C:T	16
1	17765056	17765057	RCC2	1:17773159:G:A	16
1	17765056	17765057	RCC2	1:17791930:TTTATG:T	16
1	17765056	17765057	RCC2	1:17801068:A:G	16
1	18020541	18020542	ARHGEF10L	1:17791247:C:CA	17
1	18020541	18020542	ARHGEF10L	1:17946364:C:A	17
1	18807423	18807424	KLHDC7A	1:18766063:A:G	17
1	18807423	18807424	KLHDC7A	1:18775625:GA:G	17
1	18807423	18807424	KLHDC7A	1:18805698:C:T	17
1	18807423	18807424	KLHDC7A	1:18807339:T:C	17
1	18807423	18807424	KLHDC7A	1:18810344:G:T	17
1	19481532	19481533	UBR4	1:19508838:AT:ATT	18
1	19481532	19481533	UBR4	1:19536259:G:A	18
1	19481532	19481533	UBR4	1:19551655:G:A	18
1	19615743	19615744	AKR7A3	1:19314273:GGAAA:G	19
1	19638596	19638597	AKR7A2	1:19630520:G:C	19
1	19638596	19638597	AKR7A2	1:19638309:A:G	19
1	19638596	19638597	AKR7A2	1:19638642:AGCCGGGGGCCCC:A	19
1	19638596	19638597	AKR7A2	1:19645673:G:A	19
1	19638596	19638597	AKR7A2	1:19646445:C:T	19
1	19651247	19651248	PQLC2	1:19642326:G:A	19
1	19651247	19651248	PQLC2	1:19648147:T:A	19
1	19651247	19651248	PQLC2	1:19652135:G:T	19
1	19811981	19811982	CAPZB	1:19583294:G:A	19
1	19811981	19811982	CAPZB	1:19648300:G:A	19
1	19811981	19811982	CAPZB	1:19674266:C:A	19
1	19811981	19811982	CAPZB	1:19798925:G:A	19
1	19811981	19811982	CAPZB	1:19920177:CT:C	19
1	19923561	19923562	MINOS1-NBL1	1:19889226:T:A	19
1	19923561	19923562	MINOS1-NBL1	1:19911802:T:C	19
1	19923561	19923562	MINOS1-NBL1	1:19974374:T:C	19
1	19923561	19923562	MINOS1-NBL1	1:20002246:G:A	19
1	19923561	19923562	MINOS1-NBL1	1:20008507:C:T	19
1	19923561	19923562	MINOS1-NBL1	1:20041886:G:A	19
1	19923563	19923564	MINOS1	1:19630520:G:C	19
1	19923563	19923564	MINOS1	1:19911802:T:C	19
1	19923563	19923564	MINOS1	1:19974214:C:T	19
1	19974103	19974104	NBL1	1:19394724:C:T	19
1	19974103	19974104	NBL1	1:19889272:A:G	19
1	19974103	19974104	NBL1	1:19902245:TA:T	19
1	19974103	19974104	NBL1	1:19914083:C:A	19
1	19974103	19974104	NBL1	1:19937023:C:G	19
1	19974103	19974104	NBL1	1:19972330:G:A	19
1	19974103	19974104	NBL1	1:19974397:G:A	19
1	19974103	19974104	NBL1	1:19986252:C:G	19
1	19974103	19974104	NBL1	1:19986283:TGA:T	19
1	19974103	19974104	NBL1	1:19988886:G:A	19
1	19974103	19974104	NBL1	1:20010251:CTTTTTTTT:C	19
1	19974103	19974104	NBL1	1:20014753:G:A	19
1	19974103	19974104	NBL1	1:20027404:G:A	19
1	19991779	19991780	HTR6	1:20014739:C:T	19
1	19991779	19991780	HTR6	1:20030463:C:T	19
1	20233057	20233058	OTUD3	1:20168083:C:T	20
1	20233057	20233058	OTUD3	1:20216860:G:A	20
1	20233057	20233058	OTUD3	1:20219028:T:C	20
1	20233057	20233058	OTUD3	1:20242929:C:CT	20
1	20233057	20233058	OTUD3	1:20244901:AT:A	20
1	20233057	20233058	OTUD3	1:20282317:C:A	20
1	20446049	20446050	PLA2G2D	1:20438701:C:T	20
1	20512577	20512578	UBXN10	1:20286121:A:G	20
1	20512577	20512578	UBXN10	1:20301927:A:T	20
1	20512577	20512578	UBXN10	1:20436008:C:T	20
1	20512577	20512578	UBXN10	1:20498399:C:T	20
1	20512577	20512578	UBXN10	1:20524034:G:C	20
1	20512577	20512578	UBXN10	1:20624508:T:G	20
1	20972000	20972001	PINK1	1:20273680:G:C	21
1	20972000	20972001	PINK1	1:20880869:C:CA	21
1	20972000	20972001	PINK1	1:20887141:C:T	21
1	20972000	20972001	PINK1	1:20972340:G:A	21
1	20972000	20972001	PINK1	1:20978115:G:A	21
1	20987861	20987862	DDOST	1:20951557:A:G	21
1	20987861	20987862	DDOST	1:20953858:T:G	21
1	20987861	20987862	DDOST	1:20978832:T:C	21
1	20987861	20987862	DDOST	1:21011355:T:C	21
1	20999512	20999513	KIF17	1:21001158:G:A	21
1	20999512	20999513	KIF17	1:21009611:T:A	21
1	20999512	20999513	KIF17	1:21027671:A:G	21
1	21113158	21113159	HP1BP3	1:21145936:ATATT:ATATTTATT	21
1	21113158	21113159	HP1BP3	1:21264308:T:C	21
1	21438102	21438103	EIF4G3	1:20863417:A:G	21
1	21438102	21438103	EIF4G3	1:21086373:AT:A	21
1	21438102	21438103	EIF4G3	1:21351885:C:T	21
1	21438102	21438103	EIF4G3	1:21378410:CAT:C	21
1	21438102	21438103	EIF4G3	1:21531486:A:G	21
1	21438102	21438103	EIF4G3	1:22314034:C:T	21
1	21671629	21671630	ECE1	1:21453078:G:C	22
1	21671629	21671630	ECE1	1:21587445:C:G	22
1	21671629	21671630	ECE1	1:21645876:C:A	22
1	21671629	21671630	ECE1	1:21651645:C:T	22
1	21671629	21671630	ECE1	1:21667435:C:CG	22
1	21671629	21671630	ECE1	1:21673298:G:A	22
1	21671629	21671630	ECE1	1:21674373:T:G	22
1	21671629	21671630	ECE1	1:21675953:G:A	22
1	21671629	21671630	ECE1	1:22074348:G:A	22
1	21799887	21799888	NBPF3	1:21767096:G:T	22
1	21799887	21799888	NBPF3	1:21777696:A:G	22
1	21799887	21799888	NBPF3	1:21802453:A:G	22
1	21799887	21799888	NBPF3	1:21819738:G:T	22
1	21799887	21799888	NBPF3	1:22308498:A:G	22
1	21900970	21900971	ALPL	1:21857418:C:T	22
1	21900970	21900971	ALPL	1:21889143:A:G	22
1	21900970	21900971	ALPL	1:21909424:A:G	22
1	21995775	21995776	RAP1GAP	1:21061124:CA:C	22
1	21995775	21995776	RAP1GAP	1:21346984:AAAAT:A	22
1	21995775	21995776	RAP1GAP	1:21998838:C:T	22
1	21995775	21995776	RAP1GAP	1:22009326:C:T	22
1	22109435	22109436	USP48	1:22109370:G:A	22
1	22109435	22109436	USP48	1:22109796:C:T	22
1	22109435	22109436	USP48	1:22215242:C:T	22
1	22147989	22147990	LDLRAD2	1:22131364:G:A	22
1	22147989	22147990	LDLRAD2	1:22247719:T:G	22
1	22147989	22147990	LDLRAD2	1:22256814:G:A	22
1	22147989	22147990	LDLRAD2	1:22261395:A:G	22
1	22354831	22354832	LINC00339	1:21652351:C:T	23
1	22354831	22354832	LINC00339	1:22287544:C:T	23
1	22354831	22354832	LINC00339	1:22299523:T:G	23
1	22354831	22354832	LINC00339	1:22341714:T:C	23
1	22354831	22354832	LINC00339	1:22348104:C:T	23
1	22354831	22354832	LINC00339	1:22352108:C:T	23
1	22354831	22354832	LINC00339	1:22358573:T:C	23
1	22354831	22354832	LINC00339	1:22404139:C:G	23
1	22354831	22354832	LINC00339	1:22479193:C:A	23
1	22354831	22354832	LINC00339	1:22481306:C:T	23
1	22379789	22379790	CDC42	1:22341714:T:C	23
1	22379789	22379790	CDC42	1:22346184:T:C	23
1	22379789	22379790	CDC42	1:22395251:C:G	23
1	22379789	22379790	CDC42	1:22428775:TAC:T	23
1	22379789	22379790	CDC42	1:22432419:T:C	23
1	22379789	22379790	CDC42	1:22459578:G:A	23
1	22379789	22379790	CDC42	1:22495601:C:T	23
1	22379789	22379790	CDC42	1:23202058:A:G	23
1	22427105	22427106	RP1-224A6.9	1:22357431:CAGAA:C	23
1	22470461	22470462	WNT4	1:22324183:CA:C	23
1	22470461	22470462	WNT4	1:22422795:GT:G	23
1	23407365	23407366	KDM1A	1:23402063:CA:C	24
1	23407365	23407366	KDM1A	1:23434819:C:T	24
1	23407365	23407366	KDM1A	1:23614032:T:C	24
1	23460171	23460172	LUZP1	1:23118294:G:C	24
1	23460171	23460172	LUZP1	1:23339209:C:T	24
1	23460171	23460172	LUZP1	1:23465194:A:G	24
1	23460171	23460172	LUZP1	1:23517793:GAA:GA	24
1	23611946	23611947	RP5-1057J7.6	1:22954360:C:T	24
1	23611946	23611947	RP5-1057J7.6	1:22955229:G:A	24
1	23806671	23806672	ASAP3	1:23788310:C:T	25
1	23806671	23806672	ASAP3	1:23867919:T:C	25
1	23806671	23806672	ASAP3	1:24021224:C:T	25
1	23845887	23845888	E2F2	1:23813592:G:C	25
1	23845887	23845888	E2F2	1:23825250:C:T	25
1	23885933	23885934	ID3	1:23886073:T:C	25
1	23953823	23953824	MDS2	1:23886073:T:C	25
1	23953823	23953824	MDS2	1:24026654:A:G	25
1	23953823	23953824	MDS2	1:24155186:CT:C	25
1	24019098	24019099	RPL11	1:24018224:C:T	25
1	24019098	24019099	RPL11	1:24030854:T:C	25
1	24019098	24019099	RPL11	1:24049595:T:G	25
1	24070523	24070524	TCEB3	1:24023663:CT:C	26
1	24070523	24070524	TCEB3	1:24049481:T:TTA	26
1	24111681	24111682	PITHD1	1:23448515:A:T	26
1	24111681	24111682	PITHD1	1:23567667:C:CG	26
1	24111681	24111682	PITHD1	1:23975918:G:A	26
1	24111681	24111682	PITHD1	1:24077206:ATCT:A	26
1	24111681	24111682	PITHD1	1:24244877:C:CA	26
1	24111681	24111682	PITHD1	1:24411138:T:C	26
1	24111681	24111682	PITHD1	1:24523112:T:A	26
1	24120581	24120582	LYPLA2	1:24065770:C:T	26
1	24120581	24120582	LYPLA2	1:24341697:ACT:A	26
1	24127262	24127263	GALE	1:24021224:C:T	26
1	24127262	24127263	GALE	1:24100223:C:T	26
1	24127262	24127263	GALE	1:24207777:G:A	26
1	24127262	24127263	GALE	1:24422536:C:G	26
1	24127262	24127263	GALE	1:24490427:A:G	26
1	24127262	24127263	GALE	1:24924894:C:T	26
1	24144022	24144023	HMGCL	1:24104833:CG:C	26
1	24144022	24144023	HMGCL	1:24152874:T:C	26
1	24194783	24194784	FUCA1	1:24179557:T:A	26
1	24194783	24194784	FUCA1	1:24222029:G:A	26
1	24194783	24194784	FUCA1	1:24288528:TTAAAC:T	26
1	24194783	24194784	FUCA1	1:24847334:AAAAAT:A	26
1	24285548	24285549	CNR2	1:24030552:T:TA	26
1	24285548	24285549	CNR2	1:24208236:T:C	26
1	24285548	24285549	CNR2	1:24222029:G:A	26
1	24285548	24285549	CNR2	1:24479402:GT:G	26
1	24287457	24287458	PNRC2	1:24288476:T:C	26
1	24287457	24287458	PNRC2	1:24375689:G:C	26
1	24287457	24287458	PNRC2	1:24400430:A:T	26
1	24287457	24287458	PNRC2	1:24454204:G:T	26
1	24305435	24305436	SRSF10	1:24288476:T:C	26
1	24305435	24305436	SRSF10	1:24288528:TTAAAC:T	26
1	24513737	24513738	IFNLR1	1:24512881:G:T	27
1	24513737	24513738	IFNLR1	1:24513608:C:T	27
1	24743084	24743085	STPG1	1:24698029:C:T	27
1	24743084	24743085	STPG1	1:24716529:C:A	27
1	24743084	24743085	STPG1	1:24728916:ATCT:A	27
1	24743084	24743085	STPG1	1:24734386:A:G	27
1	24782655	24782656	NIPAL3	1:24745615:G:A	27
1	24782655	24782656	NIPAL3	1:24765378:TA:T	27
1	24782655	24782656	NIPAL3	1:24812795:G:A	27
1	24782655	24782656	NIPAL3	1:24889450:A:T	27
1	24859603	24859604	RCAN3	1:24815402:G:C	27
1	24859603	24859604	RCAN3	1:24831663:C:T	27
1	24859603	24859604	RCAN3	1:24862649:A:G	27
1	24882514	24882515	RP4-594I10.3	1:24831663:C:T	27
1	24882514	24882515	RP4-594I10.3	1:24862649:A:G	27
1	24882514	24882515	RP4-594I10.3	1:24872993:GA:G	27
1	25291611	25291612	RUNX3	1:24836587:A:G	28
1	25291611	25291612	RUNX3	1:25158714:A:AT	28
1	25291611	25291612	RUNX3	1:25186069:T:C	28
1	25291611	25291612	RUNX3	1:25249252:C:A	28
1	25291611	25291612	RUNX3	1:25334268:T:C	28
1	25574327	25574328	RP3-465N24.6	1:25592642:T:<CN0>:25661222	28
1	25574327	25574328	RP3-465N24.6	1:25594264:C:G	28
1	25599038	25599039	RHD	1:25583610:C:G	28
1	25599038	25599039	RHD	1:25592642:T:<CN0>:25661222	28
1	25599038	25599039	RHD	1:25695835:G:A	28
1	25599038	25599039	RHD	1:25709258:A:C	28
1	25599038	25599039	RHD	1:25904921:T:C	28
1	26139218	26139219	SEPN1	1:25960205:G:T	29
1	26139218	26139219	SEPN1	1:26057416:A:C	29
1	26139218	26139219	SEPN1	1:26130199:G:GT	29
1	26139218	26139219	SEPN1	1:26139444:G:A	29
1	26140463	26140464	RP1-317E23.6	1:26402820:A:C	29
1	26152122	26152123	MTFR1L	1:26110065:A:G	29
1	26152122	26152123	MTFR1L	1:26148603:A:G	29
1	26152122	26152123	MTFR1L	1:26679300:C:T	29
1	26185902	26185903	AUNIP	1:26127425:G:A	29
1	26197743	26197744	PAQR7	1:25428909:G:A	29
1	26197743	26197744	PAQR7	1:26202426:C:T	29
1	26231979	26231980	STMN1	1:26223815:AAAG:A	29
1	26231979	26231980	STMN1	1:26338183:A:G	29
1	26324545	26324546	PAFAH2	1:25419396:G:C	29
1	26324545	26324546	PAFAH2	1:26301699:C:T	29
1	26324545	26324546	PAFAH2	1:26304949:T:A	29
1	26324545	26324546	PAFAH2	1:26355350:G:A	29
1	26438339	26438340	PDIK1L	1:25513926:T:TC	30
1	26438339	26438340	PDIK1L	1:25866838:T:C	30
1	26438339	26438340	PDIK1L	1:26452024:C:CAA	30
1	26496432	26496433	ZNF593	1:26497340:A:C	30
1	26496432	26496433	ZNF593	1:26519293:G:A	30
1	26496432	26496433	ZNF593	1:26583419:G:GGT	30
1	26513783	26513784	CNKSR1	1:25881912:G:A	30
1	26513783	26513784	CNKSR1	1:26440129:A:G	30
1	26513783	26513784	CNKSR1	1:26506790:A:G	30
1	26513783	26513784	CNKSR1	1:26511700:A:G	30
1	26513783	26513784	CNKSR1	1:26527884:G:A	30
1	26513783	26513784	CNKSR1	1:26573220:T:A	30
1	26597955	26597956	CEP85	1:25948442:GA:G	30
1	26597955	26597956	CEP85	1:26527699:T:C	30
1	26597955	26597956	CEP85	1:26557618:A:T	30
1	26597955	26597956	CEP85	1:26645955:G:GA	30
1	26597955	26597956	CEP85	1:26711978:T:C	30
1	26606612	26606613	SH3BGRL3	1:25697212:CTATTT:C	30
1	26606612	26606613	SH3BGRL3	1:25910624:T:G	30
1	26606612	26606613	SH3BGRL3	1:26050872:G:A	30
1	26606612	26606613	SH3BGRL3	1:26338474:TA:T	30
1	26606612	26606613	SH3BGRL3	1:26525855:G:A	30
1	26606612	26606613	SH3BGRL3	1:26577985:G:A	30
1	26606612	26606613	SH3BGRL3	1:26596556:C:T	30
1	26606612	26606613	SH3BGRL3	1:26637218:TAAA:T	30
1	26606612	26606613	SH3BGRL3	1:27385141:CT:C	30
1	26633066	26633067	UBXN11	1:25956043:C:T	30
1	26633066	26633067	UBXN11	1:26461467:CA:C	30
1	26633066	26633067	UBXN11	1:26520292:G:T	30
1	26633066	26633067	UBXN11	1:26525667:A:G	30
1	26633066	26633067	UBXN11	1:26645955:G:GA	30
1	26633066	26633067	UBXN11	1:26684385:A:G	30
1	26633066	26633067	UBXN11	1:27552754:GTTTTTTTTTTTTT:G	30
1	26644448	26644449	CD52	1:25697212:CTATTT:C	30
1	26644448	26644449	CD52	1:25979175:G:A	30
1	26644448	26644449	CD52	1:26009647:G:A	30
1	26644448	26644449	CD52	1:26029888:G:A	30
1	26644448	26644449	CD52	1:26142710:G:A	30
1	26644448	26644449	CD52	1:26255731:T:C	30
1	26644448	26644449	CD52	1:26256174:G:A	30
1	26644448	26644449	CD52	1:26384013:A:G	30
1	26644448	26644449	CD52	1:26445915:T:A	30
1	26644448	26644449	CD52	1:26466253:G:A	30
1	26644448	26644449	CD52	1:26523425:T:TTGAG	30
1	26644448	26644449	CD52	1:26525667:A:G	30
1	26644448	26644449	CD52	1:26529061:G:A	30
1	26644448	26644449	CD52	1:26577985:G:A	30
1	26644448	26644449	CD52	1:26618467:G:A	30
1	26644448	26644449	CD52	1:26620846:C:CA	30
1	26644448	26644449	CD52	1:26648033:C:T	30
1	26644448	26644449	CD52	1:26699851:G:A	30
1	26644448	26644449	CD52	1:26701259:A:T	30
1	26644448	26644449	CD52	1:26702376:T:C	30
1	26644448	26644449	CD52	1:26722997:T:C	30
1	26644448	26644449	CD52	1:26814535:A:C	30
1	26644448	26644449	CD52	1:27385141:CT:C	30
1	26644448	26644449	CD52	1:27537990:C:T	30
1	26644448	26644449	CD52	1:27544630:G:A	30
1	26644448	26644449	CD52	1:27567729:A:G	30
1	26680620	26680621	AIM1L	1:26573217:CT:C	30
1	26680620	26680621	AIM1L	1:26681306:G:A	30
1	26680620	26680621	AIM1L	1:26690180:G:A	30
1	26680620	26680621	AIM1L	1:26709720:G:A	30
1	26680620	26680621	AIM1L	1:26819118:C:CA	30
1	26700942	26700943	ZNF683	1:26608828:G:A	30
1	26700942	26700943	ZNF683	1:26699157:T:C	30
1	26772854	26772855	DHDDS	1:26685985:TTTC:T	31
1	26772854	26772855	DHDDS	1:26750983:A:G	31
1	26772854	26772855	DHDDS	1:26771574:C:CCATT	31
1	26799919	26799920	HMGN2	1:26290693:C:T	31
1	26799919	26799920	HMGN2	1:26780724:G:A	31
1	26799919	26799920	HMGN2	1:26804796:C:G	31
1	26799919	26799920	HMGN2	1:26805169:C:T	31
1	26898760	26898761	RPS6KA1	1:26871200:C:T	31
1	26898760	26898761	RPS6KA1	1:26900735:C:G	31
1	27101360	27101361	ARID1A	1:26174335:CT:C	31
1	27101360	27101361	ARID1A	1:27090772:A:T	31
1	27115418	27115419	PIGV	1:26855265:C:T	31
1	27115418	27115419	PIGV	1:27138393:C:T	31
1	27177619	27177620	ZDHHC18	1:26904660:G:A	31
1	27177619	27177620	ZDHHC18	1:26996144:TTA:T	31
1	27177619	27177620	ZDHHC18	1:27142554:T:C	31
1	27177619	27177620	ZDHHC18	1:27335529:GGAATGCAGT:G	31
1	27189632	27189633	SFN	1:27173728:G:A	31
1	27189632	27189633	SFN	1:27323282:A:AGT	31
1	27215430	27215431	GPN2	1:27536538:G:A	31
1	27215430	27215431	GPN2	1:27555712:T:C	31
1	27219382	27219383	GPATCH3	1:26533979:G:T	31
1	27930941	27930942	AHDC1	1:27206828:A:G	32
1	27952750	27952751	FGR	1:27716697:G:A	32
1	27952750	27952751	FGR	1:27958339:C:T	32
1	28071284	28071285	FAM76A	1:27619926:T:TA	32
1	29194086	29194087	RP1-212P9.2	1:29193721:GT:G	33
1	29194086	29194087	RP1-212P9.2	1:29647708:AT:A	33
1	29194086	29194087	RP1-212P9.2	1:29730447:C:G	33
1	29424098	29424099	EPB41	1:29180414:G:T	33
1	29424098	29424099	EPB41	1:29295486:CCA:C	33
1	29424098	29424099	EPB41	1:29419249:G:T	33
1	29424098	29424099	EPB41	1:29517716:G:C	33
1	29424098	29424099	EPB41	1:29779744:G:T	33
1	29424098	29424099	EPB41	1:30282735:AG:A	33
1	29449012	29449013	TMEM200B	1:29153786:T:A	33
1	29449012	29449013	TMEM200B	1:29272776:C:T	33
1	29495150	29495151	SRSF4	1:29459117:A:G	33
1	29495150	29495151	SRSF4	1:29461855:G:C	33
1	29557453	29557454	MECR	1:29457478:G:T	33
1	29557453	29557454	MECR	1:29570419:T:G	33
1	29649729	29649730	PTPRU	1:29567093:G:A	34
1	29649729	29649730	PTPRU	1:29594563:T:C	34
1	29649729	29649730	PTPRU	1:29640621:G:T	34
1	31192097	31192098	MATN1	1:31216969:G:A	35
1	31230603	31230604	LAPTM5	1:31206637:C:T	35
1	31230603	31230604	LAPTM5	1:31224193:C:T	35
1	31230603	31230604	LAPTM5	1:31231333:G:A	35
1	31230603	31230604	LAPTM5	1:31763540:C:T	35
1	31353615	31353616	SDC3	1:31226375:A:T	35
1	31353615	31353616	SDC3	1:31360942:A:G	35
1	31353615	31353616	SDC3	1:31505073:C:A	35
1	31353615	31353616	SDC3	1:31546448:C:A	35
1	31353615	31353616	SDC3	1:31638859:G:A	35
1	31534762	31534763	PUM1	1:31633491:T:C	35
1	32110473	32110474	PEF1	1:32093167:G:C	36
1	32226626	32226627	BAI2	1:32163950:G:C	36
1	32226626	32226627	BAI2	1:32682384:G:A	36
1	32281620	32281621	SPOCD1	1:32272137:C:T	37
1	32281620	32281621	SPOCD1	1:32272276:G:A	37
1	32281620	32281621	SPOCD1	1:32275128:C:CA	37
1	32403382	32403383	PTP4A2	1:32314400:A:G	37
1	32403382	32403383	PTP4A2	1:32372026:G:A	37
1	32403382	32403383	PTP4A2	1:32372389:C:A	37
1	32541731	32541732	TMEM39B	1:32065067:AAGAG:AAG	37
1	32541731	32541732	TMEM39B	1:32554268:C:T	37
1	32622462	32622463	KPNA6	1:32388359:G:A	37
1	32622462	32622463	KPNA6	1:32540069:A:G	37
1	32622462	32622463	KPNA6	1:32575248:CT:C	37
1	32645665	32645666	TXLNA	1:32606205:G:A	37
1	32645665	32645666	TXLNA	1:32650983:G:GTATT	37
1	32667296	32667297	CCDC28B	1:32980707:T:C	37
1	32674696	32674697	DCDC2B	1:32052145:G:A	37
1	32687919	32687920	TMEM234	1:32517271:C:G	37
1	32687919	32687920	TMEM234	1:32712515:C:T	37
1	32688145	32688146	EIF3I	1:32438515:T:C	37
1	32688145	32688146	EIF3I	1:32551080:G:A	37
1	32688145	32688146	EIF3I	1:33348860:C:T	37
1	32712833	32712834	FAM167B	1:32437752:CA:C	37
1	32712833	32712834	FAM167B	1:32712515:C:T	37
1	32741220	32741221	LCK	1:32713199:A:G	37
1	32741220	32741221	LCK	1:33355897:G:A	37
1	32797136	32797137	HDAC1	1:31918631:C:CCACACA	37
1	32797136	32797137	HDAC1	1:32243075:C:T	37
1	32797136	32797137	HDAC1	1:32708704:T:TTTATTTATTTATTTATTTATTTA	37
1	32797136	32797137	HDAC1	1:33771312:C:T	37
1	32801979	32801980	MARCKSL1	1:32472712:GA:G	37
1	32801979	32801980	MARCKSL1	1:33119404:T:C	37
1	32801979	32801980	MARCKSL1	1:33189603:CA:C	37
1	32827797	32827798	TSSK3	1:32832292:A:G	37
1	32827797	32827798	TSSK3	1:32866717:G:A	37
1	32827797	32827798	TSSK3	1:33695006:CTT:C	37
1	32829878	32829879	FAM229A	1:32590108:CT:C	37
1	32829878	32829879	FAM229A	1:32831543:C:T	37
1	32829878	32829879	FAM229A	1:32832292:A:G	37
1	32829878	32829879	FAM229A	1:33751075:A:G	37
1	32860025	32860026	BSDC1	1:32966168:C:G	37
1	33745950	33745951	ZNF362	1:33021616:G:A	38
1	33745950	33745951	ZNF362	1:33723211:G:A	38
1	33745950	33745951	ZNF362	1:33770060:A:G	38
1	33745950	33745951	ZNF362	1:33836164:G:A	38
1	33745950	33745951	ZNF362	1:34577949:C:A	38
1	33896652	33896653	PHC2	1:33822147:C:T	38
1	35220647	35220648	GJB5	1:34273806:C:T	39
1	35220647	35220648	GJB5	1:35264062:G:A	39
1	35220647	35220648	GJB5	1:35309256:G:A	39
1	35258599	35258600	GJA4	1:35243051:C:T	39
1	35258599	35258600	GJA4	1:35243730:T:G	39
1	35258599	35258600	GJA4	1:35264062:G:A	39
1	35870444	35870445	ZMYM4	1:35888147:T:C	40
1	35870444	35870445	ZMYM4	1:35970005:T:G	40
1	36022988	36022989	KIAA0319L	1:35322503:T:C	40
1	36022988	36022989	KIAA0319L	1:35900725:A:C	40
1	36028068	36028069	NCDN	1:35069000:A:G	40
1	36107444	36107445	PSMB2	1:35313638:T:C	40
1	36107444	36107445	PSMB2	1:35642758:G:C	40
1	36107444	36107445	PSMB2	1:36037222:A:G	40
1	36184494	36184495	C1orf216	1:35855382:A:G	40
1	36184494	36184495	C1orf216	1:35969652:A:C	40
1	36184494	36184495	C1orf216	1:36312205:GATAT:G	40
1	36319088	36319089	AGO4	1:36233366:C:G	41
1	36319088	36319089	AGO4	1:36562551:A:G	41
1	36348809	36348810	AGO1	1:36147290:G:A	41
1	36348809	36348810	AGO1	1:36179708:C:T	41
1	36395715	36395716	RP4-789D17.5	1:36516392:CA:C	41
1	36565849	36565850	COL8A2	1:35713851:ACT:A	42
1	36565849	36565850	COL8A2	1:36666502:C:CA	42
1	36614887	36614888	TRAPPC3	1:36602202:T:C	42
1	36644621	36644622	MAP7D1	1:36568272:G:T	42
1	36644621	36644622	MAP7D1	1:36586692:T:TA	42
1	36644621	36644622	MAP7D1	1:36589416:G:T	42
1	36644621	36644622	MAP7D1	1:36634414:G:A	42
1	36755318	36755319	THRAP3	1:36829700:T:C	42
1	36785640	36785641	SH3D21	1:36261577:A:G	42
1	36785640	36785641	SH3D21	1:36789356:G:C	42
1	36789215	36789216	EVA1B	1:36789356:G:C	42
1	36789334	36789335	RP11-268J15.5	1:36787888:G:A	42
1	36851476	36851477	STK40	1:36436778:T:A	42
1	36851476	36851477	STK40	1:36841347:C:T	42
1	36863478	36863479	LSM10	1:36849632:CT:C	42
1	36863478	36863479	LSM10	1:36900902:GT:G	42
1	36863478	36863479	LSM10	1:36916454:C:T	42
1	36863478	36863479	LSM10	1:36928903:T:C	42
1	36915887	36915888	OSCP1	1:36911913:T:C	42
1	36915887	36915888	OSCP1	1:37498102:A:G	42
1	36929945	36929946	MRPS15	1:36888624:GTAA:G	42
1	36929945	36929946	MRPS15	1:36927733:G:A	42
1	36947651	36947652	CSF3R	1:36943916:C:G	42
1	36947651	36947652	CSF3R	1:36952851:G:A	42
1	37947290	37947291	ZC3H12A	1:37913357:G:A	44
1	37947290	37947291	ZC3H12A	1:38507988:C:T	44
1	37979120	37979121	MEAF6	1:37772682:C:T	44
1	37979120	37979121	MEAF6	1:37991659:C:T	44
1	37979120	37979121	MEAF6	1:38010243:G:A	44
1	38019890	38019891	SNIP1	1:37956469:T:TA	44
1	38019890	38019891	SNIP1	1:37993065:A:ATTAT	44
1	38019890	38019891	SNIP1	1:38035286:G:T	44
1	38019890	38019891	SNIP1	1:38188253:T:G	44
1	38061535	38061536	GNL2	1:37987742:T:C	44
1	38061535	38061536	GNL2	1:38093319:CACAAAACAAA:C	44
1	38157913	38157914	C1orf109	1:38159421:A:C	44
1	38157913	38157914	C1orf109	1:38171779:CTT:C	44
1	38158152	38158153	CDCA8	1:38173694:A:G	44
1	40042458	40042459	PABPC4	1:39427258:CAAA:C	46
1	40042458	40042459	PABPC4	1:39629008:G:C	46
1	40042458	40042459	PABPC4	1:39975241:C:G	46
1	40042458	40042459	PABPC4	1:40035928:G:T	46
1	40042458	40042459	PABPC4	1:40036944:G:A	46
1	40042458	40042459	PABPC4	1:40118037:T:C	46
1	40042458	40042459	PABPC4	1:40450018:T:A	46
1	40098671	40098672	HEYL	1:40128220:CA:C	46
1	40098671	40098672	HEYL	1:40201007:A:G	46
1	40098671	40098672	HEYL	1:41051233:T:C	46
1	40157360	40157361	HPCAL4	1:39423848:A:G	46
1	40157360	40157361	HPCAL4	1:39662654:C:T	46
1	40157360	40157361	HPCAL4	1:40142117:CAA:C	46
1	40157360	40157361	HPCAL4	1:40151076:C:G	46
1	40157360	40157361	HPCAL4	1:40152117:G:A	46
1	40157360	40157361	HPCAL4	1:40154634:C:T	46
1	40157360	40157361	HPCAL4	1:40157508:A:C	46
1	40157360	40157361	HPCAL4	1:40158374:A:G	46
1	40157360	40157361	HPCAL4	1:40163589:A:G	46
1	40157360	40157361	HPCAL4	1:40168072:G:C	46
1	40157360	40157361	HPCAL4	1:40289570:C:T	46
1	40367927	40367928	MYCL	1:39895281:G:A	47
1	40367927	40367928	MYCL	1:40059283:C:CCA	47
1	40367927	40367928	MYCL	1:40263717:C:CA	47
1	40367927	40367928	MYCL	1:40299460:GAA:G	47
1	40367927	40367928	MYCL	1:40319024:T:A	47
1	40367927	40367928	MYCL	1:40353955:G:A	47
1	40367927	40367928	MYCL	1:40356266:CCT:C	47
1	40367927	40367928	MYCL	1:40372928:AT:A	47
1	40367927	40367928	MYCL	1:40853071:T:G	47
1	40433290	40433291	MFSD2A	1:40261243:G:A	47
1	40433290	40433291	MFSD2A	1:40367598:G:GCCC	47
1	40433290	40433291	MFSD2A	1:40384968:G:A	47
1	40536141	40536142	CAP1	1:39568113:G:C	47
1	40536141	40536142	CAP1	1:40526396:A:G	47
1	40536141	40536142	CAP1	1:40533358:G:A	47
1	40536141	40536142	CAP1	1:40538101:G:A	47
1	40536141	40536142	CAP1	1:40546209:C:T	47
1	40562724	40562725	PPT1	1:40493184:T:C	47
1	40562724	40562725	PPT1	1:40493190:T:C	47
1	40562724	40562725	PPT1	1:40548254:C:T	47
1	40562724	40562725	PPT1	1:40548900:A:G	47
1	40562724	40562725	PPT1	1:40549563:T:G	47
1	40562724	40562725	PPT1	1:40555723:T:G	47
1	40562724	40562725	PPT1	1:40558511:A:G	47
1	40562724	40562725	PPT1	1:40560458:A:G	47
1	40562724	40562725	PPT1	1:40562993:T:C	47
1	40562724	40562725	PPT1	1:40564241:T:A	47
1	40562724	40562725	PPT1	1:40687480:G:A	47
1	40562724	40562725	PPT1	1:40775229:G:T	47
1	40562724	40562725	PPT1	1:41328850:A:G	47
1	40627044	40627045	RLF	1:40565508:A:G	47
1	40756316	40756317	ZMPSTE24	1:40565508:A:G	47
1	40756316	40756317	ZMPSTE24	1:40761403:A:G	47
1	40756316	40756317	ZMPSTE24	1:40857530:A:C	47
1	40782944	40782945	COL9A2	1:40871497:A:G	47
1	40879648	40879649	SMAP2	1:40807033:T:C	47
1	40879648	40879649	SMAP2	1:40846201:C:CT	47
1	40879648	40879649	SMAP2	1:40864084:A:AC	47
1	40915778	40915779	ZFP69B	1:40914822:A:C	47
1	40954817	40954818	ZFP69	1:40975866:CT:C	47
1	40954817	40954818	ZFP69	1:41002185:CT:C	47
1	40974756	40974757	EXO5	1:40940020:A:G	47
1	40974756	40974757	EXO5	1:40951486:T:C	47
1	40974756	40974757	EXO5	1:40989620:C:T	47
1	41006985	41006986	ZNF684	1:40112055:G:A	47
1	43232687	43232688	LEPRE1	1:42813936:T:G	48
1	43232687	43232688	LEPRE1	1:43194636:CA:C	48
1	43232687	43232688	LEPRE1	1:43299536:T:C	48
1	43232687	43232688	LEPRE1	1:43508910:G:C	48
1	43232687	43232688	LEPRE1	1:43694679:C:G	48
1	43259335	43259336	C1orf50	1:43238031:A:G	48
1	43259335	43259336	C1orf50	1:43258845:C:A	48
1	43282922	43282923	CCDC23	1:43297883:A:G	48
1	43295585	43295586	ERMAP	1:42929457:G:A	48
1	43295585	43295586	ERMAP	1:43317793:G:A	48
1	43424529	43424530	SLC2A1	1:43423955:T:C	49
1	43424529	43424530	SLC2A1	1:43459636:A:G	49
1	43424774	43424775	SLC2A1-AS1	1:43340246:C:CTTT	49
1	43424774	43424775	SLC2A1-AS1	1:43411829:G:A	49
1	43424774	43424775	SLC2A1-AS1	1:43416133:T:C	49
1	43424774	43424775	SLC2A1-AS1	1:43450074:AT:A	49
1	43424774	43424775	SLC2A1-AS1	1:43616692:T:A	49
1	43681026	43681027	WDR65	1:43692983:A:T	50
1	43716061	43716062	EBNA1BP2	1:42850403:A:G	50
1	43716061	43716062	EBNA1BP2	1:43638185:A:G	50
1	43785133	43785134	TIE1	1:43765089:A:G	50
1	43785133	43785134	TIE1	1:44316578:T:C	50
1	43785133	43785134	TIE1	1:44386445:G:A	50
1	43785133	43785134	TIE1	1:44451114:GA:G	50
1	43803519	43803520	MPL	1:44414676:T:C	50
1	43826728	43826729	CDC20	1:43927174:C:T	50
1	43833635	43833636	ELOVL1	1:43850473:A:G	50
1	43833635	43833636	ELOVL1	1:44145130:A:G	50
1	43833635	43833636	ELOVL1	1:44147579:GT:G	50
1	43853317	43853318	MED8	1:43824865:C:T	50
1	43853317	43853318	MED8	1:43831545:C:T	50
1	43853317	43853318	MED8	1:44008661:G:T	50
1	43853317	43853318	MED8	1:44514883:G:C	50
1	43910922	43910923	SZT2	1:43642673:A:G	50
1	43910922	43910923	SZT2	1:43824865:C:T	50
1	43910922	43910923	SZT2	1:43843602:G:T	50
1	43910922	43910923	SZT2	1:43855626:G:C	50
1	43910922	43910923	SZT2	1:43884839:A:C	50
1	43910922	43910923	SZT2	1:44073145:C:G	50
1	43919478	43919479	HYI	1:43804340:G:A	50
1	43919478	43919479	HYI	1:43826099:A:G	50
1	43919478	43919479	HYI	1:43827190:C:A	50
1	43919478	43919479	HYI	1:43901458:T:G	50
1	43919478	43919479	HYI	1:43916642:T:C	50
1	43919478	43919479	HYI	1:43975238:G:A	50
1	43919478	43919479	HYI	1:44212080:G:A	50
1	44685091	44685092	DMAP1	1:44537545:G:C	51
1	44685091	44685092	DMAP1	1:44804480:G:A	51
1	44685091	44685092	DMAP1	1:45342355:C:G	51
1	45113979	45113980	RNF220	1:44509818:A:T	51
1	45113979	45113980	RNF220	1:45132981:T:G	51
1	45113979	45113980	RNF220	1:45399156:G:A	51
1	45140073	45140074	TMEM53	1:45161553:C:G	51
1	46499539	46499540	MAST2	1:45907751:C:G	52
1	46499539	46499540	MAST2	1:45927970:G:A	52
1	46499539	46499540	MAST2	1:46262551:A:G	52
1	46499539	46499540	MAST2	1:46695699:C:T	52
1	46598584	46598585	PIK3R3	1:45622128:TA:T	52
1	46598584	46598585	PIK3R3	1:46482216:A:G	52
1	46598584	46598585	PIK3R3	1:46590468:CAA:C	52
1	46598584	46598585	PIK3R3	1:46605728:A:C	52
1	46738176	46738177	RAD54L	1:46722389:A:G	53
1	46766451	46766452	LRRC41	1:46517077:C:T	53
1	46775592	46775593	UQCRH	1:45800033:T:C	53
1	46775592	46775593	UQCRH	1:46741211:A:G	53
1	46775592	46775593	UQCRH	1:46780007:C:A	53
1	46809683	46809684	NSUN4	1:46539340:G:A	53
1	46809683	46809684	NSUN4	1:46806393:T:C	53
1	46809683	46809684	NSUN4	1:46892811:C:T	53
1	46875723	46875724	FAAH	1:46032307:A:G	53
1	46875723	46875724	FAAH	1:46228411:T:A	53
1	46875723	46875724	FAAH	1:46376774:A:G	53
1	46875723	46875724	FAAH	1:46709979:AT:A	53
1	46875723	46875724	FAAH	1:46728913:A:G	53
1	46875723	46875724	FAAH	1:46780285:C:T	53
1	46875723	46875724	FAAH	1:46792060:A:G	53
1	46875723	46875724	FAAH	1:46804488:AC:A	53
1	46875723	46875724	FAAH	1:46806703:A:G	53
1	46875723	46875724	FAAH	1:46816003:G:A	53
1	46875723	46875724	FAAH	1:46856362:G:A	53
1	46875723	46875724	FAAH	1:46885940:A:C	53
1	46915375	46915376	RP5-1109J22.2	1:46910892:G:C	54
1	47069941	47069942	MKNK1	1:47040594:C:T	54
1	47069941	47069942	MKNK1	1:47046475:TCAA:T	54
1	47069941	47069942	MKNK1	1:47047441:A:G	54
1	47069941	47069942	MKNK1	1:47055668:CCT:C	54
1	47069941	47069942	MKNK1	1:47302199:T:C	54
1	47082555	47082556	MOB3C	1:46900757:G:A	54
1	47082555	47082556	MOB3C	1:47035990:G:A	54
1	47082555	47082556	MOB3C	1:47082212:G:T	54
1	47082555	47082556	MOB3C	1:47095306:C:T	54
1	47082555	47082556	MOB3C	1:47792609:T:A	54
1	47082555	47082556	MOB3C	1:48070463:C:CA	54
1	47133773	47133774	ATPAF1	1:46432104:A:C	54
1	47133773	47133774	ATPAF1	1:46785956:G:A	54
1	47133773	47133774	ATPAF1	1:46911921:C:G	54
1	47133773	47133774	ATPAF1	1:47093529:C:T	54
1	47133773	47133774	ATPAF1	1:47126625:CT:C	54
1	47133773	47133774	ATPAF1	1:47130628:C:T	54
1	47133773	47133774	ATPAF1	1:47178720:A:T	54
1	47162267	47162268	EFCAB14	1:47035990:G:A	54
1	47162267	47162268	EFCAB14	1:47094067:A:G	54
1	47162267	47162268	EFCAB14	1:47170572:C:CT	54
1	47162267	47162268	EFCAB14	1:47211670:A:G	54
1	47901688	47901689	FOXD2	1:47860423:T:C	55
1	47901688	47901689	FOXD2	1:48684906:A:G	55
1	48706055	48706056	SLC5A9	1:48708250:C:T	56
1	48706055	48706056	SLC5A9	1:48710223:C:T	56
1	48706055	48706056	SLC5A9	1:48717808:T:G	56
1	48706055	48706056	SLC5A9	1:48725096:G:C	56
1	48706055	48706056	SLC5A9	1:48733645:G:A	56
1	48937826	48937827	SPATA6	1:48606878:G:A	56
1	48937826	48937827	SPATA6	1:48659817:C:G	56
1	48937826	48937827	SPATA6	1:48710749:T:TTTTATA	56
1	48937826	48937827	SPATA6	1:48762675:TCACAATGAG:T	56
1	48937826	48937827	SPATA6	1:48780429:G:A	56
1	48937826	48937827	SPATA6	1:48796120:C:A	56
1	48937826	48937827	SPATA6	1:48936031:C:A	56
1	48937826	48937827	SPATA6	1:49083071:T:C	56
1	49242406	49242407	BEND5	1:49251687:TA:T	56
1	51425409	51425410	FAF1	1:51312619:T:C	57
1	51425409	51425410	FAF1	1:51469528:A:AT	57
1	51435615	51435616	CDKN2C	1:50891021:A:G	57
1	51435615	51435616	CDKN2C	1:51044928:G:A	57
1	51435615	51435616	CDKN2C	1:51420212:A:AT	57
1	51810787	51810788	TTC39A	1:51727687:C:T	58
1	51984898	51984899	EPS15	1:51941511:T:C	58
1	51984898	51984899	EPS15	1:51949070:A:AGT	58
1	51984898	51984899	EPS15	1:51989039:A:G	58
1	51984898	51984899	EPS15	1:52039206:G:T	58
1	51984898	51984899	EPS15	1:52047604:G:A	58
1	52237747	52237748	OSBPL9	1:52027188:A:G	58
1	52237747	52237748	OSBPL9	1:52095620:CA:C	58
1	52237747	52237748	OSBPL9	1:52221181:G:T	58
1	52237747	52237748	OSBPL9	1:52345767:G:A	58
1	52344394	52344395	NRD1	1:52271890:G:GA	58
1	52344394	52344395	NRD1	1:52280864:T:C	58
1	52344394	52344395	NRD1	1:52287821:C:T	58
1	52344394	52344395	NRD1	1:52318108:T:C	58
1	52344394	52344395	NRD1	1:52343297:A:G	58
1	52344394	52344395	NRD1	1:52427511:C:T	58
1	52870058	52870059	ORC1	1:53006622:A:C	59
1	52870299	52870300	PRPF38A	1:53006199:AG:A	59
1	53019158	53019159	ZCCHC11	1:52532634:C:T	59
1	53019158	53019159	ZCCHC11	1:52560475:TCAAAAA:T	59
1	53019158	53019159	ZCCHC11	1:52866914:C:T	59
1	53019158	53019159	ZCCHC11	1:52885028:CAAA:C	59
1	53068071	53068072	GPX7	1:52190019:G:A	59
1	53068071	53068072	GPX7	1:52504575:GT:G	59
1	53068071	53068072	GPX7	1:52910701:G:GTA	59
1	53068071	53068072	GPX7	1:53062241:G:C	59
1	53068071	53068072	GPX7	1:53068073:G:A	59
1	53068071	53068072	GPX7	1:53109019:C:T	59
1	53099264	53099265	FAM159A	1:53080644:AT:A	59
1	53099264	53099265	FAM159A	1:53099517:A:G	59
1	53099264	53099265	FAM159A	1:53104770:G:A	59
1	53192180	53192181	ZYG11B	1:53115895:G:A	59
1	53192180	53192181	ZYG11B	1:53167758:G:A	59
1	53192180	53192181	ZYG11B	1:53189297:C:T	59
1	53192180	53192181	ZYG11B	1:53200901:A:G	59
1	53192180	53192181	ZYG11B	1:53259950:G:T	59
1	53192180	53192181	ZYG11B	1:53490178:T:A	59
1	53192180	53192181	ZYG11B	1:53954563:CA:C	59
1	53387392	53387393	ECHDC2	1:52578758:A:AT	59
1	53387392	53387393	ECHDC2	1:52601959:T:A	59
1	53387392	53387393	ECHDC2	1:53351078:G:A	59
1	53387392	53387393	ECHDC2	1:53391479:C:T	59
1	53387392	53387393	ECHDC2	1:53392908:A:G	59
1	53387392	53387393	ECHDC2	1:53510937:A:G	59
1	54304135	54304136	NDC1	1:54311234:C:T	61
1	54355461	54355462	YIPF1	1:54320905:C:T	61
1	54355461	54355462	YIPF1	1:54337886:G:A	61
1	54355461	54355462	YIPF1	1:54355804:C:A	61
1	54355461	54355462	YIPF1	1:54456151:T:A	61
1	54355461	54355462	YIPF1	1:54470321:C:T	61
1	54411274	54411275	HSPB11	1:54411541:CCTCCACCGAGTTCCCGGGCGCGCTCG:C	61
1	54427625	54427626	LRRC42	1:54424448:G:A	61
1	54427625	54427626	LRRC42	1:54629073:C:A	61
1	54494171	54494172	RP4-758J24.5	1:54400259:C:T	61
1	54494171	54494172	RP4-758J24.5	1:54505437:C:A	61
1	54494171	54494172	RP4-758J24.5	1:54522280:G:A	61
1	54494171	54494172	RP4-758J24.5	1:54525951:G:A	61
1	54519806	54519807	TCEANC2	1:54547351:AGTC:A	61
1	54519806	54519807	TCEANC2	1:54563239:A:T	61
1	54519806	54519807	TCEANC2	1:54757151:C:T	61
1	55560991	55560992	USP24	1:55688543:C:A	62
1	55560991	55560992	USP24	1:55718708:C:A	62
1	55560991	55560992	USP24	1:55742210:A:G	62
1	57110944	57110945	PPAP2B	1:56933544:C:T	64
1	58349756	58349757	DAB1	1:57760604:C:T	65
1	58349756	58349757	DAB1	1:58979627:T:C	65
1	58349756	58349757	DAB1	1:58992071:T:A	65
1	59012379	59012380	OMA1	1:58994097:T:C	66
1	59012379	59012380	OMA1	1:58996632:A:T	66
1	59012379	59012380	OMA1	1:59010422:C:T	66
1	59012379	59012380	OMA1	1:59053745:C:T	66
1	59012379	59012380	OMA1	1:59161678:C:A	66
1	59012379	59012380	OMA1	1:59163263:A:T	66
1	59043165	59043166	TACSTD2	1:59044803:C:T	66
1	59043165	59043166	TACSTD2	1:59088019:G:A	66
1	59165748	59165749	MYSM1	1:58237027:A:AATAAAT	67
1	59165748	59165749	MYSM1	1:58872263:A:G	67
1	59165748	59165749	MYSM1	1:59073430:T:C	67
1	59165748	59165749	MYSM1	1:59116991:A:G	67
1	59165748	59165749	MYSM1	1:59163263:A:T	67
1	59249784	59249785	JUN	1:59475736:G:C	67
1	59249784	59249785	JUN	1:59892098:G:A	67
1	59249784	59249785	JUN	1:60140247:G:A	67
1	59249784	59249785	JUN	1:60140931:T:G	67
1	59250831	59250832	RP4-794H19.2	1:59317443:A:G	67
1	59250831	59250832	RP4-794H19.2	1:59375154:T:G	67
1	59250831	59250832	RP4-794H19.2	1:59486776:A:AT	67
1	59279013	59279014	RP11-63G10.3	1:58897230:GA:G	67
1	59362374	59362375	RP4-794H19.1	1:59372733:CTT:C	67
1	59362374	59362375	RP4-794H19.1	1:59416511:C:T	67
1	60221343	60221344	FGGY	1:59589398:C:A	67
1	60221343	60221344	FGGY	1:59758346:G:A	67
1	60221343	60221344	FGGY	1:59771204:C:CA	67
1	60221343	60221344	FGGY	1:60221804:A:G	67
1	60221343	60221344	FGGY	1:61217232:G:C	67
1	60392426	60392427	CYP2J2	1:60350053:G:A	68
1	60392426	60392427	CYP2J2	1:60376142:GTA:G	68
1	61872343	61872344	NFIA	1:61396870:A:T	69
1	61872343	61872344	NFIA	1:61915894:T:C	69
1	61872343	61872344	NFIA	1:62096235:A:G	69
1	62190804	62190805	TM2D1	1:62020527:GTTT:G	69
1	62190804	62190805	TM2D1	1:62107806:T:C	69
1	62190804	62190805	TM2D1	1:62189541:T:C	69
1	62586544	62586545	INADL	1:61807924:C:T	69
1	62586544	62586545	INADL	1:62201974:C:CA	69
1	62586544	62586545	INADL	1:62222558:A:G	69
1	62586544	62586545	INADL	1:62340726:G:A	69
1	62586544	62586545	INADL	1:62345486:G:A	69
1	62586544	62586545	INADL	1:62347657:T:G	69
1	62586544	62586545	INADL	1:62483623:A:G	69
1	62586544	62586545	INADL	1:62587629:GA:G	69
1	62586544	62586545	INADL	1:62596384:A:G	69
1	62586544	62586545	INADL	1:62616488:T:TA	69
1	62586544	62586545	INADL	1:62889825:C:T	69
1	62660502	62660503	L1TD1	1:62465872:GT:G	69
1	62660502	62660503	L1TD1	1:62561804:T:C	69
1	62660502	62660503	L1TD1	1:62647162:C:T	69
1	62660502	62660503	L1TD1	1:62657155:C:G	69
1	62660502	62660503	L1TD1	1:62676091:C:A	69
1	62660502	62660503	L1TD1	1:62680222:GC:G	69
1	62660502	62660503	L1TD1	1:62685408:CA:C	69
1	62660502	62660503	L1TD1	1:62724753:G:A	69
1	62660502	62660503	L1TD1	1:62744363:G:A	69
1	62660502	62660503	L1TD1	1:62764607:T:TA	69
1	62660502	62660503	L1TD1	1:62930173:C:G	69
1	62660502	62660503	L1TD1	1:63231768:A:G	69
1	63893908	63893909	ALG6	1:63904661:G:A	70
1	63893908	63893909	ALG6	1:64087813:A:G	70
1	64020745	64020746	EFCAB7	1:63926963:T:G	70
1	64020745	64020746	EFCAB7	1:64070344:C:T	70
1	64059391	64059392	ITGB3BP	1:63582114:C:T	70
1	64059391	64059392	ITGB3BP	1:63722433:T:A	70
1	64059391	64059392	ITGB3BP	1:63874916:T:C	70
1	64059391	64059392	ITGB3BP	1:63905692:G:A	70
1	64059391	64059392	ITGB3BP	1:63930811:C:T	70
1	64059391	64059392	ITGB3BP	1:63955008:T:C	70
1	64117025	64117026	PGM1	1:63486375:T:C	70
1	64117025	64117026	PGM1	1:63902524:C:G	70
1	64117025	64117026	PGM1	1:63930811:C:T	70
1	64117025	64117026	PGM1	1:64074217:G:A	70
1	64117025	64117026	PGM1	1:64132267:AT:A	70
1	64117025	64117026	PGM1	1:64827479:A:C	70
1	64590216	64590217	ROR1	1:64291940:T:C	70
1	65129882	65129883	CACHD1	1:64937877:G:GT	71
1	65129882	65129883	CACHD1	1:64970327:G:A	71
1	65129882	65129883	CACHD1	1:65016399:G:A	71
1	65129882	65129883	CACHD1	1:65032752:C:T	71
1	65243748	65243749	RAVER2	1:64617418:T:C	71
1	65243748	65243749	RAVER2	1:65095054:G:A	71
1	65243748	65243749	RAVER2	1:65122855:G:T	71
1	65243748	65243749	RAVER2	1:65225309:C:T	71
1	65243748	65243749	RAVER2	1:65388173:A:AT	71
1	65243748	65243749	RAVER2	1:65406256:T:C	71
1	65243748	65243749	RAVER2	1:65525901:C:G	71
1	65243748	65243749	RAVER2	1:65534398:GT:G	71
1	65243748	65243749	RAVER2	1:65673350:C:T	71
1	65344745	65344746	JAK1	1:64761549:G:GA	72
1	65344745	65344746	JAK1	1:65167040:CT:C	72
1	65344745	65344746	JAK1	1:65225309:C:T	72
1	65344745	65344746	JAK1	1:65307994:T:G	72
1	65344745	65344746	JAK1	1:65335354:A:G	72
1	65344745	65344746	JAK1	1:65414466:C:G	72
1	65344745	65344746	JAK1	1:65524582:C:G	72
1	65344745	65344746	JAK1	1:65810601:C:T	72
1	65468119	65468120	RP11-182I10.3	1:65032544:T:A	72
1	65468119	65468120	RP11-182I10.3	1:65518454:G:A	72
1	65469769	65469770	RP4-535B20.4	1:65489369:T:C	72
1	65631614	65631615	AK4	1:65629245:A:G	72
1	65631614	65631615	AK4	1:65631487:G:T	72
1	65631614	65631615	AK4	1:65666486:G:GT	72
1	68151358	68151359	GADD45A	1:67556811:GA:GAA	73
1	68151358	68151359	GADD45A	1:68018808:G:A	73
1	68151358	68151359	GADD45A	1:68026193:C:T	73
1	68151358	68151359	GADD45A	1:68152764:CT:C	73
1	70612803	70612804	LRRC7	1:69974422:T:C	76
1	70612803	70612804	LRRC7	1:70072836:G:A	76
1	70612803	70612804	LRRC7	1:70099100:G:GTTAT	76
1	70612803	70612804	LRRC7	1:70107422:T:G	76
1	70612803	70612804	LRRC7	1:70142373:C:T	76
1	70612803	70612804	LRRC7	1:71039285:A:AATCT	76
1	70671302	70671303	LRRC40	1:70632344:T:TA	76
1	70671302	70671303	LRRC40	1:70847310:A:G	76
1	70715424	70715425	SRSF11	1:70689860:G:T	76
1	70790639	70790640	ANKRD13C	1:70768176:A:G	76
1	70790639	70790640	ANKRD13C	1:70858435:A:G	76
1	70820634	70820635	HHLA3	1:70842317:C:T	76
1	70820634	70820635	HHLA3	1:70847571:T:C	76
1	70820634	70820635	HHLA3	1:70867001:T:TA	76
1	70900533	70900534	CTH	1:70876758:G:A	76
1	72566599	72566600	NEGR1	1:72004711:A:C	78
1	72566599	72566600	NEGR1	1:72114787:G:A	78
1	72566599	72566600	NEGR1	1:72235997:G:A	78
1	72566599	72566600	NEGR1	1:72461382:C:T	78
1	72566599	72566600	NEGR1	1:72544300:ACT:A	78
1	72566599	72566600	NEGR1	1:72562330:C:CTTTTA	78
1	72566599	72566600	NEGR1	1:72619961:C:A	78
1	72566599	72566600	NEGR1	1:72739678:C:CT	78
1	72566599	72566600	NEGR1	1:72748567:G:GTCCT	78
1	72566599	72566600	NEGR1	1:72748669:A:C	78
1	72566599	72566600	NEGR1	1:72749848:T:C	78
1	72566599	72566600	NEGR1	1:72819360:A:G	78
1	72566599	72566600	NEGR1	1:72827776:G:A	78
1	72566599	72566600	NEGR1	1:72975877:C:T	78
1	72566599	72566600	NEGR1	1:73075932:T:C	78
1	74663830	74663831	LRRIQ3	1:74641543:T:C	79
1	74663830	74663831	LRRIQ3	1:74681010:C:CT	79
1	74663947	74663948	FPGT-TNNI3K	1:74506942:G:A	79
1	74663947	74663948	FPGT-TNNI3K	1:74656617:T:C	79
1	74664034	74664035	FPGT	1:74671519:A:G	79
1	74664034	74664035	FPGT	1:75195162:C:CA	79
1	75005938	75005939	TNNI3K	1:74644454:A:G	79
1	75005938	75005939	TNNI3K	1:74679219:TA:T	79
1	75165016	75165017	RP11-17E13.2	1:75169610:T:C	79
1	75165016	75165017	RP11-17E13.2	1:75172001:T:A	79
1	75165016	75165017	RP11-17E13.2	1:75218704:C:T	79
1	75165016	75165017	RP11-17E13.2	1:76035356:C:T	79
1	84944949	84944950	RPF1	1:84988826:G:C	83
1	84944949	84944950	RPF1	1:85015555:C:CT	83
1	84972247	84972248	GNG5	1:84951081:G:A	83
1	84972247	84972248	GNG5	1:85039998:CGCAGCGCCA:C	83
1	85040103	85040104	CTBS	1:84866408:T:C	83
1	85040103	85040104	CTBS	1:85036538:G:T	83
1	85040103	85040104	CTBS	1:85039955:G:A	83
1	85040103	85040104	CTBS	1:85061379:T:G	83
1	85040103	85040104	CTBS	1:85282236:C:T	83
1	85156485	85156486	SSX2IP	1:85111124:C:A	83
1	85156485	85156486	SSX2IP	1:85146658:T:C	83
1	85156485	85156486	SSX2IP	1:85154664:T:A	83
1	85331826	85331827	LPAR3	1:85278456:T:G	83
1	85331826	85331827	LPAR3	1:85328096:G:A	83
1	85331826	85331827	LPAR3	1:85329901:AAAAAAAC:A	83
1	85331826	85331827	LPAR3	1:85360972:C:T	83
1	85331826	85331827	LPAR3	1:85657440:C:CA	83
1	85331826	85331827	LPAR3	1:85770794:A:G	83
1	85331826	85331827	LPAR3	1:86005816:G:GA	83
1	87199926	87199927	SH3GLB1	1:87200054:C:T	84
1	87199926	87199927	SH3GLB1	1:87261089:TTAGAGTTCATCTCTG:T	84
1	87199926	87199927	SH3GLB1	1:87267670:G:A	84
1	87199926	87199927	SH3GLB1	1:87321784:G:T	84
1	87379747	87379748	SEP15	1:86879659:A:G	84
1	87379747	87379748	SEP15	1:87584245:A:G	84
1	87458691	87458692	RP5-1052I5.2	1:87249207:CA:C	84
1	87458691	87458692	RP5-1052I5.2	1:87505590:A:G	84
1	87458764	87458765	HS2ST1	1:87259914:C:A	84
1	87458764	87458765	HS2ST1	1:87260077:A:G	84
1	87458764	87458765	HS2ST1	1:87397788:G:C	84
1	87458764	87458765	HS2ST1	1:87579358:C:T	84
1	87597737	87597738	RP5-1052I5.1	1:87365875:T:C	84
1	87797463	87797464	LMO4	1:87764202:A:G	85
1	87797463	87797464	LMO4	1:87767553:T:A	85
1	87797463	87797464	LMO4	1:87908229:G:A	85
1	87797463	87797464	LMO4	1:87966103:C:T	85
1	87797463	87797464	LMO4	1:87977648:A:G	85
1	87797463	87797464	LMO4	1:88365049:G:A	85
1	87797463	87797464	LMO4	1:88482482:G:GA	85
1	89298611	89298612	PKN2	1:89322809:C:T	86
1	89357626	89357627	GTF2B	1:89346691:CA:C	86
1	89357626	89357627	GTF2B	1:89487189:G:A	86
1	91978683	91978684	CDC7	1:91512708:C:T	88
1	91978683	91978684	CDC7	1:91968278:G:A	88
1	91978683	91978684	CDC7	1:92012266:T:A	88
1	91978683	91978684	CDC7	1:92013622:T:C	88
1	92351707	92351708	TGFBR3	1:91968741:G:A	88
1	92351707	92351708	TGFBR3	1:92022597:T:G	88
1	92351707	92351708	TGFBR3	1:92146890:A:G	88
1	92351707	92351708	TGFBR3	1:92191378:C:T	88
1	92351707	92351708	TGFBR3	1:92257650:G:C	88
1	92351707	92351708	TGFBR3	1:92469678:T:G	88
1	92798798	92798799	RPAP2	1:92667069:T:A	89
1	92950238	92950239	GFI1	1:92808334:T:C	89
1	92950238	92950239	GFI1	1:92842367:A:C	89
1	92950238	92950239	GFI1	1:93024059:G:T	89
1	93720073	93720074	CCDC18	1:93570436:G:T	90
1	93720073	93720074	CCDC18	1:93848800:C:T	90
1	93720073	93720074	CCDC18	1:93853015:G:C	90
1	93720073	93720074	CCDC18	1:93873478:C:G	90
1	93720073	93720074	CCDC18	1:94648133:A:G	90
1	93820531	93820532	DR1	1:93683543:C:G	90
1	93820531	93820532	DR1	1:93715935:CA:C	90
1	93820531	93820532	DR1	1:93817946:A:G	90
1	94009382	94009383	FNBP1L	1:93915033:A:G	90
1	94009382	94009383	FNBP1L	1:94505275:A:C	90
1	94311267	94311268	BCAR3	1:94083409:G:A	90
1	94311267	94311268	BCAR3	1:94154444:T:C	90
1	94311267	94311268	BCAR3	1:94205591:C:CA	90
1	94312729	94312730	RP4-561L24.3	1:94327144:C:T	90
1	94312729	94312730	RP4-561L24.3	1:94607234:T:C	90
1	94344719	94344720	DNTTIP2	1:94186403:G:C	90
1	94344719	94344720	DNTTIP2	1:94317503:G:GA	90
1	94344719	94344720	DNTTIP2	1:94340556:G:T	90
1	94344719	94344720	DNTTIP2	1:94434191:G:C	90
1	94374479	94374480	GCLM	1:94351768:CT:C	90
1	94374479	94374480	GCLM	1:94352237:G:GT	90
1	94374479	94374480	GCLM	1:94398510:G:A	90
1	94374479	94374480	GCLM	1:95234435:C:T	90
1	94374479	94374480	GCLM	1:95337132:A:G	90
1	94979029	94979030	ABCD3	1:94876928:G:A	91
1	94979029	94979030	ABCD3	1:94919496:C:CT	91
1	94979029	94979030	ABCD3	1:95101969:CT:C	91
1	95390002	95390003	CNN3	1:95408216:T:C	92
1	95390002	95390003	CNN3	1:95416326:T:TCACA	92
1	95606227	95606228	TMEM56	1:95607088:A:T	92
1	95606227	95606228	TMEM56	1:95682120:C:T	92
1	95616932	95616933	RP11-57H12.6	1:95215077:T:C	92
1	95616932	95616933	RP11-57H12.6	1:95427041:ATT:A	92
1	95616932	95616933	RP11-57H12.6	1:95630658:T:C	92
1	95616932	95616933	RP11-57H12.6	1:95649908:CTT:CT	92
1	95616932	95616933	RP11-57H12.6	1:95707567:C:T	92
1	95616932	95616933	RP11-57H12.6	1:95709758:G:T	92
1	95616932	95616933	RP11-57H12.6	1:95737461:T:C	92
1	98386552	98386553	DPYD	1:97543764:C:T	95
1	98386552	98386553	DPYD	1:97736453:T:C	95
1	98386552	98386553	DPYD	1:97855418:G:A	95
1	98386552	98386553	DPYD	1:97915614:C:T	95
1	98386552	98386553	DPYD	1:98055055:G:A	95
1	98386552	98386553	DPYD	1:98201241:CATAA:C	95
1	98386552	98386553	DPYD	1:98233953:TAC:T	95
1	98386552	98386553	DPYD	1:98318735:C:T	95
1	98386552	98386553	DPYD	1:98335202:T:C	95
1	99127778	99127779	SNX7	1:98972731:T:C	96
1	99127778	99127779	SNX7	1:99127205:A:G	96
1	99764419	99764420	LPPR4	1:99671958:C:T	96
1	99764419	99764420	LPPR4	1:99697858:C:T	96
1	99764419	99764420	LPPR4	1:99747591:C:T	96
1	100232186	100232187	FRRS1	1:100202223:T:C	97
1	100232186	100232187	FRRS1	1:100242497:G:T	97
1	100232186	100232187	FRRS1	1:100862713:C:CAT	97
1	100340025	100340026	AGL	1:100302872:T:C	97
1	100340025	100340026	AGL	1:100340190:A:T	97
1	100340025	100340026	AGL	1:100344496:A:G	97
1	100340025	100340026	AGL	1:99577011:G:A	97
1	100340025	100340026	AGL	1:99611743:G:A	97
1	100459157	100459158	SLC35A3	1:100592653:A:G	97
1	100524226	100524227	HIAT1	1:100021041:C:T	97
1	100598443	100598444	SASS6	1:100093163:A:G	97
1	100598443	100598444	SASS6	1:100416734:T:G	97
1	100598443	100598444	SASS6	1:100681587:A:G	97
1	100598443	100598444	SASS6	1:99981614:G:T	97
1	100608462	100608463	TRMT13	1:100512568:G:A	97
1	100643770	100643771	LRRC39	1:100634576:T:C	97
1	100715375	100715376	DBT	1:100679522:A:AG	97
1	100715375	100715376	DBT	1:99772131:G:A	97
1	100731844	100731845	RTCA	1:100724467:T:C	97
1	100731844	100731845	RTCA	1:100739833:C:A	97
1	100731844	100731845	RTCA	1:100757176:T:G	97
1	100731844	100731845	RTCA	1:100761380:A:G	97
1	100889287	100889288	CDC14A	1:100818728:T:G	97
1	100889287	100889288	CDC14A	1:100859992:A:T	97
1	100889287	100889288	CDC14A	1:101250039:G:A	97
1	101003692	101003693	GPR88	1:101518682:G:A	97
1	101200730	101200731	VCAM1	1:100518944:GT:G	98
1	101200730	101200731	VCAM1	1:100643940:AT:A	98
1	101200730	101200731	VCAM1	1:100643964:A:G	98
1	101200730	101200731	VCAM1	1:100644095:C:T	98
1	101200730	101200731	VCAM1	1:100963479:CAG:C	98
1	101200730	101200731	VCAM1	1:101146865:T:C	98
1	101360360	101360361	EXTL2	1:101276544:A:G	98
1	101360360	101360361	EXTL2	1:101363666:AGT:A	98
1	101427383	101427384	SLC30A7	1:100460833:C:T	99
1	101427383	101427384	SLC30A7	1:101213532:A:G	99
1	101491342	101491343	DPH5	1:100927132:C:T	99
1	101491342	101491343	DPH5	1:101659430:T:C	99
1	101703645	101703646	S1PR1	1:100816459:A:G	99
1	101703645	101703646	S1PR1	1:101559695:G:T	99
1	101703645	101703646	S1PR1	1:101658292:A:T	99
1	101703645	101703646	S1PR1	1:101711882:G:C	99
1	101703645	101703646	S1PR1	1:101725605:T:C	99
1	101703645	101703646	S1PR1	1:101733105:G:A	99
1	101703645	101703646	S1PR1	1:101733861:G:A	99
1	108506121	108506122	VAV3	1:108011590:C:T	100
1	108506121	108506122	VAV3	1:108109928:C:T	100
1	108506121	108506122	VAV3	1:108297276:G:A	100
1	108506121	108506122	VAV3	1:108372166:C:T	100
1	108506121	108506122	VAV3	1:108387291:G:A	100
1	108506121	108506122	VAV3	1:108482524:C:A	100
1	108506121	108506122	VAV3	1:108505153:C:A	100
1	108506121	108506122	VAV3	1:108607493:C:CTGTG	100
1	108506121	108506122	VAV3	1:108628502:A:G	100
1	108614992	108614993	RP11-356N1.2	1:107788671:T:TTTTTG	100
1	108614992	108614993	RP11-356N1.2	1:108586767:T:C	100
1	108614992	108614993	RP11-356N1.2	1:108608347:T:C	100
1	108614992	108614993	RP11-356N1.2	1:108615322:G:A	100
1	108614992	108614993	RP11-356N1.2	1:108641712:A:G	100
1	108743470	108743471	SLC25A24	1:108098300:G:A	100
1	108743470	108743471	SLC25A24	1:108574647:C:T	100
1	108743470	108743471	SLC25A24	1:108683786:C:T	100
1	108743470	108743471	SLC25A24	1:108690739:G:A	100
1	108743470	108743471	SLC25A24	1:108740779:G:A	100
1	108743470	108743471	SLC25A24	1:108741774:T:A	100
1	108743470	108743471	SLC25A24	1:108744934:G:A	100
1	108743470	108743471	SLC25A24	1:108888029:C:T	100
1	108743470	108743471	SLC25A24	1:109258749:G:A	100
1	109338856	109338857	STXBP3	1:109216479:C:T	101
1	109338856	109338857	STXBP3	1:109311384:T:C	101
1	109338856	109338857	STXBP3	1:109349307:A:G	101
1	109338856	109338857	STXBP3	1:109377157:TAA:TAAA	101
1	109456998	109456999	GPSM2	1:109467080:G:T	101
1	109456998	109456999	GPSM2	1:109492073:G:A	101
1	109456998	109456999	GPSM2	1:109496978:G:A	101
1	109456998	109456999	GPSM2	1:109505835:G:T	101
1	109456998	109456999	GPSM2	1:109527861:G:A	101
1	109493069	109493070	CLCC1	1:109405432:CAAAAAAAAAAAAA:C	101
1	109493069	109493070	CLCC1	1:109443317:T:C	101
1	109493069	109493070	CLCC1	1:109473017:C:T	101
1	109493069	109493070	CLCC1	1:109505835:G:T	101
1	109493069	109493070	CLCC1	1:109646306:T:G	101
1	109813445	109813446	CELSR2	1:109161458:C:CA	102
1	109813445	109813446	CELSR2	1:109743622:C:T	102
1	109813445	109813446	CELSR2	1:109783648:T:C	102
1	109813445	109813446	CELSR2	1:109792735:A:ACGC	102
1	109825765	109825766	PSRC1	1:109305049:AGTCTC:A	102
1	109825765	109825766	PSRC1	1:109810200:G:A	102
1	109825765	109825766	PSRC1	1:109814721:G:A	102
1	109825765	109825766	PSRC1	1:109817838:T:C	102
1	109825765	109825766	PSRC1	1:109836381:A:ATAAT	102
1	109825765	109825766	PSRC1	1:109954179:C:CAT	102
1	109940482	109940483	SORT1	1:109815133:G:A	102
1	109940482	109940483	SORT1	1:109828401:T:TGGAC	102
1	109940482	109940483	SORT1	1:109880721:T:C	102
1	110257237	110257238	GSTM5	1:110225047:G:A	103
1	110257237	110257238	GSTM5	1:110240221:A:AT	103
1	110257237	110257238	GSTM5	1:110254513:C:G	103
1	110257237	110257238	GSTM5	1:110302450:C:T	103
1	110282922	110282923	GSTM3	1:109604385:AATT:A	103
1	110282922	110282923	GSTM3	1:110064256:C:T	103
1	110282922	110282923	GSTM3	1:110230075:G:<CN0>:110241247	103
1	110282922	110282923	GSTM3	1:110240543:T:TCAACAA	103
1	110282922	110282923	GSTM3	1:110241181:G:A	103
1	110282922	110282923	GSTM3	1:110265507:G:GA	103
1	110282922	110282923	GSTM3	1:110282972:G:T	103
1	110438594	110438595	RP11-195M16.3	1:110451043:C:T	103
1	110438594	110438595	RP11-195M16.3	1:110466810:C:A	103
1	110438594	110438595	RP11-195M16.3	1:110599014:T:C	103
1	110458278	110458279	CSF1	1:110445023:T:C	103
1	110561053	110561054	AHCYL1	1:110229787:C:T	103
1	110561053	110561054	AHCYL1	1:110517396:C:T	103
1	110561053	110561054	AHCYL1	1:110638339:T:C	103
1	110561053	110561054	AHCYL1	1:110661387:T:C	103
1	110590194	110590195	STRIP1	1:110515440:A:AT	103
1	110590194	110590195	STRIP1	1:110517336:G:T	103
1	110590194	110590195	STRIP1	1:110609288:T:G	103
1	110762337	110762338	KCNC4	1:110761020:T:C	104
1	110933643	110933644	SLC16A4	1:110961645:G:T	104
1	110950285	110950286	LAMTOR5	1:110850317:A:G	104
1	110950285	110950286	LAMTOR5	1:110904377:GT:G	104
1	110950285	110950286	LAMTOR5	1:110929900:GAC:G	104
1	110950285	110950286	LAMTOR5	1:110944087:A:G	104
1	110950285	110950286	LAMTOR5	1:110962918:CA:C	104
1	110950285	110950286	LAMTOR5	1:110964102:C:T	104
1	110950285	110950286	LAMTOR5	1:110998348:C:T	104
1	111440291	111440292	CD53	1:110864574:C:A	105
1	111440291	111440292	CD53	1:111251885:T:G	105
1	111440291	111440292	CD53	1:111302518:C:T	105
1	111440291	111440292	CD53	1:111333014:GA:G	105
1	111440291	111440292	CD53	1:111357653:C:T	105
1	111440291	111440292	CD53	1:111442529:A:AAC	105
1	111440291	111440292	CD53	1:111443786:G:T	105
1	111440291	111440292	CD53	1:111444378:G:A	105
1	111440291	111440292	CD53	1:111500684:T:C	105
1	111440291	111440292	CD53	1:111522280:G:A	105
1	111440291	111440292	CD53	1:112014884:G:A	105
1	111440291	111440292	CD53	1:112401585:A:C	105
1	111506586	111506587	LRIF1	1:110846917:T:G	105
1	111506586	111506587	LRIF1	1:111442937:C:T	105
1	111506586	111506587	LRIF1	1:111453808:GA:G	105
1	111506586	111506587	LRIF1	1:111505594:A:T	105
1	111506586	111506587	LRIF1	1:111711943:A:G	105
1	111682683	111682684	DRAM2	1:111172631:CTTTTTTT:C	106
1	111682683	111682684	DRAM2	1:111203645:T:C	106
1	111682683	111682684	DRAM2	1:111296218:C:G	106
1	111682683	111682684	DRAM2	1:111676852:A:G	106
1	111682683	111682684	DRAM2	1:111682758:G:GC	106
1	111682683	111682684	DRAM2	1:111733724:G:C	106
1	111682683	111682684	DRAM2	1:111736637:T:C	106
1	111682683	111682684	DRAM2	1:111740345:C:G	106
1	111725158	111725159	CEPT1	1:111588716:C:T	106
1	111725158	111725159	CEPT1	1:111605688:G:C	106
1	111725158	111725159	CEPT1	1:111680493:G:A	106
1	111725158	111725159	CEPT1	1:111733724:G:C	106
1	111725158	111725159	CEPT1	1:111740345:C:G	106
1	111725158	111725159	CEPT1	1:111754654:G:A	106
1	111725158	111725159	CEPT1	1:111847957:C:T	106
1	111725158	111725159	CEPT1	1:112013487:G:A	106
1	111742864	111742865	DENND2D	1:111281563:C:T	106
1	111742864	111742865	DENND2D	1:111410064:G:A	106
1	111742864	111742865	DENND2D	1:111482396:T:A	106
1	111742864	111742865	DENND2D	1:111544137:A:C	106
1	111742864	111742865	DENND2D	1:111573680:G:A	106
1	111742864	111742865	DENND2D	1:111593022:T:C	106
1	111742864	111742865	DENND2D	1:111629006:C:T	106
1	111742864	111742865	DENND2D	1:111735181:A:G	106
1	111742864	111742865	DENND2D	1:111740345:C:G	106
1	111742864	111742865	DENND2D	1:111743235:T:A	106
1	111742864	111742865	DENND2D	1:111744528:C:A	106
1	111742864	111742865	DENND2D	1:111754654:G:A	106
1	111742864	111742865	DENND2D	1:111759430:A:AAC	106
1	111742864	111742865	DENND2D	1:111777575:A:G	106
1	111742864	111742865	DENND2D	1:111778824:T:C	106
1	111742864	111742865	DENND2D	1:111930697:G:C	106
1	111742864	111742865	DENND2D	1:112049521:T:A	106
1	111742864	111742865	DENND2D	1:112123394:G:A	106
1	111781927	111781928	CHI3L2	1:111747843:C:G	106
1	111781927	111781928	CHI3L2	1:111765671:C:A	106
1	111781927	111781928	CHI3L2	1:111784509:T:G	106
1	111781927	111781928	CHI3L2	1:111786544:C:T	106
1	111781927	111781928	CHI3L2	1:111793404:T:C	106
1	111781927	111781928	CHI3L2	1:111871172:T:C	106
1	111890962	111890963	PIFO	1:111896187:C:<INS:ME:SVA>:111897765	106
1	111965672	111965673	OVGP1	1:111991845:C:A	107
1	111965672	111965673	OVGP1	1:112015813:CAAAT:C	107
1	111991512	111991513	WDR77	1:111962455:C:T	107
1	111991512	111991513	WDR77	1:111967200:G:C	107
1	111991512	111991513	WDR77	1:112379988:A:C	107
1	111992303	111992304	ATP5F1	1:112000344:T:G	107
1	111992303	111992304	ATP5F1	1:112059537:T:G	107
1	112017189	112017190	C1orf162	1:111169913:C:G	107
1	112017189	112017190	C1orf162	1:111740082:T:G	107
1	112017189	112017190	C1orf162	1:111906034:C:T	107
1	112017189	112017190	C1orf162	1:112021029:A:G	107
1	112017189	112017190	C1orf162	1:112175625:G:A	107
1	112045708	112045709	ADORA3	1:112044671:A:ATATAATAAATATATAGGATATATATAT	107
1	112151344	112151345	RP5-836N10.1	1:112227063:C:T	107
1	112170090	112170091	RAP1A	1:112165171:T:G	107
1	112170090	112170091	RAP1A	1:112175538:G:C	107
1	112170090	112170091	RAP1A	1:112207014:A:C	107
1	112170090	112170091	RAP1A	1:112227309:C:T	107
1	112290320	112290321	FAM212B	1:111924162:C:CA	107
1	112290320	112290321	FAM212B	1:112155553:G:T	107
1	112290320	112290321	FAM212B	1:112241564:C:CT	107
1	112290320	112290321	FAM212B	1:112259359:T:G	107
1	112290320	112290321	FAM212B	1:112261533:T:C	107
1	112290320	112290321	FAM212B	1:112287853:TAC:T	107
1	112290320	112290321	FAM212B	1:112302666:C:T	107
1	112290320	112290321	FAM212B	1:112310207:TCTTA:T	107
1	112290320	112290321	FAM212B	1:112340306:A:G	107
1	112290320	112290321	FAM212B	1:112472773:C:T	107
1	112305038	112305039	DDX20	1:112298166:G:C	107
1	112305038	112305039	DDX20	1:112347647:C:A	107
1	113498802	113498803	SLC16A1	1:113424469:A:G	108
1	113498802	113498803	SLC16A1	1:113483610:T:C	108
1	113498802	113498803	SLC16A1	1:113491361:G:C	108
1	113615726	113615727	RP11-31F15.2	1:113600884:A:T	108
1	113645822	113645823	LRIG2	1:113660581:A:C	108
1	113933882	113933883	MAGI3	1:113404545:C:T	109
1	113933882	113933883	MAGI3	1:113712423:C:T	109
1	113933882	113933883	MAGI3	1:113948096:CAAAAAAAAAAA:C	109
1	113933882	113933883	MAGI3	1:113980544:C:CCTTCTCCTT	109
1	113933882	113933883	MAGI3	1:114398125:CAAA:C	109
1	113933882	113933883	MAGI3	1:114620078:A:G	109
1	113933882	113933883	MAGI3	1:114654830:T:A	109
1	114302110	114302111	PHTF1	1:114078781:T:A	110
1	114302110	114302111	PHTF1	1:114217013:TA:T	110
1	114302110	114302111	PHTF1	1:114257676:G:A	110
1	114302110	114302111	PHTF1	1:114323515:T:G	110
1	114302110	114302111	PHTF1	1:114620078:A:G	110
1	114302110	114302111	PHTF1	1:115157200:A:AT	110
1	114310655	114310656	RSBN1	1:114224782:ATT:AT	110
1	114310655	114310656	RSBN1	1:114304521:A:G	110
1	114310655	114310656	RSBN1	1:114323515:T:G	110
1	114310655	114310656	RSBN1	1:114481549:A:AT	110
1	114414374	114414375	PTPN22	1:114217714:A:C	110
1	114414374	114414375	PTPN22	1:114402581:CT:C	110
1	114414374	114414375	PTPN22	1:114436970:T:C	110
1	114414374	114414375	PTPN22	1:115217522:G:A	110
1	114429996	114429997	BCL2L15	1:113435012:C:A	110
1	114429996	114429997	BCL2L15	1:114423544:AC:A	110
1	114444740	114444741	AP4B1	1:114139422:CA:C	110
1	114444740	114444741	AP4B1	1:114442355:C:CA	110
1	114444740	114444741	AP4B1	1:114447034:G:C	110
1	114444740	114444741	AP4B1	1:114447565:G:A	110
1	114444740	114444741	AP4B1	1:114515717:G:A	110
1	114444740	114444741	AP4B1	1:114734943:G:A	110
1	114448030	114448031	DCLRE1B	1:114448389:C:T	110
1	114448030	114448031	DCLRE1B	1:114484224:G:T	110
1	114506061	114506062	HIPK1	1:114437060:C:T	110
1	114506061	114506062	HIPK1	1:114474304:A:G	110
1	114506061	114506062	HIPK1	1:114493583:G:A	110
1	114506061	114506062	HIPK1	1:114524980:TG:T	110
1	114522694	114522695	OLFML3	1:114149463:T:C	111
1	114522694	114522695	OLFML3	1:114489769:A:C	111
1	114522694	114522695	OLFML3	1:114591028:G:A	111
1	114695543	114695544	SYT6	1:115064222:A:G	111
1	114949588	114949589	TRIM33	1:114725641:T:A	112
1	114949588	114949589	TRIM33	1:114920097:T:C	112
1	114949588	114949589	TRIM33	1:115083193:T:C	112
1	114949588	114949589	TRIM33	1:115091087:T:C	112
1	114949588	114949589	TRIM33	1:115096648:A:T	112
1	114949588	114949589	TRIM33	1:115457298:A:G	112
1	114949588	114949589	TRIM33	1:115480832:G:A	112
1	114949588	114949589	TRIM33	1:115721903:G:A	112
1	115124249	115124250	BCAS2	1:114882127:A:G	112
1	115124249	115124250	BCAS2	1:115179726:C:CA	112
1	115124249	115124250	BCAS2	1:115272135:CA:C	112
1	115213042	115213043	DENND2C	1:115095079:C:A	112
1	115259514	115259515	NRAS	1:114263395:C:T	112
1	115259514	115259515	NRAS	1:115367273:G:A	112
1	115300607	115300608	CSDE1	1:115272760:T:G	112
1	115300607	115300608	CSDE1	1:115313051:T:C	112
1	115300607	115300608	CSDE1	1:115327264:G:C	112
1	115300607	115300608	CSDE1	1:115441925:C:CA	112
1	115300607	115300608	CSDE1	1:115879431:G:A	112
1	115323115	115323116	SIKE1	1:115276978:GA:G	112
1	115323115	115323116	SIKE1	1:115316158:T:C	112
1	115632052	115632053	TSPAN2	1:114812231:G:A	113
1	115632052	115632053	TSPAN2	1:115263685:G:A	113
1	115632052	115632053	TSPAN2	1:115497168:TTTTATTTA:TTTTATTTATTTATTTATTTATTTA	113
1	115632052	115632053	TSPAN2	1:115585759:C:G	113
1	115632052	115632053	TSPAN2	1:115602194:C:T	113
1	115642292	115642293	RP4-666F24.3	1:115617856:T:C	113
1	115642292	115642293	RP4-666F24.3	1:115631406:T:C	113
1	116575297	116575298	SLC22A15	1:115909323:A:G	114
1	116575297	116575298	SLC22A15	1:116001062:T:A	114
1	116575297	116575298	SLC22A15	1:116501174:T:C	114
1	116575297	116575298	SLC22A15	1:116516753:C:T	114
1	116575297	116575298	SLC22A15	1:116539611:C:A	114
1	117297088	117297089	CD2	1:117305283:A:C	115
1	117297088	117297089	CD2	1:117320907:G:A	115
1	117529661	117529662	PTGFRN	1:117476466:A:G	115
1	117529661	117529662	PTGFRN	1:117528279:G:A	115
1	117529661	117529662	PTGFRN	1:117544331:A:C	115
1	117529661	117529662	PTGFRN	1:117802427:G:A	115
1	117576668	117576669	CD101	1:116646084:CT:C	115
1	117576668	117576669	CD101	1:117425643:TA:T	115
1	117576668	117576669	CD101	1:117520218:C:A	115
1	117576668	117576669	CD101	1:117522409:G:A	115
1	117576668	117576669	CD101	1:117532790:C:T	115
1	117576668	117576669	CD101	1:117544331:A:C	115
1	117576668	117576669	CD101	1:117561794:G:T	115
1	117576668	117576669	CD101	1:117561863:A:C	115
1	117576668	117576669	CD101	1:117578750:C:T	115
1	117576668	117576669	CD101	1:118249101:G:A	115
1	117576668	117576669	CD101	1:118565389:T:C	115
1	117640867	117640868	TTF2	1:117599616:G:A	115
1	117640867	117640868	TTF2	1:117599662:C:T	115
1	117640867	117640868	TTF2	1:117601619:G:A	115
1	117640867	117640868	TTF2	1:117623030:G:C	115
1	117908094	117908095	RP11-188D8.1	1:117994929:CA:CAA	116
1	118045482	118045483	MAN1A2	1:117860293:T:C	116
1	118045482	118045483	MAN1A2	1:117900155:T:A	116
1	118045482	118045483	MAN1A2	1:117903138:C:T	116
1	118045482	118045483	MAN1A2	1:117955411:A:G	116
1	118045482	118045483	MAN1A2	1:118110680:A:G	116
1	118148555	118148556	FAM46C	1:117659283:C:T	116
1	118472182	118472183	GDAP2	1:118377038:T:C	116
1	118472182	118472183	GDAP2	1:118455754:C:T	116
1	118472182	118472183	GDAP2	1:118602193:T:C	116
1	118472182	118472183	GDAP2	1:118810439:T:A	116
1	118472397	118472398	WDR3	1:118472425:G:A	116
1	118472397	118472398	WDR3	1:118583408:G:A	116
1	120190395	120190396	ZNF697	1:119669102:AT:A	118
1	120190395	120190396	ZNF697	1:120119053:C:G	118
1	120190395	120190396	ZNF697	1:120128447:T:A	118
1	120190395	120190396	ZNF697	1:120153626:C:G	118
1	120190395	120190396	ZNF697	1:120264823:C:G	118
1	120190395	120190396	ZNF697	1:120329968:C:CT	118
1	120282084	120282085	PHGDH	1:119497154:G:C	118
1	120282084	120282085	PHGDH	1:120199166:G:C	118
1	120282084	120282085	PHGDH	1:120202643:G:A	118
1	120282084	120282085	PHGDH	1:120252852:G:A	118
1	120282084	120282085	PHGDH	1:120255370:G:A	118
1	120282084	120282085	PHGDH	1:120875084:C:T	118
1	120354202	120354203	REG4	1:119408592:T:C	118
1	120354202	120354203	REG4	1:120317625:G:C	118
1	120354202	120354203	REG4	1:121213348:A:G	118
1	120572585	120572586	NOTCH2	1:120354056:GGCCCCT:G	118
1	120572585	120572586	NOTCH2	1:120525480:G:T	118
1	120572585	120572586	NOTCH2	1:120550002:C:A	118
1	120572585	120572586	NOTCH2	1:120679576:T:TA	118
1	144822561	144822562	NBPF9	1:145471996:C:G	119
1	144822561	144822562	NBPF9	1:145477223:G:A	119
1	144822561	144822562	NBPF9	1:145533314:T:C	119
1	144822561	144822562	NBPF9	1:145551828:G:C	119
1	144822561	144822562	NBPF9	1:145622420:T:TG	119
1	145076076	145076077	PDE4DIP	1:144479557:G:T	119
1	145076076	145076077	PDE4DIP	1:144885574:C:T	119
1	145076076	145076077	PDE4DIP	1:144894611:T:C	119
1	145076076	145076077	PDE4DIP	1:145355624:C:T	119
1	145076076	145076077	PDE4DIP	1:145383549:CA:C	119
1	145076076	145076077	PDE4DIP	1:145438067:G:A	119
1	145076076	145076077	PDE4DIP	1:145525375:AT:A	119
1	145076076	145076077	PDE4DIP	1:145555190:CTCGG:C	119
1	145076076	145076077	PDE4DIP	1:145569319:T:A	119
1	145076076	145076077	PDE4DIP	1:145709869:T:C	119
1	145290421	145290422	NOTCH2NL	1:144563014:G:A	120
1	145290421	145290422	NOTCH2NL	1:144908589:C:G	120
1	145290421	145290422	NOTCH2NL	1:145125740:T:C	120
1	145290421	145290422	NOTCH2NL	1:145135924:CT:C	120
1	145290421	145290422	NOTCH2NL	1:145187899:C:A	120
1	145290421	145290422	NOTCH2NL	1:145249774:A:AT	120
1	145290421	145290422	NOTCH2NL	1:145257833:C:CT	120
1	145290421	145290422	NOTCH2NL	1:145295127:G:A	120
1	145290421	145290422	NOTCH2NL	1:145295227:T:C	120
1	145290421	145290422	NOTCH2NL	1:145451342:C:G	120
1	145290421	145290422	NOTCH2NL	1:145548981:A:G	120
1	145290421	145290422	NOTCH2NL	1:145550922:A:G	120
1	145290421	145290422	NOTCH2NL	1:145622420:T:TG	120
1	145301734	145301735	NBPF10	1:144563014:G:A	120
1	145301734	145301735	NBPF10	1:145125740:T:C	120
1	145301734	145301735	NBPF10	1:145187899:C:A	120
1	145301734	145301735	NBPF10	1:145295227:T:C	120
1	145301734	145301735	NBPF10	1:145327701:C:G	120
1	145301734	145301735	NBPF10	1:145420676:T:C	120
1	145301734	145301735	NBPF10	1:145622421:G:GT	120
1	145301734	145301735	NBPF10	1:145625882:CAA:C	120
1	145301734	145301735	NBPF10	1:145781110:C:T	120
1	145382361	145382362	RP11-458D21.1	1:145295227:T:C	120
1	145382361	145382362	RP11-458D21.1	1:145407402:C:G	120
1	145382361	145382362	RP11-458D21.1	1:145463047:C:A	120
1	145440852	145440853	TXNIP	1:145463047:C:A	120
1	145440852	145440853	TXNIP	1:145507085:A:T	120
1	145470373	145470374	POLR3GL	1:145373048:C:G	120
1	145470373	145470374	POLR3GL	1:146016381:G:A	120
1	145470507	145470508	ANKRD34A	1:145529681:T:C	120
1	145470507	145470508	ANKRD34A	1:145552125:A:G	120
1	145470507	145470508	ANKRD34A	1:145574274:TA:T	120
1	145477084	145477085	LIX1L	1:145477257:T:C	120
1	145477084	145477085	LIX1L	1:145505371:A:T	120
1	145507632	145507633	RBM8A	1:145514195:T:TTTA	120
1	145507632	145507633	RBM8A	1:145551828:G:C	120
1	145522673	145522674	PEX11B	1:146467029:TG:T	120
1	145530951	145530952	ITGA10	1:145383549:CA:C	120
1	145530951	145530952	ITGA10	1:145530254:C:T	120
1	145530951	145530952	ITGA10	1:146406560:A:C	120
1	145549243	145549244	ANKRD35	1:145562293:G:C	120
1	145549243	145549244	ANKRD35	1:146399683:A:G	120
1	145583713	145583714	PIAS3	1:145296002:C:G	120
1	145583713	145583714	PIAS3	1:145570172:T:A	120
1	145589408	145589409	NUDT17	1:145619007:C:CA	120
1	145610729	145610730	POLR3C	1:145747463:C:T	120
1	145610729	145610730	POLR3C	1:146490240:A:G	120
1	145611294	145611295	RNF115	1:145607333:A:T	120
1	145611294	145611295	RNF115	1:146610792:C:T	120
1	145715613	145715614	CD160	1:145718124:G:C	120
1	145762210	145762211	PDZK1	1:146528935:GA:G	120
1	145827014	145827015	GPR89A	1:145540055:G:C	120
1	145827014	145827015	GPR89A	1:145543545:T:C	120
1	146456495	146456496	NBPF12	1:146328934:A:G	121
1	146456495	146456496	NBPF12	1:146377314:G:A	121
1	146456495	146456496	NBPF12	1:146392742:C:T	121
1	146456495	146456496	NBPF12	1:146478785:C:T	121
1	146456495	146456496	NBPF12	1:146491095:A:G	121
1	146456495	146456496	NBPF12	1:146498909:C:T	121
1	146456495	146456496	NBPF12	1:146522021:C:G	121
1	146456495	146456496	NBPF12	1:146536608:T:A	121
1	146456495	146456496	NBPF12	1:146646280:CT:C	121
1	146456495	146456496	NBPF12	1:147242721:C:T	121
1	146644128	146644129	PRKAB2	1:146490240:A:G	121
1	146644128	146644129	PRKAB2	1:146510112:G:T	121
1	146644128	146644129	PRKAB2	1:146636165:G:A	121
1	146644128	146644129	PRKAB2	1:146714255:A:G	121
1	146644128	146644129	PRKAB2	1:147015179:T:C	121
1	146644128	146644129	PRKAB2	1:147390344:AT:A	121
1	146644128	146644129	PRKAB2	1:147484479:A:G	121
1	146696930	146696931	FMO5	1:146515076:T:G	121
1	146696930	146696931	FMO5	1:146601446:C:T	121
1	146696930	146696931	FMO5	1:146603013:T:A	121
1	146696930	146696931	FMO5	1:146672174:CT:C	121
1	146696930	146696931	FMO5	1:146740576:G:A	121
1	146743829	146743830	CHD1L	1:146509284:T:A	121
1	146743829	146743830	CHD1L	1:146518228:C:T	121
1	146743829	146743830	CHD1L	1:146518632:C:G	121
1	146743829	146743830	CHD1L	1:146564893:A:G	121
1	146743829	146743830	CHD1L	1:146698906:G:A	121
1	146743829	146743830	CHD1L	1:146701938:C:G	121
1	146743829	146743830	CHD1L	1:146875152:G:A	121
1	146743829	146743830	CHD1L	1:147172719:G:C	121
1	147083411	147083412	BCL9	1:146498330:A:C	121
1	147083411	147083412	BCL9	1:147009555:G:C	121
1	147083411	147083412	BCL9	1:147009804:A:G	121
1	147083411	147083412	BCL9	1:147013362:A:G	121
1	147083411	147083412	BCL9	1:147098881:T:C	121
1	147083411	147083412	BCL9	1:147103354:C:T	121
1	147142573	147142574	ACP6	1:146561330:T:C	121
1	147142573	147142574	ACP6	1:147055307:G:A	121
1	147142573	147142574	ACP6	1:147118181:C:T	121
1	147142573	147142574	ACP6	1:147127731:T:G	121
1	147142573	147142574	ACP6	1:147128728:T:C	121
1	147142573	147142574	ACP6	1:147190499:G:C	121
1	147634885	147634886	NBPF24	1:147289062:G:A	121
1	147634885	147634886	NBPF24	1:147799273:G:A	121
1	148025862	148025863	NBPF14	1:147077283:A:G	121
1	148025862	148025863	NBPF14	1:147100887:T:C	121
1	148025862	148025863	NBPF14	1:147342442:G:A	121
1	148025862	148025863	NBPF14	1:147344519:C:T	121
1	148025862	148025863	NBPF14	1:147484479:A:G	121
1	148025862	148025863	NBPF14	1:147604638:AT:A	121
1	148025862	148025863	NBPF14	1:147752213:G:C	121
1	148025862	148025863	NBPF14	1:147786793:C:T	121
1	148025862	148025863	NBPF14	1:147810860:C:T	121
1	148025862	148025863	NBPF14	1:148651478:T:C	121
1	149230715	149230716	RP11-403I13.5	1:149820656:G:C	122
1	149250539	149250540	RP11-403I13.4	1:150053389:T:C	122
1	149284644	149284645	RP11-403I13.7	1:150108934:T:TA	122
1	149577295	149577296	RP11-277L2.3	1:150165030:C:T	122
1	149761923	149761924	FCGR1A	1:149783886:C:T	122
1	149761923	149761924	FCGR1A	1:149815323:G:A	122
1	149761923	149761924	FCGR1A	1:150384868:G:A	122
1	149761923	149761924	FCGR1A	1:150529322:T:TAA	122
1	149761923	149761924	FCGR1A	1:150625186:T:C	122
1	149761923	149761924	FCGR1A	1:150709248:T:TA	122
1	149783913	149783914	HIST2H2BF	1:149776970:T:C	122
1	149783913	149783914	HIST2H2BF	1:149848885:C:G	122
1	149783913	149783914	HIST2H2BF	1:149955163:G:A	122
1	149783913	149783914	HIST2H2BF	1:149970096:C:G	122
1	149783913	149783914	HIST2H2BF	1:149995979:A:C	122
1	149783913	149783914	HIST2H2BF	1:150019439:C:T	122
1	149783913	149783914	HIST2H2BF	1:150270088:C:A	122
1	149817382	149817383	RP11-196G18.24	1:149815323:G:A	122
1	149817382	149817383	RP11-196G18.24	1:149815536:T:C	122
1	149817382	149817383	RP11-196G18.24	1:149926987:C:T	122
1	149817382	149817383	RP11-196G18.24	1:149998923:G:T	122
1	149817382	149817383	RP11-196G18.24	1:150160679:CA:C	122
1	149817382	149817383	RP11-196G18.24	1:150291914:G:GA	122
1	149858231	149858232	HIST2H2BE	1:149815740:T:C	122
1	149858231	149858232	HIST2H2BE	1:149982478:C:T	122
1	149858231	149858232	HIST2H2BE	1:150272717:C:T	122
1	149858524	149858525	HIST2H2AC	1:150616862:C:T	122
1	149871178	149871179	BOLA1	1:149848885:C:G	122
1	149889392	149889393	SV2A	1:149891718:A:G	122
1	149889392	149889393	SV2A	1:150754345:T:C	122
1	149899482	149899483	SF3B4	1:149848885:C:G	122
1	149899482	149899483	SF3B4	1:149999059:C:T	122
1	149907378	149907379	MTMR11	1:149781943:GA:G	122
1	149907378	149907379	MTMR11	1:150014017:A:C	122
1	149907378	149907379	MTMR11	1:150377100:A:T	122
1	149907378	149907379	MTMR11	1:150578440:A:AT	122
1	149907378	149907379	MTMR11	1:150616862:C:T	122
1	149907378	149907379	MTMR11	1:150802272:AT:A	122
1	149943188	149943189	OTUD7B	1:149981884:C:T	122
1	149943188	149943189	OTUD7B	1:150151491:T:TA	122
1	150131599	150131600	PLEKHO1	1:150149016:G:A	122
1	150131599	150131600	PLEKHO1	1:150257607:G:T	122
1	150131599	150131600	PLEKHO1	1:150531380:T:C	122
1	150131599	150131600	PLEKHO1	1:150947293:T:A	122
1	151065721	151065722	GABPB2	1:151035628:A:C	123
1	151065721	151065722	GABPB2	1:151044832:G:A	123
1	151065721	151065722	GABPB2	1:151093945:A:G	123
1	151111936	151111937	SEMA6C	1:151017254:G:GT	123
1	151111936	151111937	SEMA6C	1:151020220:T:A	123
1	151111936	151111937	SEMA6C	1:151115645:C:T	123
1	151111936	151111937	SEMA6C	1:151141266:CT:C	123
1	151129104	151129105	TNFAIP8L2	1:151028929:C:T	123
1	151129104	151129105	TNFAIP8L2	1:151116496:T:C	123
1	151129104	151129105	TNFAIP8L2	1:151124313:G:T	123
1	151129104	151129105	TNFAIP8L2	1:151129827:G:A	123
1	151129104	151129105	TNFAIP8L2	1:151138567:T:G	123
1	151138423	151138424	LYSMD1	1:150995961:C:T	123
1	151138423	151138424	LYSMD1	1:151173288:GTATTTATT:G	123
1	151140343	151140344	SCNM1	1:150599333:A:T	123
1	151140343	151140344	SCNM1	1:151124313:G:T	123
1	151140343	151140344	SCNM1	1:151136354:TTGTGTGTGTG:T	123
1	151140343	151140344	SCNM1	1:151137144:A:G	123
1	151140343	151140344	SCNM1	1:151138567:T:G	123
1	151140343	151140344	SCNM1	1:151954642:C:CA	123
1	151140343	151140344	SCNM1	1:152067136:TG:T	123
1	151148759	151148760	TMOD4	1:150148871:GGGTT:G	123
1	151148759	151148760	TMOD4	1:150642106:G:A	123
1	151167796	151167797	VPS72	1:150231727:C:T	123
1	151214587	151214588	PIP5K1A	1:151171353:C:T	123
1	151214587	151214588	PIP5K1A	1:151195764:T:C	123
1	151214587	151214588	PIP5K1A	1:151240542:G:C	123
1	151239019	151239020	PSMD4	1:150901009:T:TA	123
1	151239019	151239020	PSMD4	1:150963837:C:G	123
1	151239019	151239020	PSMD4	1:151199514:A:G	123
1	151239019	151239020	PSMD4	1:151273726:C:G	123
1	151254404	151254405	RP11-126K1.2	1:151289290:TTTG:T	123
1	151414953	151414954	POGZ	1:151352026:C:T	124
1	151414953	151414954	POGZ	1:151435941:C:T	124
1	151414953	151414954	POGZ	1:151467856:GA:G	124
1	151414953	151414954	POGZ	1:151809342:C:T	124
1	151508353	151508354	CGN	1:151425660:T:C	124
1	151538397	151538398	TUFT1	1:151425660:T:C	124
1	151538397	151538398	TUFT1	1:151531723:G:A	124
1	151538397	151538398	TUFT1	1:151725359:A:G	124
1	151538397	151538398	TUFT1	1:152186099:C:T	124
1	151634719	151634720	SNX27	1:151600823:A:G	124
1	151634719	151634720	SNX27	1:151631201:C:T	124
1	151634719	151634720	SNX27	1:151679496:G:C	124
1	151735964	151735965	MRPL9	1:150783934:G:GCACA	124
1	151735964	151735965	MRPL9	1:151736876:C:T	124
1	151740644	151740645	OAZ3	1:151719967:T:G	124
1	151740644	151740645	OAZ3	1:151828793:C:T	124
1	151762955	151762956	TDRKH	1:151744928:T:C	124
1	151762955	151762956	TDRKH	1:151748992:T:C	124
1	151762955	151762956	TDRKH	1:151758312:A:G	124
1	151762955	151762956	TDRKH	1:151999305:G:T	124
1	151813032	151813033	C2CD4D	1:151809342:C:T	125
1	151813032	151813033	C2CD4D	1:151835006:C:CGTT	125
1	151823638	151823639	THEM5	1:151815144:T:C	125
1	151823638	151823639	THEM5	1:151825713:G:C	125
1	151823638	151823639	THEM5	1:151870384:A:AG	125
1	151882112	151882113	THEM4	1:151793174:G:T	125
1	151882112	151882113	THEM4	1:151848281:T:A	125
1	151882112	151882113	THEM4	1:151880387:G:A	125
1	151882112	151882113	THEM4	1:151918164:C:A	125
1	151882112	151882113	THEM4	1:152066130:A:G	125
1	151966304	151966305	S100A10	1:151792613:C:G	125
1	151966304	151966305	S100A10	1:151857163:G:GT	125
1	151966304	151966305	S100A10	1:151862333:G:A	125
1	151966304	151966305	S100A10	1:151937894:A:G	125
1	151966304	151966305	S100A10	1:152066703:T:A	125
1	152020382	152020383	S100A11	1:151918407:CG:C	125
1	152020382	152020383	S100A11	1:151972510:T:C	125
1	152020382	152020383	S100A11	1:152008309:C:A	125
1	152020382	152020383	S100A11	1:152167054:C:T	125
1	152020382	152020383	S100A11	1:152526643:T:C	125
1	152020382	152020383	S100A11	1:153019258:A:G	125
1	153330329	153330330	S100A9	1:153140118:G:C	129
1	153330329	153330330	S100A9	1:153336018:C:G	129
1	153330329	153330330	S100A9	1:153370876:G:A	129
1	153348124	153348125	S100A12	1:153335384:G:A	129
1	153348124	153348125	S100A12	1:153370876:G:A	129
1	153363546	153363547	S100A8	1:153336018:C:G	129
1	153363546	153363547	S100A8	1:153370876:G:A	129
1	154926232	154926233	PBXIP1	1:154917314:G:A	130
1	154926232	154926233	PBXIP1	1:155747278:G:A	130
1	154926232	154926233	PBXIP1	1:155750396:TA:T	130
1	154936328	154936329	PYGO2	1:154832304:T:C	130
1	154936328	154936329	PYGO2	1:154990297:C:G	130
1	154946870	154946871	SHC1	1:154831212:CT:C	130
1	154946870	154946871	SHC1	1:154894632:CA:C	130
1	154946870	154946871	SHC1	1:154938235:G:C	130
1	154946870	154946871	SHC1	1:154945901:C:T	130
1	154965064	154965065	FLAD1	1:154585757:CT:C	130
1	154986923	154986924	ZBTB7B	1:154987704:C:T	130
1	154986923	154986924	ZBTB7B	1:154989823:T:TGGGGGCAGTAGAGGGGGCAGTAGA	130
1	154986923	154986924	ZBTB7B	1:155003605:C:T	130
1	155006256	155006257	DCST2	1:154805993:C:T	130
1	155006256	155006257	DCST2	1:155031376:C:T	130
1	155006256	155006257	DCST2	1:155033308:G:A	130
1	155034636	155034637	ADAM15	1:155023634:G:A	130
1	155034636	155034637	ADAM15	1:155033918:C:T	130
1	155034636	155034637	ADAM15	1:155035611:C:T	130
1	155034636	155034637	ADAM15	1:155081089:G:A	130
1	155034636	155034637	ADAM15	1:155083717:A:T	130
1	155036223	155036224	EFNA3	1:155050723:C:T	130
1	155036223	155036224	EFNA3	1:155103147:C:A	130
1	155036223	155036224	EFNA3	1:155310443:C:T	130
1	155036236	155036237	EFNA4	1:155057335:C:G	130
1	155057997	155057998	EFNA3	1:154913723:C:G	130
1	155057997	155057998	EFNA3	1:155055496:A:G	130
1	155057997	155057998	EFNA3	1:155057335:C:G	130
1	155103679	155103680	EFNA1	1:155084186:T:TC	130
1	155110523	155110524	SLC50A1	1:155074419:C:T	130
1	155110523	155110524	SLC50A1	1:155903082:CT:C	130
1	155113070	155113071	DPM3	1:154396203:A:G	130
1	155145736	155145737	KRTCAP2	1:154630498:T:C	130
1	155145736	155145737	KRTCAP2	1:155133456:C:CA	130
1	155147229	155147230	TRIM46	1:155168849:C:T	130
1	155147229	155147230	TRIM46	1:155212410:ATT:ATTT	130
1	155159747	155159748	RP11-201K10.3	1:155114893:A:AC	130
1	155162706	155162707	MUC1	1:154459477:C:T	130
1	155162706	155162707	MUC1	1:155123837:G:C	130
1	155162706	155162707	MUC1	1:155161794:C:T	130
1	155162706	155162707	MUC1	1:155167786:A:G	130
1	155162706	155162707	MUC1	1:155185027:G:A	130
1	156023440	156023441	UBQLN4	1:155640466:CT:C	131
1	156023440	156023441	UBQLN4	1:156007988:G:A	131
1	156023440	156023441	UBQLN4	1:156036557:C:T	131
1	156038002	156038003	RAB25	1:155798372:T:C	131
1	156038002	156038003	RAB25	1:155923056:C:CA	131
1	156038002	156038003	RAB25	1:156049538:C:T	131
1	156051494	156051495	MEX3A	1:156887768:CA:C	131
1	156107252	156107253	LMNA	1:156089920:C:T	131
1	156107252	156107253	LMNA	1:156314627:A:G	131
1	156145123	156145124	SEMA4A	1:156004607:C:T	131
1	156145123	156145124	SEMA4A	1:156087753:T:C	131
1	156145123	156145124	SEMA4A	1:156097477:AT:A	131
1	156145123	156145124	SEMA4A	1:156101069:T:A	131
1	156145123	156145124	SEMA4A	1:156147326:T:C	131
1	156145123	156145124	SEMA4A	1:156147558:C:T	131
1	156145123	156145124	SEMA4A	1:156152559:T:C	131
1	156145123	156145124	SEMA4A	1:156160693:A:G	131
1	156145123	156145124	SEMA4A	1:156161202:G:A	131
1	156145123	156145124	SEMA4A	1:156275281:G:A	131
1	156145123	156145124	SEMA4A	1:156343846:G:C	131
1	156170180	156170181	SLC25A44	1:155459155:C:T	131
1	156170180	156170181	SLC25A44	1:156165290:T:G	131
[truncated: 28,452 more rows]
