# Supplementary material for: Genetic analysis of blood molecular phenotypes reveals common properties in the regulatory networks affecting complex traits
Source: Nat Commun. 2023 Aug 21;14:5062. doi: 10.1038/s41467-023-40569-3 (PMC10442420; doi:10.1038/s41467-023-40569-3)
Supplement: Supplementary file 14 — Supplementary Data 11 [file 41467_2023_40569_MOESM14_ESM.xlsx]

## Sheet: Replication_DIRECT_pQTLs_in_Sun
ProteinName	PhenotypeID	SNP	rsID	DIRECT_Pvalue	DIRECT_Slope	Sun_VARIANT_ID	chromosome	position	Allele1	Allele2	Sun_Effect	StdErrSun_	Sun_log.P.	Sun_Pvalue	Qvalue_Replication	pQTL_type
CFHR5	OID01302_ENSG00000134389	1:196241504:C:A	rs72732226	3.89108e-10	-0.349698	1_196241504_952813	1	196241504	a	c	-0.8579	0.0656	-38.32	2.27948e-17	3.20314e-16	cis_pQTLs
CFHR5	OID01302_ENSG00000134389	1:196941066:C:CTTT	rs561795308	7.96177e-05	0.168424	1_196941066_956510	1	196941066	cttt	c	0.3506	0.0476	-12.73	2.96095e-06	1.93899e-05	cis_pQTLs
CFHR5	OID01302_ENSG00000134389	1:196944860:C:T	rs74188363	3.55897e-13	-0.227709	1_196944860_956534	1	196944860	t	c	-0.1257	0.0297	-4.65	0.0095616	0.0382748	cis_pQTLs
CFHR5	OID01302_ENSG00000134389	1:196965193:G:A	rs139017763	6.68719e-41	-1.05044	1_196965193_956644	1	196965193	a	g	-1.5662	0.1282	-33.61	2.53141e-15	3.10443e-14	cis_pQTLs
CFHR5	OID01302_ENSG00000134389	1:197044392:AC:A	rs145450907	1.11996e-17	-0.302052	1_197044392_956951	1	197044392	a	ac	-0.2406	0.0327	-12.7	3.05113e-06	1.98839e-05	cis_pQTLs
PLAUR	OID00620_ENSG00000011422	19:44156472:T:C	rs2302524	1.89424e-13	-0.149358	19_44156472_273602	19	44156472	t	c	0.2144	0.0343	-9.41	8.19009e-05	0.000449123	cis_pQTLs
CD209	OID01491_ENSG00000090659	19:7767419:T:A	rs17159858	0.000119755	-0.132608	19_7767419_58301	19	7767419	a	t	-0.2425	0.0347	-11.52	9.9295e-06	6.11639e-05	cis_pQTLs
CD209	OID01491_ENSG00000090659	19:7772173:G:C	rs4804774	7.57437e-08	-0.195023	19_7772173_58341	19	7772173	c	g	-0.3659	0.0298	-33.98	1.74853e-15	2.16401e-14	cis_pQTLs
CD209	OID01491_ENSG00000090659	19:7782629:C:T	rs11668398	0.000152583	0.115687	19_7782629_58427	19	7782629	t	c	0.3459	0.028	-34.38	1.17208e-15	1.46401e-14	cis_pQTLs
CD209	OID01491_ENSG00000090659	19:7792861:A:T	rs62126598	9.11522e-16	0.192711	19_7792861_58510	19	7792861	a	t	-0.2414	0.0248	-21.65	3.95844e-10	3.55996e-09	cis_pQTLs
TCN2	OID01259_ENSG00000185339	22:31003069:C:T	rs5753231	5.04321e-37	-0.334264	22_31003069_91120	22	31003069	t	c	0.2107	0.0294	-12.08	5.67182e-06	3.57537e-05	cis_pQTLs
TCN2	OID01259_ENSG00000185339	22:31020523:A:ATTC	rs535145428	1.08878e-93	0.525678	22_31020523_91309	22	31020523	a	attc	0.3049	0.0244	-35.16	5.37287e-16	6.83773e-15	cis_pQTLs
TCN2	OID01259_ENSG00000185339	22:31028751:T:G	rs12159167	9.49356e-09	-0.266126	22_31028751_91431	22	31028751	t	g	0.6734	0.0217	-210.12	5.57242e-92	3.00688e-90	cis_pQTLs
TCN2	OID01259_ENSG00000185339	22:31029199:G:T	rs4340628	6.0212e-47	-0.299206	22_31029199_91444	22	31029199	t	g	-0.6842	0.0245	-171.08	5.02227e-75	2.1172e-73	cis_pQTLs
FCER2	OID01486_ENSG00000104921	19:7759054:G:T	rs12459736	3.27182e-18	-0.19841	19_7759054_58212	19	7759054	t	g	-0.1456	0.0292	-6.2	0.00202943	0.00885988	cis_pQTLs
FCER2	OID01486_ENSG00000104921	19:7762380:TCCCCTGCAA:T	rs113716290	2.10823e-14	-0.216845	19_7762380_58248	19	7762380	t	tcccctgcaa	-0.3152	0.0281	-28.51	4.15207e-13	4.55377e-12	cis_pQTLs
FCER2	OID01486_ENSG00000104921	19:7764436:G:T	rs12980031	2.63822e-08	-0.155132	19_7764436_58271	19	7764436	t	g	-0.2932	0.0305	-21.14	6.59196e-10	5.77439e-09	cis_pQTLs
FCER2	OID01486_ENSG00000104921	19:7768952:TC:T	rs35011034	5.63441e-05	-0.0973698	19_7768952_58320	19	7768952	t	tc	-0.1792	0.0294	-8.97	0.000127168	0.000680754	cis_pQTLs
FCN2	OID01290_ENSG00000160339	9:137753998:ATGTG:A	rs34244286	1.72667e-19	-0.355408	9_137753998_678765	9	137753998	a	atgtg	-0.589	0.0335	-68.44	1.89185e-30	3.69869e-29	cis_pQTLs
FCN2	OID01290_ENSG00000160339	9:137761726:C:T	rs75261223	0.000165779	0.144712	9_137761726_678840	9	137761726	t	c	0.2069	0.0502	-4.42	0.0120342	0.0470556	cis_pQTLs
FCN2	OID01290_ENSG00000160339	9:137776054:G:A	rs7041446	1.30752e-73	-0.693984	9_137776054_678978	9	137776054	a	g	-0.2701	0.0249	-26.71	2.51185e-12	2.58663e-11	cis_pQTLs
FCN2	OID01290_ENSG00000160339	9:137776213:G:C	rs7041633	1.78659e-09	-0.122208	9_137776213_678982	9	137776213	c	g	-0.1488	0.0244	-8.95	0.000129737	0.000691761	cis_pQTLs
FCGR2B	OID00442_ENSG00000072694	1:161478859:T:C	rs4657041	0	0.736818	1_161478859_754518	1	161478859	t	c	-0.8686	0.0197	-425.1	2.40667e-185	2.31899e-183	cis_pQTLs
FCGR2B	OID00442_ENSG00000072694	1:161488408:C:CT	rs11425075	6.55424e-07	0.0833045	1_161488408_754574	1	161488408	ct	c	0.1967	0.0268	-12.64	3.2398e-06	2.1012e-05	cis_pQTLs
FCGR2B	OID00442_ENSG00000072694	1:161610993:C:G	rs10917585	2.07062e-13	-0.48773	1_161610993_755458	1	161610993	c	g	0.4719	0.0473	-22.74	1.33089e-10	1.27332e-09	cis_pQTLs
FCGR2B	OID00442_ENSG00000072694	1:161611747:A:C	rs149980385	2.53667e-08	-0.101673	1_161611747_755463	1	161611747	a	c	-0.4166	0.0256	-58.81	2.87834e-26	5.17717e-25	cis_pQTLs
FCGR2B	OID00442_ENSG00000072694	1:161641384:G:A	rs6665610	5.68768e-12	0.439434	1_161641384_755609	1	161641384	a	g	1.3308	0.0224	-768.63	0	0	cis_pQTLs
FCGR2B	OID00442_ENSG00000072694	1:161662484:G:A	rs4657090	4.99137e-16	0.485279	1_161662484_755770	1	161662484	a	g	0.8858	0.0221	-352.02	1.31721e-153	9.87179e-152	cis_pQTLs
PGLYRP1	OID00623_ENSG00000008438	19:46529668:C:T	rs35247686	1.71773e-34	-0.267571	19_46529668_288201	19	46529668	t	c	-0.2122	0.026	-15.48	1.89287e-07	1.45913e-06	cis_pQTLs
SPINT2	OID01408_ENSG00000167642	19:38848796:A:G	rs4802351	1.13333e-10	-0.151336	19_38848796_240311	19	38848796	a	g	0.8178	0.0314	-148.5	3.21565e-65	1.14156e-63	cis_pQTLs
PDGFRB	OID01417_ENSG00000113721	5:149403193:G:A	rs10068537	3.07689e-07	0.0684426	5_149403193_848353	5	149403193	a	g	-0.1842	0.0303	-8.89	0.00013776	0.000725929	cis_pQTLs
PDGFRB	OID01417_ENSG00000113721	5:149487910:T:C	rs7709258	4.44027e-05	0.051831	5_149487910_848798	5	149487910	t	c	-0.1565	0.0258	-8.92	0.000133688	0.000710021	cis_pQTLs
PDGFRB	OID01417_ENSG00000113721	5:149508544:C:G	rs2304058	5.72875e-233	0.793404	5_149508544_848942	5	149508544	c	g	-0.9308	0.0203	-457.63	1.79397e-199	2.01673e-197	cis_pQTLs
PDGFRB	OID01417_ENSG00000113721	5:149517235:G:A	rs4705415	5.00852e-13	0.173468	5_149517235_848987	5	149517235	a	g	0.8254	0.0219	-309.95	2.45711e-135	1.65732e-133	cis_pQTLs
PDGFRB	OID01417_ENSG00000113721	5:149525732:CTAT:C	rs112297981	7.77804e-08	-0.0936434	5_149525732_849037	5	149525732	ctat	c	0.342	0.0351	-21.66	3.91906e-10	3.54819e-09	cis_pQTLs
FCGR2A	OID01244_ENSG00000143226	1:161460211:G:A	rs6694403	4.88058e-12	0.159224	1_161460211_754422	1	161460211	a	g	0.9761	0.0193	-556.56	1.94564e-242	3.74953e-240	cis_pQTLs
FCGR2A	OID01244_ENSG00000143226	1:161463876:G:C	rs10494359	1.7065e-180	-1.04802	1_161463876_754442	1	161463876	c	g	-0.7292	0.036	-90.35	5.77422e-40	1.49797e-38	cis_pQTLs
FCGR2A	OID01244_ENSG00000143226	1:161474825:T:C	rs7522794	1.36293e-33	-0.253272	1_161474825_754489	1	161474825	t	c	-0.9466	0.0206	-458.6	6.80065e-200	8.34007e-198	cis_pQTLs
FCGR2A	OID01244_ENSG00000143226	1:161481561:C:T	rs10800357	6.18096e-10	0.130944	1_161481561_754539	1	161481561	t	c	0.3922	0.0255	-52.59	1.44695e-23	2.43992e-22	cis_pQTLs
FCGR2A	OID01244_ENSG00000143226	1:161494322:A:C	rs9427403	0.000105964	-0.104612	1_161494322_754638	1	161494322	a	c	0.5757	0.0308	-77.26	2.79517e-34	6.18145e-33	cis_pQTLs
FCGR2A	OID01244_ENSG00000143226	1:161572353:T:C	rs67775399	0.000103656	0.0827669	1_161572353_755064	1	161572353	t	c	-0.5832	0.0294	-86.58	2.50486e-38	6.14374e-37	cis_pQTLs
DKK1	OID00445_ENSG00000107984	10:54123838:T:C	rs138279486	4.39557e-06	-0.0522459	10_54123838_323314	10	54123838	t	c	0.173	0.0254	-10.97	1.72103e-05	0.000102276	cis_pQTLs
CD109	OID01447_ENSG00000156535	6:74404800:GC:G	rs36013850	3.05e-10	-0.133367	6_74404800_491784	6	74404800	g	gc	-0.229	0.0249	-19.37	3.87004e-09	3.18335e-08	cis_pQTLs
CD109	OID01447_ENSG00000156535	6:74427593:C:T	rs148432766	9.50561e-08	0.282516	6_74427593_491933	6	74427593	t	c	0.5017	0.0535	-20.17	1.73892e-09	1.44803e-08	cis_pQTLs
CD109	OID01447_ENSG00000156535	6:74507011:A:T	rs997767	8.82339e-16	0.195648	6_74507011_492371	6	74507011	a	t	-0.412	0.0237	-67.16	6.80429e-30	1.29281e-28	cis_pQTLs
ESAM	OID01434_ENSG00000149564	11:124623492:T:C	rs12541	3.68759e-26	-0.128164	11_124623492_725490	11	124623492	t	c	0.1731	0.0298	-8.23	0.000266536	0.00133665	cis_pQTLs
NOV	OID01475_ENSG00000136999	8:120426597:G:A	rs2071526	3.16589e-33	-0.24788	8_120426597_735902	8	120426597	a	g	0.1713	0.0283	-8.82	0.000147748	0.000772529	cis_pQTLs
IL27	OID00402_ENSG00000197272	16:28513403:A:G	rs181206	9.55662e-08	-0.123263	16_28513403_194972	16	28513403	a	g	0.1776	0.0265	-10.65	2.37008e-05	0.000138409	cis_pQTLs
CHL1	OID01216_ENSG00000134121	3:92697:G:T	rs13087632	8.74078e-21	-0.170267	3_92697_301	3	92697	t	g	-0.1562	0.0253	-9.19	0.000102055	0.000550688	cis_pQTLs
CHL1	OID01216_ENSG00000134121	3:244949:A:G	rs6769747	1.70866e-36	0.49727	3_244949_1483	3	244949	a	g	-0.2146	0.0452	-5.68	0.00341356	0.0145265	cis_pQTLs
RETN	OID00603_ENSG00000104918	19:7736799:A:T	rs1477341	5.46058e-10	-0.14688	19_7736799_57924	19	7736799	a	t	0.1853	0.025	-12.9	2.49805e-06	1.6934e-05	cis_pQTLs
RETN	OID00603_ENSG00000104918	19:7738289:G:C	rs8105608	9.48214e-14	-0.447844	19_7738289_57931	19	7738289	c	g	-0.4321	0.0825	-6.79	0.00112497	0.00510971	cis_pQTLs
IGF2R	OID01431_ENSG00000197081	6:160409894:G:T	rs75474551	2.35747e-76	0.454799	6_160409894_981731	6	160409894	t	g	0.3341	0.044	-13.5	1.37096e-06	9.58251e-06	cis_pQTLs
IGF2R	OID01431_ENSG00000197081	6:160494409:A:G	rs629849	1.42842e-05	0.0989899	6_160494409_982152	6	160494409	a	g	-0.8992	0.0331	-162.02	4.32124e-71	1.71451e-69	cis_pQTLs
IGF2R	OID01431_ENSG00000197081	6:160494521:C:T	rs2282140	1.63733e-124	0.565338	6_160494521_982154	6	160494521	t	c	0.8556	0.0326	-151.23	2.09723e-66	7.64638e-65	cis_pQTLs
FUT3	OID01492_ENSG00000171124	19:5827765:G:A	rs79744308	7.24361e-15	-0.769003	19_5827765_43925	19	5827765	a	g	-0.6926	0.0619	-28.31	5.07135e-13	5.473e-12	cis_pQTLs
FUT3	OID01492_ENSG00000171124	19:5843576:C:T	rs34304528	2.28504e-10	-0.228268	19_5843576_44031	19	5843576	t	c	0.1664	0.039	-4.7	0.00909528	0.0366255	cis_pQTLs
FUT3	OID01492_ENSG00000171124	19:5848000:T:C	rs2608894	4.27239e-06	0.121175	19_5848000_44073	19	5848000	t	c	-0.8088	0.0262	-207.88	5.23435e-91	2.61524e-89	cis_pQTLs
MMP12	OID00456_ENSG00000110347	11:102720945:G:A	rs626750	8.80016e-20	0.422923	11_102720945_602355	11	102720945	a	g	-0.5113	0.0313	-59.34	1.6942e-26	3.08849e-25	cis_pQTLs
MMP12	OID00456_ENSG00000110347	11:102748695:A:G	rs17368814	3.30107e-97	-1.0872	11_102748695_602488	11	102748695	a	g	0.7793	0.0349	-109.96	1.75784e-48	5.15505e-47	cis_pQTLs
MMP12	OID00456_ENSG00000110347	11:102831405:A:G	rs694790	2.43527e-08	0.122978	11_102831405_602971	11	102831405	a	g	-0.1707	0.025	-11.09	1.52642e-05	9.11124e-05	cis_pQTLs
MPO	OID00600_ENSG00000005381	17:56356502:A:G	rs56378716	5.68233e-24	-0.632069	17_56356502_303341	17	56356502	a	g	0.4806	0.1093	-4.96	0.00701293	0.028668	cis_pQTLs
MPO	OID00600_ENSG00000005381	17:56357818:C:A	rs7208693	1.37316e-06	-0.155046	17_56357818_303346	17	56357818	a	c	-0.204	0.0487	-4.55	0.0105672	0.041804	cis_pQTLs
MPO	OID00600_ENSG00000005381	17:56358429:C:T	rs34097845	2.07859e-14	-0.401707	17_56358429_303349	17	56358429	t	c	-0.5736	0.0497	-30.07	8.72499e-14	9.97459e-13	cis_pQTLs
MPO	OID00600_ENSG00000005381	17:56358884:A:G	rs2243828	3.52531e-09	0.149864	17_56358884_303352	17	56358884	a	g	-0.1928	0.0305	-9.56	7.04928e-05	0.000394584	cis_pQTLs
MPO	OID00600_ENSG00000005381	17:56436109:C:T	rs34523089	0.000110338	-0.132882	17_56436109_303746	17	56436109	t	c	-0.3219	0.0336	-20.96	7.89201e-10	6.82457e-09	cis_pQTLs
B4GALT1	OID01421_ENSG00000086062	9:33109996:G:T	rs62544382	3.60912e-06	-0.0865239	9_33109996_239071	9	33109996	t	g	-0.2005	0.0251	-14.89	3.41472e-07	2.545e-06	cis_pQTLs
B4GALT1	OID01421_ENSG00000086062	9:33113322:C:T	rs7019909	3.19343e-12	0.195959	9_33113322_239107	9	33113322	t	c	0.4478	0.0402	-28.1	6.25641e-13	6.69833e-12	cis_pQTLs
DKK3	OID01407_ENSG00000050165	11:12050652:G:A	rs11022119	1.09289e-39	0.266283	11_12050652_85994	11	12050652	a	g	0.3287	0.0274	-32.35	8.92429e-15	1.05604e-13	cis_pQTLs
LGALS9	OID00406_ENSG00000168961	17:25958574:G:C	rs9908096	3.20387e-180	-0.554334	17_25958574_143736	17	25958574	c	g	-0.2039	0.0288	-11.81	7.42989e-06	4.61886e-05	cis_pQTLs
SPINK5	OID01481_ENSG00000133710	5:147511462:A:G	rs2400477	1.31401e-25	0.297253	5_147511462_837695	5	147511462	a	g	-0.1206	0.0254	-5.71	0.00331267	0.0141867	cis_pQTLs
ENPP7	OID01181_ENSG00000182156	17:77704179:T:C	rs28682546	0	0.847622	17_77704179_425434	17	77704179	t	c	-0.9859	0.0201	-522.87	8.32615e-228	1.404e-225	cis_pQTLs
ENPP7	OID01181_ENSG00000182156	17:77706271:C:T	rs34106585	7.26926e-12	0.386409	17_77706271_425456	17	77706271	t	c	1.0516	0.0345	-203.02	6.75358e-89	3.25378e-87	cis_pQTLs
ENPP7	OID01181_ENSG00000182156	17:77709924:G:A	rs7207698	1.4977e-06	-0.299549	17_77709924_425488	17	77709924	a	g	0.9299	0.04	-118.88	2.35002e-52	7.20495e-51	cis_pQTLs
CNTN4	OID01476_ENSG00000144619	3:2131568:G:T	rs2729278	1.4455e-12	-0.110896	3_2131568_17407	3	2131568	t	g	-0.1658	0.0252	-10.36	3.16745e-05	0.000179533	cis_pQTLs
CNTN4	OID01476_ENSG00000144619	3:2140378:C:A	rs13071423	6.25033e-11	0.132637	3_2140378_17483	3	2140378	a	c	0.2638	0.0326	-15.27	2.3352e-07	1.77976e-06	cis_pQTLs
CNTN4	OID01476_ENSG00000144619	3:2291933:A:T	rs74642271	1.57466e-08	-0.11251	3_2291933_18634	3	2291933	a	t	0.1527	0.0321	-5.7	0.00334597	0.0142839	cis_pQTLs
CNTN4	OID01476_ENSG00000144619	3:3074474:A:G	rs1039250	1.53087e-06	0.0662938	3_3074474_24947	3	3074474	a	g	-0.1873	0.0254	-12.78	2.81654e-06	1.85342e-05	cis_pQTLs
CNTN4	OID01476_ENSG00000144619	3:3098041:G:C	rs163352	2.05094e-60	-0.260995	3_3098041_25142	3	3098041	c	g	-0.3249	0.0319	-23.57	5.80335e-11	5.67299e-10	cis_pQTLs
PCOLCE	OID01289_ENSG00000106333	7:100240296:A:G	rs2075672	2.10763e-13	0.150392	7_100240296_608792	7	100240296	a	g	-0.2098	0.0255	-15.7	1.51907e-07	1.17771e-06	cis_pQTLs
CA6	OID01452_ENSG00000131686	1:9010807:G:T	rs11121277	1.10489e-13	-0.144793	1_9010807_56114	1	9010807	t	g	-0.4577	0.0238	-81.92	2.64604e-36	5.94917e-35	cis_pQTLs
CA6	OID01452_ENSG00000131686	1:9025292:A:G	rs12748400	2.91547e-16	0.248715	1_9025292_56225	1	9025292	a	g	-0.5052	0.0282	-70.86	1.68226e-31	3.33731e-30	cis_pQTLs
CA6	OID01452_ENSG00000131686	1:9034598:A:G	rs3765963	7.01319e-44	0.421253	1_9034598_56295	1	9034598	a	g	-0.6766	0.0233	-184.39	8.32608e-81	3.74396e-79	cis_pQTLs
IL1RL1	OID00634_ENSG00000115602	2:102931802:A:G	rs12996505	9.65111e-14	-1.77973	2_102931802_583353	2	102931802	a	g	0.838	0.0201	-377.89	7.66405e-165	6.46175e-163	cis_pQTLs
IL1RL1	OID00634_ENSG00000115602	2:102940412:T:C	rs6706844	3.73146e-11	1.60249	2_102940412_583394	2	102940412	t	c	0.8358	0.0202	-374.57	2.1199e-163	1.68221e-161	cis_pQTLs
IL1RL1	OID00634_ENSG00000115602	2:102949397:G:A	rs62151723	1.29451e-05	0.35142	2_102949397_583473	2	102949397	a	g	-0.6488	0.0982	-10.4	3.04325e-05	0.000173221	cis_pQTLs
IL1RL1	OID00634_ENSG00000115602	2:102957291:A:G	rs13029918	5.7842e-23	-0.805572	2_102957291_583517	2	102957291	a	g	1.2812	0.0695	-75.18	2.23739e-33	4.64344e-32	cis_pQTLs
IL1RL1	OID00634_ENSG00000115602	2:102973950:C:CA	rs373965513	0.000389416	0.0927966	2_102973950_583654	2	102973950	ca	c	0.3	0.026	-30.17	7.8947e-14	9.10252e-13	cis_pQTLs
HAVCR1	OID00426_ENSG00000113249	5:156469326:G:A	rs12520634	3.45914e-54	-0.400488	5_156469326_889322	5	156469326	a	g	-0.421	0.0263	-57.05	1.67301e-25	2.89346e-24	cis_pQTLs
HAVCR1	OID00426_ENSG00000113249	5:156474563:CA:C	rs143885432	4.64912e-12	0.192852	5_156474563_889365	5	156474563	ca	c	-0.3598	0.0252	-45.55	1.65153e-20	2.5906e-19	cis_pQTLs
HAVCR1	OID00426_ENSG00000113249	5:156482296:C:G	rs56084311	2.75951e-26	-0.753281	5_156482296_889426	5	156482296	c	g	1.0496	0.1112	-20.41	1.36789e-09	1.1533e-08	cis_pQTLs
HAVCR1	OID00426_ENSG00000113249	5:156487235:T:C	rs4704841	3.62481e-10	0.15881	5_156487235_889470	5	156487235	t	c	-0.2674	0.0262	-23.7	5.0959e-11	5.01779e-10	cis_pQTLs
PDCD1LG2	OID00458_ENSG00000197646	9:5502492:C:A	rs10975152	3.81493e-08	0.15446	9_5502492_44006	9	5502492	a	c	0.3058	0.0265	-30	9.35762e-14	1.06079e-12	cis_pQTLs
PDCD1LG2	OID00458_ENSG00000197646	9:5510644:A:G	rs16923189	1.43544e-19	0.388896	9_5510644_44074	9	5510644	a	g	-0.3879	0.0259	-50.1	1.74521e-22	2.83648e-21	cis_pQTLs
PDCD1LG2	OID00458_ENSG00000197646	9:5510838:A:T	rs34954342	4.42491e-15	0.312864	9_5510838_44076	9	5510838	a	t	-0.3614	0.03	-32.62	6.81262e-15	8.13294e-14	cis_pQTLs
FAS	OID00615_ENSG00000026103	10:90769998:T:C	rs982764	1.94689e-22	-0.177791	10_90769998_545104	10	90769998	t	c	0.36	0.0263	-41.89	6.41807e-19	9.41084e-18	cis_pQTLs
FAS	OID00615_ENSG00000026103	10:90783935:G:C	rs7089946	1.62575e-07	-0.0865953	10_90783935_545209	10	90783935	c	g	-0.2091	0.025	-16.2	9.2136e-08	7.22625e-07	cis_pQTLs
FAS	OID00615_ENSG00000026103	10:90903281:C:T	rs2251633	0.000122664	0.0785421	10_90903281_546066	10	90903281	t	c	0.2071	0.0278	-13	2.26033e-06	1.53999e-05	cis_pQTLs
SELL	OID01249_ENSG00000188404	1:169571132:C:CA	rs3216192	1.82095e-66	-0.250519	1_169571132_803815	1	169571132	ca	c	-0.2332	0.0245	-20.81	9.16921e-10	7.87851e-09	cis_pQTLs
SELL	OID01249_ENSG00000188404	1:169665632:T:C	rs2223286	8.31088e-145	-0.481377	1_169665632_804432	1	169665632	t	c	0.4973	0.0252	-85.64	6.4124e-38	1.5447e-36	cis_pQTLs
ANGPTL4	OID01413_ENSG00000167772	19:8429323:G:A	rs116843064	6.43677e-20	-0.562357	19_8429323_63281	19	8429323	a	g	-0.4801	0.0922	-6.72	0.00120654	0.00544355	cis_pQTLs
CDON	OID01441_ENSG00000064309	11:125889902:A:T	rs527446756	8.19523e-16	0.230126	11_125889902_733253	11	125889902	a	t	0.8258	0.042	-85.27	9.28345e-38	2.19708e-36	cis_pQTLs
CDON	OID01441_ENSG00000064309	11:125983154:G:A	rs478951	1.40968e-05	0.0721634	11_125983154_733808	11	125983154	a	g	0.1328	0.025	-6.98	0.000930303	0.00429787	cis_pQTLs
CDON	OID01441_ENSG00000064309	11:126005858:G:A	rs657225	2.39754e-10	-0.201277	11_126005858_733979	11	126005858	a	g	-0.1964	0.0429	-5.32	0.00489275	0.020626	cis_pQTLs
CCL16	OID00654_ENSG00000161573	17:34302176:G:A	rs1635276	3.11917e-20	-0.374051	17_34302176_186791	17	34302176	a	g	0.2463	0.0283	-17.45	2.63974e-08	2.14519e-07	cis_pQTLs
CCL16	OID00654_ENSG00000161573	17:34303566:C:T	rs2063979	3.52251e-11	0.605981	17_34303566_186805	17	34303566	t	c	0.3609	0.0261	-42.73	2.77075e-19	4.1074e-18	cis_pQTLs
CCL16	OID00654_ENSG00000161573	17:34306106:A:G	rs10445391	9.56643e-243	-1.32455	17_34306106_186826	17	34306106	a	g	1.4798	0.0328	-443.89	1.6635e-193	1.7262e-191	cis_pQTLs
MFGE8	OID01403_ENSG00000140545	15:89459603:C:A	rs35043347	6.07009e-39	0.310236	15_89459603_384733	15	89459603	a	c	0.1948	0.0277	-11.69	8.37717e-06	5.18386e-05	cis_pQTLs
PIGR	OID00411_ENSG00000162896	1:207089268:C:T	rs840270	1.51299e-05	-0.369279	1_207089268_1011900	1	207089268	t	c	-0.1824	0.0247	-12.86	2.6e-06	1.74497e-05	cis_pQTLs
PIGR	OID00411_ENSG00000162896	1:207097071:G:A	rs291086	1.244e-08	0.486657	1_207097071_1011923	1	207097071	a	g	-0.1907	0.0247	-13.93	8.91821e-07	6.36543e-06	cis_pQTLs
CCL15	OID00629_ENSG00000267596	17:34310760:C:G	rs41495150	1.72272e-08	0.212838	17_34310760_186857	17	34310760	c	g	-1.4477	0.0728	-87.22	1.32079e-38	3.29954e-37	cis_pQTLs
CCL15	OID00629_ENSG00000267596	17:34328646:CAGGGCAG:C	rs536379477	0	-1.4158	17_34328646_186974	17	34328646	cagggcag	c	1.6098	0.0408	-340.4	1.46608e-148	1.04092e-146	cis_pQTLs
QDPR	OID01162_ENSG00000151552	4:17517242:C:T	rs28382333	5.85498e-124	-0.262396	4_17517242_129904	4	17517242	t	c	-0.5613	0.0274	-92.23	8.81089e-41	2.33057e-39	cis_pQTLs
CLEC11A	OID01416_ENSG00000105472	19:51230733:C:T	rs116924815	4.90445e-42	1.01397	19_51230733_318822	19	51230733	t	c	1.0549	0.0738	-45.57	1.61883e-20	2.56917e-19	cis_pQTLs
OLR1	OID00405_ENSG00000173391	12:10292135:C:A	rs936964	2.04404e-08	0.127361	12_10292135_64157	12	10292135	a	c	-0.1275	0.0284	-5.15	0.0057994	0.0239248	cis_pQTLs
GRN	OID00579_ENSG00000030582	17:42430244:C:T	rs5848	2.14705e-22	-0.202409	17_42430244_227640	17	42430244	t	c	-0.2763	0.0281	-22.09	2.54938e-10	2.33953e-09	cis_pQTLs
CRHBP	OID01468_ENSG00000145708	5:76208771:CAG:C	rs140531844	2.1334e-199	-0.508379	5_76208771_434030	5	76208771	cag	c	0.6779	0.0231	-188.5	1.36612e-82	6.35483e-81	cis_pQTLs
TEK	OID00398_ENSG00000120156	9:27183463:A:C	rs682632	6.83826e-64	-0.898069	9_27183463_198304	9	27183463	a	c	0.2779	0.0655	-4.65	0.0095616	0.0382748	cis_pQTLs
TEK	OID00398_ENSG00000120156	9:27197486:G:T	rs35030851	4.99128e-69	0.910055	9_27197486_198426	9	27197486	t	g	0.5573	0.057	-21.85	3.2409e-10	2.95404e-09	cis_pQTLs
CHRDL2	OID01170_ENSG00000054938	11:74386800:G:T	rs7104802	5.01146e-13	0.134501	11_74386800_430878	11	74386800	t	g	0.2012	0.025	-15.12	2.71311e-07	2.04468e-06	cis_pQTLs
CHRDL2	OID01170_ENSG00000054938	11:74432188:G:C	rs535025308	9.32894e-40	-0.631168	11_74432188_431144	11	74432188	c	g	-0.6275	0.0628	-22.81	1.24092e-10	1.20431e-09	cis_pQTLs
IL17RA	OID00566_ENSG00000177663	22:17584725:T:A	rs55889570	0.000201984	0.192679	22_17584725_7687	22	17584725	a	t	0.565	0.0816	-11.37	1.15364e-05	7.0102e-05	cis_pQTLs
IL17RA	OID00566_ENSG00000177663	22:17586471:C:T	rs2241046	3.56082e-60	-0.508808	22_17586471_7694	22	17586471	t	c	0.1576	0.0306	-6.6	0.00136037	0.00605656	cis_pQTLs
IL17RA	OID00566_ENSG00000177663	22:17586583:C:G	rs2241047	3.77254e-150	0.923574	22_17586583_7696	22	17586583	c	g	-0.9061	0.0195	-469.63	1.10226e-204	1.48694e-202	cis_pQTLs
IL17RA	OID00566_ENSG00000177663	22:17586595:G:A	rs34484815	9.51598e-21	-0.358568	22_17586595_7697	22	17586595	a	g	0.1589	0.0306	-6.69	0.00124328	0.00559063	cis_pQTLs
IL17RA	OID00566_ENSG00000177663	22:17605197:G:C	rs62237787	7.55809e-13	0.210814	22_17605197_7846	22	17605197	c	g	0.7398	0.0259	-178.79	2.25159e-78	9.79805e-77	cis_pQTLs
IL17RA	OID00566_ENSG00000177663	22:17628809:G:A	rs149569711	5.80009e-05	0.294363	22_17628809_8023	22	17628809	a	g	0.8322	0.136	-9.02	0.000120966	0.000650133	cis_pQTLs
DSC2	OID01411_ENSG00000134755	18:28657553:A:G	rs10084050	2.03275e-16	-0.189544	18_28657553_155157	18	28657553	a	g	0.185	0.0429	-4.79	0.00831246	0.0337756	cis_pQTLs
DSC2	OID01411_ENSG00000134755	18:28681468:C:CG	rs71175758	3.85823e-39	-0.281643	18_28681468_155247	18	28681468	cg	c	-0.2257	0.038	-8.53	0.000197455	0.00100896	cis_pQTLs
IL1RN	OID00389_ENSG00000136689	2:113824704:A:G	rs12475494	4.26448e-05	-0.0846549	2_113824704_640046	2	113824704	a	g	0.1274	0.0257	-6.13	0.00217658	0.00944118	cis_pQTLs
IL1RN	OID00389_ENSG00000136689	2:113836526:A:AG	rs34124861	5.33794e-11	-0.149933	2_113836526_640158	2	113836526	a	ag	0.1843	0.025	-12.79	2.78852e-06	1.84398e-05	cis_pQTLs
IL1RN	OID00389_ENSG00000136689	2:113867288:T:C	rs55709272	8.53013e-07	-0.113069	2_113867288_640470	2	113867288	t	c	0.1294	0.0249	-6.72	0.00120654	0.00544355	cis_pQTLs
REG4	OID01184_ENSG00000134193	1:120350386:C:T	rs72695200	3.2995e-06	-0.245917	1_120350386_672010	1	120350386	t	c	-0.2627	0.0591	-5.06	0.00634556	0.0260187	cis_pQTLs
REG4	OID01184_ENSG00000134193	1:120380990:C:T	rs3009186	4.85851e-09	-0.15088	1_120380990_672147	1	120380990	t	c	-0.1766	0.031	-7.9	0.000370744	0.00181867	cis_pQTLs
REG4	OID01184_ENSG00000134193	1:120430326:A:G	rs75173717	3.76209e-11	0.504778	1_120430326_672374	1	120430326	a	g	-0.6084	0.0833	-12.55	3.5449e-06	2.28807e-05	cis_pQTLs
LILRB5	OID01220_ENSG00000105609	19:54626054:T:C	rs254276	8.34174e-05	0.110134	19_54626054_346590	19	54626054	t	c	-0.221	0.0357	-9.24	9.70776e-05	0.000525934	cis_pQTLs
LILRB5	OID01220_ENSG00000105609	19:54728327:T:G	rs142536429	1.31386e-08	0.12699	19_54728327_347487	19	54728327	t	g	-0.1874	0.0269	-11.51	1.00293e-05	6.12196e-05	cis_pQTLs
LILRB5	OID01220_ENSG00000105609	19:54755636:T:C	rs624315	5.20987e-10	0.242715	19_54755636_347780	19	54755636	t	c	-0.7989	0.025	-223.76	6.64151e-98	3.89539e-96	cis_pQTLs
LILRB5	OID01220_ENSG00000105609	19:54759361:T:C	rs12975366	8.97515e-34	-0.446767	19_54759361_347827	19	54759361	t	c	1.1607	0.0152	-1275.61	0	0	cis_pQTLs
LILRB5	OID01220_ENSG00000105609	19:54766845:G:A	rs62651713	3.13745e-10	0.190456	19_54766845_347875	19	54766845	a	g	-0.3029	0.0314	-21.31	5.56141e-10	4.90349e-09	cis_pQTLs
LILRB5	OID01220_ENSG00000105609	19:54767802:T:A	rs190966065	5.79905e-05	0.231724	19_54767802_347890	19	54767802	a	t	0.4931	0.0681	-12.35	4.32975e-06	2.75511e-05	cis_pQTLs
LILRB5	OID01220_ENSG00000105609	19:54769205:T:C	rs12984962	3.5161e-13	-0.249337	19_54769205_347902	19	54769205	t	c	0.7206	0.0232	-210.35	4.42747e-92	2.48861e-90	cis_pQTLs
ADAMTS13	OID00385_ENSG00000160323	9:136177394:T:C	rs656105	9.85525e-08	0.120642	9_136177394_666439	9	136177394	t	c	-0.1492	0.0251	-8.56	0.000191619	0.00098662	cis_pQTLs
ADAMTS13	OID00385_ENSG00000160323	9:136215511:T:C	rs74538790	5.69957e-08	-0.498148	9_136215511_666741	9	136215511	t	c	1.3046	0.0916	-45.35	2.01718e-20	3.12779e-19	cis_pQTLs
ADAMTS13	OID00385_ENSG00000160323	9:136294729:C:CT	rs35549582	6.16956e-09	0.262448	9_136294729_667296	9	136294729	ct	c	-0.1487	0.026	-7.98	0.000342239	0.00169114	cis_pQTLs
ADAMTS13	OID00385_ENSG00000160323	9:136302683:T:C	rs3780809	8.14618e-30	-0.518098	9_136302683_667361	9	136302683	t	c	0.4313	0.0239	-72.07	5.01645e-32	1.01003e-30	cis_pQTLs
CTSF	OID01400_ENSG00000174080	11:66340039:T:C	rs4930383	7.12459e-05	0.144474	11_66340039_385346	11	66340039	t	c	-0.246	0.0286	-17.14	3.59909e-08	2.88998e-07	cis_pQTLs
NRP1	OID01217_ENSG00000099250	10:33483308:G:A	rs2506150	9.95461e-41	-0.326217	10_33483308_226937	10	33483308	a	g	-0.2781	0.0255	-26.92	2.03607e-12	2.11281e-11	cis_pQTLs
NRP1	OID01217_ENSG00000099250	10:33484696:G:A	rs734187	5.23978e-10	0.168906	10_33484696_226946	10	33484696	a	g	-0.1606	0.0288	-7.61	0.000495472	0.00238711	cis_pQTLs
FUT5	OID01492_ENSG00000130383	19:5821064:C:G	rs74254993	2.06381e-09	-0.366413	19_5821064_43879	19	5821064	c	g	0.6416	0.0458	-43.92	8.4292e-20	1.27764e-18	cis_pQTLs
FUT5	OID01492_ENSG00000130383	19:5827765:G:A	rs79744308	7.24361e-15	-0.769003	19_5827765_43925	19	5827765	a	g	-0.7109	0.0619	-29.85	1.0872e-13	1.22219e-12	cis_pQTLs
FUT5	OID01492_ENSG00000130383	19:5843576:C:T	rs34304528	2.28504e-10	-0.228268	19_5843576_44031	19	5843576	t	c	0.2286	0.0389	-8.37	0.000231716	0.00117513	cis_pQTLs
FUT5	OID01492_ENSG00000130383	19:5848000:T:C	rs2608894	4.27239e-06	0.121175	19_5848000_44073	19	5848000	t	c	-0.4345	0.0288	-50.63	1.02724e-22	1.68993e-21	cis_pQTLs
FUT5	OID01492_ENSG00000130383	19:5919912:C:CA	rs5826910	9.26518e-06	-0.0972581	19_5919912_44681	19	5919912	ca	c	-0.1431	0.0281	-6.45	0.00158052	0.00696773	cis_pQTLs
REN	OID00423_ENSG00000143839	1:204148649:G:A	rs193280350	1.03792e-17	0.788172	1_204148649_997255	1	204148649	a	g	1.1989	0.15	-14.88	3.44904e-07	2.55646e-06	cis_pQTLs
IGFBP7	OID00638_ENSG00000163453	4:57925402:T:C	rs11947115	2.45935e-12	0.112649	4_57925402_361680	4	57925402	t	c	-0.2104	0.0259	-15.4	2.05052e-07	1.57168e-06	cis_pQTLs
IGFBP7	OID00638_ENSG00000163453	4:57951468:G:A	rs2412776	2.07209e-19	-0.175894	4_57951468_361932	4	57951468	a	g	-0.3742	0.0294	-36.42	1.52404e-16	1.97685e-15	cis_pQTLs
IGFBP7	OID00638_ENSG00000163453	4:58010816:G:A	rs77746694	2.32106e-09	-0.112413	4_58010816_362251	4	58010816	a	g	-0.1998	0.0276	-12.36	4.28667e-06	2.74063e-05	cis_pQTLs
TNFRSF1A	OID00649_ENSG00000067182	12:6442643:C:T	rs4149584	6.31545e-29	-0.39893	12_6442643_39970	12	6442643	t	c	-0.5351	0.0899	-8.57	0.000189713	0.000980545	cis_pQTLs
SIRPA	OID00628_ENSG00000198053	20:1895317:C:T	rs66591681	1.97745e-05	-0.234377	20_1895317_12351	20	1895317	t	c	-1.1994	0.0153	-1336.79	0	0	cis_pQTLs
SIRPA	OID00628_ENSG00000198053	20:1896244:A:G	rs6136376	1.71746e-43	-0.749231	20_1896244_12392	20	1896244	a	g	1.2114	0.0153	-1354.45	0	0	cis_pQTLs
ACP5	OID00606_ENSG00000102575	19:11671304:C:T	rs35863302	2.60803e-12	0.141182	19_11671304_83589	19	11671304	t	c	0.1791	0.0295	-8.88	0.000139144	0.000730372	cis_pQTLs
ACP5	OID00606_ENSG00000102575	19:11687351:C:T	rs2305799	9.13095e-98	-0.658929	19_11687351_83690	19	11687351	t	c	-0.4758	0.0364	-38.28	2.37251e-17	3.29949e-16	cis_pQTLs
GP1BA	OID01234_ENSG00000185245	17:4850312:G:C	rs1859433	5.05191e-08	0.159971	17_4850312_35395	17	4850312	c	g	0.2861	0.0502	-7.91	0.000367055	0.00180714	cis_pQTLs
SERPINA12	OID00422_ENSG00000165953	14:94965784:T:C	rs57994207	7.77576e-20	-0.848758	14_94965784_449170	14	94965784	t	c	-0.5341	0.107	-6.23	0.00196945	0.00862594	cis_pQTLs
SERPINA12	OID00422_ENSG00000165953	14:94966620:T:C	rs57482184	7.45912e-06	-0.188664	14_94966620_449175	14	94966620	t	c	-0.1528	0.0299	-6.49	0.00151855	0.00671647	cis_pQTLs
SERPINA12	OID00422_ENSG00000165953	14:94975887:C:T	rs60189618	1.14941e-20	0.45743	14_94975887_449238	14	94975887	t	c	0.4456	0.0447	-22.64	1.47087e-10	1.38755e-09	cis_pQTLs
SERPINA12	OID00422_ENSG00000165953	14:94976214:G:T	rs17825828	0.000136509	0.151464	14_94976214_449240	14	94976214	t	g	0.1369	0.0253	-7.21	0.000739157	0.00346223	cis_pQTLs
SERPINA12	OID00422_ENSG00000165953	14:94996734:GT:G	rs34825443	1.25792e-178	0.784778	14_94996734_449375	14	94996734	g	gt	0.3169	0.0289	-27.17	1.58569e-12	1.65822e-11	cis_pQTLs
FABP4	OID00589_ENSG00000170323	8:82409004:G:A	rs6473282	3.31665e-09	-0.132103	8_82409004_531684	8	82409004	a	g	-0.1519	0.0341	-5.08	0.00621991	0.0255813	cis_pQTLs
PI3	OID00609_ENSG00000124102	20:43805251:ACTT:A	rs147686536	7.41859e-33	0.320793	20_43805251_234994	20	43805251	a	actt	0.3728	0.0308	-32.96	4.84902e-15	5.84047e-14	cis_pQTLs
CCL17	OID00439_ENSG00000102970	16:57444002:T:G	rs16956811	8.64992e-38	0.540289	16_57444002_283159	16	57444002	t	g	-0.446	0.0471	-20.57	1.16563e-09	9.88957e-09	cis_pQTLs
CCL17	OID00439_ENSG00000102970	16:57444396:T:C	rs223897	7.64691e-18	-0.273393	16_57444396_283161	16	57444396	t	c	0.1584	0.0281	-7.74	0.000435072	0.00211881	cis_pQTLs
CCL17	OID00439_ENSG00000102970	16:57446007:C:T	rs223827	2.00222e-06	0.142915	16_57446007_283173	16	57446007	t	c	-0.197	0.0249	-14.64	4.38459e-07	3.21457e-06	cis_pQTLs
PRTN3	OID00618_ENSG00000196415	19:836043:T:C	rs10425544	5.26389e-10	0.329589	19_836043_6267	19	836043	t	c	-0.5991	0.0269	-109.08	4.23797e-48	1.21639e-46	cis_pQTLs
PRTN3	OID00618_ENSG00000196415	19:839158:T:C	rs12052108	0.000119978	0.196766	19_839158_6322	19	839158	t	c	-0.594	0.0281	-98.54	1.60185e-43	4.40999e-42	cis_pQTLs
LILRB2	OID01296_ENSG00000131042	19:54775389:C:T	rs7254645	2.34678e-17	0.261962	19_54775389_347934	19	54775389	t	c	-0.1552	0.0249	-9.32	8.96139e-05	0.00048943	cis_pQTLs
LILRB2	OID01296_ENSG00000131042	19:54779455:C:T	rs444004	2.36677e-05	-0.199016	19_54779455_347972	19	54779455	t	c	-0.7118	0.0278	-143.65	4.10769e-63	1.38532e-61	cis_pQTLs
LILRB2	OID01296_ENSG00000131042	19:54783077:C:G	rs7250635	1.16057e-16	0.324816	19_54783077_348022	19	54783077	c	g	0.1455	0.0251	-8.19	0.000277414	0.00138604	cis_pQTLs
LILRB2	OID01296_ENSG00000131042	19:54784130:T:C	rs383369	2.31579e-09	-0.313592	19_54784130_348033	19	54784130	t	c	0.5423	0.0292	-76.11	8.82769e-34	1.87941e-32	cis_pQTLs
LILRB2	OID01296_ENSG00000131042	19:54793250:G:T	rs798889	4.0074e-21	-0.244619	19_54793250_348107	19	54793250	t	g	-0.386	0.0296	-38.1	2.8404e-17	3.9099e-16	cis_pQTLs
LILRA5	OID01155_ENSG00000187116	19:54813762:T:C	rs651279	5.69022e-65	-0.314833	19_54813762_348374	19	54813762	t	c	0.2459	0.0256	-21.04	7.28524e-10	6.34051e-09	cis_pQTLs
SIGLEC7	OID01160_ENSG00000168995	19:51627766:T:G	rs2673908	1.57333e-07	-0.0898914	19_51627766_321995	19	51627766	t	g	0.1324	0.0245	-7.16	0.000777055	0.00361464	cis_pQTLs
SIGLEC7	OID01160_ENSG00000168995	19:51642784:G:T	rs12983058	2.128e-08	0.128423	19_51642784_322086	19	51642784	t	g	0.2856	0.0259	-27.48	1.16302e-12	1.23537e-11	cis_pQTLs
SIGLEC7	OID01160_ENSG00000168995	19:51646140:G:C	rs140185670	9.85999e-16	-0.33254	19_51646140_322102	19	51646140	c	g	-0.6089	0.0482	-35.78	2.8903e-16	3.71335e-15	cis_pQTLs
ICAM1	OID01230_ENSG00000090339	19:10392638:G:C	rs12462944	1.29316e-147	0.528262	19_10392638_75990	19	10392638	c	g	-1.1172	0.0171	-924.3	0	0	cis_pQTLs
ICAM1	OID01230_ENSG00000090339	19:10394792:G:A	rs1799969	1.0514e-52	-0.351199	19_10394792_76005	19	10394792	a	g	-0.8468	0.0366	-117.69	7.72471e-52	2.3157e-50	cis_pQTLs
ICAM1	OID01230_ENSG00000090339	19:10399375:T:G	rs281438	2.17997e-08	0.111461	19_10399375_76032	19	10399375	t	g	-0.8131	0.0234	-264.18	1.85389e-115	1.13677e-113	cis_pQTLs
ICAM1	OID01230_ENSG00000090339	19:10467565:C:T	rs12720307	5.01752e-06	-0.110604	19_10467565_76451	19	10467565	t	c	0.3502	0.0351	-22.71	1.37143e-10	1.30285e-09	cis_pQTLs
ICAM1	OID01230_ENSG00000090339	19:10549387:G:T	rs141594883	7.85094e-08	0.371555	19_10549387_76841	19	10549387	t	g	0.4225	0.0929	-5.27	0.00514361	0.0214821	cis_pQTLs
APOM	OID01221_ENSG00000204444	6:31622043:T:G	rs1266078	2.14393e-31	-0.708473	6_31622043_224115	6	31622043	t	g	0.4434	0.0704	-9.53	7.26396e-05	0.000404921	cis_pQTLs
SIRPB1	OID01430_ENSG00000101307	20:1496473:C:A	rs976192	6.89475e-10	0.144775	20_1496473_10034	20	1496473	a	c	0.3623	0.0252	-46.29	7.87968e-21	1.26544e-19	cis_pQTLs
SIRPB1	OID01430_ENSG00000101307	20:1538379:C:T	rs73604175	3.86718e-53	0.445816	20_1538379_10283	20	1538379	t	c	0.3831	0.0365	-25.05	1.32106e-11	1.32008e-10	cis_pQTLs
SIRPB1	OID01430_ENSG00000101307	20:1559259:C:T	rs2746603	8.05122e-23	0.232427	20_1559259_10406	20	1559259	t	c	-0.8877	0.0371	-125.94	2.01815e-55	6.6402e-54	cis_pQTLs
SIRPB1	OID01430_ENSG00000101307	20:1597175:C:A	rs79462675	1.02292e-212	-0.697996	20_1597175_10497	20	1597175	a	c	-0.9199	0.034	-160.68	1.6503e-70	6.36072e-69	cis_pQTLs
CASP3	OID00630_ENSG00000164305	4:185567962:A:G	rs4647609	2.04992e-14	-0.0967465	4_185567962_1123990	4	185567962	a	g	0.1604	0.0353	-5.25	0.00524752	0.0218485	cis_pQTLs
IL1R1	OID00613_ENSG00000115594	2:102651670:G:A	rs4851533	8.02638e-15	0.130766	2_102651670_581587	2	102651670	a	g	0.1009	0.0247	-4.36	0.0127784	0.0498209	cis_pQTLs
IL1R1	OID00613_ENSG00000115594	2:102735809:T:A	rs4603782	1.5317e-10	-0.124594	2_102735809_582128	2	102735809	a	t	-0.1153	0.0275	-4.58	0.0102549	0.0406878	cis_pQTLs
IGFBP3	OID01255_ENSG00000146674	7:46723510:T:C	rs856563	1.37644e-12	0.127155	7_46723510_317177	7	46723510	t	c	-0.1164	0.0256	-5.27	0.00514361	0.0214821	cis_pQTLs
TYRO3	OID01190_ENSG00000092445	15:41836645:CTTT:C	rs539735749	8.71813e-28	-0.226463	15_41836645_121342	15	41836645	cttt	c	0.1066	0.0258	-4.44	0.0117959	0.0462579	cis_pQTLs
IL16	OID00434_ENSG00000172349	15:81600451:T:G	rs4778639	8.4602e-149	-1.03542	15_81600451_341057	15	81600451	t	g	0.6805	0.042	-58.35	4.5595e-26	8.09311e-25	cis_pQTLs
IL1RL2	OID00400_ENSG00000115598	2:102796426:A:T	rs3917331	1.29023e-13	-0.428525	2_102796426_582506	2	102796426	a	t	0.381	0.0473	-15.09	2.79574e-07	2.09525e-06	cis_pQTLs
IL1RL2	OID00400_ENSG00000115598	2:102804035:C:A	rs2241132	1.3696e-12	-0.401118	2_102804035_582557	2	102804035	a	c	-0.2437	0.0366	-10.54	2.64567e-05	0.000152522	cis_pQTLs
MSMB	OID01469_ENSG00000138294	10:51549496:T:C	rs10993994	0	0.875106	10_51549496_309311	10	51549496	t	c	-0.9821	0.0189	-588.38	2.94994e-256	6.63244e-254	cis_pQTLs
MSMB	OID01469_ENSG00000138294	10:51558125:T:C	rs7076948	3.76488e-05	0.0880179	10_51558125_309371	10	51558125	t	c	0.2059	0.0255	-15.17	2.58079e-07	1.95589e-06	cis_pQTLs
MSMB	OID01469_ENSG00000138294	10:51593354:G:A	rs7085433	1.94265e-06	-0.135832	10_51593354_309510	10	51593354	a	g	-0.1999	0.0405	-6.1	0.00224287	0.00969753	cis_pQTLs
CXCL16	OID00601_ENSG00000161921	17:4641369:G:C	rs60894000	1.56939e-13	0.209546	17_4641369_34021	17	4641369	c	g	0.1413	0.0249	-7.83	0.000397625	0.00194347	cis_pQTLs
CXCL16	OID00601_ENSG00000161921	17:4667029:C:T	rs12450565	1.05362e-09	-0.126301	17_4667029_34205	17	4667029	t	c	-0.2034	0.0303	-10.74	2.16609e-05	0.000127601	cis_pQTLs
TIMP4	OID00585_ENSG00000157150	3:12097669:G:T	rs12629034	3.84e-16	0.208157	3_12097669_89171	3	12097669	t	g	0.3575	0.0363	-22.15	2.40092e-10	2.21838e-09	cis_pQTLs
TIMP4	OID00585_ENSG00000157150	3:12134740:A:G	rs184262	2.27564e-28	0.328225	3_12134740_89376	3	12134740	a	g	-0.4847	0.0316	-52.45	1.66439e-23	2.77192e-22	cis_pQTLs
TIMP4	OID00585_ENSG00000157150	3:12336507:G:A	rs11709077	2.71441e-06	-0.145178	3_12336507_90447	3	12336507	a	g	-0.2888	0.0391	-12.79	2.78852e-06	1.84398e-05	cis_pQTLs
TREML2	OID00588_ENSG00000112195	6:41166154:G:C	rs77704965	1.50956e-89	-0.47662	6_41166154_303964	6	41166154	c	g	0.6888	0.0353	-84.28	2.49839e-37	5.81092e-36	cis_pQTLs
TREML2	OID00588_ENSG00000112195	6:41168337:A:C	rs4714431	3.76796e-21	0.15081	6_41168337_303980	6	41168337	a	c	-0.3262	0.0254	-37.07	7.95616e-17	1.06266e-15	cis_pQTLs
CHI3L1	OID00633_ENSG00000133048	1:203129787:T:G	rs12138603	7.85198e-11	-0.123544	1_203129787_991088	1	203129787	t	g	0.4829	0.024	-89.46	1.4061e-39	3.57892e-38	cis_pQTLs
CHI3L1	OID00633_ENSG00000133048	1:203161282:TC:T	rs11339454	0.000207908	0.108213	1_203161282_991276	1	203161282	t	tc	0.9118	0.0334	-163.13	1.4241e-71	5.82156e-70	cis_pQTLs
TNC	OID01265_ENSG00000041982	9:117775803:A:G	rs10817700	5.05196e-07	-0.122361	9_117775803_564405	9	117775803	a	g	0.2005	0.0261	-13.83	9.85615e-07	6.99787e-06	cis_pQTLs
TNC	OID01265_ENSG00000041982	9:117982057:C:G	rs10982616	0.00021902	-0.095294	9_117982057_565821	9	117982057	c	g	0.147	0.0264	-7.61	0.000495472	0.00238711	cis_pQTLs
BOC	OID00386_ENSG00000144857	3:112991959:C:T	rs11710894	3.15154e-21	0.193816	3_112991959_656403	3	112991959	t	c	0.1812	0.0326	-7.57	0.000515692	0.00247569	cis_pQTLs
TNFRSF11B	OID00571_ENSG00000164761	8:119438575:C:T	rs4876833	1.70887e-06	0.0896539	8_119438575_730046	8	119438575	t	c	0.1272	0.026	-5.99	0.00250366	0.0107906	cis_pQTLs
TNFRSF11B	OID00571_ENSG00000164761	8:120097144:A:G	rs2450064	0.000399031	0.0970081	8_120097144_734028	8	120097144	a	g	-0.1746	0.0253	-11.32	1.21279e-05	7.30383e-05	cis_pQTLs
ROR1	OID01209_ENSG00000185483	1:64614011:T:C	rs6588083	6.90282e-63	-0.2762	1_64614011_360589	1	64614011	t	c	0.4327	0.0328	-39.09	1.05543e-17	1.49871e-16	cis_pQTLs
ROR1	OID01209_ENSG00000185483	1:64617327:G:A	rs2762835	1.41322e-19	-0.132784	1_64617327_360604	1	64617327	a	g	-0.1965	0.0292	-10.77	2.10208e-05	0.000124373	cis_pQTLs
CHIT1	OID00605_ENSG00000133063	1:203062754:A:AAAACT	rs140791468	4.94526e-07	0.0977302	1_203062754_990763	1	203062754	a	aaaact	-0.1887	0.0273	-11.3	1.23729e-05	7.41826e-05	cis_pQTLs
CHIT1	OID00605_ENSG00000133063	1:203174670:G:C	rs2486950	0	-1.03665	1_203174670_991349	1	203174670	c	g	-1.0861	0.0246	-423.84	8.48451e-185	7.6304e-183	cis_pQTLs
CHIT1	OID00605_ENSG00000133063	1:203196215:C:T	rs3766536	1.43145e-09	0.143066	1_203196215_991475	1	203196215	t	c	0.2737	0.0325	-16.44	7.24768e-08	5.78527e-07	cis_pQTLs
CHIT1	OID00605_ENSG00000133063	1:203200313:G:A	rs111604248	4.66025e-35	0.476203	1_203200313_991509	1	203200313	a	g	0.8102	0.0471	-65.67	3.01913e-29	5.57918e-28	cis_pQTLs
CD163	OID00577_ENSG00000177575	12:7769776:G:A	ss1388046174	2.98085e-08	-0.156049	12_7769776_47120	12	7769776	a	g	-0.1984	0.0411	-5.86	0.00285124	0.0122495	cis_pQTLs
CCL5	OID01246_ENSG00000161570	17:34191406:T:C	rs2291299	3.45445e-28	-0.16403	17_34191406_186086	17	34191406	t	c	0.2126	0.0319	-10.55	2.61935e-05	0.000151652	cis_pQTLs
PAM	OID01256_ENSG00000145730	5:101145969:T:A	rs116518714	1.53135e-08	-0.273616	5_101145969_566798	5	101145969	a	t	-0.3137	0.0758	-4.46	0.0115624	0.0454741	cis_pQTLs
PAM	OID01256_ENSG00000145730	5:101678639:C:CA	rs550521017	1.05131e-06	0.0755308	5_101678639_570225	5	101678639	ca	c	0.2878	0.0272	-25.51	8.33965e-12	8.45879e-11	cis_pQTLs
PAM	OID01256_ENSG00000145730	5:102172496:G:A	rs6886411	4.31681e-05	-0.127021	5_102172496_573572	5	102172496	a	g	-0.2752	0.053	-6.68	0.00125578	0.00562805	cis_pQTLs
PAM	OID01256_ENSG00000145730	5:102345882:A:C	rs34596924	6.06248e-30	0.291326	5_102345882_574307	5	102345882	a	c	-0.6837	0.0372	-74.67	3.7259e-33	7.61551e-32	cis_pQTLs
PAM	OID01256_ENSG00000145730	5:102535528:T:C	rs74643044	2.23168e-99	-0.736166	5_102535528_575323	5	102535528	t	c	0.9577	0.0556	-65.83	2.57273e-29	4.8203e-28	cis_pQTLs
PAM	OID01256_ENSG00000145730	5:102620108:C:A	rs146172211	4.63944e-14	-0.529586	5_102620108_575700	5	102620108	a	c	-0.5322	0.0699	-13.59	1.25296e-06	8.84946e-06	cis_pQTLs
RELT	OID01489_ENSG00000054967	11:73086303:A:G	rs876480	1.9971e-08	0.171982	11_73086303_423590	11	73086303	a	g	-0.4031	0.0295	-41.71	7.68382e-19	1.11457e-17	cis_pQTLs
RELT	OID01489_ENSG00000054967	11:73100320:C:G	rs11826909	0.000334384	0.103132	11_73100320_423649	11	73100320	c	g	-0.3518	0.0282	-35.03	6.11877e-16	7.71423e-15	cis_pQTLs
RELT	OID01489_ENSG00000054967	11:73168269:A:AT	rs113172303	5.16513e-24	0.228995	11_73168269_423959	11	73168269	a	at	-0.4881	0.0379	-37.26	6.57942e-17	8.87564e-16	cis_pQTLs
GDF15	OID00595_ENSG00000130513	19:18498246:G:A	rs3787023	2.39268e-20	0.158735	19_18498246_127797	19	18498246	a	g	0.2914	0.024	-33.11	4.17359e-15	5.07223e-14	cis_pQTLs
GDF15	OID00595_ENSG00000130513	19:18503167:TG:T	rs34345957	3.1071e-65	0.465039	19_18503167_127836	19	18503167	t	tg	0.4003	0.0344	-30.63	4.98379e-14	5.79581e-13	cis_pQTLs
SPINT1	OID01470_ENSG00000166145	15:41145919:C:T	rs17658212	3.17929e-24	-0.393147	15_41145919_117300	15	41145919	t	c	-0.3421	0.0512	-10.64	2.3939e-05	0.000139197	cis_pQTLs
CCL14	OID01292_ENSG00000213494	17:33864830:T:A	rs8070030	8.43392e-05	-0.063434	17_33864830_184240	17	33864830	a	t	-0.1212	0.0281	-4.81	0.00814786	0.0332068	cis_pQTLs
CCL14	OID01292_ENSG00000213494	17:34311387:T:C	rs16971802	7.07044e-09	0.230202	17_34311387_186858	17	34311387	t	c	0.5312	0.055	-21.35	5.34334e-10	4.74221e-09	cis_pQTLs
CCL14	OID01292_ENSG00000213494	17:34318119:G:A	rs9899684	1.11559e-07	-0.162027	17_34318119_186891	17	34318119	a	g	-0.5597	0.0436	-36.98	8.70543e-17	1.15134e-15	cis_pQTLs
CCL14	OID01292_ENSG00000213494	17:34322110:G:A	rs56368570	7.92935e-46	-0.568326	17_34322110_186925	17	34322110	a	g	-1.0696	0.0505	-98.78	1.26006e-43	3.54129e-42	cis_pQTLs
TGFBI	OID01291_ENSG00000120708	5:135384443:A:G	rs916951	1.78409e-76	-0.357422	5_135384443_775895	5	135384443	a	g	0.4432	0.0239	-76.1	8.91641e-34	1.87941e-32	cis_pQTLs
TGFBI	OID01291_ENSG00000120708	5:135404660:T:G	rs10051650	6.01045e-23	0.205509	5_135404660_776003	5	135404660	t	g	-0.377	0.0266	-45.01	2.83404e-20	4.34445e-19	cis_pQTLs
CCL3	OID00440_ENSG00000006075	17:34358702:C:T	rs58231636	0.000243506	-0.205315	17_34358702_187194	17	34358702	t	c	0.35	0.0534	-10.25	3.53575e-05	0.00019957	cis_pQTLs
FAP	OID01282_ENSG00000078098	2:163077840:G:C	rs74378743	8.09306e-22	0.701786	2_163077840_913611	2	163077840	c	g	0.7282	0.1341	-7.25	0.000710174	0.00336149	cis_pQTLs
FSTL3	OID01471_ENSG00000070404	19:662431:T:C	rs4919882	1.51359e-11	0.108752	19_662431_4544	19	662431	t	c	-0.1645	0.0348	-5.64	0.00355287	0.0150718	cis_pQTLs
CST6	OID01437_ENSG00000175315	11:65765552:G:A	rs72930945	3.37893e-32	0.776346	11_65765552_382893	11	65765552	a	g	0.5726	0.0758	-13.36	1.57698e-06	1.09657e-05	cis_pQTLs
LGALS4	OID00626_ENSG00000171747	19:39230350:CT:C	rs369516427	2.31705e-26	-0.243428	19_39230350_242556	19	39230350	ct	c	0.1281	0.0252	-6.43	0.00161245	0.00708533	cis_pQTLs
IDUA	OID00393_ENSG00000127415	4:843630:C:T	rs571586422	1.73981e-09	-0.177366	4_843630_5551	4	843630	t	c	-0.3373	0.0301	-28.38	4.72849e-13	5.14414e-12	cis_pQTLs
IDUA	OID00393_ENSG00000127415	4:848163:C:T	rs62295555	2.8217e-05	0.168737	4_848163_5590	4	848163	t	c	0.4258	0.0457	-19.9	2.27793e-09	1.88523e-08	cis_pQTLs
IDUA	OID00393_ENSG00000127415	4:975137:T:C	rs4690163	5.28492e-14	0.212277	4_975137_6520	4	975137	t	c	-0.5964	0.0233	-143.8	3.53552e-63	1.22293e-61	cis_pQTLs
IDUA	OID00393_ENSG00000127415	4:980896:C:A	rs11248061	5.2209e-25	0.295884	4_980896_6551	4	980896	a	c	0.4636	0.0239	-82.99	9.07613e-37	2.0752e-35	cis_pQTLs
IDUA	OID00393_ENSG00000127415	4:981743:C:T	rs147498923	1.48752e-05	0.352389	4_981743_6555	4	981743	t	c	0.7272	0.1214	-8.67	0.000171659	0.000894085	cis_pQTLs
IDUA	OID00393_ENSG00000127415	4:1001797:C:T	rs10010999	3.97379e-09	-0.122604	4_1001797_6721	4	1001797	t	c	-0.2294	0.0244	-20.24	1.62136e-09	1.35852e-08	cis_pQTLs
IDUA	OID00393_ENSG00000127415	4:1007324:CT:C	rs59933999	3.3946e-17	1.26492	4_1007324_6758	4	1007324	ct	c	-0.4324	0.0247	-67.79	3.62391e-30	6.98379e-29	cis_pQTLs
IDUA	OID00393_ENSG00000127415	4:1010077:T:C	rs35654957	5.1962e-09	-0.866137	4_1010077_6782	4	1010077	t	c	-0.3978	0.0248	-57.18	1.46907e-25	2.57373e-24	cis_pQTLs
TIE1	OID01270_ENSG00000066056	1:43767268:T:C	rs6690243	2.90904e-29	0.188664	1_43767268_250346	1	43767268	t	c	-0.2374	0.0249	-20.75	9.7362e-10	8.31274e-09	cis_pQTLs
FCGR3B	OID01219_ENSG00000162747	1:161623341:C:A	rs4092450	4.89421e-26	-0.435441	1_161623341_755561	1	161623341	a	c	-0.1827	0.0301	-8.89	0.00013776	0.000725929	cis_pQTLs
COCH	OID01418_ENSG00000100473	14:31190795:T:TA	rs34911616	1.58758e-06	0.175909	14_31190795_71460	14	31190795	t	ta	-0.3955	0.0567	-11.51	1.00293e-05	6.12196e-05	cis_pQTLs
COCH	OID01418_ENSG00000100473	14:31316755:T:C	rs41427246	1.97848e-27	-0.189354	14_31316755_72265	14	31316755	t	c	0.1741	0.0251	-11.36	1.16524e-05	7.04891e-05	cis_pQTLs
COCH	OID01418_ENSG00000100473	14:31328013:G:A	rs35433064	6.34961e-29	0.301947	14_31328013_72338	14	31328013	a	g	0.474	0.0365	-37.79	3.87268e-17	5.27701e-16	cis_pQTLs
COL18A1	OID01271_ENSG00000182871	21:46876580:C:T	rs8133886	3.59363e-05	-0.0856778	21_46876580_212404	21	46876580	t	c	-0.1968	0.0264	-13.03	2.19353e-06	1.50206e-05	cis_pQTLs
COL18A1	OID01271_ENSG00000182871	21:46917975:G:A	rs28434474	1.83714e-05	-0.0999038	21_46917975_212857	21	46917975	a	g	-0.2444	0.0297	-15.74	1.4595e-07	1.13807e-06	cis_pQTLs
COL18A1	OID01271_ENSG00000182871	21:46930092:G:A	rs144147445	6.66071e-15	-0.526569	21_46930092_213018	21	46930092	a	g	-1.3171	0.0947	-43.26	1.63088e-19	2.4445e-18	cis_pQTLs
MET	OID01238_ENSG00000105976	7:116296896:C:T	rs437	1.99227e-06	-0.0946068	7_116296896_694913	7	116296896	t	c	-0.1504	0.0273	-7.45	0.000581442	0.00277161	cis_pQTLs
TNFRSF1B	OID00567_ENSG00000028137	1:12253062:G:A	rs5746026	5.88629e-17	-0.276275	1_12253062_75396	1	12253062	a	g	-0.489	0.062	-14.5	5.04348e-07	3.67765e-06	cis_pQTLs
PLAU	OID00631_ENSG00000122861	10:75689923:CA:C	rs11312783	2.93077e-11	-0.113089	10_75689923_457158	10	75689923	ca	c	0.1683	0.0254	-10.49	2.78132e-05	0.00015966	cis_pQTLs
OSMR	OID01300_ENSG00000145623	5:38913664:A:T	rs13164940	2.73596e-15	-0.200803	5_38913664_248958	5	38913664	a	t	-0.1961	0.0301	-10.12	4.02661e-05	0.000226329	cis_pQTLs
OSMR	OID01300_ENSG00000145623	5:38999995:A:T	rs72732754	1.86603e-05	0.0920825	5_38999995_249374	5	38999995	a	t	0.1688	0.0286	-8.45	0.0002139	0.00108887	cis_pQTLs
CPB1	OID00632_ENSG00000153002	3:148568358:G:A	rs9839040	1.5922e-05	0.110028	3_148568358_854314	3	148568358	a	g	0.2112	0.0273	-14.01	8.23255e-07	5.90729e-06	cis_pQTLs
FCRL1	OID01126_ENSG00000163534	1:157770241:C:T	rs2050568	2.53481e-76	0.345919	1_157770241_732381	1	157770241	t	c	0.2398	0.0243	-22.19	2.30678e-10	2.1461e-09	cis_pQTLs
THBS2	OID00427_ENSG00000186340	6:169514319:T:A	rs73036152	0.000281585	0.0960978	6_169514319_1045524	6	169514319	a	t	0.261	0.0335	-14.15	7.15703e-07	5.16302e-06	cis_pQTLs
THBS2	OID00427_ENSG00000186340	6:169617889:G:A	rs73043837	6.60514e-109	0.688095	6_169617889_1046300	6	169617889	a	g	0.7904	0.038	-95.5	3.34871e-42	9.03481e-41	cis_pQTLs
MBL2	OID01243_ENSG00000165471	10:54536839:T:G	rs7899547	0	0.92439	10_54536839_325715	10	54536839	t	g	-0.9477	0.0202	-478.04	2.45395e-208	3.6782e-206	cis_pQTLs
NID1	OID01250_ENSG00000116962	1:236207014:C:T	rs2385055	3.72536e-06	0.0890128	1_236207014_1181491	1	236207014	t	c	0.1216	0.0284	-4.74	0.00873865	0.0352947	cis_pQTLs
NID1	OID01250_ENSG00000116962	1:236283207:G:A	rs76275565	1.00208e-09	-0.401819	1_236283207_1182006	1	236283207	a	g	-0.561	0.1082	-6.66	0.00128115	0.00572274	cis_pQTLs
WFIKKN2	OID01440_ENSG00000173714	17:48909608:C:A	rs4533326	2.141e-212	-0.515678	17_48909608_261770	17	48909608	a	c	-0.5731	0.0242	-123.36	2.66338e-54	8.35557e-53	cis_pQTLs
WFIKKN2	OID01440_ENSG00000173714	17:48917609:C:T	rs36031777	8.76352e-11	0.287697	17_48917609_261823	17	48917609	t	c	0.8274	0.0783	-25.35	9.78667e-12	9.8524e-11	cis_pQTLs
CD209	OID01491_ENSG00000090659_9:136137106:G:A	9:136137106:G:A	rs687289	1.22436e-178	0.759062	9_136137106_666031	9	136137106	a	g	0.8293	0.0224	-299.76	6.54465e-131	4.20416e-129	trans_pQTLs
TCN2	OID01259_ENSG00000185339_19:8386059:T:G	19:8386059:T:G	rs4147647	1.27566e-12	0.12851	19_8386059_62912	19	8386059	t	g	-0.6155	0.0689	-18.38	1.04152e-08	8.51521e-08	trans_pQTLs
FCN2	OID01290_ENSG00000160339_11:114390447:T:G	11:114385514:G:A	rs7951844	5.62493e-29	-0.468705	11_114385514_666163	11	114385514	a	g	-0.3856	0.0363	-25.68	7.03587e-12	7.19044e-11	trans_pQTLs
FCN2	OID01290_ENSG00000160339_11:114390447:T:G	11:114387956:G:A	rs7117324	6.95894e-06	0.120319	11_114387956_666177	11	114387956	a	g	0.1847	0.0259	-12.03	5.96262e-06	3.7412e-05	trans_pQTLs
ADM	OID00381_ENSG00000148926_4:187157458:T:G	4:187157458:T:G	rs4253252	6.99293e-12	-0.124214	4_187157458_1135589	4	187157458	t	g	0.1913	0.0246	-14.17	7.01532e-07	5.08799e-06	trans_pQTLs
ENG	OID01254_ENSG00000106991_9:136149709:AC:A	9:136149709:AC:A	rs8176643	2.33213e-24	-0.325156	9_136149709_666195	9	136149709	a	ac	-0.236	0.0329	-12.14	5.34152e-06	3.38296e-05	trans_pQTLs
CD109	OID01447_ENSG00000156535_9:136128000:G:C	9:136128000:G:C	rs10901252	3.05893e-15	0.339551	9_136128000_665893	9	136128000	c	g	0.2888	0.0499	-8.14	0.000291637	0.00144639	trans_pQTLs
AGER	OID00412_ENSG00000204305_9:134422439:G:A	9:134422439:G:A	rs11243419	3.62478e-08	-0.0999071	9_134422439_655580	9	134422439	a	g	-0.2196	0.0275	-14.84	3.5898e-07	2.64625e-06	trans_pQTLs
BCAM	OID01429_ENSG00000187244_9:136131415:C:T	9:136131461:G:A	rs8176741	7.38666e-17	0.390446	9_136131461_665942	9	136131461	a	g	0.3307	0.0493	-10.69	2.27715e-05	0.00013356	trans_pQTLs
BCAM	OID01429_ENSG00000187244_9:136131415:C:T	9:136137065:A:G	rs687621	6.90097e-06	0.125634	9_136137065_666029	9	136137065	a	g	-0.1433	0.0265	-7.18	0.000761668	0.00355533	trans_pQTLs
B4GALT1	OID01421_ENSG00000086062_19:52342669:T:G	19:52342669:T:G	rs10407041	1.03501e-09	-0.110649	19_52342669_326988	19	52342669	t	g	0.1936	0.0266	-12.51	3.68957e-06	2.37011e-05	trans_pQTLs
DKK3	OID01407_ENSG00000050165_12:104136288:C:T	12:104051407:G:A	rs703632	2.34427e-10	-0.163672	12_104051407_591283	12	104051407	a	g	-0.1159	0.0258	-5.15	0.0057994	0.0239248	trans_pQTLs
CNTN4	OID01476_ENSG00000144619_11:126233669:G:C	11:126233669:G:C	rs7952602	2.8476e-07	-0.0931369	11_126233669_735332	11	126233669	c	g	-0.1775	0.0357	-6.17	0.00209124	0.00910025	trans_pQTLs
CCL21	OID01427_ENSG00000137077_3:132250027:G:C	3:132250027:G:C	rs3816529	9.54972e-22	-0.172913	3_132250027_765462	3	132250027	c	g	-0.6048	0.0379	-56.62	2.57185e-25	4.39169e-24	trans_pQTLs
PDCD1LG2	OID00458_ENSG00000197646_3:98380726:G:A	3:98380726:G:A	rs10804683	3.36755e-52	-0.390913	3_98380726_571805	3	98380726	a	g	-0.1358	0.025	-7.24	0.000717312	0.0033834	trans_pQTLs
CTSZ	OID00643_ENSG00000101160_12:102217720:C:A	12:102091017:G:T	rs3809260	8.22236e-09	0.167616	12_102091017_580540	12	102091017	t	g	0.2526	0.0254	-22.61	1.51566e-10	1.41988e-09	trans_pQTLs
CTSZ	OID00643_ENSG00000101160_12:102217720:C:A	12:102217720:C:A	rs10860794	4.02652e-11	-0.206999	12_102217720_581214	12	102217720	a	c	-0.3619	0.0265	-41.62	8.40744e-19	1.20656e-17	trans_pQTLs
MFGE8	OID01403_ENSG00000140545_11:60008151:T:C	11:60008151:T:C	rs1019671	5.73549e-11	0.118688	11_60008151_354035	11	60008151	t	c	-0.1306	0.0255	-6.53	0.00145901	0.00647434	trans_pQTLs
CCL15	OID00629_ENSG00000267596_19:49206462:C:T	19:49206462:C:T	rs681343	2.93613e-07	-0.0930327	19_49206462_305497	19	49206462	t	c	-0.2344	0.0242	-21.47	4.73912e-10	4.23382e-09	trans_pQTLs
CLEC11A	OID01416_ENSG00000105472_16:540258:G:C	16:540258:G:C	rs7206760	2.98989e-08	0.100517	16_540258_3356	16	540258	c	g	0.2601	0.0466	-7.62	0.000490542	0.00238036	trans_pQTLs
GRN	OID00579_ENSG00000030582_1:109817590:G:T	1:109817590:G:T	rs12740374	3.47235e-114	-0.395968	1_109817590_614452	1	109817590	t	g	-0.827	0.0267	-209.99	6.34602e-92	3.29261e-90	trans_pQTLs
GRN	OID00579_ENSG00000030582_10:73549436:A:G	10:73582752:T:A	rs727415	3.84889e-08	-0.179626	10_73582752_447343	10	73582752	a	t	-0.2318	0.0276	-16.36	7.85131e-08	6.23025e-07	trans_pQTLs
GRN	OID00579_ENSG00000030582_10:73549436:A:G	10:73641906:A:G	rs12263193	1.57743e-10	0.178515	10_73641906_447737	10	73641906	a	g	-0.2022	0.0274	-12.83	2.67918e-06	1.78921e-05	trans_pQTLs
TEK	OID00398_ENSG00000120156_6:31284635:G:A	6:31324615:C:T	rs1050529	6.33316e-10	-0.208756	6_31324615_219377	6	31324615	t	c	-0.1194	0.0288	-4.49	0.0112206	0.0442592	trans_pQTLs
TEK	OID00398_ENSG00000120156_9:136131461:G:A	9:136131461:G:A	rs8176741	2.21456e-59	0.289154	9_136131461_665942	9	136131461	a	g	0.5557	0.0487	-29.45	1.62191e-13	1.79341e-12	trans_pQTLs
CTSF	OID01400_ENSG00000174080_12:102221366:A:G	12:102225751:A:G	rs10778152	2.15388e-27	-0.302011	12_102225751_581253	12	102225751	a	g	0.283	0.027	-25.03	1.34775e-11	1.33685e-10	trans_pQTLs
NRP1	OID01217_ENSG00000099250_1:230324801:G:A	1:230324801:G:A	rs641038	1.06578e-10	-0.117012	1_230324801_1144435	1	230324801	a	g	-0.1639	0.0309	-6.94	0.00096827	0.00444284	trans_pQTLs
SEMA7A	OID01461_ENSG00000138623_3:186654985:T:C	3:186654985:T:C	rs35762167	3.60931e-08	-0.0999207	3_186654985_1069372	3	186654985	t	c	0.1076	0.025	-4.76	0.00856561	0.0346997	trans_pQTLs
CCL17	OID00439_ENSG00000102970_3:16970938:A:G	3:16977882:G:T	rs17200557	8.98238e-11	-0.476273	3_16977882_119757	3	16977882	t	g	-0.3956	0.0638	-9.25	9.61117e-05	0.000522801	trans_pQTLs
CCL17	OID00439_ENSG00000102970_10:121086297:C:A	10:121010256:A:G	rs10886430	6.25476e-09	-0.320848	10_121010256_714418	10	121010256	a	g	0.2352	0.0375	-9.44	7.94804e-05	0.000437629	trans_pQTLs
ICAM1	OID01230_ENSG00000090339_9:136149709:AC:A	9:136149709:AC:A	rs8176643	1.37411e-17	-0.154306	9_136149709_666195	9	136149709	a	ac	-0.2752	0.0328	-16.3	8.33681e-08	6.57682e-07	trans_pQTLs
IL1R1	OID00613_ENSG00000115594_3:98380726:G:A	3:98380726:G:A	rs10804683	9.98245e-13	-0.129118	3_98380726_571805	3	98380726	a	g	-0.1322	0.025	-6.88	0.00102814	0.00470158	trans_pQTLs
MSMB	OID01469_ENSG00000138294_10:45820527:G:C	10:45551814:T:G	rs12413425	8.27285e-07	-0.584436	10_45551814_287349	10	45551814	t	g	0.6038	0.1087	-7.56	0.000520875	0.0024917	trans_pQTLs
MSMB	OID01469_ENSG00000138294_10:45820527:G:C	10:45648516:A:G	rs78522102	2.13454e-10	-0.517642	10_45648516_287861	10	45648516	a	g	0.5361	0.0926	-8.14	0.000291637	0.00144639	trans_pQTLs
MSMB	OID01469_ENSG00000138294_10:45820527:G:C	10:45695659:G:A	rs117244797	3.47619e-06	-0.453805	10_45695659_288111	10	45695659	a	g	-0.5276	0.0742	-11.95	6.45923e-06	4.03403e-05	trans_pQTLs
MSMB	OID01469_ENSG00000138294_10:45820527:G:C	10:45799065:T:TA	rs35302355	1.52698e-09	-0.466125	10_45799065_288773	10	45799065	t	ta	0.3125	0.0685	-5.3	0.00499159	0.0209771	trans_pQTLs
MSMB	OID01469_ENSG00000138294_10:45820527:G:C	10:45820527:G:C	rs61855867	2.573e-25	-0.727679	10_45820527_288944	10	45820527	c	g	-0.3551	0.0838	-4.64	0.0096577	0.0385451	trans_pQTLs
MSMB	OID01469_ENSG00000138294_10:45820527:G:C	10:45982091:T:C	rs78297347	6.93196e-09	-0.273816	10_45982091_290127	10	45982091	t	c	0.2324	0.0442	-6.83	0.00108086	0.00492594	trans_pQTLs
MSMB	OID01469_ENSG00000138294_10:45820527:G:C	10:46104060:CA:C	rs139665982	4.77327e-08	0.304359	10_46104060_290842	10	46104060	ca	c	-0.2683	0.0427	-9.48	7.63639e-05	0.00042393	trans_pQTLs
CDH5	OID00587_ENSG00000179776_9:136130741:C:T	9:136130741:C:T	rs187099314	1.58287e-101	0.87599	9_136130741_665926	9	136130741	t	c	1.1888	0.0453	-151.26	2.03524e-66	7.62651e-65	trans_pQTLs
CDH5	OID00587_ENSG00000179776_9:136130741:C:T	9:136149830:G:A	rs532436	3.09038e-26	-0.312676	9_136149830_666198	9	136149830	a	g	-0.2377	0.0319	-13.06	2.1287e-06	1.46511e-05	trans_pQTLs
CXCL16	OID00601_ENSG00000161921_2:111606603:C:T	2:111606603:C:T	rs13397960	7.41e-07	0.0898308	2_111606603_628893	2	111606603	t	c	0.1629	0.0307	-6.95	0.000958635	0.00441365	trans_pQTLs
TNC	OID01265_ENSG00000041982_8:27807434:G:C	8:27774938:C:G	rs17058252	3.94308e-27	0.420393	8_27774938_240058	8	27774938	c	g	-0.2257	0.0417	-7.21	0.000739157	0.00346223	trans_pQTLs
TNC	OID01265_ENSG00000041982_8:27807434:G:C	8:27807434:G:C	rs2685417	2.86917e-56	0.441994	8_27807434_240287	8	27807434	c	g	0.3488	0.0273	-36.54	1.3517e-16	1.77033e-15	trans_pQTLs
CD163	OID00577_ENSG00000177575_2:134959654:ATATC:A	2:134963892:A:G	rs1257168	1.31691e-06	-0.130513	2_134963892_763190	2	134963892	a	g	0.2723	0.0248	-27.4	1.25989e-12	1.3278e-11	trans_pQTLs
CD163	OID00577_ENSG00000177575_2:134959654:ATATC:A	2:134966562:C:A	rs62165726	9.53599e-14	-0.605896	2_134966562_763198	2	134966562	a	c	-0.6861	0.0597	-29.79	1.15443e-13	1.28705e-12	trans_pQTLs
CD163	OID00577_ENSG00000177575_17:7080316:C:T	17:7080316:C:T	rs55714927	3.24234e-10	0.113941	17_7080316_50856	17	7080316	t	c	0.2392	0.0315	-13.51	1.35732e-06	9.53657e-06	trans_pQTLs
MMP2	OID00614_ENSG00000087245_4:187157458:T:G	4:187157458:T:G	rs4253252	1.38818e-25	-0.188404	4_187157458_1135589	4	187157458	t	g	-0.1045	0.0247	-4.62	0.0098528	0.0392077	trans_pQTLs
ICAM2	OID00646_ENSG00000108622_9:136149830:G:A	9:136149830:G:A	rs532436	1.33528e-146	-0.779976	9_136149830_666198	9	136149830	a	g	-0.2357	0.0319	-12.86	2.6e-06	1.74497e-05	trans_pQTLs
CCL14	OID01292_ENSG00000213494_1:159175354:G:A	1:159175354:G:A	rs12075	2.11639e-12	-0.127247	1_159175354_741228	1	159175354	a	g	0.1504	0.0253	-8.54	0.00019549	0.00100272	trans_pQTLs
TGFBI	OID01291_ENSG00000120708_1:230843557:T:C	1:230843557:T:C	rs2493132	1.92656e-11	-0.121584	1_230843557_1148011	1	230843557	t	c	-0.1488	0.0272	-7.36	0.000636198	0.00302194	trans_pQTLs
CST6	OID01437_ENSG00000175315_1:8204596:C:T	1:8204596:C:T	rs78924983	8.5313e-08	-0.0971506	1_8204596_52172	1	8204596	t	c	-0.3329	0.0571	-8.26	0.000258659	0.00130198	trans_pQTLs
IDUA	OID00393_ENSG00000127415_12:102216948:G:C	12:102081551:T:C	rs7957666	1.16504e-05	0.120448	12_102081551_580435	12	102081551	t	c	-0.1179	0.0255	-5.42	0.00442715	0.0187217	trans_pQTLs
IDUA	OID00393_ENSG00000127415_12:102216948:G:C	12:102216948:G:C	rs11111045	6.22226e-11	-0.232776	12_102216948_581208	12	102216948	c	g	-0.2041	0.0325	-9.45	7.86896e-05	0.00043505	trans_pQTLs
TIE1	OID01270_ENSG00000066056_3:98436188:T:C	3:98380726:G:A	rs10804683	7.79596e-06	-0.172719	3_98380726_571805	3	98380726	a	g	-0.2476	0.0248	-22.79	1.26599e-10	1.21987e-09	trans_pQTLs
TIE1	OID01270_ENSG00000066056_9:136128000:G:C	9:136128000:G:C	rs10901252	4.54743e-37	0.58748	9_136128000_665893	9	136128000	c	g	1.1018	0.0464	-124.09	1.28351e-54	4.1225e-53	trans_pQTLs
TIE1	OID01270_ENSG00000066056_9:136128000:G:C	9:136137065:A:G	rs687621	1.77083e-09	0.163856	9_136137065_666029	9	136137065	a	g	-0.4733	0.0253	-77.16	3.08914e-34	6.72137e-33	trans_pQTLs
MET	OID01238_ENSG00000105976_9:136149709:AC:A	9:136149709:AC:A	rs8176643	3.25435e-13	-0.131858	9_136149709_666195	9	136149709	a	ac	-0.3814	0.0325	-31.11	3.08389e-14	3.61754e-13	trans_pQTLs
TFRC	OID00593_ENSG00000072274_6:26098474:T:C	6:26093141:G:A	rs1800562	1.27666e-10	-0.374236	6_26093141_169900	6	26093141	a	g	-0.2737	0.046	-8.59	0.000185956	0.000964826	trans_pQTLs
TFRC	OID00593_ENSG00000072274_6:26098474:T:C	6:26104632:T:G	rs198851	1.08494e-06	0.192008	6_26104632_169963	6	26104632	t	g	-0.2297	0.0348	-10.4	3.04325e-05	0.000173221	trans_pQTLs
TFRC	OID00593_ENSG00000072274_22:37470604:G:A	22:37470604:G:A	rs2072860	2.31934e-14	-0.138102	22_37470604_134123	22	37470604	a	g	-0.1865	0.0248	-13.25	1.76035e-06	1.2178e-05	trans_pQTLs
PLAU	OID00631_ENSG00000122861_19:44198947:AAC:A	19:44198947:AAC:A	rs138751300	3.65843e-10	-0.342947	19_44198947_273913	19	44198947	a	aac	-0.3177	0.0542	-8.35	0.000236397	0.00119438	trans_pQTLs
CPB1	OID00632_ENSG00000153002_16:75374029:T:A	16:75374029:T:A	rs17764278	2.28239e-15	-0.143357	16_75374029_385158	16	75374029	a	t	-0.2227	0.0413	-7.15	0.000784864	0.00363842	trans_pQTLs
MBL2	OID01243_ENSG00000165471_9:136149229:T:C	9:136149229:T:C	rs505922	7.24447e-09	0.104903	9_136149229_666191	9	136149229	t	c	-0.2284	0.0264	-17.33	2.9763e-08	2.40421e-07	trans_pQTLs
NID1	OID01250_ENSG00000116962_10:20199989:ATC:A	10:20199989:ATC:A	rs34029368	4.74338e-11	0.196811	10_20199989_143721	10	20199989	a	atc	0.126	0.028	-5.18	0.00562801	0.0233606	trans_pQTLs

## Sheet: Replication_DIRECT_transeQTLs_i
eQTLGen_Pvalue	SNP_ID	Chr	Pos_hg19	eQTLGen_Zscore	eQTLGen_Allele_Assessed	eQTLGen_Other	eQTLGen_Gene_ID	eQTLGen_GeneSymbol	eQTLGen_GeneChr	eQTLGen_GenePos	eQTLGen_ChortNumber	eQTLGen_N		DIRECT_GeneID	DIRECT_Strand	Gene_Leve;	Gene_Type	DIRECT_Phenotype	DIRECT_Gene	DIRECT_Chr	DIRECT_Pos	DIRECT_SNP	DIRECT_OtherSNP	DIRECT_EffectSNP	DIRECT_SNPInfo	DIRECT_SNPID	DIRECT_SNP_Chr	DIRECT_SNP_Pos	DIRECT_Pval	DIRECT_Slope	DIRECT_AdjustedPval	DIRECT_DiscoveryOrder	Qvalue_Replication
3.2717E-310	rs3811444	1	248039451	-72.1091	T	C	ENSG00000166086	JAM3	11	133980358	37	31684	0	JAM3	+	1	protein_coding	ENSG00000166086.8_1:248039451:C:T	ENSG00000166086.8	11	134017693	1:248039451:C:T	C	T	AC=2153;AN=5980	rs3811444	1	248039451	2.55632e-99	-0.573955	4.26002e-84	1	0
3.2717E-310	rs1354034	3	56849749	-57.2518	T	C	ENSG00000163736	PPBP	4	74853334	37	31684	0	PPBP	-	2	protein_coding	ENSG00000163736.3_3:56849749:T:C	ENSG00000163736.3	4	74853914	3:56849749:T:C	T	C	AC=4010;AN=6058	rs1354034	3	56849749	1.89425e-126	0.617215	4.93092e-105	1	0
3.2717E-310	rs1354034	3	56849749	-51.2592	T	C	ENSG00000188677	PARVB	22	44480098	37	31684	0	PARVB	+	1	protein_coding	ENSG00000188677.10_3:56849749:T:C	ENSG00000188677.10	22	44564059	3:56849749:T:C	T	C	AC=4010;AN=6058	rs1354034	3	56849749	2.59512e-58	0.286481	9.999e-05	1	0
3.2717E-310	rs1354034	3	56849749	-50.8175	T	C	ENSG00000198478	SH3BGRL2	6	80377186	37	31684	0	SH3BGRL2	+	2	protein_coding	ENSG00000198478.6_3:56849749:T:C	ENSG00000198478.6	6	80341000	3:56849749:T:C	T	C	AC=4010;AN=6058	rs1354034	3	56849749	9.62059e-71	0.468276	2.99165e-64	1	0
3.2717E-310	rs1354034	3	56849749	-50.6486	T	C	ENSG00000005961	ITGA2B	17	42458210	36	31470	0	ITGA2B	-	2	protein_coding	ENSG00000005961.13_3:56849749:T:C	ENSG00000005961.13	17	42463177	3:56849749:T:C	T	C	AC=4010;AN=6058	rs1354034	3	56849749	1.43283e-97	0.546505	7.10174e-86	1	0
3.2717E-310	rs1354034	3	56849749	-50.2838	T	C	ENSG00000138722	MMRN1	4	90838231	37	31684	0	MMRN1	+	1	protein_coding	ENSG00000138722.5_3:56849749:T:C	ENSG00000138722.5	4	90872596	3:56849749:T:C	T	C	AC=4010;AN=6058	rs1354034	3	56849749	8.61592e-120	0.596427	7.28942e-99	1	0
3.2717E-310	rs1354034	3	56849749	-49.9996	T	C	ENSG00000122786	CALD1	7	134542241	36	31644	0	CALD1	+	2	protein_coding	ENSG00000122786.15_3:56849749:T:C	ENSG00000122786.15	7	134649962	3:56849749:T:C	T	C	AC=4010;AN=6058	rs1354034	3	56849749	9.36828e-101	0.558001	1.64871e-82	1	0
3.2717E-310	rs1354034	3	56849749	-45.3023	T	C	ENSG00000166091	CMTM5	14	23847499	37	31684	0	CMTM5	+	2	protein_coding	ENSG00000166091.15_3:56849749:T:C	ENSG00000166091.15	14	23847128	3:56849749:T:C	T	C	AC=4010;AN=6058	rs1354034	3	56849749	5.05367e-115	0.59895	1.38284e-96	1	0
3.2717E-310	rs1354034	3	56849749	-44.8766	T	C	ENSG00000127920	GNG11	7	93553421	37	31684	0	GNG11	+	2	protein_coding	ENSG00000127920.5_3:56849749:T:C	ENSG00000127920.5	7	93551011	3:56849749:T:C	T	C	AC=4010;AN=6058	rs1354034	3	56849749	1.26121e-62	0.296739	2.86655e-06	1	0
3.2717E-310	rs1354034	3	56849749	-44.8101	T	C	ENSG00000144677	CTDSPL	3	37964705	37	31684	0	CTDSPL	+	1	protein_coding	ENSG00000144677.10_3:56849749:T:C	ENSG00000144677.10	3	38017264	3:56849749:T:C	T	C	AC=4010;AN=6058	rs1354034	3	56849749	1.27131e-71	0.316879	9.999e-05	1	0
3.2717E-310	rs1354034	3	56849749	-44.6906	T	C	ENSG00000101335	MYL9	20	35174057	37	31684	0	MYL9	+	2	protein_coding	ENSG00000101335.5_3:56849749:T:C	ENSG00000101335.5	20	35169900	3:56849749:T:C	T	C	AC=4010;AN=6058	rs1354034	3	56849749	5.94395e-89	0.528298	5.68321e-74	1	0
3.2717E-310	rs1354034	3	56849749	-43.9189	T	C	ENSG00000167100	SAMD14	17	48197325	37	31684	0	SAMD14	-	2	protein_coding	ENSG00000167100.10_3:56849749:T:C	ENSG00000167100.10	17	48207178	3:56849749:T:C	T	C	AC=4010;AN=6058	rs1354034	3	56849749	3.13617e-77	0.328684	9.999e-05	1	0
3.2717E-310	rs1354034	3	56849749	-43.892	T	C	ENSG00000154146	NRGN	11	124613849	37	31684	0	NRGN	+	2	protein_coding	ENSG00000154146.8_3:56849749:T:C	ENSG00000154146.8	11	124609941	3:56849749:T:C	T	C	AC=4010;AN=6058	rs1354034	3	56849749	6.37533e-86	0.521518	4.68828e-74	1	0
3.2717E-310	rs1354034	3	56849749	-43.7494	T	C	ENSG00000259207	ITGB3	17	45376435	16	14263	0	ITGB3	+	2	protein_coding	ENSG00000259207.3_3:56849749:T:C	ENSG00000259207.3	17	45368419	3:56849749:T:C	T	C	AC=4010;AN=6058	rs1354034	3	56849749	1.0948e-99	0.547574	3.0672e-90	1	0
3.2717E-310	rs1354034	3	56849749	-43.1104	T	C	ENSG00000166831	RBPMS2	15	65049938	37	31684	0	RBPMS2	-	2	protein_coding	ENSG00000166831.4_3:56849749:T:C	ENSG00000166831.4	15	65067786	3:56849749:T:C	T	C	AC=4010;AN=6058	rs1354034	3	56849749	1.97717e-32	0.213051	2.86655e-06	1	0
3.2717E-310	rs1354034	3	56849749	-42.2687	T	C	ENSG00000173210	ABLIM3	5	148580575	37	31684	0	ABLIM3	+	2	protein_coding	ENSG00000173210.15_3:56849749:T:C	ENSG00000173210.15	5	148631907	3:56849749:T:C	T	C	AC=4010;AN=6058	rs1354034	3	56849749	3.14104e-112	0.589625	2.17892e-93	1	0
3.2717E-310	rs1354034	3	56849749	-41.7302	T	C	ENSG00000011105	TSPAN9	12	3291125	37	31684	0	TSPAN9	+	2	protein_coding	ENSG00000011105.7_3:56849749:T:C	ENSG00000011105.7	12	3382078	3:56849749:T:C	T	C	AC=4010;AN=6058	rs1354034	3	56849749	3.40817e-86	0.511324	1.61779e-72	1	0
3.2717E-310	rs1354034	3	56849749	-41.5133	T	C	ENSG00000166086	JAM3	11	133980358	37	31684	0	JAM3	+	1	protein_coding	ENSG00000166086.8_3:56877920:T:C	ENSG00000166086.8	11	134017693	3:56849749:T:C	T	C	AC=4010;AN=6058	rs1354034	3	56849749	2.66561e-43	0.422397	3.84099e-35	2	0
3.2717E-310	rs1354034	3	56849749	-40.783	T	C	ENSG00000124491	F13A1	6	6232782	37	31684	0	F13A1	-	1	protein_coding	ENSG00000124491.11_3:56849749:T:C	ENSG00000124491.11	6	6320875	3:56849749:T:C	T	C	AC=4010;AN=6058	rs1354034	3	56849749	4.77205e-55	0.278421	2.86655e-06	1	0
3.2717E-310	rs1354034	3	56849749	-40.5477	T	C	ENSG00000085733	CTTN	11	70263600	37	31684	0	CTTN	+	1	protein_coding	ENSG00000085733.11_3:56849749:T:C	ENSG00000085733.11	11	70275228	3:56849749:T:C	T	C	AC=4010;AN=6058	rs1354034	3	56849749	4.7922e-44	0.249031	9.999e-05	1	0
3.2717E-310	rs1354034	3	56849749	-40.4276	T	C	ENSG00000161911	TREML1	6	41119577	37	31684	0	TREML1	-	2	protein_coding	ENSG00000161911.7_3:56849749:T:C	ENSG00000161911.7	6	41119358	3:56849749:T:C	T	C	AC=4010;AN=6058	rs1354034	3	56849749	1.03876e-66	0.454942	2.0683e-58	1	0
3.2717E-310	rs1354034	3	56849749	-40.2445	T	C	ENSG00000185052	SLC24A3	20	19448435	37	31684	0	SLC24A3	+	2	protein_coding	ENSG00000185052.7_3:56849749:T:C	ENSG00000185052.7	20	19193290	3:56849749:T:C	T	C	AC=4010;AN=6058	rs1354034	3	56849749	5.30153e-76	0.48737	1.74097e-64	1	0
3.2717E-310	rs1354034	3	56849749	-40.1361	T	C	ENSG00000174175	SELP	1	169578759	37	31684	0	SELP	-	2	protein_coding	ENSG00000174175.12_3:56849749:T:C	ENSG00000174175.12	1	169599324	3:56849749:T:C	T	C	AC=4010;AN=6058	rs1354034	3	56849749	3.18839e-77	0.328669	2.86655e-06	1	0
3.2717E-310	rs1354034	3	56849749	-39.9693	T	C	ENSG00000169704	GP9	3	128780429	37	31684	0	GP9	+	2	protein_coding	ENSG00000169704.4_3:56849749:T:C	ENSG00000169704.4	3	128779610	3:56849749:T:C	T	C	AC=4010;AN=6058	rs1354034	3	56849749	8.83545e-96	0.538007	2.86409e-85	1	0
3.2717E-310	rs1354034	3	56849749	-39.0675	T	C	ENSG00000158457	TSPAN33	7	128796691	37	31684	0	TSPAN33	+	2	protein_coding	ENSG00000158457.4_3:56849749:T:C	ENSG00000158457.4	7	128806281	3:56849749:T:C	T	C	AC=4010;AN=6058	rs1354034	3	56849749	7.27818e-55	0.27796	2.86655e-06	1	0
3.2717E-310	rs1354034	3	56849749	-38.0274	T	C	ENSG00000103942	HOMER2	15	83582249	37	31684	0	HOMER2	-	1	protein_coding	ENSG00000103942.8_3:56849749:T:C	ENSG00000103942.8	15	83654620	3:56849749:T:C	T	C	AC=4010;AN=6058	rs1354034	3	56849749	1.28996e-30	0.20681	9.999e-05	1	0
3.2717E-310	rs1354034	3	56849749	-37.8596	T	C	ENSG00000156206	C15orf26	15	81370445	37	31684	0	C15orf26	+	1	protein_coding	ENSG00000156206.9_3:56849749:T:C	ENSG00000156206.9	15	81426588	3:56849749:T:C	T	C	AC=4010;AN=6058	rs1354034	3	56849749	4.22201e-60	0.290786	2.86655e-06	1	0
3.475E-310	rs1354034	3	56849749	-37.6484	T	C	ENSG00000184702	SEPT5	22	19707141	34	31470	0	SEPT5	+	2	protein_coding	ENSG00000184702.13_3:56849749:T:C	ENSG00000184702.13	22	19708077	3:56849749:T:C	T	C	AC=4010;AN=6058	rs1354034	3	56849749	7.9753e-64	0.449736	1.58456e-53	1	0
1.1675E-308	rs1354034	3	56849749	-37.5548	T	C	ENSG00000149564	ESAM	11	124627106	36	31470	0	ESAM	-	1	protein_coding	ENSG00000149564.7_3:56849749:T:C	ENSG00000149564.7	11	124632186	3:56849749:T:C	T	C	AC=4010;AN=6058	rs1354034	3	56849749	2.54703e-77	0.32887	9.999e-05	1	0
2.7913E-308	rs1354034	3	56849749	-37.5317	T	C	ENSG00000185245	GP1BA	17	4836958	37	31684	0	GP1BA	+	2	protein_coding	ENSG00000185245.6_3:56849749:T:C	ENSG00000185245.6	17	4835592	3:56849749:T:C	T	C	AC=4010;AN=6058	rs1354034	3	56849749	6.20494e-71	0.315392	9.999e-05	1	0
1.8831e-294	rs1354034	3	56849749	-36.6742	T	C	ENSG00000132970	WASF3	13	27197462	37	31684	0	WASF3	+	2	protein_coding	ENSG00000132970.8_3:56849749:T:C	ENSG00000132970.8	13	27216083	3:56849749:T:C	T	C	AC=4010;AN=6058	rs1354034	3	56849749	2.75961e-79	0.491668	2.3281e-63	1	0
2.0518e-289	rs149110519	6	144385777	36.3568	T	C	ENSG00000182749	PAQR7	1	26192722	28	25735	0	PAQR7	-	2	protein_coding	ENSG00000182749.5_6:144385777:C:T	ENSG00000182749.5	1	26197744	6:144385777:C:T	C	T	AC=78;AN=5640	rs149110519	6	144385777	3.30458e-49	1.34223	7.92789e-42	1	0
8.7204e-288	rs1354034	3	56849749	-36.2535	T	C	ENSG00000108839	ALOX12	17	6906719	37	31684	0	ALOX12	+	2	protein_coding	ENSG00000108839.7_3:56849749:T:C	ENSG00000108839.7	17	6912808	3:56849749:T:C	T	C	AC=4010;AN=6058	rs1354034	3	56849749	2.47623e-95	0.540575	6.79115e-77	1	0
3.5735e-284	rs1354034	3	56849749	-36.0236	T	C	ENSG00000074416	MGLL	3	127474980	37	31684	0	MGLL	-	1	protein_coding	ENSG00000074416.9_3:56849749:T:C	ENSG00000074416.9	3	127540986	3:56849749:T:C	T	C	AC=4010;AN=6058	rs1354034	3	56849749	5.04493e-71	0.466395	6.74104e-60	1	0
1.2132e-278	rs1354034	3	56849749	-35.6686	T	C	ENSG00000110799	VWF	12	6145988	36	31300	0	VWF	-	2	protein_coding	ENSG00000110799.9_3:56849749:T:C	ENSG00000110799.9	12	6233831	3:56849749:T:C	T	C	AC=4010;AN=6058	rs1354034	3	56849749	1.56165e-34	0.220044	2.86655e-06	1	0
4.7171e-273	rs1354034	3	56849749	-35.3061	T	C	ENSG00000113140	SPARC	5	151053691	37	31684	0	SPARC	-	1	protein_coding	ENSG00000113140.6_3:56849749:T:C	ENSG00000113140.6	5	151066524	3:56849749:T:C	T	C	AC=4010;AN=6058	rs1354034	3	56849749	1.1789e-56	0.282422	2.86655e-06	1	0
1.207e-272	rs1354034	3	56849749	-35.2794	T	C	ENSG00000143595	AQP10	1	154295683	36	31470	0	AQP10	+	2	protein_coding	ENSG00000143595.8_3:56849749:T:C	ENSG00000143595.8	1	154293596	3:56849749:T:C	T	C	AC=4010;AN=6058	rs1354034	3	56849749	2.02221e-48	0.261169	2.86655e-06	1	0
7.7022e-266	rs6592965	7	50427982	-34.833	A	G	ENSG00000017483	SLC38A5	X	48322782	15	9188	0	SLC38A5	-	2	protein_coding	ENSG00000017483.10_7:50427982:G:A	ENSG00000017483.10	23	48328631	7:50427982:G:A	G	A	AC=2272;AN=5906	rs6592965	7	50427982	1.55594e-125	-0.41365	9.999e-05	1	0
2.5227e-260	rs1354034	3	56849749	-34.4666	T	C	ENSG00000103184	SEC14L5	16	5038738	33	31256	0	SEC14L5	+	2	protein_coding	ENSG00000103184.7_3:56849749:T:C	ENSG00000103184.7	16	5009256	3:56849749:T:C	T	C	AC=4010;AN=6058	rs1354034	3	56849749	3.84375e-58	0.286066	9.999e-05	1	0
2.0993e-255	rs3811444	1	248039451	34.1368	T	C	ENSG00000175746	C15orf54	15	39544965	36	30935	0	C15orf54	+	2	protein_coding	ENSG00000175746.4_1:248039451:C:T	ENSG00000175746.4	15	39542967	1:248039451:C:T	C	T	AC=2153;AN=5980	rs3811444	1	248039451	1.16342e-54	0.429552	1.14651e-46	1	0
7.2764e-253	rs1354034	3	56849749	-33.9651	T	C	ENSG00000095303	PTGS1	9	125145403	37	31684	0	PTGS1	+	2	protein_coding	ENSG00000095303.10_3:56849749:T:C	ENSG00000095303.10	9	125137601	3:56849749:T:C	T	C	AC=4010;AN=6058	rs1354034	3	56849749	1.17068e-80	0.499099	1.71263e-64	1	0
3.3804e-248	rs1354034	3	56849749	-33.6474	T	C	ENSG00000147862	NFIB	9	14240412	37	31684	0	NFIB	-	2	protein_coding	ENSG00000147862.10_3:56849749:T:C	ENSG00000147862.10	9	14322337	3:56849749:T:C	T	C	AC=4010;AN=6058	rs1354034	3	56849749	2.32636e-25	0.187475	2.86655e-06	1	0
1.1984e-242	rs1354034	3	56849749	-33.2659	T	C	ENSG00000035403	VCL	10	75818895	37	31684	0	VCL	+	2	protein_coding	ENSG00000035403.12_3:56849749:T:C	ENSG00000035403.12	10	75864686	3:56849749:T:C	T	C	AC=4010;AN=6058	rs1354034	3	56849749	1.809e-27	0.195479	2.86655e-06	1	0
1.6988e-233	rs1354034	3	56849749	-32.6268	T	C	ENSG00000165682	CLEC1B	12	10152132	37	31684	0	CLEC1B	-	1	protein_coding	ENSG00000165682.10_3:56849749:T:C	ENSG00000165682.10	12	10151899	3:56849749:T:C	T	C	AC=4010;AN=6058	rs1354034	3	56849749	3.29837e-12	0.126088	1.43328e-05	1	0
7.946e-231	rs1354034	3	56849749	-32.4381	T	C	ENSG00000171611	PTCRA	6	42888650	36	31470	0	PTCRA	+	2	protein_coding	ENSG00000171611.5_3:56849749:T:C	ENSG00000171611.5	6	42883727	3:56849749:T:C	T	C	AC=4010;AN=6058	rs1354034	3	56849749	6.46466e-63	0.297414	2.86655e-06	1	0
7.0505e-227	rs1354034	3	56849749	-32.1568	T	C	ENSG00000119862	LGALSL	2	64684809	34	25306	0	LGALSL	+	1	protein_coding	ENSG00000119862.8_3:56849749:T:C	ENSG00000119862.8	2	64681676	3:56849749:T:C	T	C	AC=4010;AN=6058	rs1354034	3	56849749	4.67552e-14	0.136428	9.999e-05	1	0
4.1962e-225	rs1354034	3	56849749	-32.0297	T	C	ENSG00000041353	RAB27B	18	52473919	33	31256	0	RAB27B	+	1	protein_coding	ENSG00000041353.5_3:56849749:T:C	ENSG00000041353.5	18	52551588	3:56849749:T:C	T	C	AC=4010;AN=6058	rs1354034	3	56849749	9.47865e-37	0.227164	2.86655e-06	1	0
1.2706e-216	rs1354034	3	56849749	-31.4148	T	C	ENSG00000081377	CDC14B	9	99317317	36	31470	0	CDC14B	-	2	protein_coding	ENSG00000081377.12_3:56849749:T:C	ENSG00000081377.12	9	99327710	3:56849749:T:C	T	C	AC=4010;AN=6058	rs1354034	3	56849749	4.26432e-54	0.276021	9.999e-05	1	0
2.5459e-214	rs1354034	3	56849749	-31.2457	T	C	ENSG00000204420	C6orf25	6	31690431	16	14263	0	C6orf25	+	2	protein_coding	ENSG00000204420.4_3:56849749:T:C	ENSG00000204420.4	6	31691161	3:56849749:T:C	T	C	AC=4010;AN=6058	rs1354034	3	56849749	5.4775e-87	0.517526	2.94773e-74	1	0
2.7525e-209	rs1354034	3	56849749	-30.8728	T	C	ENSG00000082781	ITGB5	3	124543734	36	31644	0	ITGB5	-	1	protein_coding	ENSG00000082781.7_3:56849749:T:C	ENSG00000082781.7	3	124620191	3:56849749:T:C	T	C	AC=4010;AN=6058	rs1354034	3	56849749	2.88981e-58	0.286367	9.999e-05	1	0
5.1694e-209	rs1354034	3	56849749	-30.8525	T	C	ENSG00000137801	THBS1	15	39882473	37	31684	0	THBS1	+	2	protein_coding	ENSG00000137801.9_3:56849749:T:C	ENSG00000137801.9	15	39886269	3:56849749:T:C	T	C	AC=4010;AN=6058	rs1354034	3	56849749	8.1971e-13	0.129561	9.999e-05	1	0
1.4043e-206	rs1354034	3	56849749	-30.6705	T	C	ENSG00000166333	ILK	11	6628531	36	31470	0	ILK	+	1	protein_coding	ENSG00000166333.9_3:56849749:T:C	ENSG00000166333.9	11	6630172	3:56849749:T:C	T	C	AC=4010;AN=6058	rs1354034	3	56849749	3.33936e-39	0.234768	2.86655e-06	1	0
1.3668e-201	rs149007767	7	50370254	-30.2942	T	C	ENSG00000183019	C19orf59	19	7743113	31	25002	0	C19orf59	+	2	protein_coding	ENSG00000183019.3_7:50370254:C:T	ENSG00000183019.3	19	7742815	7:50370254:C:T	C	T	AC=585;AN=4380	rs149007767	7	50370254	6.14794e-27	-0.193496	2.86655e-06	1	0
1.2297e-189	rs1354034	3	56849749	-29.3725	T	C	ENSG00000164116	GUCY1A3	4	156620682	36	31470	0	GUCY1A3	+	2	protein_coding	ENSG00000164116.12_3:56849749:T:C	ENSG00000164116.12	4	156588815	3:56849749:T:C	T	C	AC=4010;AN=6058	rs1354034	3	56849749	5.52181e-44	0.248855	2.86655e-06	1	0
1.7894e-188	rs1354034	3	56849749	-29.2814	T	C	ENSG00000061918	GUCY1B3	4	156704443	37	31684	0	GUCY1B3	+	1	protein_coding	ENSG00000061918.8_3:56849749:T:C	ENSG00000061918.8	4	156680611	3:56849749:T:C	T	C	AC=4010;AN=6058	rs1354034	3	56849749	7.04202e-63	0.297328	9.999e-05	1	0
2.236e-188	rs1354034	3	56849749	-29.2737	T	C	ENSG00000108846	ABCC3	17	48740875	37	31684	0	ABCC3	+	1	protein_coding	ENSG00000108846.11_3:56849749:T:C	ENSG00000108846.11	17	48764774	3:56849749:T:C	T	C	AC=4010;AN=6058	rs1354034	3	56849749	4.19151e-21	0.17012	9.999e-05	1	0
3.6606e-180	rs1354034	3	56849749	-28.6211	T	C	ENSG00000180354	C7orf41	7	30188402	36	26609	0	C7orf41	+	1	protein_coding	ENSG00000180354.11_3:56849749:T:C	ENSG00000180354.11	7	30185513	3:56849749:T:C	T	C	AC=4010;AN=6058	rs1354034	3	56849749	3.57865e-31	0.308911	2.41964e-26	1	0
1.0279e-163	rs1354034	3	56849749	-27.2674	T	C	ENSG00000149218	ENDOD1	11	94844391	33	31256	0	ENDOD1	+	2	protein_coding	ENSG00000149218.4_3:56849749:T:C	ENSG00000149218.4	11	94822974	3:56849749:T:C	T	C	AC=4010;AN=6058	rs1354034	3	56849749	1.02297e-37	0.230194	2.86655e-06	1	0
2.9653e-158	rs1354034	3	56849749	-26.8032	T	C	ENSG00000005249	PRKAR2B	7	106743675	37	31684	0	PRKAR2B	+	2	protein_coding	ENSG00000005249.8_3:56849749:T:C	ENSG00000005249.8	7	106732121	3:56849749:T:C	T	C	AC=4010;AN=6058	rs1354034	3	56849749	3.45671e-72	0.318094	2.86655e-06	1	0
5.5439e-156	rs149007767	7	50370254	-26.6076	T	C	ENSG00000133048	CHI3L1	1	203151968	22	24205	0	CHI3L1	-	2	protein_coding	ENSG00000133048.8_7:50370254:C:T	ENSG00000133048.8	1	203151969	7:50370254:C:T	C	T	AC=585;AN=4380	rs149007767	7	50370254	2.38047e-15	-0.143217	9.999e-05	1	0
4.3933e-155	rs1354034	3	56849749	-26.5297	T	C	ENSG00000105507	CABP5	19	48540260	36	31470	0	CABP5	-	2	protein_coding	ENSG00000105507.2_3:56849749:T:C	ENSG00000105507.2	19	48547138	3:56849749:T:C	T	C	AC=4010;AN=6058	rs1354034	3	56849749	9.09977e-26	0.18905	9.999e-05	1	0
1.35e-151	rs1354034	3	56849749	-26.2258	T	C	ENSG00000107438	PDLIM1	10	97024055	37	31684	0	PDLIM1	-	2	protein_coding	ENSG00000107438.4_3:56849749:T:C	ENSG00000107438.4	10	97033163	3:56849749:T:C	T	C	AC=4010;AN=6058	rs1354034	3	56849749	6.51469e-34	0.218006	2.86655e-06	1	0
1.5042e-145	rs6592965	7	50427982	25.6904	A	G	ENSG00000167992	VWCE	11	61044329	37	31684	0	VWCE	-	2	protein_coding	ENSG00000167992.8_7:50427982:G:A	ENSG00000167992.8	11	61062498	7:50427982:G:A	G	A	AC=2272;AN=5906	rs6592965	7	50427982	2.52326e-31	0.209271	9.999e-05	1	0
1.4118e-141	rs1354034	3	56849749	-25.332	T	C	ENSG00000108387	SEPT4	17	56607895	37	31684	0	SEPT4	-	2	protein_coding	ENSG00000108387.10_3:56849749:T:C	ENSG00000108387.10	17	56608885	3:56849749:T:C	T	C	AC=4010;AN=6058	rs1354034	3	56849749	5.50127e-24	0.182062	2.86655e-06	1	0
1.317e-139	rs1354034	3	56849749	-25.1528	T	C	ENSG00000163430	FSTL1	3	120140620	34	25897	0	FSTL1	-	2	protein_coding	ENSG00000163430.5_3:56849749:T:C	ENSG00000163430.5	3	120169827	3:56849749:T:C	T	C	AC=4010;AN=6058	rs1354034	3	56849749	1.97902e-48	0.261195	9.999e-05	1	0
2.1683e-139	rs1354034	3	56849749	-25.1328	T	C	ENSG00000152952	PLOD2	3	145834333	37	31684	0	PLOD2	-	2	protein_coding	ENSG00000152952.7_3:56849749:T:C	ENSG00000152952.7	3	145878778	3:56849749:T:C	T	C	AC=4010;AN=6058	rs1354034	3	56849749	1.74696e-48	0.261341	9.999e-05	1	0
1.6111e-138	rs1354034	3	56849749	-25.0532	T	C	ENSG00000187800	PEAR1	1	156874858	35	26395	0	PEAR1	+	2	protein_coding	ENSG00000187800.9_3:56849749:T:C	ENSG00000187800.9	1	156883324	3:56849749:T:C	T	C	AC=4010;AN=6058	rs1354034	3	56849749	2.86024e-68	0.309558	2.86655e-06	1	0
5.5154e-137	rs1354034	3	56849749	-24.9118	T	C	ENSG00000154917	RAB6B	3	133578881	36	30935	0	RAB6B	-	2	protein_coding	ENSG00000154917.6_3:56849749:T:C	ENSG00000154917.6	3	133613563	3:56849749:T:C	T	C	AC=4010;AN=6058	rs1354034	3	56849749	2.045e-57	0.284294	2.86655e-06	1	0
1.9085e-136	rs1354034	3	56849749	-24.8622	T	C	ENSG00000049323	LTBP1	2	33398307	37	31684	0	LTBP1	+	1	protein_coding	ENSG00000049323.11_3:56849749:T:C	ENSG00000049323.11	2	33526699	3:56849749:T:C	T	C	AC=4010;AN=6058	rs1354034	3	56849749	9.88997e-74	0.321381	2.86655e-06	1	0
2.7863e-136	rs149110519	6	144385777	24.8471	T	C	ENSG00000067064	IDI1	10	1090479	28	25735	0	IDI1	-	2	protein_coding	ENSG00000067064.6_6:144385777:C:T	ENSG00000067064.6	10	1094875	6:144385777:C:T	C	T	AC=78;AN=5640	rs149110519	6	144385777	2.56993e-24	0.929607	1.11183e-18	1	0
4.4742e-132	rs149007767	7	50370254	-24.4547	T	C	ENSG00000142687	KIAA0319L	1	35961321	31	25002	0	KIAA0319L	-	1	protein_coding	ENSG00000142687.13_7:50370254:C:T	ENSG00000142687.13	1	36022989	7:50370254:C:T	C	T	AC=585;AN=4380	rs149007767	7	50370254	4.8238e-19	-0.161015	9.999e-05	1	0
1.7039e-129	rs149007767	7	50370254	-24.2109	T	C	ENSG00000170458	CD14	5	140012299	32	30077	0	CD14	-	1	protein_coding	ENSG00000170458.9_7:50370254:C:T	ENSG00000170458.9	5	140013285	7:50370254:C:T	C	T	AC=585;AN=4380	rs149007767	7	50370254	2.22872e-14	-0.138148	5.73311e-06	1	0
8.5912e-129	rs1354034	3	56849749	-24.1442	T	C	ENSG00000108576	SLC6A4	17	28542178	37	31684	0	SLC6A4	-	2	protein_coding	ENSG00000108576.5_3:56849749:T:C	ENSG00000108576.5	17	28562716	3:56849749:T:C	T	C	AC=4010;AN=6058	rs1354034	3	56849749	2.77971e-54	0.276492	9.999e-05	1	0
9.4181e-129	rs1354034	3	56849749	-24.1404	T	C	ENSG00000088053	GP6	19	55537352	16	14263	0	GP6	-	2	protein_coding	ENSG00000088053.7_3:56849749:T:C	ENSG00000088053.7	19	55544233	3:56849749:T:C	T	C	AC=4010;AN=6058	rs1354034	3	56849749	1.91962e-99	0.37095	9.999e-05	1	0
8.1884e-128	rs1354034	3	56849749	-24.0506	T	C	ENSG00000138798	EGF	4	110883731	37	31684	0	EGF	+	1	protein_coding	ENSG00000138798.7_3:56849749:T:C	ENSG00000138798.7	4	110925657	3:56849749:T:C	T	C	AC=4010;AN=6058	rs1354034	3	56849749	2.58561e-51	0.268857	2.86655e-06	1	0
1.5167e-127	rs1354034	3	56849749	-24.0251	T	C	ENSG00000182093	WRB	21	40776312	36	31644	0	WRB	+	1	protein_coding	ENSG00000182093.10_3:56849749:T:C	ENSG00000182093.10	21	40797845	3:56849749:T:C	T	C	AC=4010;AN=6058	rs1354034	3	56849749	6.73914e-19	0.160353	2.86655e-06	1	0
2.5258e-127	rs11653357	17	33923607	24.004	A	G	ENSG00000011105	TSPAN9	12	3291125	35	31484	0	TSPAN9	+	2	protein_coding	ENSG00000011105.7_17:33875284:G:A	ENSG00000011105.7	12	3382078	17:33923607:G:A	G	A	AC=1015;AN=6058	rs11653357	17	33923607	4.0343e-12	0.263826	1.01727e-08	2	0
1.0773e-126	rs56388170	7	28724374	-23.9435	T	G	ENSG00000096063	SRPK1	6	35844931	36	31355	0	SRPK1	-	1	protein_coding	ENSG00000096063.10_7:28724374:G:T	ENSG00000096063.10	6	35888872	7:28724374:G:T	G	T	AC=1344;AN=4980	rs56388170	7	28724374	8.21183e-15	-0.140434	9.999e-05	1	0
1.1142e-125	rs1354034	3	56849749	-23.846	T	C	ENSG00000140682	TGFB1I1	16	31486093	36	31470	0	TGFB1I1	+	2	protein_coding	ENSG00000140682.14_3:56849749:T:C	ENSG00000140682.14	16	31484761	3:56849749:T:C	T	C	AC=4010;AN=6058	rs1354034	3	56849749	1.59926e-52	0.271995	2.86655e-06	1	0
3.3557e-125	rs1354034	3	56849749	-23.7996	T	C	ENSG00000013016	EHD3	2	31474596	37	31684	0	EHD3	+	2	protein_coding	ENSG00000013016.10_3:56849749:T:C	ENSG00000013016.10	2	31457203	3:56849749:T:C	T	C	AC=4010;AN=6058	rs1354034	3	56849749	2.71492e-54	0.276518	9.999e-05	1	0
1.4071e-124	rs1354034	3	56849749	-23.7396	T	C	ENSG00000163737	PF4	4	74847317	36	26609	0	PF4	-	2	protein_coding	ENSG00000163737.3_3:56849749:T:C	ENSG00000163737.3	4	74847841	3:56849749:T:C	T	C	AC=4010;AN=6058	rs1354034	3	56849749	7.70118e-88	0.525138	6.87502e-74	1	0
4.7038e-124	rs1354034	3	56849749	-23.6888	T	C	ENSG00000177119	ANO6	12	45721978	36	26609	0	ANO6	+	2	protein_coding	ENSG00000177119.11_3:56849749:T:C	ENSG00000177119.11	12	45729332	3:56849749:T:C	T	C	AC=4010;AN=6058	rs1354034	3	56849749	4.70312e-24	0.182334	9.999e-05	1	0
3.5261e-121	rs1354034	3	56849749	-23.4082	T	C	ENSG00000010278	CD9	12	6328153	36	31470	0	CD9	+	1	protein_coding	ENSG00000010278.7_3:56849749:T:C	ENSG00000010278.7	12	6341352	3:56849749:T:C	T	C	AC=4010;AN=6058	rs1354034	3	56849749	1.31336e-09	0.109925	0.00220725	1	0
8.9597e-121	rs1354034	3	56849749	-23.3684	T	C	ENSG00000149781	FERMT3	11	63982752	36	31470	0	FERMT3	+	1	protein_coding	ENSG00000149781.8_3:56849749:T:C	ENSG00000149781.8	11	63988307	3:56849749:T:C	T	C	AC=4010;AN=6058	rs1354034	3	56849749	1.2853e-32	0.213683	2.86655e-06	1	0
2.8182e-120	rs1354034	3	56849749	-23.3193	T	C	ENSG00000162614	NEXN	1	78381889	37	31684	0	NEXN	+	2	protein_coding	ENSG00000162614.14_3:56849749:T:C	ENSG00000162614.14	1	78407396	3:56849749:T:C	T	C	AC=4010;AN=6058	rs1354034	3	56849749	5.89321e-23	0.17789	9.999e-05	1	0
3.3814e-120	rs1354034	3	56849749	-23.3115	T	C	ENSG00000168497	SDPR	2	192705504	37	31684	0	SDPR	-	2	protein_coding	ENSG00000168497.4_3:56849749:T:C	ENSG00000168497.4	2	192711981	3:56849749:T:C	T	C	AC=4010;AN=6058	rs1354034	3	56849749	5.8845e-10	0.112225	0.00105203	1	0
1.7828e-118	rs149007767	7	50370254	-23.1412	T	C	ENSG00000125810	CD93	20	23063481	32	30077	0	CD93	-	2	protein_coding	ENSG00000125810.9_7:50370254:C:T	ENSG00000125810.9	20	23066977	7:50370254:C:T	C	T	AC=585;AN=4380	rs149007767	7	50370254	1.06566e-10	-0.116974	0.00029997	1	0
1.5229e-115	rs1354034	3	56849749	-22.8481	T	C	ENSG00000115758	ODC1	2	10584362	37	31684	0	ODC1	-	2	protein_coding	ENSG00000115758.8_3:56849749:T:C	ENSG00000115758.8	2	10587914	3:56849749:T:C	T	C	AC=4010;AN=6058	rs1354034	3	56849749	5.09705e-40	0.237239	2.86655e-06	1	0
2.1664e-113	rs1354034	3	56849749	-22.6305	T	C	ENSG00000101162	TUBB1	20	57598009	35	31430	0	TUBB1	+	2	protein_coding	ENSG00000101162.3_3:56849749:T:C	ENSG00000101162.3	20	57594309	3:56849749:T:C	T	C	AC=4010;AN=6058	rs1354034	3	56849749	1.58339e-16	0.149124	2.86655e-06	1	0
1.3429e-112	rs11653357	17	33923607	22.5501	A	G	ENSG00000095303	PTGS1	9	125145403	35	31484	0	PTGS1	+	2	protein_coding	ENSG00000095303.10_17:34000628:G:A	ENSG00000095303.10	9	125137601	17:33923607:G:A	G	A	AC=1015;AN=6058	rs11653357	17	33923607	1.7825e-26	0.362843	4.10386e-22	1	0
2.245e-111	rs11653357	17	33923607	22.4251	A	G	ENSG00000180354	C7orf41	7	30188402	34	26409	0	C7orf41	+	1	protein_coding	ENSG00000180354.11_17:33875284:G:A	ENSG00000180354.11	7	30185513	17:33923607:G:A	G	A	AC=1015;AN=6058	rs11653357	17	33923607	4.16761e-12	0.26305	2.76391e-08	2	0
2.0569e-110	rs592423	6	139840693	-22.3261	A	C	ENSG00000100558	PLEK2	14	67866308	36	31569	0	PLEK2	-	1	protein_coding	ENSG00000100558.4_6:139840693:A:C	ENSG00000100558.4	14	67878884	6:139840693:A:C	A	C	AC=3063;AN=6058	rs592423	6	139840693	6.77727e-11	0.1182	0.000143328	1	0
1.8252e-109	rs1354034	3	56849749	-22.2283	T	C	ENSG00000140479	PCSK6	15	101953111	33	31256	0	PCSK6	-	1	protein_coding	ENSG00000140479.12_3:56849749:T:C	ENSG00000140479.12	15	102029640	3:56849749:T:C	T	C	AC=4010;AN=6058	rs1354034	3	56849749	9.50314e-104	0.562774	1.05714e-92	1	0
7.1986e-108	rs1354034	3	56849749	-22.0626	T	C	ENSG00000138735	PDE5A	4	120482848	36	26609	0	PDE5A	-	2	protein_coding	ENSG00000138735.11_3:56849749:T:C	ENSG00000138735.11	4	120549220	3:56849749:T:C	T	C	AC=4010;AN=6058	rs1354034	3	56849749	9.35014e-23	0.177066	2.86655e-06	1	0
1.15e-107	rs149007767	7	50370254	-22.0415	T	C	ENSG00000124102	PI3	20	43804351	32	30077	0	PI3	+	2	protein_coding	ENSG00000124102.4_7:50370254:C:T	ENSG00000124102.4	20	43803517	7:50370254:C:T	C	T	AC=585;AN=4380	rs149007767	7	50370254	2.29778e-16	-0.148327	2.86655e-06	1	0
7.6902e-107	rs1354034	3	56849749	-21.9553	T	C	ENSG00000176783	RUFY1	5	179007293	36	31644	0	RUFY1	+	1	protein_coding	ENSG00000176783.10_3:56849749:T:C	ENSG00000176783.10	5	179034267	3:56849749:T:C	T	C	AC=4010;AN=6058	rs1354034	3	56849749	1.69657e-15	0.143968	9.999e-05	1	0
5.8533e-105	rs11653357	17	33923607	21.7577	A	G	ENSG00000113140	SPARC	5	151053691	35	31484	0	SPARC	-	1	protein_coding	ENSG00000113140.6_17:33938604:G:A	ENSG00000113140.6	5	151066524	17:33923607:G:A	G	A	AC=1015;AN=6058	rs11653357	17	33923607	9.08906e-09	0.279325	1.31448e-05	2	0
2.2674e-104	rs1354034	3	56849749	-21.6952	T	C	ENSG00000255552	LY6G6E	6	31680695	14	10988	0	LY6G6E	-	2	protein_coding	ENSG00000255552.3_3:56849749:T:C	ENSG00000255552.3	6	31681589	3:56849749:T:C	T	C	AC=4010;AN=6058	rs1354034	3	56849749	3.82516e-106	0.382536	9.999e-05	1	0
1.9928e-103	rs1354034	3	56849749	-21.5951	T	C	ENSG00000119280	C1orf198	1	230989100	37	31684	0	C1orf198	-	1	protein_coding	ENSG00000119280.12_3:56849749:T:C	ENSG00000119280.12	1	231005316	3:56849749:T:C	T	C	AC=4010;AN=6058	rs1354034	3	56849749	4.57191e-40	0.237381	2.86655e-06	1	0
7.5115e-103	rs149110519	6	144385777	21.5338	T	C	ENSG00000133246	PRAM1	19	8561468	12	10586	0	PRAM1	-	2	protein_coding	ENSG00000133246.7_6:144385777:C:T	ENSG00000133246.7	19	8567518	6:144385777:C:T	C	T	AC=78;AN=5640	rs149110519	6	144385777	9.55205e-14	0.134748	9.999e-05	1	0
2.2941e-102	rs1354034	3	56849749	-21.4819	T	C	ENSG00000125257	ABCC4	13	95812885	35	31260	0	ABCC4	-	2	protein_coding	ENSG00000125257.9_3:56849749:T:C	ENSG00000125257.9	13	95953589	3:56849749:T:C	T	C	AC=4010;AN=6058	rs1354034	3	56849749	8.59418e-27	0.192949	9.999e-05	1	0
6.0079e-100	rs1354034	3	56849749	-21.2217	T	C	ENSG00000205038	PKHD1L1	8	110458632	37	31684	0	PKHD1L1	+	2	protein_coding	ENSG00000205038.7_3:56849749:T:C	ENSG00000205038.7	8	110535052	3:56849749:T:C	T	C	AC=4010;AN=6058	rs1354034	3	56849749	2.5846e-77	0.328856	2.86655e-06	1	0
8.0566e-100	rs1354034	3	56849749	-21.2079	T	C	ENSG00000101082	SLA2	20	35257670	37	31684	0	SLA2	-	2	protein_coding	ENSG00000101082.9_3:56849749:T:C	ENSG00000101082.9	20	35274284	3:56849749:T:C	T	C	AC=4010;AN=6058	rs1354034	3	56849749	1.42785e-32	0.213529	9.999e-05	1	0
9.9642e-100	rs1354034	3	56849749	-21.1979	T	C	ENSG00000088726	TMEM40	3	12792990	35	30721	0	TMEM40	-	2	protein_coding	ENSG00000088726.11_3:56849749:T:C	ENSG00000088726.11	3	12780708	3:56849749:T:C	T	C	AC=4010;AN=6058	rs1354034	3	56849749	1.18519e-50	0.267123	9.999e-05	1	0
6.6871e-99	rs1354034	3	56849749	-21.1081	T	C	ENSG00000100351	GRAP2	22	40333405	37	31684	0	GRAP2	+	2	protein_coding	ENSG00000100351.12_3:56849749:T:C	ENSG00000100351.12	22	40365379	3:56849749:T:C	T	C	AC=4010;AN=6058	rs1354034	3	56849749	1.10635e-36	0.226952	2.86655e-06	1	0
2.1647e-98	rs1354034	3	56849749	-21.0526	T	C	ENSG00000204424	LY6G6F	6	31680110	16	14263	0	LY6G6F	+	2	protein_coding	ENSG00000204424.8_3:56849749:T:C	ENSG00000204424.8	6	31674662	3:56849749:T:C	T	C	AC=4010;AN=6058	rs1354034	3	56849749	6.10022e-107	0.570713	5.62273e-92	1	0
2.3932e-96	rs1354034	3	56849749	-20.8282	T	C	ENSG00000164181	ELOVL7	5	60093917	36	26609	0	ELOVL7	-	1	protein_coding	ENSG00000164181.9_3:56849749:T:C	ENSG00000164181.9	5	60140037	3:56849749:T:C	T	C	AC=4010;AN=6058	rs1354034	3	56849749	1.26844e-48	0.261716	9.999e-05	1	0
3.0079e-95	rs1354034	3	56849749	-20.7066	T	C	ENSG00000163735	CXCL5	4	74862927	36	31470	0	CXCL5	-	2	protein_coding	ENSG00000163735.6_3:56849749:T:C	ENSG00000163735.6	4	74864496	3:56849749:T:C	T	C	AC=4010;AN=6058	rs1354034	3	56849749	3.29494e-19	0.161766	2.86655e-06	1	0
2.2357e-91	rs1354034	3	56849749	-20.2727	T	C	ENSG00000120885	CLU	8	27463491	36	31300	0	CLU	-	1	protein_coding	ENSG00000120885.15_3:56849749:T:C	ENSG00000120885.15	8	27471760	3:56849749:T:C	T	C	AC=4010;AN=6058	rs1354034	3	56849749	3.14513e-63	0.443082	1.78939e-52	1	0
4.9349e-91	rs1354034	3	56849749	-20.2337	T	C	ENSG00000167641	PPP1R14A	19	38744554	37	31684	0	PPP1R14A	-	2	protein_coding	ENSG00000167641.6_3:56849749:T:C	ENSG00000167641.6	19	38747172	3:56849749:T:C	T	C	AC=4010;AN=6058	rs1354034	3	56849749	4.14134e-17	0.151961	2.86655e-06	1	0
1.8901e-88	rs1354034	3	56849749	-19.9384	T	C	ENSG00000128266	GNAZ	22	23439882	37	31684	0	GNAZ	+	2	protein_coding	ENSG00000128266.7_3:56849749:T:C	ENSG00000128266.7	22	23464565	3:56849749:T:C	T	C	AC=4010;AN=6058	rs1354034	3	56849749	5.74391e-38	0.230973	9.999e-05	1	0
2.4903e-88	rs1354034	3	56849749	-19.9245	T	C	ENSG00000117592	PRDX6	1	173452175	37	31684	0	PRDX6	+	2	protein_coding	ENSG00000117592.8_3:56849749:T:C	ENSG00000117592.8	1	173450338	3:56849749:T:C	T	C	AC=4010;AN=6058	rs1354034	3	56849749	1.42205e-15	0.144358	2.86655e-06	1	0
1.0381e-87	rs1354034	3	56849749	-19.8528	T	C	ENSG00000064601	CTSA	20	44523525	37	31684	0	CTSA	+	2	protein_coding	ENSG00000064601.12_3:56849749:T:C	ENSG00000064601.12	20	44526265	3:56849749:T:C	T	C	AC=4010;AN=6058	rs1354034	3	56849749	4.53137e-17	0.151773	9.999e-05	1	0
1.3052e-86	rs149007767	7	50370254	-19.7253	T	C	ENSG00000133055	MYBPH	1	203140940	32	30077	0	MYBPH	-	2	protein_coding	ENSG00000133055.4_7:50370254:C:T	ENSG00000133055.4	1	203144941	7:50370254:C:T	C	T	AC=585;AN=4380	rs149007767	7	50370254	1.86302e-11	-0.121632	4.58649e-05	1	0
6.481e-86	rs149007767	7	50370254	-19.644	T	C	ENSG00000111275	ALDH2	12	112226236	32	30077	0	ALDH2	+	2	protein_coding	ENSG00000111275.8_7:50370254:C:T	ENSG00000111275.8	12	112230415	7:50370254:C:T	C	T	AC=585;AN=4380	rs149007767	7	50370254	1.13664e-19	-0.163843	2.86655e-06	1	0
1.8381e-85	rs1354034	3	56849749	-19.5911	T	C	ENSG00000140859	KIFC3	16	57844543	35	31086	0	KIFC3	-	1	protein_coding	ENSG00000140859.11_3:56849749:T:C	ENSG00000140859.11	16	57837159	3:56849749:T:C	T	C	AC=4010;AN=6058	rs1354034	3	56849749	3.09285e-21	0.170686	9.999e-05	1	0
1.5976e-84	rs9915021	17	33976619	19.4809	T	C	ENSG00000101335	MYL9	20	35174057	36	31569	0	MYL9	+	2	protein_coding	ENSG00000101335.5_17:33875284:G:A	ENSG00000101335.5	20	35169900	17:33976619:C:T	C	T	AC=318;AN=6056	rs9915021	17	33976619	4.65691e-08	0.306357	8.75994e-05	2	0
1.8678e-84	rs6592965	7	50427982	-19.4727	A	G	ENSG00000198336	MYL4	17	45289428	37	31684	0	MYL4	+	1	protein_coding	ENSG00000198336.5_7:50427982:G:A	ENSG00000198336.5	17	45297396	7:50427982:G:A	G	A	AC=2272;AN=5906	rs6592965	7	50427982	1.57584e-18	-0.158659	2.86655e-06	1	0
7.3192e-83	rs1354034	3	56849749	-19.284	T	C	ENSG00000163359	COL6A3	2	238277832	37	31684	0	COL6A3	-	2	protein_coding	ENSG00000163359.11_3:56849749:T:C	ENSG00000163359.11	2	238296720	3:56849749:T:C	T	C	AC=4010;AN=6058	rs1354034	3	56849749	1.74643e-38	0.232569	9.999e-05	1	0
3.7009e-82	rs8082605	17	33864771	19.2	T	G	ENSG00000101335	MYL9	20	35174057	34	29836	0	MYL9	+	2	protein_coding	ENSG00000101335.5_17:33875284:G:A	ENSG00000101335.5	20	35169900	17:33864771:G:T	G	T	AC=196;AN=5946	rs8082605	17	33864771	1.69918e-10	0.437949	5.35105e-07	1	0
4.4692e-82	rs149007767	7	50370254	-19.19	T	C	ENSG00000211445	GPX3	5	150404339	32	30077	0	GPX3	+	1	protein_coding	ENSG00000211445.7_7:50370254:C:T	ENSG00000211445.7	5	150406527	7:50370254:C:T	C	T	AC=585;AN=4380	rs149007767	7	50370254	1.34575e-22	-0.176414	2.86655e-06	1	0
6.7226e-81	rs6592965	7	50427982	-19.0486	A	G	ENSG00000198892	SHISA4	1	201859621	37	31684	0	SHISA4	+	2	protein_coding	ENSG00000198892.6_7:50427982:G:A	ENSG00000198892.6	1	201858062	7:50427982:G:A	G	A	AC=2272;AN=5906	rs6592965	7	50427982	7.97629e-33	-0.214381	2.86655e-06	1	0
1.4149e-80	rs592423	6	139840693	-19.0098	A	C	ENSG00000167768	KRT1	12	53071355	35	26494	0	KRT1	-	2	protein_coding	ENSG00000167768.4_6:139840693:A:C	ENSG00000167768.4	12	53071301	6:139840693:A:C	A	C	AC=3063;AN=6058	rs592423	6	139840693	3.50038e-09	0.107051	0.0057454	1	0
4.6571e-80	rs149007767	7	50370254	-18.9472	T	C	ENSG00000258227	CLEC5A	7	141636982	32	30077	0	CLEC5A	-	2	protein_coding	ENSG00000258227.2_7:50370254:C:T	ENSG00000258227.2	7	141636131	7:50370254:C:T	C	T	AC=585;AN=4380	rs149007767	7	50370254	1.88031e-19	-0.162864	2.86655e-06	1	0
1.5979e-79	rs1354034	3	56849749	-18.8822	T	C	ENSG00000160014	CALM3	19	47109190	37	31684	0	CALM3	+	2	protein_coding	ENSG00000160014.12_3:56849749:T:C	ENSG00000160014.12	19	47111230	3:56849749:T:C	T	C	AC=4010;AN=6058	rs1354034	3	56849749	7.20895e-22	0.173371	2.86655e-06	1	0
4.5755e-78	rs1354034	3	56849749	-18.704	T	C	ENSG00000121766	ZCCHC17	1	31803812	37	31684	0	ZCCHC17	+	2	protein_coding	ENSG00000121766.10_3:56849749:T:C	ENSG00000121766.10	1	31769894	3:56849749:T:C	T	C	AC=4010;AN=6058	rs1354034	3	56849749	8.46895e-12	0.123681	2.86655e-05	1	0
1.898e-77	rs12718598	7	50428445	18.6283	C	T	ENSG00000164849	GPR146	7	1091554	36	31300	0	GPR146	+	1	protein_coding	ENSG00000164849.7_7:50428445:T:C	ENSG00000164849.7	7	1097141	7:50428445:T:C	T	C	AC=2659;AN=6058	rs12718598	7	50428445	4.93329e-17	0.151594	2.86655e-06	1	0
1.9051e-77	rs1354034	3	56849749	-18.6279	T	C	ENSG00000172927	MYEOV	11	69122049	36	31470	0	MYEOV	+	2	protein_coding	ENSG00000172927.3_3:56849749:T:C	ENSG00000172927.3	11	69156324	3:56849749:T:C	T	C	AC=4010;AN=6058	rs1354034	3	56849749	5.76989e-37	0.227843	9.999e-05	1	0
8.6158e-75	rs1354034	3	56849749	-18.2977	T	C	ENSG00000099256	PRTFDC1	10	25189534	37	31684	0	PRTFDC1	-	2	protein_coding	ENSG00000099256.14_3:56849749:T:C	ENSG00000099256.14	10	25241521	3:56849749:T:C	T	C	AC=4010;AN=6058	rs1354034	3	56849749	2.05556e-21	0.171444	2.86655e-06	1	0
1.7872e-74	rs1354034	3	56849749	-18.2579	T	C	ENSG00000143363	PRUNE	1	150994542	37	31684	0	PRUNE	+	2	protein_coding	ENSG00000143363.11_3:56849749:T:C	ENSG00000143363.11	1	150997218	3:56849749:T:C	T	C	AC=4010;AN=6058	rs1354034	3	56849749	2.31583e-19	0.162457	2.86655e-06	1	0
1.9802e-74	rs8026803	15	80260014	-18.2523	C	T	ENSG00000166927	MS4A7	11	60154689	37	31684	0	MS4A7	+	1	protein_coding	ENSG00000166927.8_15:80260014:T:C	ENSG00000166927.8	11	60156655	15:80260014:T:C	T	C	AC=1506;AN=6042	rs8026803	15	80260014	2.04347e-09	-0.108638	0.0009999	1	0
7.0376e-74	rs1354034	3	56849749	-18.183	T	C	ENSG00000169398	PTK2	8	141840157	37	31684	0	PTK2	-	1	protein_coding	ENSG00000169398.15_3:56849749:T:C	ENSG00000169398.15	8	142012315	3:56849749:T:C	T	C	AC=4010;AN=6058	rs1354034	3	56849749	4.99237e-27	0.193835	9.999e-05	1	0
2.2402e-73	rs149110519	6	144385777	18.1196	T	C	ENSG00000172794	RAB37	17	72705095	27	25676	0	RAB37	+	1	protein_coding	ENSG00000172794.15_6:144385777:C:T	ENSG00000172794.15	17	72740997	6:144385777:C:T	C	T	AC=78;AN=5640	rs149110519	6	144385777	8.30948e-13	0.660869	4.26369e-09	1	0
6.7513e-73	rs1354034	3	56849749	-18.0586	T	C	ENSG00000069535	MAOB	X	43683775	15	9188	0	MAOB	-	2	protein_coding	ENSG00000069535.12_3:56849749:T:C	ENSG00000069535.12	23	43741549	3:56849749:T:C	T	C	AC=4010;AN=6058	rs1354034	3	56849749	1.09912e-48	0.261884	2.86655e-06	1	0
9.4544e-73	rs1354034	3	56849749	-18.0398	T	C	ENSG00000148426	PROSER2	10	11889807	34	25650	0	PROSER2	+	2	protein_coding	ENSG00000148426.8_3:56849749:T:C	ENSG00000148426.8	10	11911643	3:56849749:T:C	T	C	AC=4010;AN=6058	rs1354034	3	56849749	7.20628e-32	0.21114	2.86655e-06	1	0
1.2048e-72	rs1354034	3	56849749	-18.0266	T	C	ENSG00000119242	CCDC92	12	124430292	37	31684	0	CCDC92	-	1	protein_coding	ENSG00000119242.4_3:56849749:T:C	ENSG00000119242.4	12	124457378	3:56849749:T:C	T	C	AC=4010;AN=6058	rs1354034	3	56849749	9.52814e-17	0.150205	2.86655e-06	1	0
4.3858e-72	rs1354034	3	56849749	-17.9549	T	C	ENSG00000124145	SDC4	20	43965496	36	31470	0	SDC4	-	2	protein_coding	ENSG00000124145.5_3:56849749:T:C	ENSG00000124145.5	20	43977064	3:56849749:T:C	T	C	AC=4010;AN=6058	rs1354034	3	56849749	1.08366e-34	0.220562	2.86655e-06	1	0
1.29e-71	rs1354034	3	56849749	-17.8948	T	C	ENSG00000108039	XPNPEP1	10	111653917	37	31684	0	XPNPEP1	-	1	protein_coding	ENSG00000108039.13_3:56849749:T:C	ENSG00000108039.13	10	111653136	3:56849749:T:C	T	C	AC=4010;AN=6058	rs1354034	3	56849749	2.1365e-18	0.158048	2.86655e-06	1	0
5.8032e-69	rs1354034	3	56849749	-17.5514	T	C	ENSG00000137076	TLN1	9	35714668	37	31684	0	TLN1	-	2	protein_coding	ENSG00000137076.14_3:56849749:T:C	ENSG00000137076.14	9	35732101	3:56849749:T:C	T	C	AC=4010;AN=6058	rs1354034	3	56849749	1.48999e-20	0.167737	9.999e-05	1	0
8.7597e-69	rs4326844	12	54736470	-17.5278	A	G	ENSG00000101335	MYL9	20	35174057	37	31684	0	MYL9	+	2	protein_coding	ENSG00000101335.5_12:54736470:A:G	ENSG00000101335.5	20	35169900	12:54736470:A:G	A	G	AC=3617;AN=5808	rs4326844	12	54736470	4.65101e-12	0.125216	1.43348e-05	1	0
8.8215e-69	rs1354034	3	56849749	-17.5274	T	C	ENSG00000197959	DNM3	1	172099113	37	31684	0	DNM3	+	1	protein_coding	ENSG00000197959.9_3:56849749:T:C	ENSG00000197959.9	1	172356328	3:56849749:T:C	T	C	AC=4010;AN=6058	rs1354034	3	56849749	2.04369e-36	0.226108	2.86655e-06	1	0
1.623e-67	rs1354034	3	56849749	-17.3612	T	C	ENSG00000166963	MAP1A	15	43813487	36	31470	0	MAP1A	+	1	protein_coding	ENSG00000166963.8_3:56849749:T:C	ENSG00000166963.8	15	43809823	3:56849749:T:C	T	C	AC=4010;AN=6058	rs1354034	3	56849749	1.23666e-28	0.199754	2.86655e-06	1	0
7.2072e-67	rs149007767	7	50370254	-17.2753	T	C	ENSG00000178726	THBD	20	23028324	32	30077	0	THBD	-	2	protein_coding	ENSG00000178726.6_7:50370254:C:T	ENSG00000178726.6	20	23030378	7:50370254:C:T	C	T	AC=585;AN=4380	rs149007767	7	50370254	1.67012e-14	-0.138813	5.73311e-06	1	0
2.5652e-66	rs149007767	7	50370254	-17.2019	T	C	ENSG00000173083	HPSE	4	84234960	30	29978	0	HPSE	-	1	protein_coding	ENSG00000173083.10_7:50370254:C:T	ENSG00000173083.10	4	84255935	7:50370254:C:T	C	T	AC=585;AN=4380	rs149007767	7	50370254	3.54569e-16	-0.147392	9.999e-05	1	0
5.4205e-66	rs1354034	3	56849749	-17.1584	T	C	ENSG00000151693	ASAP2	2	9446353	28	26196	0	ASAP2	+	2	protein_coding	ENSG00000151693.5_3:56849749:T:C	ENSG00000151693.5	2	9538970	3:56849749:T:C	T	C	AC=4010;AN=6058	rs1354034	3	56849749	1.28494e-22	0.176497	2.86655e-06	1	0
8.3049e-66	rs34856868	1	92554283	17.1338	A	G	ENSG00000151650	VENTX	10	135053304	27	24808	0	VENTX	+	2	protein_coding	ENSG00000151650.7_1:92554283:G:A	ENSG00000151650.7	10	135050908	1:92554283:G:A	G	A	AC=228;AN=6058	rs34856868	1	92554283	8.21296e-22	0.173133	9.999e-05	1	0
9.2388e-66	rs1354034	3	56849749	-17.1274	T	C	ENSG00000178057	NDUFAF3	3	49059410	35	26395	0	NDUFAF3	+	2	protein_coding	ENSG00000178057.10_3:56849749:T:C	ENSG00000178057.10	3	49059554	3:56849749:T:C	T	C	AC=4010;AN=6058	rs1354034	3	56849749	4.91742e-10	0.112733	0.000911564	1	0
2.0138e-65	rs1354034	3	56849749	-17.082	T	C	ENSG00000069966	GNB5	15	52448341	37	31684	0	GNB5	-	1	protein_coding	ENSG00000069966.14_3:56849749:T:C	ENSG00000069966.14	15	52472097	3:56849749:T:C	T	C	AC=4010;AN=6058	rs1354034	3	56849749	1.77188e-30	0.206328	9.999e-05	1	0
1.2835e-64	rs1354034	3	56849749	-16.9737	T	C	ENSG00000198753	PLXNB3	X	153037226	15	9188	0	PLXNB3	+	2	protein_coding	ENSG00000198753.7_3:56849749:T:C	ENSG00000198753.7	23	153043837	3:56849749:T:C	T	C	AC=4010;AN=6058	rs1354034	3	56849749	4.98684e-95	0.535485	1.74454e-79	1	0
2.8939e-64	rs1354034	3	56849749	-16.926	T	C	ENSG00000197122	SRC	20	36003770	37	31684	0	SRC	+	2	protein_coding	ENSG00000197122.7_3:56849749:T:C	ENSG00000197122.7	20	36030716	3:56849749:T:C	T	C	AC=4010;AN=6058	rs1354034	3	56849749	1.49403e-15	0.144249	2.86655e-06	1	0
2.9535e-64	rs149007767	7	50370254	-16.9247	T	C	ENSG00000111321	LTBR	12	6492472	32	30077	0	LTBR	+	1	protein_coding	ENSG00000111321.6_7:50370254:C:T	ENSG00000111321.6	12	6498092	7:50370254:C:T	C	T	AC=585;AN=4380	rs149007767	7	50370254	1.06027e-13	-0.134501	9.999e-05	1	0
3.7714e-64	rs149007767	7	50370254	-16.9102	T	C	ENSG00000131873	CHSY1	15	101754032	32	30077	0	CHSY1	-	1	protein_coding	ENSG00000131873.5_7:50370254:C:T	ENSG00000131873.5	15	101782822	7:50370254:C:T	C	T	AC=585;AN=4380	rs149007767	7	50370254	4.83449e-13	-0.130854	9.999e-05	1	0
3.8884e-64	rs1354034	3	56849749	-16.9085	T	C	ENSG00000205309	NT5M	17	17228813	37	31684	0	NT5M	+	2	protein_coding	ENSG00000205309.9_3:56849749:T:C	ENSG00000205309.9	17	17248583	3:56849749:T:C	T	C	AC=4010;AN=6058	rs1354034	3	56849749	6.46929e-24	0.18178	2.86655e-06	1	0
4.4838e-64	rs149007767	7	50370254	-16.9002	T	C	ENSG00000049249	TNFRSF9	1	7990416	32	30077	0	TNFRSF9	-	1	protein_coding	ENSG00000049249.4_7:50370254:C:T	ENSG00000049249.4	1	7998364	7:50370254:C:T	C	T	AC=585;AN=4380	rs149007767	7	50370254	7.38014e-16	-0.145799	9.999e-05	1	0
1.5845e-63	rs56388170	7	28724374	16.8257	T	G	ENSG00000136371	MTHFS	15	80157824	36	31355	0	MTHFS	-	1	protein_coding	ENSG00000136371.5_7:28724374:G:T	ENSG00000136371.5	15	80189721	7:28724374:G:T	G	T	AC=1344;AN=4980	rs56388170	7	28724374	5.67677e-12	0.124708	9.999e-05	1	0
3.4415e-63	rs1354034	3	56849749	-16.7796	T	C	ENSG00000148834	GSTO1	10	106011165	36	31470	0	GSTO1	+	2	protein_coding	ENSG00000148834.8_3:56849749:T:C	ENSG00000148834.8	10	106014921	3:56849749:T:C	T	C	AC=4010;AN=6058	rs1354034	3	56849749	3.8502e-09	0.106767	0.00634368	1	0
6.4341e-63	rs1354034	3	56849749	-16.7422	T	C	ENSG00000165914	TTC7B	14	91144877	36	26609	0	TTC7B	-	1	protein_coding	ENSG00000165914.10_3:56849749:T:C	ENSG00000165914.10	14	91247140	3:56849749:T:C	T	C	AC=4010;AN=6058	rs1354034	3	56849749	6.66563e-86	0.51986	5.57958e-71	1	0
2.8021e-62	rs149007767	7	50370254	-16.6545	T	C	ENSG00000160209	PDXK	21	45160581	32	30077	0	PDXK	+	2	protein_coding	ENSG00000160209.14_7:50370254:C:T	ENSG00000160209.14	21	45173464	7:50370254:C:T	C	T	AC=585;AN=4380	rs149007767	7	50370254	3.77581e-09	-0.106825	0.00169983	1	0
3.9928e-62	rs78744187	19	33754548	-16.6334	T	C	ENSG00000179348	GATA2	3	128205149	32	23446	0	GATA2	-	2	protein_coding	ENSG00000179348.7_19:33754548:C:T	ENSG00000179348.7	3	128212016	19:33754548:C:T	C	T	AC=421;AN=5232	rs78744187	19	33754548	6.60883e-22	-0.17353	2.86655e-06	1	0
8.0692e-62	rs11653357	17	33923607	16.5912	A	G	ENSG00000108960	MMD	17	53484663	35	31484	0	MMD	-	1	protein_coding	ENSG00000108960.3_17:33923607:G:A	ENSG00000108960.3	17	53499158	17:33923607:G:A	G	A	AC=1015;AN=6058	rs11653357	17	33923607	3.36233e-12	0.12604	1.43328e-05	1	0
8.1774e-62	rs1354034	3	56849749	-16.5903	T	C	ENSG00000127831	VIL1	2	219300916	16	14263	0	VIL1	+	1	protein_coding	ENSG00000127831.6_3:56849749:T:C	ENSG00000127831.6	2	219297238	3:56849749:T:C	T	C	AC=4010;AN=6058	rs1354034	3	56849749	2.32415e-26	0.191315	9.999e-05	1	0
5.1765e-61	rs1354034	3	56849749	-16.4791	T	C	ENSG00000101470	TNNC2	20	44457118	37	31684	0	TNNC2	-	2	protein_coding	ENSG00000101470.5_3:56849749:T:C	ENSG00000101470.5	20	44462384	3:56849749:T:C	T	C	AC=4010;AN=6058	rs1354034	3	56849749	7.11404e-15	0.140759	2.86655e-06	1	0
3.0811e-60	rs8082605	17	33864771	16.3711	T	G	ENSG00000167671	UBXN6	19	4451407	34	29836	0	UBXN6	-	1	protein_coding	ENSG00000167671.7_17:33902284:T:C	ENSG00000167671.7	19	4455435	17:33864771:G:T	G	T	AC=196;AN=5946	rs8082605	17	33864771	5.33602e-07	0.347626	0.000643509	2	0
1.2863e-59	rs1354034	3	56849749	-16.2836	T	C	ENSG00000019102	VSIG2	11	124619751	37	31684	0	VSIG2	-	2	protein_coding	ENSG00000019102.7_3:56849749:T:C	ENSG00000019102.7	11	124622089	3:56849749:T:C	T	C	AC=4010;AN=6058	rs1354034	3	56849749	3.37613e-73	0.476126	3.35249e-58	1	0
1.6221e-59	rs1354034	3	56849749	-16.2695	T	C	ENSG00000124772	CPNE5	6	36758165	37	31684	0	CPNE5	-	2	protein_coding	ENSG00000124772.7_3:56849749:T:C	ENSG00000124772.7	6	36725158	3:56849749:T:C	T	C	AC=4010;AN=6058	rs1354034	3	56849749	8.95381e-26	0.189077	2.86655e-06	1	0
4.0682e-59	rs1354034	3	56849749	-16.2131	T	C	ENSG00000183785	TUBA8	22	18603797	37	31684	0	TUBA8	+	1	protein_coding	ENSG00000183785.10_3:56849749:T:C	ENSG00000183785.10	22	18609474	3:56849749:T:C	T	C	AC=4010;AN=6058	rs1354034	3	56849749	8.46263e-75	0.485978	8.36267e-66	1	0
6.8025e-58	rs1354034	3	56849749	-16.0391	T	C	ENSG00000170271	C5orf4	5	154218431	36	26609	0	FAXDC2	-	1	protein_coding	ENSG00000170271.6_3:56849749:T:C	ENSG00000170271.6	5	154230173	3:56849749:T:C	T	C	AC=4010;AN=6058	rs1354034	3	56849749	2.08443e-41	0.355742	1.83044e-34	1	0
2.1284e-57	rs114694170	5	88180196	-15.9681	C	T	ENSG00000156265	C21orf7	21	30499001	30	24207	0	MAP3K7CL	+	2	protein_coding	ENSG00000156265.11_5:88180196:T:C	ENSG00000156265.11	21	30517880	5:88180196:T:C	T	C	AC=266;AN=5820	rs114694170	5	88180196	1.44903e-14	-0.139138	3.99984e-05	1	0
4.3186e-57	rs12718598	7	50428445	-15.9239	C	T	ENSG00000104522	TSTA3	8	144697503	36	31300	0	TSTA3	-	2	protein_coding	ENSG00000104522.11_7:50428445:T:C	ENSG00000104522.11	8	144699722	7:50428445:T:C	T	C	AC=2659;AN=6058	rs12718598	7	50428445	9.41593e-13	-0.12922	1.14662e-05	1	0
1.2377e-56	rs4326844	12	54736470	-15.8579	A	G	ENSG00000173210	ABLIM3	5	148580575	37	31684	0	ABLIM3	+	2	protein_coding	ENSG00000173210.15_12:54736470:A:G	ENSG00000173210.15	5	148631907	12:54736470:A:G	A	G	AC=3617;AN=5808	rs4326844	12	54736470	2.67043e-10	0.114445	0.000493118	1	0
1.2536e-56	rs1354034	3	56849749	-15.8571	T	C	ENSG00000167642	SPINT2	19	38758964	37	31684	0	SPINT2	+	1	protein_coding	ENSG00000167642.8_3:56849749:T:C	ENSG00000167642.8	19	38780827	3:56849749:T:C	T	C	AC=4010;AN=6058	rs1354034	3	56849749	2.80985e-09	0.107701	0.00269973	1	0
2.1941e-56	rs1354034	3	56849749	-15.8219	T	C	ENSG00000142961	MOB3C	1	47077975	35	25690	0	MOB3C	-	2	protein_coding	ENSG00000142961.10_3:56849749:T:C	ENSG00000142961.10	1	47082556	3:56849749:T:C	T	C	AC=4010;AN=6058	rs1354034	3	56849749	1.15821e-09	0.110288	0.00196646	1	0
5.9568e-56	rs1354034	3	56849749	-15.7589	T	C	ENSG00000134548	C12orf39	12	21684776	14	8269	0	C12orf39	+	2	protein_coding	ENSG00000134548.5_3:56849749:T:C	ENSG00000134548.5	12	21680886	3:56849749:T:C	T	C	AC=4010;AN=6058	rs1354034	3	56849749	2.48533e-45	0.252665	2.86655e-06	1	0
7.5515e-56	rs1354034	3	56849749	-15.7439	T	C	ENSG00000140416	TPM1	15	63349472	36	31470	0	TPM1	+	2	protein_coding	ENSG00000140416.15_3:56849749:T:C	ENSG00000140416.15	15	63356003	3:56849749:T:C	T	C	AC=4010;AN=6058	rs1354034	3	56849749	4.91612e-36	0.331683	2.28591e-29	1	0
8.7886e-56	rs149007767	7	50370254	-15.7344	T	C	ENSG00000182389	CACNB4	2	152822441	32	30077	0	CACNB4	-	1	protein_coding	ENSG00000182389.14_7:50370254:C:T	ENSG00000182389.14	2	152830485	7:50370254:C:T	C	T	AC=585;AN=4380	rs149007767	7	50370254	7.14901e-20	-0.16474	9.999e-05	1	0
2.3212e-55	rs149007767	7	50370254	-15.6727	T	C	ENSG00000213903	LTB4R	14	24783949	31	29863	0	LTB4R	+	2	protein_coding	ENSG00000213903.4_7:50370254:C:T	ENSG00000213903.4	14	24783906	7:50370254:C:T	C	T	AC=585;AN=4380	rs149007767	7	50370254	3.89469e-09	-0.106733	0.0039996	1	0
5.4047e-55	rs6592965	7	50427982	15.6191	A	G	ENSG00000179526	SHARPIN	8	145158281	36	31470	0	SHARPIN	-	2	protein_coding	ENSG00000179526.12_7:50427982:G:A	ENSG00000179526.12	8	145163027	7:50427982:G:A	G	A	AC=2272;AN=5906	rs6592965	7	50427982	1.09834e-16	0.149904	2.86655e-06	1	0
2.6291e-54	rs1354034	3	56849749	-15.5177	T	C	ENSG00000197415	VEPH1	3	157114469	37	31684	0	VEPH1	-	1	protein_coding	ENSG00000197415.7_3:56849749:T:C	ENSG00000197415.7	3	157217344	3:56849749:T:C	T	C	AC=4010;AN=6058	rs1354034	3	56849749	1.30625e-41	0.359644	2.03192e-34	1	0
5.0698e-54	rs1354034	3	56849749	-15.4755	T	C	ENSG00000172572	PDE3A	12	20679747	36	30765	0	PDE3A	+	2	protein_coding	ENSG00000172572.6_3:56849749:T:C	ENSG00000172572.6	12	20724798	3:56849749:T:C	T	C	AC=4010;AN=6058	rs1354034	3	56849749	6.50446e-85	0.344052	9.999e-05	1	0
5.4964e-54	rs1354034	3	56849749	-15.4704	T	C	ENSG00000160789	LMNA	1	156081122	37	31684	0	LMNA	+	1	protein_coding	ENSG00000160789.15_3:56849749:T:C	ENSG00000160789.15	1	156107253	3:56849749:T:C	T	C	AC=4010;AN=6058	rs1354034	3	56849749	7.74424e-37	0.227441	9.999e-05	1	0
2.1953e-53	rs1354034	3	56849749	-15.381	T	C	ENSG00000099785	MARCH2	19	8491027	37	31684	0	MARCH2	+	2	protein_coding	ENSG00000099785.6_3:56849749:T:C	ENSG00000099785.6	19	8486811	3:56849749:T:C	T	C	AC=4010;AN=6058	rs1354034	3	56849749	4.24845e-37	0.228261	9.999e-05	1	0
5.5701e-53	rs149007767	7	50370254	-15.3205	T	C	ENSG00000133808	MICALCL	11	12339159	32	30077	0	MICALCL	+	1	protein_coding	ENSG00000133808.4_7:50370254:C:T	ENSG00000133808.4	11	12308447	7:50370254:C:T	C	T	AC=585;AN=4380	rs149007767	7	50370254	9.47695e-17	-0.150217	2.86655e-06	1	0
7.3462e-53	rs149007767	7	50370254	-15.3024	T	C	ENSG00000133816	MICAL2	11	12200438	13	13100	0	MICAL2	+	1	protein_coding	ENSG00000133816.9_7:50370254:C:T	ENSG00000133816.9	11	12281236	7:50370254:C:T	C	T	AC=585;AN=4380	rs149007767	7	50370254	2.8738e-27	-0.194731	9.999e-05	1	0
1.208e-52	rs149110519	6	144385777	-15.2701	T	C	ENSG00000135378	PRRG4	11	32865579	27	20660	0	PRRG4	+	2	protein_coding	ENSG00000135378.3_6:144385777:C:T	ENSG00000135378.3	11	32851489	6:144385777:C:T	C	T	AC=78;AN=5640	rs149110519	6	144385777	5.62654e-10	-0.112352	0.00127995	1	0
2.8906e-52	rs1354034	3	56849749	-15.213	T	C	ENSG00000061676	NCKAP1	2	183846595	36	31470	0	NCKAP1	-	2	protein_coding	ENSG00000061676.10_3:56849749:T:C	ENSG00000061676.10	2	183829492	3:56849749:T:C	T	C	AC=4010;AN=6058	rs1354034	3	56849749	3.22134e-25	0.186925	9.999e-05	1	0
3.2663e-52	rs1354034	3	56849749	-15.2051	T	C	ENSG00000156011	PSD3	8	18663525	37	31684	0	PSD3	-	2	protein_coding	ENSG00000156011.12_3:56849749:T:C	ENSG00000156011.12	8	18871970	3:56849749:T:C	T	C	AC=4010;AN=6058	rs1354034	3	56849749	2.42507e-24	0.18348	9.999e-05	1	0
4.3174e-51	rs1354034	3	56849749	-15.0351	T	C	ENSG00000127533	F2RL3	19	17001544	36	31470	0	F2RL3	+	2	protein_coding	ENSG00000127533.3_3:56849749:T:C	ENSG00000127533.3	19	17000001	3:56849749:T:C	T	C	AC=4010;AN=6058	rs1354034	3	56849749	4.06978e-31	0.208553	9.999e-05	1	0
8.7171e-51	rs1354034	3	56849749	-14.9886	T	C	ENSG00000184113	CLDN5	22	19512807	37	31684	0	CLDN5	-	2	protein_coding	ENSG00000184113.8_3:56849749:T:C	ENSG00000184113.8	22	19512946	3:56849749:T:C	T	C	AC=4010;AN=6058	rs1354034	3	56849749	1.25319e-13	0.134104	5.73311e-06	1	0
5.7989e-50	rs12718598	7	50428445	14.8624	C	T	ENSG00000167768	KRT1	12	53071355	35	26225	0	KRT1	-	2	protein_coding	ENSG00000167768.4_7:50428445:T:C	ENSG00000167768.4	12	53071301	7:50428445:T:C	T	C	AC=2659;AN=6058	rs12718598	7	50428445	9.54098e-10	0.110846	0.00163107	1	0
1.0249e-49	rs149007767	7	50370254	-14.824	T	C	ENSG00000105383	CD33	19	51737717	32	30077	0	CD33	+	2	protein_coding	ENSG00000105383.10_7:50370254:C:T	ENSG00000105383.10	19	51742522	7:50370254:C:T	C	T	AC=585;AN=4380	rs149007767	7	50370254	2.7205e-10	-0.114393	9.999e-05	1	0
1.2662e-49	rs1354034	3	56849749	-14.8098	T	C	ENSG00000129355	CDKN2D	19	10678436	37	31684	0	CDKN2D	-	2	protein_coding	ENSG00000129355.6_3:56849749:T:C	ENSG00000129355.6	19	10679735	3:56849749:T:C	T	C	AC=4010;AN=6058	rs1354034	3	56849749	1.22467e-09	0.110127	0.00207855	1	0
1.1593e-48	rs1354034	3	56849749	-14.6601	T	C	ENSG00000128245	YWHAH	22	32347018	37	31684	0	YWHAH	+	1	protein_coding	ENSG00000128245.10_3:56849749:T:C	ENSG00000128245.10	22	32343409	3:56849749:T:C	T	C	AC=4010;AN=6058	rs1354034	3	56849749	2.12634e-12	0.127194	1.14662e-05	1	0
1.2188e-48	rs149007767	7	50370254	-14.6567	T	C	ENSG00000113749	HRH2	5	175099139	32	30077	0	HRH2	+	2	protein_coding	ENSG00000113749.5_7:50370254:C:T	ENSG00000113749.5	5	175108464	7:50370254:C:T	C	T	AC=585;AN=4380	rs149007767	7	50370254	9.14905e-16	-0.145329	2.86655e-06	1	0
2.094e-48	rs35979828	12	54685880	-14.6199	T	C	ENSG00000111802	TDP2	6	24658733	33	29796	0	TDP2	-	2	protein_coding	ENSG00000111802.9_12:54685880:C:T	ENSG00000111802.9	6	24667014	12:54685880:C:T	C	T	AC=194;AN=5578	rs35979828	12	54685880	5.65021e-11	-0.118689	0.000120412	1	0
2.5048e-48	rs149007767	7	50370254	-14.6077	T	C	ENSG00000181982	CCDC149	4	24894782	32	30077	0	CCDC149	-	1	protein_coding	ENSG00000181982.13_7:50370254:C:T	ENSG00000181982.13	4	24854890	7:50370254:C:T	C	T	AC=585;AN=4380	rs149007767	7	50370254	9.38201e-14	-0.13479	5.73311e-06	1	0
3.1488e-48	rs1375493	2	182323766	-14.5921	G	A	ENSG00000110077	MS4A6A	11	59945610	35	30820	0	MS4A6A	-	1	protein_coding	ENSG00000110077.10_2:182323766:G:A	ENSG00000110077.10	11	59952139	2:182323766:G:A	G	A	AC=3586;AN=5968	rs1375493	2	182323766	1.61634e-11	0.122004	9.999e-05	1	0
7.9603e-48	rs1354034	3	56849749	-14.5288	T	C	ENSG00000072042	RDH11	14	68153024	36	31644	0	RDH11	-	1	protein_coding	ENSG00000072042.8_3:56849749:T:C	ENSG00000072042.8	14	68162510	3:56849749:T:C	T	C	AC=4010;AN=6058	rs1354034	3	56849749	3.59029e-10	0.113618	9.999e-05	1	0
1.2955e-47	rs1354034	3	56849749	-14.4952	T	C	ENSG00000117155	SSX2IP	1	85132938	37	31684	0	SSX2IP	-	2	protein_coding	ENSG00000117155.12_3:56849749:T:C	ENSG00000117155.12	1	85156486	3:56849749:T:C	T	C	AC=4010;AN=6058	rs1354034	3	56849749	8.94289e-21	0.1687	9.999e-05	1	0
2.865e-47	rs149007767	7	50370254	14.4409	T	C	ENSG00000135378	PRRG4	11	32865579	30	24962	0	PRRG4	+	2	protein_coding	ENSG00000135378.3_7:50370254:C:T	ENSG00000135378.3	11	32851489	7:50370254:C:T	C	T	AC=585;AN=4380	rs149007767	7	50370254	2.9986e-15	0.142702	9.999e-05	1	0
1.694e-46	rs1354034	3	56849749	-14.3177	T	C	ENSG00000174233	ADCY6	12	49171397	37	31684	0	ADCY6	-	2	protein_coding	ENSG00000174233.7_3:56849749:T:C	ENSG00000174233.7	12	49172207	3:56849749:T:C	T	C	AC=4010;AN=6058	rs1354034	3	56849749	9.21466e-59	0.28757	9.999e-05	1	0
2.6072e-46	rs34856868	1	92554283	14.2879	A	G	ENSG00000165457	FOLR2	11	71930319	27	24808	0	FOLR2	+	1	protein_coding	ENSG00000165457.9_1:92554283:G:A	ENSG00000165457.9	11	71929582	1:92554283:G:A	G	A	AC=228;AN=6058	rs34856868	1	92554283	2.09557e-18	0.158087	2.86655e-06	1	0
2.7612e-46	rs34856868	1	92554283	14.2838	A	G	ENSG00000139970	RTN1	14	60200189	27	24808	0	RTN1	-	1	protein_coding	ENSG00000139970.12_1:92554283:G:A	ENSG00000139970.12	14	60072227	1:92554283:G:A	G	A	AC=228;AN=6058	rs34856868	1	92554283	3.43839e-12	0.125983	1.43328e-05	1	0
8.98e-46	rs1354034	3	56849749	-14.2013	T	C	ENSG00000161013	MGAT4B	5	179229274	37	31684	0	MGAT4B	-	1	protein_coding	ENSG00000161013.12_3:56849749:T:C	ENSG00000161013.12	5	179232385	3:56849749:T:C	T	C	AC=4010;AN=6058	rs1354034	3	56849749	1.99309e-33	0.216396	2.86655e-06	1	0
3.9069e-45	rs1354034	3	56849749	-14.0979	T	C	ENSG00000126091	ST3GAL3	1	44284163	36	31470	0	ST3GAL3	+	1	protein_coding	ENSG00000126091.15_3:56849749:T:C	ENSG00000126091.15	1	44385795	3:56849749:T:C	T	C	AC=4010;AN=6058	rs1354034	3	56849749	2.6145e-46	0.255392	2.86655e-06	1	0
1.952e-44	rs1354034	3	56849749	-13.9839	T	C	ENSG00000146376	ARHGAP18	6	129964323	37	31684	0	ARHGAP18	-	2	protein_coding	ENSG00000146376.6_3:56849749:T:C	ENSG00000146376.6	6	129920106	3:56849749:T:C	T	C	AC=4010;AN=6058	rs1354034	3	56849749	6.2491e-28	0.197184	9.999e-05	1	0
2.6962e-44	rs12718598	7	50428445	13.9612	C	T	ENSG00000063854	HAGH	16	1861408	35	31086	0	HAGH	-	1	protein_coding	ENSG00000063854.8_7:50428445:T:C	ENSG00000063854.8	16	1876833	7:50428445:T:C	T	C	AC=2659;AN=6058	rs12718598	7	50428445	2.89464e-10	0.11422	0.00039996	1	0
3.2904e-44	rs1354034	3	56849749	-13.9467	T	C	ENSG00000140374	ETFA	15	76555754	37	31684	0	ETFA	-	1	protein_coding	ENSG00000140374.11_3:56849749:T:C	ENSG00000140374.11	15	76603743	3:56849749:T:C	T	C	AC=4010;AN=6058	rs1354034	3	56849749	9.28362e-11	0.117349	9.999e-05	1	0
5.6011e-44	rs34856868	1	92554283	13.9088	A	G	ENSG00000157445	CACNA2D3	3	54632579	27	24808	0	CACNA2D3	+	2	protein_coding	ENSG00000157445.10_1:92554283:G:A	ENSG00000157445.10	3	55041803	1:92554283:G:A	G	A	AC=228;AN=6058	rs34856868	1	92554283	1.58399e-11	0.122057	4.01317e-05	1	0
1.2651e-43	rs1354034	3	56849749	-13.8503	T	C	ENSG00000148484	RSU1	10	16746068	37	31684	0	RSU1	-	2	protein_coding	ENSG00000148484.13_3:56849749:T:C	ENSG00000148484.13	10	16859462	3:56849749:T:C	T	C	AC=4010;AN=6058	rs1354034	3	56849749	2.68438e-16	0.147992	9.999e-05	1	0
1.7518e-43	rs56388170	7	28724374	13.8271	T	G	ENSG00000169429	IL8	4	74607828	33	25317	0	IL8	+	2	protein_coding	ENSG00000169429.6_7:28724374:G:T	ENSG00000169429.6	4	74606286	7:28724374:G:T	G	T	AC=1344;AN=4980	rs56388170	7	28724374	6.08557e-11	0.11849	0.000129013	1	0
2.5985e-43	rs4766578	12	111904371	13.7987	A	T	ENSG00000179820	MYADM	19	54374584	33	28203	0	MYADM	+	2	protein_coding	ENSG00000179820.11_12:111904371:T:A	ENSG00000179820.11	19	54373019	12:111904371:T:A	T	A	AC=3361;AN=6048	rs4766578	12	111904371	3.5759e-16	0.147374	9.999e-05	1	0
4.2198e-43	rs1354034	3	56849749	-13.7636	T	C	ENSG00000117586	TNFSF4	1	173164662	36	31470	0	TNFSF4	-	2	protein_coding	ENSG00000117586.6_3:56849749:T:C	ENSG00000117586.6	1	173174863	3:56849749:T:C	T	C	AC=4010;AN=6058	rs1354034	3	56849749	6.38174e-14	0.135699	9.999e-05	1	0
2.9151e-42	rs174574	11	61600342	13.6232	A	C	ENSG00000130164	LDLR	19	11222265	36	31470	0	LDLR	+	1	protein_coding	ENSG00000130164.7_11:61600342:A:C	ENSG00000130164.7	19	11238223	11:61600342:A:C	A	C	AC=3850;AN=6058	rs174574	11	61600342	1.6709e-08	-0.102306	0.00449955	1	0
8.6211e-42	rs1354034	3	56849749	-13.5438	T	C	ENSG00000143811	PYCR2	1	226109778	37	31684	0	PYCR2	-	2	protein_coding	ENSG00000143811.12_3:56849749:T:C	ENSG00000143811.12	1	226111978	3:56849749:T:C	T	C	AC=4010;AN=6058	rs1354034	3	56849749	1.2174e-11	0.122742	9.999e-05	1	0
1.7196e-41	rs1354034	3	56849749	-13.493	T	C	ENSG00000196611	MMP1	11	102664771	37	31684	0	MMP1	-	2	protein_coding	ENSG00000196611.4_3:56849749:T:C	ENSG00000196611.4	11	102668891	3:56849749:T:C	T	C	AC=4010;AN=6058	rs1354034	3	56849749	5.19072e-29	0.201117	2.86655e-06	1	0
6.2282e-41	rs149007767	7	50370254	-13.3978	T	C	ENSG00000135912	TTLL4	2	219597853	32	30077	0	TTLL4	+	2	protein_coding	ENSG00000135912.6_7:50370254:C:T	ENSG00000135912.6	2	219617821	7:50370254:C:T	C	T	AC=585;AN=4380	rs149007767	7	50370254	3.2589e-10	-0.113889	0.00079992	1	0
9.5542e-41	rs1354034	3	56849749	-13.3658	T	C	ENSG00000156381	ANKRD9	14	102974657	36	31470	0	ANKRD9	-	2	protein_coding	ENSG00000156381.4_3:56849749:T:C	ENSG00000156381.4	14	102975248	3:56849749:T:C	T	C	AC=4010;AN=6058	rs1354034	3	56849749	1.34512e-14	0.205496	2.17494e-10	1	0
1.0028e-40	rs1354034	3	56849749	-13.3622	T	C	ENSG00000117400	MPL	1	43810960	16	14263	0	MPL	+	2	protein_coding	ENSG00000117400.10_3:56849749:T:C	ENSG00000117400.10	1	43803520	3:56849749:T:C	T	C	AC=4010;AN=6058	rs1354034	3	56849749	1.91163e-27	0.19539	2.86655e-06	1	0
1.549e-40	rs1354034	3	56849749	-13.3298	T	C	ENSG00000022267	FHL1	X	135261538	16	14263	0	FHL1	+	2	protein_coding	ENSG00000022267.12_3:56849749:T:C	ENSG00000022267.12	23	135287068	3:56849749:T:C	T	C	AC=4010;AN=6058	rs1354034	3	56849749	2.10619e-45	0.252867	2.86655e-06	1	0
1.6387e-40	rs1354034	3	56849749	-13.3257	T	C	ENSG00000088826	SMOX	20	4135010	36	31470	0	SMOX	+	2	protein_coding	ENSG00000088826.13_3:56849749:T:C	ENSG00000088826.13	20	4163906	3:56849749:T:C	T	C	AC=4010;AN=6058	rs1354034	3	56849749	3.551e-25	0.186761	2.86655e-06	1	0
2.5623e-40	rs149007767	7	50370254	-13.2923	T	C	ENSG00000074660	SCARF1	17	1543096	32	30077	0	SCARF1	-	2	protein_coding	ENSG00000074660.11_7:50370254:C:T	ENSG00000074660.11	17	1549017	7:50370254:C:T	C	T	AC=585;AN=4380	rs149007767	7	50370254	1.5819e-15	-0.300107	4.47502e-11	1	0
5.3081e-40	rs149007767	7	50370254	-13.2377	T	C	ENSG00000204472	AIF1	6	31583879	13	13100	0	AIF1	+	2	protein_coding	ENSG00000204472.8_7:50370254:C:T	ENSG00000204472.8	6	31583768	7:50370254:C:T	C	T	AC=585;AN=4380	rs149007767	7	50370254	6.28176e-15	-0.14104	2.86655e-06	1	0
5.6133e-40	rs1354034	3	56849749	-13.2335	T	C	ENSG00000149357	LAMTOR1	11	71805687	35	25690	0	LAMTOR1	-	1	protein_coding	ENSG00000149357.5_3:56849749:T:C	ENSG00000149357.5	11	71814326	3:56849749:T:C	T	C	AC=4010;AN=6058	rs1354034	3	56849749	6.01545e-12	0.12456	2.29324e-05	1	0
8.3418e-40	rs1354034	3	56849749	-13.2037	T	C	ENSG00000125952	MAX	14	65521152	37	31684	0	MAX	-	1	protein_coding	ENSG00000125952.14_3:56849749:T:C	ENSG00000125952.14	14	65569235	3:56849749:T:C	T	C	AC=4010;AN=6058	rs1354034	3	56849749	2.28317e-20	0.166927	2.86655e-06	1	0
3.7859e-39	rs34856868	1	92554283	-13.0893	A	G	ENSG00000164403	SHROOM1	5	132162211	27	24808	0	SHROOM1	-	2	protein_coding	ENSG00000164403.10_1:92554283:G:A	ENSG00000164403.10	5	132166351	1:92554283:G:A	G	A	AC=228;AN=6058	rs34856868	1	92554283	9.59077e-15	-0.615146	9.08982e-11	1	0
6.405e-39	rs149007767	7	50370254	-13.0493	T	C	ENSG00000121316	PLBD1	12	14688939	30	24788	0	PLBD1	-	1	protein_coding	ENSG00000121316.6_7:50370254:C:T	ENSG00000121316.6	12	14707180	7:50370254:C:T	C	T	AC=585;AN=4380	rs149007767	7	50370254	1.60228e-11	-0.122027	9.999e-05	1	0
7.3606e-39	rs6592965	7	50427982	13.0388	A	G	ENSG00000100225	FBXO7	22	32882740	37	31684	0	FBXO7	+	1	protein_coding	ENSG00000100225.13_7:50427982:G:A	ENSG00000100225.13	22	32883275	7:50427982:G:A	G	A	AC=2272;AN=5906	rs6592965	7	50427982	6.3544e-15	0.141014	9.999e-05	1	0
1.3726e-38	rs149007767	7	50370254	-12.9911	T	C	ENSG00000149798	CDC42EP2	11	65086094	32	30077	0	CDC42EP2	+	2	protein_coding	ENSG00000149798.3_7:50370254:C:T	ENSG00000149798.3	11	65084691	7:50370254:C:T	C	T	AC=585;AN=4380	rs149007767	7	50370254	3.66751e-09	-0.106912	0.00603409	1	0
1.7138e-38	rs149007767	7	50370254	-12.9741	T	C	ENSG00000167105	TMEM92	17	48353805	31	29863	0	TMEM92	+	2	protein_coding	ENSG00000167105.3_7:50370254:C:T	ENSG00000167105.3	17	48352240	7:50370254:C:T	C	T	AC=585;AN=4380	rs149007767	7	50370254	1.29533e-13	-0.134025	9.999e-05	1	0
1.7499e-38	rs149007767	7	50370254	-12.9725	T	C	ENSG00000158769	F11R	1	160986892	31	29863	0	F11R	-	2	protein_coding	ENSG00000158769.13_7:50370254:C:T	ENSG00000158769.13	1	160990965	7:50370254:C:T	C	T	AC=585;AN=4380	rs149007767	7	50370254	3.93509e-13	-0.131355	9.999e-05	1	0
2.2244e-38	rs1354034	3	56849749	-12.9541	T	C	ENSG00000264968	RP11-387H17.4	17	38089924	11	4656	0	RP11-387H17.4	+	2	lincRNA	ENSG00000264968.1_3:56849749:T:C	ENSG00000264968.1	17	38084120	3:56849749:T:C	T	C	AC=4010;AN=6058	rs1354034	3	56849749	2.06085e-20	0.167121	2.86655e-06	1	0
6.0491e-38	rs11553699	12	122216910	12.8774	G	A	ENSG00000113140	SPARC	5	151053691	32	30031	0	SPARC	-	1	protein_coding	ENSG00000113140.6_12:122216910:A:G	ENSG00000113140.6	5	151066524	12:122216910:A:G	A	G	AC=563;AN=5406	rs11553699	12	122216910	1.79501e-13	0.133247	5.73393e-06	1	0
9.0107e-38	rs1354034	3	56849749	-12.8463	T	C	ENSG00000123739	PLA2G12A	4	110641189	37	31684	0	PLA2G12A	-	2	protein_coding	ENSG00000123739.6_3:56849749:T:C	ENSG00000123739.6	4	110639917	3:56849749:T:C	T	C	AC=4010;AN=6058	rs1354034	3	56849749	1.29692e-24	0.184555	9.999e-05	1	0
9.7119e-38	rs1354034	3	56849749	-12.8404	T	C	ENSG00000185614	FAM212A	3	49841575	35	25690	0	FAM212A	+	2	protein_coding	ENSG00000185614.4_3:56849749:T:C	ENSG00000185614.4	3	49840687	3:56849749:T:C	T	C	AC=4010;AN=6058	rs1354034	3	56849749	9.11163e-12	0.123492	2.86655e-05	1	0
3.5439e-37	rs1354034	3	56849749	-12.7398	T	C	ENSG00000072422	RHOBTB1	10	62695197	34	30932	0	RHOBTB1	-	2	protein_coding	ENSG00000072422.12_3:56849749:T:C	ENSG00000072422.12	10	62648227	3:56849749:T:C	T	C	AC=4010;AN=6058	rs1354034	3	56849749	3.97577e-19	0.161396	2.86655e-06	1	0
6.5659e-37	rs1354034	3	56849749	-12.6918	T	C	ENSG00000004866	ST7	7	116731724	37	31684	0	ST7	+	1	protein_coding	ENSG00000004866.14_3:56849749:T:C	ENSG00000004866.14	7	116859079	3:56849749:T:C	T	C	AC=4010;AN=6058	rs1354034	3	56849749	5.0835e-20	0.165396	9.999e-05	1	0
7.6332e-37	rs149007767	7	50370254	-12.6799	T	C	ENSG00000118508	RAB32	6	146870465	31	29863	0	RAB32	+	2	protein_coding	ENSG00000118508.4_7:50370254:C:T	ENSG00000118508.4	6	146864829	7:50370254:C:T	C	T	AC=585;AN=4380	rs149007767	7	50370254	6.37258e-10	-0.111999	0.00110649	1	0
1.7105e-36	rs1354034	3	56849749	-12.6165	T	C	ENSG00000148908	RGS10	10	121280780	37	31684	0	RGS10	-	2	protein_coding	ENSG00000148908.10_3:56849749:T:C	ENSG00000148908.10	10	121276000	3:56849749:T:C	T	C	AC=4010;AN=6058	rs1354034	3	56849749	5.06308e-26	0.190026	2.86655e-06	1	0
2.2382e-36	rs149110519	6	144385777	12.5955	T	C	ENSG00000161091	MFSD12	19	3556273	26	19741	0	MFSD12	-	2	protein_coding	ENSG00000161091.8_6:144385777:C:T	ENSG00000161091.8	19	3574288	6:144385777:C:T	C	T	AC=78;AN=5640	rs149110519	6	144385777	2.9168e-12	0.126399	9.999e-05	1	0
3.5839e-36	rs12485738	3	56865776	12.5582	A	G	ENSG00000203813	HIST1H3H	6	27778078	36	31300	0	HIST1H3H	+	2	protein_coding	ENSG00000203813.4_3:56865776:A:G	ENSG00000203813.4	6	27777842	3:56865776:A:G	A	G	AC=4073;AN=6058	rs12485738	3	56865776	5.93513e-09	-0.105471	0.00945525	1	0
4.0358e-36	rs149007767	7	50370254	-12.5487	T	C	ENSG00000186047	DLEU7	13	51351609	32	30077	0	DLEU7	-	2	protein_coding	ENSG00000186047.9_7:50370254:C:T	ENSG00000186047.9	13	51417832	7:50370254:C:T	C	T	AC=585;AN=4380	rs149007767	7	50370254	1.0191e-21	-0.172737	2.86655e-06	1	0
6.4674e-36	rs149007767	7	50370254	-12.5112	T	C	ENSG00000030582	GRN	17	42426542	32	30077	0	GRN	+	1	protein_coding	ENSG00000030582.12_7:50370254:C:T	ENSG00000030582.12	17	42429570	7:50370254:C:T	C	T	AC=585;AN=4380	rs149007767	7	50370254	2.21693e-10	-0.114962	0.000395641	1	0
1.13e-35	rs1354034	3	56849749	-12.4669	T	C	ENSG00000184178	SCFD2	4	53985695	37	31684	0	SCFD2	-	1	protein_coding	ENSG00000184178.11_3:56849749:T:C	ENSG00000184178.11	4	54232233	3:56849749:T:C	T	C	AC=4010;AN=6058	rs1354034	3	56849749	3.74701e-23	0.178695	2.86655e-06	1	0
1.4484e-35	rs1354034	3	56849749	-12.4472	T	C	ENSG00000100243	CYB5R3	22	43029710	37	31684	0	CYB5R3	-	2	protein_coding	ENSG00000100243.16_3:56849749:T:C	ENSG00000100243.16	22	43042685	3:56849749:T:C	T	C	AC=4010;AN=6058	rs1354034	3	56849749	4.67949e-15	0.141704	9.999e-05	1	0
1.5536e-35	rs1354034	3	56849749	-12.4416	T	C	ENSG00000198948	MFAP3L	4	170930965	37	31684	0	MFAP3L	-	1	protein_coding	ENSG00000198948.7_3:56849749:T:C	ENSG00000198948.7	4	170954182	3:56849749:T:C	T	C	AC=4010;AN=6058	rs1354034	3	56849749	6.62233e-11	0.118262	0.000137614	1	0
2.3472e-35	rs1354034	3	56849749	-12.4085	T	C	ENSG00000236279	CLEC2L	7	139219166	32	26181	0	CLEC2L	+	2	protein_coding	ENSG00000236279.2_3:56849749:T:C	ENSG00000236279.2	7	139223899	3:56849749:T:C	T	C	AC=4010;AN=6058	rs1354034	3	56849749	9.48825e-52	0.405368	3.76921e-44	1	0
2.3708e-35	rs11653357	17	33923607	12.4079	A	G	ENSG00000101856	PGRMC1	X	118374322	14	9103	0	PGRMC1	+	2	protein_coding	ENSG00000101856.8_17:33923607:G:A	ENSG00000101856.8	23	118370288	17:33923607:G:A	G	A	AC=1015;AN=6058	rs11653357	17	33923607	9.85987e-18	0.154939	2.86655e-06	1	0
5.4746e-35	rs1354034	3	56849749	-12.3405	T	C	ENSG00000123091	RNF11	1	51720535	36	31644	0	RNF11	+	2	protein_coding	ENSG00000123091.4_3:56849749:T:C	ENSG00000123091.4	1	51735590	3:56849749:T:C	T	C	AC=4010;AN=6058	rs1354034	3	56849749	7.41025e-38	0.230629	2.86655e-06	1	0
6.2035e-34	rs149007767	7	50370254	-12.1436	T	C	ENSG00000126759	CFP	X	47486658	12	8025	0	CFP	-	2	protein_coding	ENSG00000126759.8_7:50370254:C:T	ENSG00000126759.8	23	47489351	7:50370254:C:T	C	T	AC=585;AN=4380	rs149007767	7	50370254	1.57065e-11	-0.254559	5.3969e-08	1	0
8.3571e-34	rs1354034	3	56849749	-12.1191	T	C	ENSG00000100678	SLC8A3	14	70583360	37	31684	0	SLC8A3	-	1	protein_coding	ENSG00000100678.14_3:56849749:T:C	ENSG00000100678.14	14	70527656	3:56849749:T:C	T	C	AC=4010;AN=6058	rs1354034	3	56849749	1.67871e-13	0.133407	5.73311e-06	1	0
1.1252e-33	rs11604127	11	196944	12.095	T	C	ENSG00000154146	NRGN	11	124613849	29	24078	0	NRGN	+	2	protein_coding	ENSG00000154146.8_11:196944:C:T	ENSG00000154146.8	11	124609941	11:196944:C:T	C	T	AC=1473;AN=5784	rs11604127	11	196944	2.40582e-09	0.108159	0.00400802	1	0
1.2524e-33	rs149007767	7	50370254	-12.086	T	C	ENSG00000104918	RETN	19	7734632	32	30077	0	RETN	+	2	protein_coding	ENSG00000104918.4_7:50370254:C:T	ENSG00000104918.4	19	7734213	7:50370254:C:T	C	T	AC=585;AN=4380	rs149007767	7	50370254	1.29696e-13	-0.134022	5.73393e-06	1	0
3.6487e-33	rs149007767	7	50370254	-11.9976	T	C	ENSG00000108100	CCNY	10	35698402	32	30077	0	CCNY	+	2	protein_coding	ENSG00000108100.13_7:50370254:C:T	ENSG00000108100.13	10	35819124	7:50370254:C:T	C	T	AC=585;AN=4380	rs149007767	7	50370254	9.50505e-16	-0.145245	2.86655e-06	1	0
1.1173e-32	rs6592965	7	50427982	11.9049	A	G	ENSG00000171552	BCL2L1	20	30282023	37	31684	0	BCL2L1	-	2	protein_coding	ENSG00000171552.8_7:50427982:G:A	ENSG00000171552.8	20	30310351	7:50427982:G:A	G	A	AC=2272;AN=5906	rs6592965	7	50427982	8.86117e-13	0.129369	1.14679e-05	1	0
1.9006e-32	rs1354034	3	56849749	-11.8603	T	C	ENSG00000127252	HRASLS	3	192977220	15	9188	0	HRASLS	+	2	protein_coding	ENSG00000127252.4_3:56849749:T:C	ENSG00000127252.4	3	192980791	3:56849749:T:C	T	C	AC=4010;AN=6058	rs1354034	3	56849749	3.19276e-25	0.186941	2.86655e-06	1	0
5.7879e-32	rs149007767	7	50370254	-11.7666	T	C	ENSG00000114853	ZBTB47	3	42702124	31	25002	0	ZBTB47	+	2	protein_coding	ENSG00000114853.9_7:50370254:C:T	ENSG00000114853.9	3	42700306	7:50370254:C:T	C	T	AC=585;AN=4380	rs149007767	7	50370254	3.33644e-17	-0.152414	9.999e-05	1	0
5.8016e-32	rs149007767	7	50370254	-11.7664	T	C	ENSG00000173221	GLRX	5	95122866	12	8025	0	GLRX	-	2	protein_coding	ENSG00000173221.9_7:50370254:C:T	ENSG00000173221.9	5	95158415	7:50370254:C:T	C	T	AC=585;AN=4380	rs149007767	7	50370254	1.39675e-18	-0.158901	9.999e-05	1	0
6.5622e-32	rs149007767	7	50370254	-11.7561	T	C	ENSG00000205423	CNEP1R1	16	50064660	29	24043	0	CNEP1R1	+	2	protein_coding	ENSG00000205423.7_7:50370254:C:T	ENSG00000205423.7	16	50060071	7:50370254:C:T	C	T	AC=585;AN=4380	rs149007767	7	50370254	4.28256e-09	-0.10645	0.00249975	1	0
1.4784e-31	rs1354034	3	56849749	-11.6873	T	C	ENSG00000047648	ARHGAP6	X	11410030	15	9188	0	ARHGAP6	-	2	protein_coding	ENSG00000047648.17_3:56849749:T:C	ENSG00000047648.17	23	11200194	3:56849749:T:C	T	C	AC=4010;AN=6058	rs1354034	3	56849749	4.8068e-45	0.25186	2.86655e-06	1	0
1.5208e-31	rs1354034	3	56849749	-11.6849	T	C	ENSG00000177324	BEND2	X	18210037	15	9188	0	BEND2	-	2	protein_coding	ENSG00000177324.9_3:56849749:T:C	ENSG00000177324.9	23	18239024	3:56849749:T:C	T	C	AC=4010;AN=6058	rs1354034	3	56849749	6.60182e-24	0.181745	9.999e-05	1	0
5.2046e-31	rs34856868	1	92554283	11.5801	A	G	ENSG00000165490	C11orf82	11	82640168	26	19733	0	C11orf82	+	2	protein_coding	ENSG00000165490.8_1:92554283:G:A	ENSG00000165490.8	11	82633656	1:92554283:G:A	G	A	AC=228;AN=6058	rs34856868	1	92554283	2.08062e-13	0.132893	9.999e-05	1	0
5.621e-31	rs3811444	1	248039451	11.5736	T	C	ENSG00000196787	HIST1H2AG	6	27101951	36	31644	0	HIST1H2AG	+	2	protein_coding	ENSG00000196787.2_1:248039451:C:T	ENSG00000196787.2	6	27100832	1:248039451:C:T	C	T	AC=2153;AN=5980	rs3811444	1	248039451	5.37295e-14	0.136103	9.999e-05	1	0
7.7337e-31	rs34856868	1	92554283	11.5461	A	G	ENSG00000138061	CYP1B1	2	38315580	27	24808	0	CYP1B1	-	1	protein_coding	ENSG00000138061.7_1:92554283:G:A	ENSG00000138061.7	2	38303296	1:92554283:G:A	G	A	AC=228;AN=6058	rs34856868	1	92554283	1.09643e-12	0.128843	1.14662e-05	1	0
1.106e-30	rs1354034	3	56849749	-11.515	T	C	ENSG00000185340	GAS2L1	22	29705673	36	31470	0	GAS2L1	+	1	protein_coding	ENSG00000185340.11_3:56849749:T:C	ENSG00000185340.11	22	29706269	3:56849749:T:C	T	C	AC=4010;AN=6058	rs1354034	3	56849749	1.87173e-33	0.216487	2.86655e-06	1	0
1.3946e-30	rs11604127	11	196944	11.4953	T	C	ENSG00000259207	ITGB3	17	45376435	13	8362	0	ITGB3	+	2	protein_coding	ENSG00000259207.3_11:196944:C:T	ENSG00000259207.3	17	45368419	11:196944:C:T	C	T	AC=1473;AN=5784	rs11604127	11	196944	6.88731e-11	0.118157	0.000146215	1	0
1.4539e-30	rs149007767	7	50370254	-11.4915	T	C	ENSG00000167536	DHRS13	17	27227444	32	30077	0	DHRS13	-	2	protein_coding	ENSG00000167536.9_7:50370254:C:T	ENSG00000167536.9	17	27229144	7:50370254:C:T	C	T	AC=585;AN=4380	rs149007767	7	50370254	6.48109e-11	-0.118321	0.000134747	1	0
1.7577e-30	rs11604127	11	196944	11.4753	T	C	ENSG00000173210	ABLIM3	5	148580575	29	24078	0	ABLIM3	+	2	protein_coding	ENSG00000173210.15_11:196944:C:T	ENSG00000173210.15	5	148631907	11:196944:C:T	C	T	AC=1473;AN=5784	rs11604127	11	196944	7.91406e-11	0.117781	0.000172018	1	0
1.8366e-30	rs1354034	3	56849749	-11.4712	T	C	ENSG00000182747	SLC35D3	6	137245089	34	25352	0	SLC35D3	+	2	protein_coding	ENSG00000182747.4_3:56849749:T:C	ENSG00000182747.4	6	137243402	3:56849749:T:C	T	C	AC=4010;AN=6058	rs1354034	3	56849749	1.0283e-13	0.134573	5.73311e-06	1	0
2.2978e-30	rs1354034	3	56849749	-11.4519	T	C	ENSG00000153071	DAB2	5	39417091	35	26395	0	DAB2	-	2	protein_coding	ENSG00000153071.10_3:56849749:T:C	ENSG00000153071.10	5	39462400	3:56849749:T:C	T	C	AC=4010;AN=6058	rs1354034	3	56849749	2.75956e-19	0.162114	9.999e-05	1	0
2.8539e-30	rs10761731	10	65027610	-11.4331	T	A	ENSG00000180914	OXTR	3	8801704	35	31185	0	OXTR	-	2	protein_coding	ENSG00000180914.6_10:65027610:A:T	ENSG00000180914.6	3	8811299	10:65027610:A:T	A	T	AC=2319;AN=6000	rs10761731	10	65027610	5.20006e-15	-0.141467	9.999e-05	1	0
3.1729e-30	rs1354034	3	56849749	-11.424	T	C	ENSG00000006638	TBXA2R	19	3600671	37	31684	0	TBXA2R	-	2	protein_coding	ENSG00000006638.7_3:56849749:T:C	ENSG00000006638.7	19	3600131	3:56849749:T:C	T	C	AC=4010;AN=6058	rs1354034	3	56849749	3.06479e-36	0.225549	9.999e-05	1	0
4.3777e-30	rs114694170	5	88180196	-11.396	C	T	ENSG00000113924	HGD	3	120374219	30	24742	0	HGD	-	1	protein_coding	ENSG00000113924.7_5:88180196:T:C	ENSG00000113924.7	3	120401116	5:88180196:T:C	T	C	AC=266;AN=5820	rs114694170	5	88180196	3.55949e-09	-0.107001	0.00587441	1	0
5.9804e-30	rs78744187	19	33754548	-11.3687	T	C	ENSG00000178538	CA8	8	61146938	33	23660	0	CA8	-	2	protein_coding	ENSG00000178538.5_19:33754548:C:T	ENSG00000178538.5	8	61193883	19:33754548:C:T	C	T	AC=421;AN=5232	rs78744187	19	33754548	1.52485e-19	-0.163273	2.86655e-06	1	0
1.051e-28	rs1354034	3	56849749	-11.1157	T	C	ENSG00000106665	CLIP2	7	73762039	36	31470	0	CLIP2	+	1	protein_coding	ENSG00000106665.11_3:56849749:T:C	ENSG00000106665.11	7	73814812	3:56849749:T:C	T	C	AC=4010;AN=6058	rs1354034	3	56849749	2.17277e-22	0.175551	9.999e-05	1	0
1.6258e-28	rs1354034	3	56849749	-11.0767	T	C	ENSG00000168118	RAB4A	1	229424231	36	26609	0	RAB4A	+	2	protein_coding	ENSG00000168118.7_3:56849749:T:C	ENSG00000168118.7	1	229422232	3:56849749:T:C	T	C	AC=4010;AN=6058	rs1354034	3	56849749	5.59705e-09	0.105648	0.00894651	1	0
2.4232e-28	rs4766578	12	111904371	11.0412	A	T	ENSG00000087903	RFX2	19	6096379	33	28203	0	RFX2	-	1	protein_coding	ENSG00000087903.8_12:111904371:T:A	ENSG00000087903.8	19	6199583	12:111904371:T:A	T	A	AC=3361;AN=6048	rs4766578	12	111904371	2.37475e-09	0.108197	0.00129987	1	0
5.9763e-28	rs11553699	12	122216910	10.9597	G	A	ENSG00000161911	TREML1	6	41119577	32	30031	0	TREML1	-	2	protein_coding	ENSG00000161911.7_12:122216910:A:G	ENSG00000161911.7	6	41119358	12:122216910:A:G	A	G	AC=563;AN=5406	rs11553699	12	122216910	2.58821e-09	0.107944	0.00432338	1	0
9.2496e-28	rs34856868	1	92554283	-10.9198	A	G	ENSG00000198752	CDC42BPB	14	103461257	27	24808	0	CDC42BPB	-	1	protein_coding	ENSG00000198752.5_1:92554283:G:A	ENSG00000198752.5	14	103470616	1:92554283:G:A	G	A	AC=228;AN=6058	rs34856868	1	92554283	1.31676e-09	-0.109917	0.00221616	1	0
1.2257e-27	rs1375493	2	182323766	-10.8943	G	A	ENSG00000096006	CRISP3	6	49703623	36	31569	0	CRISP3	-	2	protein_coding	ENSG00000096006.7_2:182323766:G:A	ENSG00000096006.7	6	49712150	2:182323766:G:A	G	A	AC=3586;AN=5968	rs1375493	2	182323766	7.18355e-10	0.111658	0.00120699	1	0
1.9812e-27	rs149007767	7	50370254	-10.8505	T	C	ENSG00000090659	CD209	19	7808671	32	30077	0	CD209	-	2	protein_coding	ENSG00000090659.13_7:50370254:C:T	ENSG00000090659.13	19	7812397	7:50370254:C:T	C	T	AC=585;AN=4380	rs149007767	7	50370254	5.87902e-13	-0.130377	9.999e-05	1	0
3.6505e-27	rs149007767	7	50370254	-10.7945	T	C	ENSG00000139318	DUSP6	12	89744028	32	30077	0	DUSP6	-	2	protein_coding	ENSG00000139318.7_7:50370254:C:T	ENSG00000139318.7	12	89746274	7:50370254:C:T	C	T	AC=585;AN=4380	rs149007767	7	50370254	3.17796e-09	-0.107337	0.00516553	1	0
3.948e-27	rs56388170	7	28724374	-10.7872	T	G	ENSG00000125170	DOK4	16	57513551	36	31355	0	DOK4	-	2	protein_coding	ENSG00000125170.6_7:28724374:G:T	ENSG00000125170.6	16	57521239	7:28724374:G:T	G	T	AC=1344;AN=4980	rs56388170	7	28724374	4.4173e-12	-0.125348	1.43328e-05	1	0
6.0956e-27	rs1354034	3	56849749	-10.7473	T	C	ENSG00000267279	RP11-879F14.2	18	59263564	23	17261	0	RP11-879F14.2	-	2	lincRNA	ENSG00000267279.1_3:56849749:T:C	ENSG00000267279.1	18	59274149	3:56849749:T:C	T	C	AC=4010;AN=6058	rs1354034	3	56849749	1.68223e-14	0.138796	5.73311e-06	1	0
7.3756e-27	rs1354034	3	56849749	-10.7298	T	C	ENSG00000106976	DNM1	9	130991592	37	31684	0	DNM1	+	2	protein_coding	ENSG00000106976.14_3:56849749:T:C	ENSG00000106976.14	9	131003193	3:56849749:T:C	T	C	AC=4010;AN=6058	rs1354034	3	56849749	3.19569e-30	0.205428	9.999e-05	1	0
8.7877e-27	rs34856868	1	92554283	10.7138	A	G	ENSG00000165092	ALDH1A1	9	75605468	26	24768	0	ALDH1A1	-	2	protein_coding	ENSG00000165092.8_1:92554283:G:A	ENSG00000165092.8	9	75695311	1:92554283:G:A	G	A	AC=228;AN=6058	rs34856868	1	92554283	7.52509e-13	0.129772	8.59966e-06	1	0
1.9001e-26	rs1354034	3	56849749	-10.6419	T	C	ENSG00000175984	DENND2C	1	115169256	36	31470	0	DENND2C	-	1	protein_coding	ENSG00000175984.10_3:56849749:T:C	ENSG00000175984.10	1	115213043	3:56849749:T:C	T	C	AC=4010;AN=6058	rs1354034	3	56849749	6.83366e-45	0.25143	9.999e-05	1	0
3.7531e-26	rs1354034	3	56849749	-10.5783	T	C	ENSG00000254810	RP11-672A2.4	11	76366484	12	5164	0	RP11-672A2.4	-	1	lincRNA	ENSG00000254810.1_3:56849749:T:C	ENSG00000254810.1	11	76367756	3:56849749:T:C	T	C	AC=4010;AN=6058	rs1354034	3	56849749	2.18215e-11	0.121217	5.73311e-05	1	0
4.0269e-26	rs78744187	19	33754548	-10.5717	T	C	ENSG00000158715	SLC45A3	1	205638283	33	23660	0	SLC45A3	-	2	protein_coding	ENSG00000158715.5_19:33754548:C:T	ENSG00000158715.5	1	205649587	19:33754548:C:T	C	T	AC=421;AN=5232	rs78744187	19	33754548	1.15394e-14	-0.139659	2.86655e-06	1	0
5.0689e-26	rs56388170	7	28724374	10.5504	T	G	ENSG00000163219	ARHGAP25	2	68980349	36	31355	0	ARHGAP25	+	1	protein_coding	ENSG00000163219.7_7:28724374:G:T	ENSG00000163219.7	2	69043834	7:28724374:G:T	G	T	AC=1344;AN=4980	rs56388170	7	28724374	3.32053e-12	0.126071	9.999e-05	1	0
6.432e-26	rs78744187	19	33754548	-10.5277	T	C	ENSG00000131016	AKAP12	6	151620413	32	23446	0	AKAP12	+	2	protein_coding	ENSG00000131016.12_19:33754548:C:T	ENSG00000131016.12	6	151662837	19:33754548:C:T	C	T	AC=421;AN=5232	rs78744187	19	33754548	1.09172e-22	-0.435385	2.7239e-18	1	0
6.9283e-26	rs1354034	3	56849749	-10.5206	T	C	ENSG00000162367	TAL1	1	47689927	37	31684	0	TAL1	-	2	protein_coding	ENSG00000162367.7_3:56849749:T:C	ENSG00000162367.7	1	47695125	3:56849749:T:C	T	C	AC=4010;AN=6058	rs1354034	3	56849749	8.01881e-19	0.160008	9.999e-05	1	0
7.542e-26	rs9399137	6	135419018	10.513	C	T	ENSG00000087460	GNAS	20	57450510	36	31569	0	GNAS	+	2	protein_coding	ENSG00000087460.19_6:135419018:T:C	ENSG00000087460.19	20	57485063	6:135419018:T:C	T	C	AC=1781;AN=6058	rs9399137	6	135419018	4.03889e-24	0.182598	9.999e-05	1	0
1.0926e-25	rs1354034	3	56849749	-10.4778	T	C	ENSG00000100362	PVALB	22	37206125	16	14263	0	PVALB	-	2	protein_coding	ENSG00000100362.8_3:56849749:T:C	ENSG00000100362.8	22	37213558	3:56849749:T:C	T	C	AC=4010;AN=6058	rs1354034	3	56849749	7.45304e-19	0.160153	2.86655e-06	1	0
1.506e-25	rs149007767	7	50370254	-10.4473	T	C	ENSG00000145569	FAM105A	5	14598500	32	30077	0	FAM105A	+	1	protein_coding	ENSG00000145569.5_7:50370254:C:T	ENSG00000145569.5	5	14610447	7:50370254:C:T	C	T	AC=585;AN=4380	rs149007767	7	50370254	3.30477e-15	-0.142485	9.999e-05	1	0
1.8946e-25	rs12718598	7	50428445	-10.4256	C	T	ENSG00000186998	EMID1	22	29628713	36	31300	0	EMID1	+	2	protein_coding	ENSG00000186998.11_7:50428445:T:C	ENSG00000186998.11	22	29629335	7:50428445:T:C	T	C	AC=2659;AN=6058	rs12718598	7	50428445	1.63298e-16	-0.149058	2.86655e-06	1	0
3.0835e-25	rs1354034	3	56849749	-10.3791	T	C	ENSG00000182795	C1orf116	1	207198983	36	31644	0	C1orf116	-	1	protein_coding	ENSG00000182795.12_3:56849749:T:C	ENSG00000182795.12	1	207206101	3:56849749:T:C	T	C	AC=4010;AN=6058	rs1354034	3	56849749	1.37715e-11	0.122421	4.01317e-05	1	0
5.7582e-25	rs7740107	6	130374461	10.3195	T	A	ENSG00000141858	SAMD1	19	14200250	35	26494	0	SAMD1	-	2	protein_coding	ENSG00000141858.7_6:130374461:T:A	ENSG00000141858.7	19	14201825	6:130374461:T:A	T	A	AC=4387;AN=6022	rs7740107	6	130374461	3.37372e-09	-0.10716	0.00509949	1	0
6.2453e-25	rs1354034	3	56849749	-10.3115	T	C	ENSG00000101856	PGRMC1	X	118374322	15	9188	0	PGRMC1	+	2	protein_coding	ENSG00000101856.8_3:56865776:A:G	ENSG00000101856.8	23	118370288	3:56849749:T:C	T	C	AC=4010;AN=6058	rs1354034	3	56849749	4.30626e-09	0.253763	1.46412e-05	2	0
6.7873e-25	rs3748136	8	9030160	-10.3035	A	G	ENSG00000175606	TMEM70	8	74889845	35	31240	0	TMEM70	+	2	protein_coding	ENSG00000175606.6_8:9030160:G:A	ENSG00000175606.6	8	74890983	8:9030160:G:A	G	A	AC=1281;AN=5206	rs3748136	8	9030160	2.3167e-16	-0.148309	9.999e-05	1	0
1.0561e-24	rs149007767	7	50370254	-10.2609	T	C	ENSG00000010327	STAB1	3	52543932	31	29863	0	STAB1	+	2	protein_coding	ENSG00000010327.6_7:50370254:C:T	ENSG00000010327.6	3	52557294	7:50370254:C:T	C	T	AC=585;AN=4380	rs149007767	7	50370254	3.13644e-10	-0.113996	0.00059994	1	0
1.7667e-24	rs6592965	7	50427982	10.2114	A	G	ENSG00000104903	LYL1	19	13211911	16	14263	0	LYL1	-	1	protein_coding	ENSG00000104903.4_7:50427982:G:A	ENSG00000104903.4	19	13213538	7:50427982:G:A	G	A	AC=2272;AN=5906	rs6592965	7	50427982	7.08132e-12	0.124141	9.999e-05	1	0
2.9785e-24	rs149007767	7	50370254	-10.1603	T	C	ENSG00000162711	NLRP3	1	247595934	32	30077	0	NLRP3	+	2	protein_coding	ENSG00000162711.12_7:50370254:C:T	ENSG00000162711.12	1	247607209	7:50370254:C:T	C	T	AC=585;AN=4380	rs149007767	7	50370254	7.34485e-11	-0.117983	9.999e-05	1	0
3.5309e-24	rs78744187	19	33754548	-10.1437	T	C	ENSG00000163751	CPA3	3	148599013	33	23660	0	CPA3	+	2	protein_coding	ENSG00000163751.3_19:33754548:C:T	ENSG00000163751.3	3	148599256	19:33754548:C:T	C	T	AC=421;AN=5232	rs78744187	19	33754548	3.83787e-12	-0.125705	1.43328e-05	1	0
5.4905e-24	rs34856868	1	92554283	10.1006	A	G	ENSG00000111961	SASH1	6	148733313	26	24594	0	SASH1	+	2	protein_coding	ENSG00000111961.12_1:92554283:G:A	ENSG00000111961.12	6	148761494	1:92554283:G:A	G	A	AC=228;AN=6058	rs34856868	1	92554283	3.8926e-17	0.152091	9.999e-05	1	0
1.2501e-23	rs149007767	7	50370254	-10.0196	T	C	ENSG00000180340	FZD2	17	42635916	32	30077	0	FZD2	+	2	protein_coding	ENSG00000180340.5_7:50370254:C:T	ENSG00000180340.5	17	42634925	7:50370254:C:T	C	T	AC=585;AN=4380	rs149007767	7	50370254	3.21037e-09	-0.107307	0.00522286	1	0
1.8018e-23	rs4766578	12	111904371	-9.9833	A	T	ENSG00000107960	OBFC1	10	105660131	15	11495	0	OBFC1	-	2	protein_coding	ENSG00000107960.6_12:111904371:T:A	ENSG00000107960.6	10	105659911	12:111904371:T:A	T	A	AC=3361;AN=6048	rs4766578	12	111904371	1.92545e-09	-0.108812	0.00324494	1	0
2.313e-23	rs56388170	7	28724374	9.9587	T	G	ENSG00000147119	CHST7	X	46445531	15	9188	0	CHST7	+	2	protein_coding	ENSG00000147119.3_7:28724374:G:T	ENSG00000147119.3	23	46433219	7:28724374:G:T	G	T	AC=1344;AN=4980	rs56388170	7	28724374	3.1352e-09	0.107377	0.00509673	1	0
8.1649e-23	rs17825630	3	56950055	9.8325	A	G	ENSG00000138722	MMRN1	4	90838231	37	31684	0	MMRN1	+	1	protein_coding	ENSG00000138722.5_3:56849749:T:C	ENSG00000138722.5	4	90872596	3:56950055:G:A	G	A	AC=242;AN=4596	rs17825630	3	56950055	3.77858e-07	0.226288	0.000604092	2	0
1.1971e-22	rs11604127	11	196944	9.794	T	C	ENSG00000132970	WASF3	13	27197462	29	24078	0	WASF3	+	2	protein_coding	ENSG00000132970.8_11:196944:C:T	ENSG00000132970.8	13	27216083	11:196944:C:T	C	T	AC=1473;AN=5784	rs11604127	11	196944	2.80316e-11	0.120557	6.30732e-05	1	0
1.3034e-22	rs149007767	7	50370254	-9.785	T	C	ENSG00000110400	PVRL1	11	119546957	32	30077	0	PVRL1	-	1	protein_coding	ENSG00000110400.6_7:50370254:C:T	ENSG00000110400.6	11	119558067	7:50370254:C:T	C	T	AC=585;AN=4380	rs149007767	7	50370254	6.69104e-18	-0.155733	2.86655e-06	1	0
1.6325e-22	rs1354034	3	56849749	-9.7624	T	C	ENSG00000071051	NCK2	2	106436042	36	31470	0	NCK2	+	2	protein_coding	ENSG00000071051.9_3:56849749:T:C	ENSG00000071051.9	2	106468238	3:56849749:T:C	T	C	AC=4010;AN=6058	rs1354034	3	56849749	1.3772e-17	0.154251	9.999e-05	1	0
3.4989e-22	rs1354034	3	56849749	-9.6847	T	C	ENSG00000259869	AL022344.7	10	43247109	13	5502	0	AL022344.7	-	2	lincRNA	ENSG00000259869.1_3:56849749:T:C	ENSG00000259869.1	10	43247593	3:56849749:T:C	T	C	AC=4010;AN=6058	rs1354034	3	56849749	5.96069e-19	0.160596	2.86655e-06	1	0
4.9156e-22	rs149007767	7	50370254	-9.65	T	C	ENSG00000251442	RP11-792D21.2	4	79585455	26	21003	0	RP11-792D21.2	+	2	lincRNA	ENSG00000251442.1_7:50370254:C:T	ENSG00000251442.1	4	79567371	7:50370254:C:T	C	T	AC=585;AN=4380	rs149007767	7	50370254	1.26007e-16	-0.312068	1.10792e-12	1	0
7.143e-22	rs9376090	6	135411228	9.6117	C	T	ENSG00000134779	TPGS2	18	34384572	33	25266	0	TPGS2	-	1	protein_coding	ENSG00000134779.10_6:135411228:T:C	ENSG00000134779.10	18	34408949	6:135411228:T:C	T	C	AC=1764;AN=6058	rs9376090	6	135411228	1.1876e-10	0.116678	0.00019998	1	0
1.3769e-21	rs1354034	3	56849749	-9.5437	T	C	ENSG00000114805	PLCH1	3	155278112	35	26395	0	PLCH1	-	2	protein_coding	ENSG00000114805.12_3:56849749:T:C	ENSG00000114805.12	3	155222361	3:56849749:T:C	T	C	AC=4010;AN=6058	rs1354034	3	56849749	5.9897e-27	0.193538	2.86655e-06	1	0
1.3956e-21	rs149007767	7	50370254	9.5424	T	C	ENSG00000105948	TTC26	7	138847611	32	30077	0	TTC26	+	1	protein_coding	ENSG00000105948.9_7:50370254:C:T	ENSG00000105948.9	7	138818568	7:50370254:C:T	C	T	AC=585;AN=4380	rs149007767	7	50370254	4.56611e-08	0.0991383	0.010099	1	0
1.7928e-21	rs1354034	3	56849749	-9.5163	T	C	ENSG00000127824	TUBA4A	2	220128662	37	31684	0	TUBA4A	-	1	protein_coding	ENSG00000127824.9_3:56849749:T:C	ENSG00000127824.9	2	220117715	3:56849749:T:C	T	C	AC=4010;AN=6058	rs1354034	3	56849749	3.11667e-11	0.120276	9.999e-05	1	0
5.8648e-21	rs1354034	3	56849749	9.3925	T	C	ENSG00000196331	HIST1H2BO	6	27861436	37	31684	0	HIST1H2BO	+	2	protein_coding	ENSG00000196331.5_3:56849749:T:C	ENSG00000196331.5	6	27861203	3:56849749:T:C	T	C	AC=4010;AN=6058	rs1354034	3	56849749	6.17877e-21	-0.169394	9.999e-05	1	0
6.0343e-21	rs4766578	12	111904371	9.3895	A	T	ENSG00000161638	ITGA5	12	54801144	34	28417	0	ITGA5	-	2	protein_coding	ENSG00000161638.6_12:111904371:T:A	ENSG00000161638.6	12	54807212	12:111904371:T:A	T	A	AC=3361;AN=6048	rs4766578	12	111904371	1.89818e-11	0.121583	9.999e-05	1	0
7.8241e-21	rs1354034	3	56849749	-9.362	T	C	ENSG00000158560	DYNC1I1	7	95570750	34	29940	0	DYNC1I1	+	1	protein_coding	ENSG00000158560.10_3:56849749:T:C	ENSG00000158560.10	7	95661979	3:56849749:T:C	T	C	AC=4010;AN=6058	rs1354034	3	56849749	5.19693e-13	0.130678	9.999e-05	1	0
7.8687e-21	rs1354034	3	56849749	-9.3614	T	C	ENSG00000127947	PTPN12	7	77217990	36	31470	0	PTPN12	+	1	protein_coding	ENSG00000127947.11_3:56849749:T:C	ENSG00000127947.11	7	77266289	3:56849749:T:C	T	C	AC=4010;AN=6058	rs1354034	3	56849749	1.01042e-08	0.103856	0.00549945	1	0
1.3399e-20	rs149007767	7	50370254	-9.3049	T	C	ENSG00000143570	SLC39A1	1	153935881	31	29863	0	SLC39A1	-	2	protein_coding	ENSG00000143570.13_7:50370254:C:T	ENSG00000143570.13	1	153935615	7:50370254:C:T	C	T	AC=585;AN=4380	rs149007767	7	50370254	8.40057e-09	-0.104419	0.010399	1	0
1.3992e-20	rs149007767	7	50370254	-9.3003	T	C	ENSG00000224307	RP11-344B5.2	9	132046372	26	21003	0	RP11-344B5.2	+	1	lincRNA	ENSG00000224307.1_7:50370254:C:T	ENSG00000224307.1	9	132044737	7:50370254:C:T	C	T	AC=585;AN=4380	rs149007767	7	50370254	2.01343e-10	-0.115228	0.000358319	1	0
1.7366e-20	rs1354034	3	56849749	-9.2772	T	C	ENSG00000249992	TMEM158	3	45266864	37	31684	0	TMEM158	-	2	protein_coding	ENSG00000249992.1_3:56849749:T:C	ENSG00000249992.1	3	45267770	3:56849749:T:C	T	C	AC=4010;AN=6058	rs1354034	3	56849749	5.71197e-15	0.141255	2.86655e-06	1	0
2.4284e-20	rs149007767	7	50370254	-9.2415	T	C	ENSG00000134287	ARF3	12	49324310	32	30077	0	ARF3	-	1	protein_coding	ENSG00000134287.5_7:50370254:C:T	ENSG00000134287.5	12	49351245	7:50370254:C:T	C	T	AC=585;AN=4380	rs149007767	7	50370254	4.32006e-12	-0.125404	1.43328e-05	1	0
3.107e-20	rs1354034	3	56849749	-9.2151	T	C	ENSG00000115170	ACVR1	2	158662666	37	31684	0	ACVR1	-	2	protein_coding	ENSG00000115170.9_3:56849749:T:C	ENSG00000115170.9	2	158732352	3:56849749:T:C	T	C	AC=4010;AN=6058	rs1354034	3	56849749	3.09916e-10	0.11403	0.00059994	1	0
3.7152e-20	rs1354034	3	56849749	-9.1959	T	C	ENSG00000102362	SYTL4	X	99958299	15	9188	0	SYTL4	-	2	protein_coding	ENSG00000102362.11_3:56849749:T:C	ENSG00000102362.11	23	99987110	3:56849749:T:C	T	C	AC=4010;AN=6058	rs1354034	3	56849749	8.67306e-38	0.230417	9.999e-05	1	0
4.279e-20	rs149110519	6	144385777	9.1809	T	C	ENSG00000137819	PAQR5	15	69645702	27	25676	0	PAQR5	+	2	protein_coding	ENSG00000137819.9_6:144385777:C:T	ENSG00000137819.9	15	69652432	6:144385777:C:T	C	T	AC=78;AN=5640	rs149110519	6	144385777	6.66945e-20	0.164874	9.999e-05	1	0
1.6015e-19	rs34856868	1	92554283	-9.0376	A	G	ENSG00000146054	TRIM7	5	180626608	27	24808	0	TRIM7	-	2	protein_coding	ENSG00000146054.13_1:92554283:G:A	ENSG00000146054.13	5	180632293	1:92554283:G:A	G	A	AC=228;AN=6058	rs34856868	1	92554283	1.12474e-25	-0.188695	9.999e-05	1	0
2.2531e-19	rs1354034	3	56849749	-9	T	C	ENSG00000179855	GIPC3	19	3589545	26	26022	0	GIPC3	+	2	protein_coding	ENSG00000179855.5_3:56849749:T:C	ENSG00000179855.5	19	3585551	3:56849749:T:C	T	C	AC=4010;AN=6058	rs1354034	3	56849749	3.20174e-16	0.220606	9.07272e-12	1	0
2.8594e-19	rs1354034	3	56849749	-8.9738	T	C	ENSG00000150594	ADRA2A	10	112838724	37	31684	0	ADRA2A	+	2	protein_coding	ENSG00000150594.5_3:56849749:T:C	ENSG00000150594.5	10	112836790	3:56849749:T:C	T	C	AC=4010;AN=6058	rs1354034	3	56849749	4.28431e-44	0.24917	2.86655e-06	1	0
2.9544e-19	rs78744187	19	33754548	-8.9704	T	C	ENSG00000246363	RP11-13A1.1	12	89408957	19	9782	0	RP11-13A1.1	-	2	lincRNA	ENSG00000246363.2_19:33754548:C:T	ENSG00000246363.2	12	89413456	19:33754548:C:T	C	T	AC=421;AN=5232	rs78744187	19	33754548	3.62122e-19	-0.16158	2.86655e-06	1	0
4.4893e-19	rs1354034	3	56849749	-8.9242	T	C	ENSG00000248516	RP11-265O12.1	4	4329799	20	10736	0	RP11-265O12.1	+	2	lincRNA	ENSG00000248516.1_3:56849749:T:C	ENSG00000248516.1	4	4323689	3:56849749:T:C	T	C	AC=4010;AN=6058	rs1354034	3	56849749	2.85442e-12	0.126453	9.999e-05	1	0
5.9481e-19	rs114694170	5	88180196	-8.8928	C	T	ENSG00000115457	IGFBP2	2	217513355	31	29282	0	IGFBP2	+	1	protein_coding	ENSG00000115457.5_5:88180196:T:C	ENSG00000115457.5	2	217525456	5:88180196:T:C	T	C	AC=266;AN=5820	rs114694170	5	88180196	4.5063e-14	-0.136514	3.99984e-05	1	0
1.4536e-18	rs78744187	19	33754548	-8.7932	T	C	ENSG00000131126	TEX101	19	43914205	31	23108	0	TEX101	+	2	protein_coding	ENSG00000131126.14_19:33754548:C:T	ENSG00000131126.14	19	43919064	19:33754548:C:T	C	T	AC=421;AN=5232	rs78744187	19	33754548	5.18293e-10	-0.112585	9.999e-05	1	0
3.7279e-18	rs1375493	2	182323766	-8.6868	G	A	ENSG00000161642	ZNF385A	12	54773999	36	31569	0	ZNF385A	-	2	protein_coding	ENSG00000161642.13_2:182323766:G:A	ENSG00000161642.13	12	54775231	2:182323766:G:A	G	A	AC=3586;AN=5968	rs1375493	2	182323766	7.65539e-11	0.117871	0.00029997	1	0
4.0279e-18	rs1354034	3	56849749	-8.6779	T	C	ENSG00000198873	GRK5	10	121091116	36	31644	0	GRK5	+	2	protein_coding	ENSG00000198873.10_3:56849749:T:C	ENSG00000198873.10	10	121211960	3:56849749:T:C	T	C	AC=4010;AN=6058	rs1354034	3	56849749	1.59065e-22	0.176113	2.86655e-06	1	0
7.0064e-18	rs1265564	12	111708458	-8.6147	C	A	ENSG00000087074	PPP1R15A	19	49377481	35	31240	0	PPP1R15A	+	2	protein_coding	ENSG00000087074.7_12:111708458:A:C	ENSG00000087074.7	19	49377575	12:111708458:A:C	A	C	AC=1681;AN=4512	rs1265564	12	111708458	9.35151e-10	-0.110904	0.00049995	1	0
7.3061e-18	rs1354034	3	56849749	-8.6099	T	C	ENSG00000095321	CRAT	9	131865278	36	31470	0	CRAT	-	1	protein_coding	ENSG00000095321.12_3:56849749:T:C	ENSG00000095321.12	9	131872951	3:56849749:T:C	T	C	AC=4010;AN=6058	rs1354034	3	56849749	2.68102e-30	0.205696	2.86655e-06	1	0
9.5204e-18	rs1354034	3	56849749	-8.5796	T	C	ENSG00000148498	PARD3	10	34751370	36	26609	0	PARD3	-	2	protein_coding	ENSG00000148498.11_3:56849749:T:C	ENSG00000148498.11	10	34661461	3:56849749:T:C	T	C	AC=4010;AN=6058	rs1354034	3	56849749	1.80428e-42	0.244492	2.86655e-06	1	0
9.5868e-18	rs1354034	3	56849749	-8.5787	T	C	ENSG00000122679	RAMP3	7	45211645	36	31644	0	RAMP3	+	1	protein_coding	ENSG00000122679.4_3:56849749:T:C	ENSG00000122679.4	7	45197428	3:56849749:T:C	T	C	AC=4010;AN=6058	rs1354034	3	56849749	7.88083e-10	0.111394	0.00132721	1	0
1.2721e-17	rs1354034	3	56849749	-8.5462	T	C	ENSG00000204310	AGPAT1	6	32140931	16	14263	0	AGPAT1	-	2	protein_coding	ENSG00000204310.6_3:56849749:T:C	ENSG00000204310.6	6	32143674	3:56849749:T:C	T	C	AC=4010;AN=6058	rs1354034	3	56849749	1.74454e-37	0.229472	2.86655e-06	1	0
1.4736e-17	rs4065321	17	38143548	8.5294	C	T	ENSG00000196663	TECPR2	14	102899059	36	31469	0	TECPR2	+	2	protein_coding	ENSG00000196663.11_17:38143548:C:T	ENSG00000196663.11	14	102963876	17:38143548:C:T	C	T	AC=3109;AN=6058	rs4065321	17	38143548	1.96817e-10	-0.115291	0.00039996	1	0
3.1463e-17	rs4766578	12	111904371	8.441	A	T	ENSG00000159713	TPPP3	16	67425575	34	28417	0	TPPP3	-	2	protein_coding	ENSG00000159713.6_12:111904371:T:A	ENSG00000159713.6	16	67427384	12:111904371:T:A	T	A	AC=3361;AN=6048	rs4766578	12	111904371	6.52604e-10	0.111931	0.00111812	1	0
7.0019e-17	rs149007767	7	50370254	-8.3469	T	C	ENSG00000135926	TMBIM1	2	219148112	32	30077	0	TMBIM1	-	2	protein_coding	ENSG00000135926.8_7:50370254:C:T	ENSG00000135926.8	2	219157257	7:50370254:C:T	C	T	AC=585;AN=4380	rs149007767	7	50370254	3.68487e-13	-0.131514	9.999e-05	1	0
8.7372e-17	rs4065321	17	38143548	8.3209	C	T	ENSG00000171236	LRG1	19	4538262	37	31683	0	LRG1	-	2	protein_coding	ENSG00000171236.9_17:38143548:C:T	ENSG00000171236.9	19	4540048	17:38143548:C:T	C	T	AC=3109;AN=6058	rs4065321	17	38143548	1.82654e-09	-0.108966	0.00059994	1	0
1.1851e-16	rs1354034	3	56849749	-8.2846	T	C	ENSG00000228474	OST4	2	27293990	32	26181	0	OST4	-	1	protein_coding	ENSG00000228474.1_3:56849749:T:C	ENSG00000228474.1	2	27294517	3:56849749:T:C	T	C	AC=4010;AN=6058	rs1354034	3	56849749	2.41108e-15	0.143188	2.86655e-06	1	0
2.5353e-16	rs149007767	7	50370254	-8.1935	T	C	ENSG00000155254	MARVELD1	10	99475418	22	21977	0	MARVELD1	+	2	protein_coding	ENSG00000155254.8_7:50370254:C:T	ENSG00000155254.8	10	99474451	7:50370254:C:T	C	T	AC=585;AN=4380	rs149007767	7	50370254	1.07597e-13	-0.134466	5.73311e-06	1	0
2.621e-16	rs156356	20	1819280	8.1897	C	T	ENSG00000168497	SDPR	2	192705504	32	30375	0	SDPR	-	2	protein_coding	ENSG00000168497.4_20:1920605:T:C	ENSG00000168497.4	2	192711981	20:1819280:T:C	T	C	AC=1905;AN=4278	rs156356	20	1819280	4.8151e-06	0.125692	0.00819182	2	0
5.087e-16	rs1354034	3	56849749	-8.1092	T	C	ENSG00000185532	PRKG1	10	53404527	35	30551	0	PRKG1	+	2	protein_coding	ENSG00000185532.10_3:56849749:T:C	ENSG00000185532.10	10	53806537	3:56849749:T:C	T	C	AC=4010;AN=6058	rs1354034	3	56849749	4.34915e-19	0.161219	9.999e-05	1	0
5.5778e-16	rs6592965	7	50427982	8.0984	A	G	ENSG00000131981	LGALS3	14	55601477	36	31470	0	LGALS3	+	1	protein_coding	ENSG00000131981.11_7:50427982:G:A	ENSG00000131981.11	14	55604762	7:50427982:G:A	G	A	AC=2272;AN=5906	rs6592965	7	50427982	6.5677e-09	0.105165	0.00339966	1	0
5.8022e-16	rs149007767	7	50370254	-8.0933	T	C	ENSG00000090487	SPG21	15	65269005	29	29764	0	SPG21	-	1	protein_coding	ENSG00000090487.6_7:50370254:C:T	ENSG00000090487.6	15	65281864	7:50370254:C:T	C	T	AC=585;AN=4380	rs149007767	7	50370254	1.20835e-12	-0.128603	9.999e-05	1	0
7.0413e-16	rs1354034	3	56849749	-8.0697	T	C	ENSG00000112655	PTK7	6	43086731	37	31684	0	PTK7	+	2	protein_coding	ENSG00000112655.11_3:56849749:T:C	ENSG00000112655.11	6	43112038	3:56849749:T:C	T	C	AC=4010;AN=6058	rs1354034	3	56849749	7.9714e-19	0.16002	9.999e-05	1	0
7.0876e-16	rs4065321	17	38143548	8.0692	C	T	ENSG00000103569	AQP9	15	58454239	37	31683	0	AQP9	+	1	protein_coding	ENSG00000103569.5_17:38143548:C:T	ENSG00000103569.5	15	58430580	17:38143548:C:T	C	T	AC=3109;AN=6058	rs4065321	17	38143548	2.14497e-09	-0.108496	0.00356599	1	0
8.9546e-16	rs1354034	3	56849749	-8.0403	T	C	ENSG00000223855	AC147651.3	7	562448	13	5502	0	AC147651.3	+	2	lincRNA	ENSG00000223855.1_3:56849749:T:C	ENSG00000223855.1	7	560028	3:56849749:T:C	T	C	AC=4010;AN=6058	rs1354034	3	56849749	3.75053e-15	0.142201	2.86655e-06	1	0
1.1415e-15	rs1354034	3	56849749	-8.0105	T	C	ENSG00000115457	IGFBP2	2	217513355	36	30935	0	IGFBP2	+	1	protein_coding	ENSG00000115457.5_3:56849749:T:C	ENSG00000115457.5	2	217525456	3:56849749:T:C	T	C	AC=4010;AN=6058	rs1354034	3	56849749	2.83033e-16	0.147878	9.999e-05	1	0
1.332e-15	rs149007767	7	50370254	7.9918	T	C	ENSG00000129493	HEATR5A	14	31825391	29	29764	0	HEATR5A	-	1	protein_coding	ENSG00000129493.10_7:50370254:C:T	ENSG00000129493.10	14	31889501	7:50370254:C:T	C	T	AC=585;AN=4380	rs149007767	7	50370254	1.50344e-09	0.109533	0.00019998	1	0
1.7484e-15	rs1354034	3	56849749	-7.958	T	C	ENSG00000090975	PITPNM2	12	123551294	37	31684	0	PITPNM2	-	2	protein_coding	ENSG00000090975.8_3:56849749:T:C	ENSG00000090975.8	12	123560642	3:56849749:T:C	T	C	AC=4010;AN=6058	rs1354034	3	56849749	4.81424e-13	0.130864	5.73311e-06	1	0
2.2021e-15	rs6592965	7	50427982	7.9295	A	G	ENSG00000162873	KLHDC8A	1	205315693	37	31684	0	KLHDC8A	-	2	protein_coding	ENSG00000162873.10_7:50427982:G:A	ENSG00000162873.10	1	205325964	7:50427982:G:A	G	A	AC=2272;AN=5906	rs6592965	7	50427982	3.18067e-09	0.107335	0.0051684	1	0
4.187e-15	rs78744187	19	33754548	-7.8491	T	C	ENSG00000198400	NTRK1	1	156818537	32	18585	0	NTRK1	+	2	protein_coding	ENSG00000198400.7_19:33754548:C:T	ENSG00000198400.7	1	156849793	19:33754548:C:T	C	T	AC=421;AN=5232	rs78744187	19	33754548	6.95531e-17	-0.150871	9.999e-05	1	0
4.2205e-15	rs1354034	3	56849749	-7.848	T	C	ENSG00000123500	COL10A1	6	116459998	37	31684	0	COL10A1	-	2	protein_coding	ENSG00000123500.5_3:56849749:T:C	ENSG00000123500.5	6	116479910	3:56849749:T:C	T	C	AC=4010;AN=6058	rs1354034	3	56849749	2.90186e-15	0.142775	2.86655e-06	1	0
6.3196e-15	rs1354034	3	56849749	-7.7973	T	C	ENSG00000160190	SLC37A1	21	43958839	37	31684	0	SLC37A1	+	2	protein_coding	ENSG00000160190.9_3:56849749:T:C	ENSG00000160190.9	21	43985937	3:56849749:T:C	T	C	AC=4010;AN=6058	rs1354034	3	56849749	1.22902e-16	0.149665	2.86655e-06	1	0
7.9108e-15	rs34097845	17	56358429	7.769	T	C	ENSG00000044574	HSPA5	9	128000370	29	25685	0	HSPA5	-	2	protein_coding	ENSG00000044574.7_17:56358429:C:T	ENSG00000044574.7	9	128003609	17:56358429:C:T	C	T	AC=314;AN=5546	rs34097845	17	56358429	1.49628e-09	0.317125	2.03871e-06	1	0
8.2422e-15	rs4065321	17	38143548	7.7638	C	T	ENSG00000184557	SOCS3	17	76354511	36	31643	0	SOCS3	-	2	protein_coding	ENSG00000184557.3_17:38143548:C:T	ENSG00000184557.3	17	76356155	17:38143548:C:T	C	T	AC=3109;AN=6058	rs4065321	17	38143548	3.95256e-17	-0.152059	2.86655e-06	1	0
8.6825e-15	rs1354034	3	56849749	7.7572	T	C	ENSG00000197846	HIST1H2BF	6	26200345	36	30765	0	HIST1H2BF	+	2	protein_coding	ENSG00000197846.3_3:56849749:T:C	ENSG00000197846.3	6	26199748	3:56849749:T:C	T	C	AC=4010;AN=6058	rs1354034	3	56849749	7.06468e-12	-0.124147	9.999e-05	1	0
9.4683e-15	rs13289095	9	131466489	7.7463	T	G	ENSG00000142583	SLC2A5	1	9121851	35	28587	0	SLC2A5	-	2	protein_coding	ENSG00000142583.13_9:131466489:G:T	ENSG00000142583.13	1	9129910	9:131466489:G:T	G	T	AC=454;AN=5198	rs13289095	9	131466489	7.38339e-09	0.104811	0.0029997	1	0
1.0839e-14	rs56388170	7	28724374	7.7291	T	G	ENSG00000197992	CLEC9A	12	10200920	34	30931	0	CLEC9A	+	1	protein_coding	ENSG00000197992.2_7:28724374:G:T	ENSG00000197992.2	12	10213198	7:28724374:G:T	G	T	AC=1344;AN=4980	rs56388170	7	28724374	4.9647e-09	0.106008	0.00803208	1	0
1.9033e-14	rs1354034	3	56849749	-7.6569	T	C	ENSG00000188191	PRKAR1B	7	678060	25	20947	0	PRKAR1B	-	1	protein_coding	ENSG00000188191.10_3:56849749:T:C	ENSG00000188191.10	7	766614	3:56849749:T:C	T	C	AC=4010;AN=6058	rs1354034	3	56849749	7.80154e-16	0.145678	2.86655e-06	1	0
2.3258e-14	rs4065321	17	38143548	7.6314	C	T	ENSG00000073331	ALPK1	4	113285220	36	31469	0	ALPK1	+	2	protein_coding	ENSG00000073331.13_17:38143548:C:T	ENSG00000073331.13	4	113347662	17:38143548:C:T	C	T	AC=3109;AN=6058	rs4065321	17	38143548	1.78475e-08	-0.102101	0.00769923	1	0
4.7286e-14	rs17825630	3	56950055	7.5393	A	G	ENSG00000259207	ITGB3	17	45376435	16	14263	0	ITGB3	+	2	protein_coding	ENSG00000259207.3_3:56849749:T:C	ENSG00000259207.3	17	45368419	3:56950055:G:A	G	A	AC=242;AN=4596	rs17825630	3	56950055	2.6589e-06	0.212461	0.00209456	2	0
9.6359e-14	rs1354034	3	56849749	-7.4457	T	C	ENSG00000140022	STON2	14	81814904	16	14263	0	STON2	-	1	protein_coding	ENSG00000140022.5_3:56849749:T:C	ENSG00000140022.5	14	81902551	3:56849749:T:C	T	C	AC=4010;AN=6058	rs1354034	3	56849749	2.56756e-11	0.120789	9.999e-05	1	0
9.6944e-14	rs1354034	3	56849749	-7.4449	T	C	ENSG00000106366	SERPINE1	7	100776458	37	31684	0	SERPINE1	+	1	protein_coding	ENSG00000106366.7_3:56849749:T:C	ENSG00000106366.7	7	100770379	3:56849749:T:C	T	C	AC=4010;AN=6058	rs1354034	3	56849749	6.12763e-33	0.214766	9.999e-05	1	0
1.3618e-13	rs1354034	3	56849749	-7.3999	T	C	ENSG00000173626	BET3L	6	116841462	26	26022	0	TRAPPC3L	-	2	protein_coding	ENSG00000173626.5_3:56849749:T:C	ENSG00000173626.5	6	116866773	3:56849749:T:C	T	C	AC=4010;AN=6058	rs1354034	3	56849749	9.60371e-13	0.129171	9.999e-05	1	0
1.9673e-13	rs4065321	17	38143548	7.3512	C	T	ENSG00000110080	ST3GAL4	11	126267887	36	31469	0	ST3GAL4	+	1	protein_coding	ENSG00000110080.14_17:38143548:C:T	ENSG00000110080.14	11	126278345	17:38143548:C:T	C	T	AC=3109;AN=6058	rs4065321	17	38143548	8.49278e-11	-0.11759	0.000186326	1	0
2.8948e-13	rs1354034	3	56849749	-7.2991	T	C	ENSG00000182732	RGS6	14	72714905	37	31684	0	RGS6	+	1	protein_coding	ENSG00000182732.12_3:56849749:T:C	ENSG00000182732.12	14	73006770	3:56849749:T:C	T	C	AC=4010;AN=6058	rs1354034	3	56849749	4.67189e-24	0.182346	2.86655e-06	1	0
4.3372e-13	rs1354034	3	56849749	-7.2445	T	C	ENSG00000213977	TAX1BP3	17	3569086	37	31684	0	TAX1BP3	-	2	protein_coding	ENSG00000213977.3_3:56849749:T:C	ENSG00000213977.3	17	3571976	3:56849749:T:C	T	C	AC=4010;AN=6058	rs1354034	3	56849749	4.93446e-12	0.125066	1.71993e-05	1	0
5.4492e-13	rs1354034	3	56849749	-7.2134	T	C	ENSG00000165309	ARMC3	10	23271735	28	26196	0	ARMC3	+	2	protein_coding	ENSG00000165309.9_3:56849749:T:C	ENSG00000165309.9	10	23319560	3:56849749:T:C	T	C	AC=4010;AN=6058	rs1354034	3	56849749	2.0764e-18	0.158105	2.86655e-06	1	0
5.8729e-13	rs1354034	3	56849749	-7.2034	T	C	ENSG00000047617	ANO2	12	5848216	24	23703	0	ANO2	-	1	protein_coding	ENSG00000047617.10_3:56849749:T:C	ENSG00000047617.10	12	5990972	3:56849749:T:C	T	C	AC=4010;AN=6058	rs1354034	3	56849749	1.32069e-09	0.109909	0.00222158	1	0
6.3943e-13	rs4065321	17	38143548	7.1918	C	T	ENSG00000163421	PROK2	3	71827582	37	31683	0	PROK2	-	2	protein_coding	ENSG00000163421.4_17:38143548:C:T	ENSG00000163421.4	3	71834212	17:38143548:C:T	C	T	AC=3109;AN=6058	rs4065321	17	38143548	3.2882e-10	-0.113864	0.00059911	1	0
8.4408e-13	rs11604127	11	196944	7.154	T	C	ENSG00000204424	LY6G6F	6	31680110	13	8362	0	LY6G6F	+	2	protein_coding	ENSG00000204424.8_11:196944:C:T	ENSG00000204424.8	6	31674662	11:196944:C:T	C	T	AC=1473;AN=5784	rs11604127	11	196944	4.49101e-10	0.112989	0.000814218	1	0
8.4778e-13	rs149007767	7	50370254	-7.1531	T	C	ENSG00000140848	CPNE2	16	57154163	32	30077	0	CPNE2	+	2	protein_coding	ENSG00000140848.12_7:50370254:C:T	ENSG00000140848.12	16	57179552	7:50370254:C:T	C	T	AC=585;AN=4380	rs149007767	7	50370254	1.2188e-13	-0.13417	9.999e-05	1	0
9.306e-13	rs56388170	7	28724374	-7.1404	T	G	ENSG00000005302	MSL3	X	11785074	15	9188	0	MSL3	+	2	protein_coding	ENSG00000005302.13_7:28724374:G:T	ENSG00000005302.13	23	11786432	7:28724374:G:T	G	T	AC=1344;AN=4980	rs56388170	7	28724374	1.01524e-11	-0.123213	9.999e-05	1	0
2.4982e-12	rs4065321	17	38143548	7.0035	C	T	ENSG00000151726	ACSL1	4	185712360	37	31683	0	ACSL1	-	1	protein_coding	ENSG00000151726.9_17:38143548:C:T	ENSG00000151726.9	4	185695027	17:38143548:C:T	C	T	AC=3109;AN=6058	rs4065321	17	38143548	1.46464e-10	-0.116104	0.000283789	1	0
2.7646e-12	rs1354034	3	56849749	-6.989	T	C	ENSG00000128578	STRIP2	7	129101257	34	25476	0	STRIP2	+	2	protein_coding	ENSG00000128578.5_3:56849749:T:C	ENSG00000128578.5	7	129098083	3:56849749:T:C	T	C	AC=4010;AN=6058	rs1354034	3	56849749	1.12572e-11	0.122945	9.999e-05	1	0
4.5292e-12	rs1354034	3	56849749	-6.9195	T	C	ENSG00000167363	FN3K	17	80701262	37	31684	0	FN3K	+	1	protein_coding	ENSG00000167363.9_3:56849749:T:C	ENSG00000167363.9	17	80693948	3:56849749:T:C	T	C	AC=4010;AN=6058	rs1354034	3	56849749	2.31022e-11	0.121067	0.00019998	1	0
4.8671e-12	rs4065321	17	38143548	6.9096	C	T	ENSG00000120306	CYSTM1	5	139607932	35	25689	0	CYSTM1	+	1	protein_coding	ENSG00000120306.5_17:38143548:C:T	ENSG00000120306.5	5	139554773	17:38143548:C:T	C	T	AC=3109;AN=6058	rs4065321	17	38143548	4.09468e-09	-0.106584	0.00569943	1	0
5.3112e-12	rs1354034	3	56849749	-6.8969	T	C	ENSG00000180190	C8orf42	8	467792	35	26395	0	TDRP	-	2	protein_coding	ENSG00000180190.7_3:56849749:T:C	ENSG00000180190.7	8	445010	3:56849749:T:C	T	C	AC=4010;AN=6058	rs1354034	3	56849749	4.54589e-21	0.169968	9.999e-05	1	0
7.552e-12	rs342296	7	106372903	-6.8467	A	G	ENSG00000131711	MAP1B	5	71454228	35	31141	0	MAP1B	+	1	protein_coding	ENSG00000131711.10_7:106372903:G:A	ENSG00000131711.10	5	71475455	7:106372903:G:A	G	A	AC=2818;AN=6058	rs342296	7	106372903	4.96068e-18	-0.156343	9.999e-05	1	0
7.9859e-12	rs149110519	6	144385777	6.8389	T	C	ENSG00000140548	ZNF710	15	90585031	28	25735	0	ZNF710	+	2	protein_coding	ENSG00000140548.5_6:144385777:C:T	ENSG00000140548.5	15	90624694	6:144385777:C:T	C	T	AC=78;AN=5640	rs149110519	6	144385777	8.75026e-10	0.111094	0.00146768	1	0
8.0083e-12	rs1354034	3	56849749	-6.8383	T	C	ENSG00000120903	CHRNA2	8	27327339	37	31684	0	CHRNA2	-	2	protein_coding	ENSG00000120903.6_3:56849749:T:C	ENSG00000120903.6	8	27337374	3:56849749:T:C	T	C	AC=4010;AN=6058	rs1354034	3	56849749	4.57608e-15	0.141755	9.999e-05	1	0
1.6258e-11	rs1354034	3	56849749	-6.736	T	C	ENSG00000089486	CDIP1	16	4574752	35	25690	0	CDIP1	-	1	protein_coding	ENSG00000089486.12_3:56849749:T:C	ENSG00000089486.12	16	4588774	3:56849749:T:C	T	C	AC=4010;AN=6058	rs1354034	3	56849749	4.5122e-10	0.112976	0.00029997	1	0
2.1479e-11	rs1354034	3	56849749	-6.6956	T	C	ENSG00000003436	TFPI	2	188379722	37	31684	0	TFPI	-	2	protein_coding	ENSG00000003436.10_3:56849749:T:C	ENSG00000003436.10	2	188419188	3:56849749:T:C	T	C	AC=4010;AN=6058	rs1354034	3	56849749	6.01168e-09	0.105432	0.00589941	1	0
2.1597e-11	rs56388170	7	28724374	6.6949	T	G	ENSG00000163964	PIGX	3	196414762	35	26280	0	PIGX	+	2	protein_coding	ENSG00000163964.9_7:28724374:G:T	ENSG00000163964.9	3	196439593	7:28724374:G:T	G	T	AC=1344;AN=4980	rs56388170	7	28724374	5.2783e-09	0.105824	0.00149985	1	0
2.3156e-11	rs1354034	3	56849749	-6.6846	T	C	ENSG00000187513	GJA4	1	35259973	35	30859	0	GJA4	+	2	protein_coding	ENSG00000187513.8_3:56849749:T:C	ENSG00000187513.8	1	35258600	3:56849749:T:C	T	C	AC=4010;AN=6058	rs1354034	3	56849749	2.33724e-13	0.132614	5.73311e-06	1	0
2.5063e-11	rs1354034	3	56849749	-6.6729	T	C	ENSG00000119326	CTNNAL1	9	111740330	36	31470	0	CTNNAL1	-	2	protein_coding	ENSG00000119326.10_3:56849749:T:C	ENSG00000119326.10	9	111775792	3:56849749:T:C	T	C	AC=4010;AN=6058	rs1354034	3	56849749	1.42781e-09	0.109683	0.00240504	1	0
3.7005e-11	rs1354034	3	56849749	-6.6155	T	C	ENSG00000197461	PDGFA	7	548414	35	26395	0	PDGFA	-	1	protein_coding	ENSG00000197461.9_3:56849749:T:C	ENSG00000197461.9	7	559845	3:56849749:T:C	T	C	AC=4010;AN=6058	rs1354034	3	56849749	3.08219e-10	0.114045	0.00059994	1	0
4.5305e-11	rs1354034	3	56849749	-6.5856	T	C	ENSG00000164171	ITGA2	5	52337882	37	31684	0	ITGA2	+	2	protein_coding	ENSG00000164171.6_3:56849749:T:C	ENSG00000164171.6	5	52285270	3:56849749:T:C	T	C	AC=4010;AN=6058	rs1354034	3	56849749	1.53434e-08	0.10257	0.00579942	1	0
9.8523e-11	rs9376090	6	135411228	6.4694	C	T	ENSG00000102804	TSC22D1	13	45079469	34	30511	0	TSC22D1	-	2	protein_coding	ENSG00000102804.10_6:135411228:T:C	ENSG00000102804.10	13	45151283	6:135411228:T:C	T	C	AC=1764;AN=6058	rs9376090	6	135411228	2.59359e-09	0.107938	0.0043371	1	0
1.1791e-10	rs34856868	1	92554283	6.4422	A	G	ENSG00000147883	CDKN2B	9	22006132	25	19519	0	CDKN2B	-	2	protein_coding	ENSG00000147883.9_1:92554283:G:A	ENSG00000147883.9	9	22008952	1:92554283:G:A	G	A	AC=228;AN=6058	rs34856868	1	92554283	1.41892e-11	0.122344	9.999e-05	1	0
1.3953e-10	rs1354034	3	56849749	-6.4163	T	C	ENSG00000163898	LIPH	3	185247225	37	31684	0	LIPH	-	1	protein_coding	ENSG00000163898.5_3:56849749:T:C	ENSG00000163898.5	3	185270298	3:56849749:T:C	T	C	AC=4010;AN=6058	rs1354034	3	56849749	1.31734e-19	0.163557	9.999e-05	1	0
2.0951e-10	rs1354034	3	56849749	-6.3541	T	C	ENSG00000267243	AC005307.3	19	29072489	30	22495	0	AC005307.3	-	2	lincRNA	ENSG00000267243.1_3:56849749:T:C	ENSG00000267243.1	19	29218684	3:56849749:T:C	T	C	AC=4010;AN=6058	rs1354034	3	56849749	3.95091e-20	0.16588	2.86655e-06	1	0
2.516e-10	rs4766578	12	111904371	-6.3259	A	T	ENSG00000141576	RNF157	17	74187494	33	23342	0	RNF157	-	2	protein_coding	ENSG00000141576.10_12:111904371:T:A	ENSG00000141576.10	17	74236382	12:111904371:T:A	T	A	AC=3361;AN=6048	rs4766578	12	111904371	6.97512e-09	-0.104983	0.00139986	1	0
2.8969e-10	rs1354034	3	56849749	-6.3041	T	C	ENSG00000024422	EHD2	19	48231495	37	31684	0	EHD2	+	2	protein_coding	ENSG00000024422.7_3:56849749:T:C	ENSG00000024422.7	19	48232874	3:56849749:T:C	T	C	AC=4010;AN=6058	rs1354034	3	56849749	4.95777e-14	0.136291	9.999e-05	1	0
3.019e-10	rs13289095	9	131466489	6.2979	T	G	ENSG00000133063	CHIT1	1	203212362	26	23099	1.82983e-05	CHIT1	-	2	protein_coding	ENSG00000133063.11_9:131466489:G:T	ENSG00000133063.11	1	203242769	9:131466489:G:T	G	T	AC=454;AN=5198	rs13289095	9	131466489	2.06572e-09	0.108606	0.00344036	1	6.35212e-06
3.8105e-10	rs1375493	2	182323766	-6.2615	G	A	ENSG00000014914	MTMR11	1	149904667	36	31569	1.79051e-05	MTMR11	-	2	protein_coding	ENSG00000014914.15_2:182323766:G:A	ENSG00000014914.15	1	149907379	2:182323766:G:A	G	A	AC=3586;AN=5968	rs1375493	2	182323766	4.56666e-09	0.106258	0.00746164	1	6.2308e-06
4.2434e-10	rs1354034	3	56849749	-6.2448	T	C	ENSG00000102178	UBL4A	X	153713532	15	9188	1.77399e-05	UBL4A	-	2	protein_coding	ENSG00000102178.8_3:56849749:T:C	ENSG00000102178.8	23	153714923	3:56849749:T:C	T	C	AC=4010;AN=6058	rs1354034	3	56849749	5.21914e-09	0.105858	0.0084248	1	6.18841e-06
6.2815e-10	rs1354034	3	56849749	-6.1831	T	C	ENSG00000212864	RNF208	9	140115370	33	31256	1.72622e-05	RNF208	-	2	protein_coding	ENSG00000212864.2_3:56849749:T:C	ENSG00000212864.2	9	140115775	3:56849749:T:C	T	C	AC=4010;AN=6058	rs1354034	3	56849749	5.22098e-22	0.17396	2.86655e-06	1	6.03652e-06
6.7346e-10	rs1354034	3	56849749	-6.1722	T	C	ENSG00000150630	VEGFC	4	177659285	36	30765	1.71556e-05	VEGFC	-	2	protein_coding	ENSG00000150630.2_3:56849749:T:C	ENSG00000150630.2	4	177650746	3:56849749:T:C	T	C	AC=4010;AN=6058	rs1354034	3	56849749	1.57906e-12	0.127937	1.14662e-05	1	6.01398e-06
7.138e-10	rs56388170	7	28724374	6.163	T	G	ENSG00000221823	PPP3R1	2	68423366	36	31355	1.70969e-05	PPP3R1	-	2	protein_coding	ENSG00000221823.6_7:28724374:G:T	ENSG00000221823.6	2	68478280	7:28724374:G:T	G	T	AC=1344;AN=4980	rs56388170	7	28724374	2.11313e-11	0.121302	9.999e-05	1	6.00818e-06
7.2287e-10	rs78744187	19	33754548	-6.161	T	C	ENSG00000134489	HRH4	18	22050257	32	22911	1.70765e-05	HRH4	+	2	protein_coding	ENSG00000134489.6_19:33754548:C:T	ENSG00000134489.6	18	22040693	19:33754548:C:T	C	T	AC=421;AN=5232	rs78744187	19	33754548	1.9594e-09	-0.108761	0.00039996	1	6.00818e-06
7.6319e-10	rs149007767	7	50370254	-6.1523	T	C	ENSG00000073008	PVR	19	45158263	32	30077	1.70126e-05	PVR	+	2	protein_coding	ENSG00000073008.10_7:50370254:C:T	ENSG00000073008.10	19	45153313	7:50370254:C:T	C	T	AC=585;AN=4380	rs149007767	7	50370254	1.31385e-09	-0.109924	0.00249975	1	6.00813e-06
8.81e-10	rs1354034	3	56849749	-6.1295	T	C	ENSG00000178732	GP5	3	194117772	15	9188	3.36361e-05	GP5	-	2	protein_coding	ENSG00000178732.4_3:56849749:T:C	ENSG00000178732.4	3	194119995	3:56849749:T:C	T	C	AC=4010;AN=6058	rs1354034	3	56849749	1.64199e-17	0.153887	9.999e-05	1	1.162e-05
1.0152e-09	rs34856868	1	92554283	6.1072	A	G	ENSG00000186047	DLEU7	13	51351609	27	24808	3.32502e-05	DLEU7	-	2	protein_coding	ENSG00000186047.9_1:92554283:G:A	ENSG00000186047.9	13	51417832	1:92554283:G:A	G	A	AC=228;AN=6058	rs34856868	1	92554283	7.08521e-11	0.11808	0.000146215	1	1.15146e-05
1.6154e-09	rs149007767	7	50370254	-6.0323	T	C	ENSG00000121064	SCPEP1	17	55069797	32	30077	4.79386e-05	SCPEP1	+	1	protein_coding	ENSG00000121064.8_7:50370254:C:T	ENSG00000121064.8	17	55075652	7:50370254:C:T	C	T	AC=585;AN=4380	rs149007767	7	50370254	1.78673e-08	-0.102098	0.00969903	1	1.64021e-05
1.8167e-09	rs149007767	7	50370254	-6.0133	T	C	ENSG00000160746	ANO10	3	43564718	31	25002	4.74458e-05	ANO10	-	1	protein_coding	ENSG00000160746.8_7:50370254:C:T	ENSG00000160746.8	3	43733064	7:50370254:C:T	C	T	AC=585;AN=4380	rs149007767	7	50370254	6.53659e-10	-0.111927	0.00049995	1	1.62725e-05
1.8806e-09	rs11604127	11	196944	6.0079	T	C	ENSG00000005249	PRKAR2B	7	106743675	29	24078	4.72813e-05	PRKAR2B	+	2	protein_coding	ENSG00000005249.8_11:196944:C:T	ENSG00000005249.8	7	106732121	11:196944:C:T	C	T	AC=1473;AN=5784	rs11604127	11	196944	3.16938e-10	0.113967	0.000579127	1	1.62552e-05
2.1719e-09	rs4065321	17	38143548	5.9844	C	T	ENSG00000182541	LIMK2	22	31642145	35	30720	4.68384e-05	LIMK2	+	2	protein_coding	ENSG00000182541.13_17:38143548:C:T	ENSG00000182541.13	22	31668660	17:38143548:C:T	C	T	AC=3109;AN=6058	rs4065321	17	38143548	1.87393e-09	-0.108891	0.00279972	1	1.61418e-05
2.7344e-09	rs1354034	3	56849749	-5.9468	T	C	ENSG00000054356	PTPRN	2	220164357	37	31684	6.12651e-05	PTPRN	-	1	protein_coding	ENSG00000054356.9_3:56849749:T:C	ENSG00000054356.9	2	220173062	3:56849749:T:C	T	C	AC=4010;AN=6058	rs1354034	3	56849749	7.45561e-14	0.135333	5.73311e-06	1	2.09116e-05
3.2155e-09	rs149007767	7	50370254	-5.92	T	C	ENSG00000108984	MAP2K6	17	67475155	30	29978	9.04977e-05	MAP2K6	+	2	protein_coding	ENSG00000108984.9_7:50370254:C:T	ENSG00000108984.9	17	67532207	7:50370254:C:T	C	T	AC=585;AN=4380	rs149007767	7	50370254	1.32901e-08	-0.103014	0.00839916	1	3.06695e-05
3.7879e-09	rs34097845	17	56358429	5.8933	T	C	ENSG00000166598	HSP90B1	12	104335654	13	10671	8.91398e-05	HSP90B1	+	1	protein_coding	ENSG00000166598.8_17:56358429:C:T	ENSG00000166598.8	12	104337574	17:56358429:C:T	C	T	AC=314;AN=5546	rs34097845	17	56358429	5.56281e-09	0.105666	0.00890351	1	3.02812e-05
4.3949e-09	rs11604127	11	196944	5.8687	T	C	ENSG00000140479	PCSK6	15	101953111	26	23765	8.80669e-05	PCSK6	-	1	protein_coding	ENSG00000140479.12_11:196944:C:T	ENSG00000140479.12	15	102029640	11:196944:C:T	C	T	AC=1473;AN=5784	rs11604127	11	196944	6.615e-09	0.105144	0.0104874	1	2.99881e-05
6.9388e-09	rs4065321	17	38143548	5.7926	C	T	ENSG00000100504	PYGL	14	51368031	37	31683	0.000112883	PYGL	-	1	protein_coding	ENSG00000100504.12_17:38143548:C:T	ENSG00000100504.12	14	51411188	17:38143548:C:T	C	T	AC=3109;AN=6058	rs4065321	17	38143548	1.04249e-08	-0.10376	0.00559944	1	3.8165e-05
7.3993e-09	rs35914442	8	61636887	5.7818	G	A	ENSG00000169439	SDC2	8	97564789	36	31569	0.000126387	SDC2	+	1	protein_coding	ENSG00000169439.7_8:61636887:A:G	ENSG00000169439.7	8	97598615	8:61636887:A:G	A	G	AC=707;AN=6030	rs35914442	8	61636887	9.82293e-10	0.110762	0.00170011	1	4.26296e-05
1.3724e-08	rs11604127	11	196944	5.6768	T	C	ENSG00000205038	PKHD1L1	8	110458632	29	24078	0.000159766	PKHD1L1	+	2	protein_coding	ENSG00000205038.7_11:196944:C:T	ENSG00000205038.7	8	110535052	11:196944:C:T	C	T	AC=1473;AN=5784	rs11604127	11	196944	5.25894e-09	0.105835	0.00848048	1	5.37611e-05
1.6557e-08	rs1354034	3	56849749	-5.6445	T	C	ENSG00000267060	PTGES3L	17	41126325	12	7444	0.00018327	PTGES3L	-	2	protein_coding	ENSG00000267060.1_3:56849749:T:C	ENSG00000267060.1	17	41124171	3:56849749:T:C	T	C	AC=4010;AN=6058	rs1354034	3	56849749	3.84121e-11	0.119721	9.999e-05	1	6.15252e-05
1.7425e-08	rs34856868	1	92554283	-5.6356	A	G	ENSG00000158186	MRAS	3	138095457	27	24808	0.00019544	MRAS	+	1	protein_coding	ENSG00000158186.8_1:92554283:G:A	ENSG00000158186.8	3	138119051	1:92554283:G:A	G	A	AC=228;AN=6058	rs34856868	1	92554283	1.29678e-09	-0.109962	0.00079992	1	6.54567e-05
1.9118e-08	rs149007767	7	50370254	-5.6197	T	C	ENSG00000088827	SIGLEC1	20	3677696	13	13100	0.000206905	SIGLEC1	-	2	protein_coding	ENSG00000088827.8_7:50308811:G:C	ENSG00000088827.8	20	3687775	7:50370254:C:T	C	T	AC=585;AN=4380	rs149007767	7	50370254	2.72237e-06	-0.176988	0.0033957	2	6.91345e-05
2.1263e-08	rs4065321	17	38143548	5.6014	C	T	ENSG00000105835	NAMPT	7	105907751	37	31683	0.000217503	NAMPT	-	2	protein_coding	ENSG00000105835.7_17:38143548:C:T	ENSG00000105835.7	7	105926058	17:38143548:C:T	C	T	AC=3109;AN=6058	rs4065321	17	38143548	7.45864e-10	-0.111551	0.00109989	1	7.25055e-05
4.6552e-08	rs1265564	12	111708458	-5.4639	C	A	ENSG00000158710	TAGLN2	1	159891709	33	30986	0.000531099	TAGLN2	-	2	protein_coding	ENSG00000158710.10_12:111708458:A:C	ENSG00000158710.10	1	159895019	12:111708458:A:C	A	C	AC=1681;AN=4512	rs1265564	12	111708458	1.87268e-09	-0.108893	0.00315321	1	0.000176221
4.8153e-08	rs4065321	17	38143548	5.458	C	T	ENSG00000173281	PPP1R3B	8	9001424	36	31643	0.000529038	PPP1R3B	-	2	protein_coding	ENSG00000173281.4_17:38143548:C:T	ENSG00000173281.4	8	9009084	17:38143548:C:T	C	T	AC=3109;AN=6058	rs4065321	17	38143548	7.18225e-12	-0.124105	9.999e-05	1	0.000175946
5.34e-08	rs1354034	3	56849749	-5.4396	T	C	ENSG00000158352	SHROOM4	X	50445974	15	9188	0.000616997	SHROOM4	-	2	protein_coding	ENSG00000158352.11_3:56849749:T:C	ENSG00000158352.11	23	50438937	3:56849749:T:C	T	C	AC=4010;AN=6058	rs1354034	3	56849749	2.9254e-17	0.152688	9.999e-05	1	0.000204247
6.0743e-08	rs149007767	7	50370254	-5.4164	T	C	ENSG00000092051	JPH4	14	24042626	32	30077	0.000677227	JPH4	-	1	protein_coding	ENSG00000092051.12_7:50370254:C:T	ENSG00000092051.12	14	24047779	7:50370254:C:T	C	T	AC=585;AN=4380	rs149007767	7	50370254	2.86576e-11	-0.120498	6.30642e-05	1	0.000223666
7.1325e-08	rs3785549	17	38149724	5.3879	T	C	ENSG00000124107	SLPI	20	43882042	26	27524	0.000745678	SLPI	-	2	protein_coding	ENSG00000124107.5_17:38149724:T:C	ENSG00000124107.5	20	43883205	17:38149724:T:C	T	C	AC=3108;AN=6058	rs3785549	17	38149724	2.8763e-09	-0.107632	0.00472762	1	0.000245705
1.0526e-07	rs1354034	3	56849749	-5.3173	T	C	ENSG00000205542	TMSB4X	X	12994286	13	5502	0.00099729	TMSB4X	+	1	protein_coding	ENSG00000205542.6_3:56849749:T:C	ENSG00000205542.6	23	12993777	3:56849749:T:C	T	C	AC=4010;AN=6058	rs1354034	3	56849749	6.66666e-11	0.118244	9.999e-05	1	0.000327855
1.8322e-07	rs1354034	3	56849749	-5.2156	T	C	ENSG00000102230	PCYT1B	X	24633499	15	9188	0.00151346	PCYT1B	-	2	protein_coding	ENSG00000102230.9_3:56849749:T:C	ENSG00000102230.9	23	24665155	3:56849749:T:C	T	C	AC=4010;AN=6058	rs1354034	3	56849749	4.4458e-24	0.182432	9.999e-05	1	0.0004964
2.1532e-07	rs1354034	3	56849749	-5.1855	T	C	ENSG00000137942	FNBP1L	1	93966938	37	31684	0.00177379	FNBP1L	+	2	protein_coding	ENSG00000137942.12_3:56849749:T:C	ENSG00000137942.12	1	94009383	3:56849749:T:C	T	C	AC=4010;AN=6058	rs1354034	3	56849749	2.76876e-21	0.170892	2.86655e-06	1	0.000580452
2.321e-07	rs1354034	3	56849749	-5.1716	T	C	ENSG00000205639	MFSD2B	2	24259571	36	31470	0.00186833	MFSD2B	+	2	protein_coding	ENSG00000205639.5_3:56849749:T:C	ENSG00000205639.5	2	24247023	3:56849749:T:C	T	C	AC=4010;AN=6058	rs1354034	3	56849749	7.21216e-43	0.245648	9.999e-05	1	0.000609989
5.0029e-07	rs4065321	17	38143548	5.0263	C	T	ENSG00000062282	DGAT2	11	75496178	37	31683	0.00372537	DGAT2	+	1	protein_coding	ENSG00000062282.10_17:38143548:C:T	ENSG00000062282.10	11	75506182	17:38143548:C:T	C	T	AC=3109;AN=6058	rs4065321	17	38143548	1.5093e-08	-0.102621	0.0110989	1	0.00121352
5.1136e-07	rs1354034	3	56849749	-5.0219	T	C	ENSG00000014216	CAPN1	11	64963757	37	31684	0.00374092	CAPN1	+	2	protein_coding	ENSG00000014216.11_3:56849749:T:C	ENSG00000014216.11	11	64976615	3:56849749:T:C	T	C	AC=4010;AN=6058	rs1354034	3	56849749	6.70752e-09	0.105102	0.0039996	1	0.00121581
5.8897e-07	rs149007767	7	50370254	-4.9947	T	C	ENSG00000132514	CLEC10A	17	6980741	31	29863	0.00435204	CLEC10A	-	1	protein_coding	ENSG00000132514.9_7:50306810:C:G	ENSG00000132514.9	17	6983563	7:50370254:C:T	C	T	AC=585;AN=4380	rs149007767	7	50370254	8.00896e-06	-0.167193	0.0101699	2	0.00141121
7.0566e-07	rs36084354	19	1079959	-4.9597	A	G	ENSG00000169397	RNASE3	14	21360032	28	15107	0.0051172	RNASE3	+	2	protein_coding	ENSG00000169397.3_19:1079959:G:A	ENSG00000169397.3	14	21359558	19:1079959:G:A	G	A	AC=556;AN=6058	rs36084354	19	1079959	4.55929e-09	-0.106263	0.00744837	1	0.00165556
9.2198e-07	rs1354034	3	56849749	-4.9075	T	C	ENSG00000087095	NLK	17	26446085	37	31684	0.006462	NLK	+	2	protein_coding	ENSG00000087095.8_3:56849749:T:C	ENSG00000087095.8	17	26517967	3:56849749:T:C	T	C	AC=4010;AN=6058	rs1354034	3	56849749	4.67922e-09	0.106185	0.00489951	1	0.00208591
1.0782e-06	rs1354034	3	56849749	-4.8767	T	C	ENSG00000134871	COL4A2	13	111061766	37	31684	0.0073218	COL4A2	+	1	protein_coding	ENSG00000134871.13_3:56849749:T:C	ENSG00000134871.13	13	111159791	3:56849749:T:C	T	C	AC=4010;AN=6058	rs1354034	3	56849749	8.46087e-20	0.164415	2.86655e-06	1	0.00235811
1.1388e-06	rs1354034	3	56849749	-4.8659	T	C	ENSG00000235609	AF127936.7	21	16223912	31	25262	0.00763493	AF127936.7	-	2	lincRNA	ENSG00000235609.4_3:56849749:T:C	ENSG00000235609.4	21	16254296	3:56849749:T:C	T	C	AC=4010;AN=6058	rs1354034	3	56849749	1.61298e-17	0.153924	9.999e-05	1	0.00245343
1.6138e-06	rs1354034	3	56849749	-4.7966	T	C	ENSG00000105711	SCN1B	19	35526470	37	31684	0.0106504	SCN1B	+	2	protein_coding	ENSG00000105711.6_3:56849749:T:C	ENSG00000105711.6	19	35527803	3:56849749:T:C	T	C	AC=4010;AN=6058	rs1354034	3	56849749	1.12455e-26	0.192509	2.86655e-06	1	0.00341474
1.727e-06	rs11204523	1	248020556	4.783	G	C	ENSG00000166086	JAM3	11	133980358	26	27409	0.0113212	JAM3	+	1	protein_coding	ENSG00000166086.8_1:248039451:C:T	ENSG00000166086.8	11	134017693	1:248020556:G:C	G	C	AC=4662;AN=5834	rs11204523	1	248020556	9.59842e-10	0.192726	3.08286e-06	2	0.00362166
1.868e-06	rs1354034	3	56849749	-4.7672	T	C	ENSG00000138685	FGF2	4	123783627	34	25476	0.0121812	FGF2	+	2	protein_coding	ENSG00000138685.8_3:56849749:T:C	ENSG00000138685.8	4	123747986	3:56849749:T:C	T	C	AC=4010;AN=6058	rs1354034	3	56849749	2.17343e-10	0.115017	0.00019998	1	0.00388805
2.5312e-06	rs1354034	3	56849749	-4.7056	T	C	ENSG00000259577	RP11-430B1.2	15	52485180	13	5502	0.0156725	RP11-430B1.2	+	2	lincRNA	ENSG00000259577.1_3:56849749:T:C	ENSG00000259577.1	15	52472414	3:56849749:T:C	T	C	AC=4010;AN=6058	rs1354034	3	56849749	3.57049e-10	0.113634	0.000644975	1	0.00499128
2.5612e-06	rs1354034	3	56849749	-4.703	T	C	ENSG00000066697	MSANTD3	9	103201474	14	8269	0.0159054	MSANTD3	+	2	protein_coding	ENSG00000066697.10_3:56849749:T:C	ENSG00000066697.10	9	103204431	3:56849749:T:C	T	C	AC=4010;AN=6058	rs1354034	3	56849749	1.43597e-28	0.298694	1.33509e-24	1	0.00505416
3.7496e-06	rs10761741	10	65066186	-4.6246	T	G	ENSG00000169313	P2RY12	3	151078884	35	31430	0.0221599	P2RY12	-	2	protein_coding	ENSG00000169313.9_10:65066186:G:T	ENSG00000169313.9	3	151058641	10:65066186:G:T	G	T	AC=2356;AN=6058	rs10761741	10	65066186	2.54997e-09	-0.107988	0.00424311	1	0.00702596
4.1966e-06	rs1354034	3	56849749	-4.6013	T	C	ENSG00000106089	STX1A	7	73123769	16	14263	0.0242858	STX1A	-	1	protein_coding	ENSG00000106089.7_3:56849749:T:C	ENSG00000106089.7	7	73134002	3:56849749:T:C	T	C	AC=4010;AN=6058	rs1354034	3	56849749	2.76001e-11	0.120598	6.30642e-05	1	0.00768292
4.6364e-06	rs4065321	17	38143548	4.5808	C	T	ENSG00000112062	MAPK14	6	36037250	36	31469	0.0261517	MAPK14	+	1	protein_coding	ENSG00000112062.6_17:38143548:C:T	ENSG00000112062.6	6	36043642	17:38143548:C:T	C	T	AC=3109;AN=6058	rs4065321	17	38143548	1.30864e-09	-0.109935	0.00219291	1	0.0082549
7.4155e-06	rs7954584	12	122461566	-4.4812	G	A	ENSG00000163736	PPBP	4	74853334	37	31683	0.0386225	PPBP	-	2	protein_coding	ENSG00000163736.3_12:122461566:G:A	ENSG00000163736.3	4	74853914	12:122461566:G:A	G	A	AC=3027;AN=6010	rs7954584	12	122461566	5.91382e-09	0.105482	0.00942658	1	0.0121645
8.7974e-06	rs1354034	3	56849749	-4.4447	T	C	ENSG00000142949	PTPRF	1	44040100	36	31470	0.044407	PTPRF	+	2	protein_coding	ENSG00000142949.12_3:56849749:T:C	ENSG00000142949.12	1	44078811	3:56849749:T:C	T	C	AC=4010;AN=6058	rs1354034	3	56849749	1.13851e-25	0.188675	9.999e-05	1	0.0139555
1.2413e-05	rs1354034	3	56849749	-4.3701	T	C	ENSG00000196914	ARHGEF12	11	120284216	37	31684	0.0579098	ARHGEF12	+	2	protein_coding	ENSG00000196914.4_3:56849749:T:C	ENSG00000196914.4	11	120347709	3:56849749:T:C	T	C	AC=4010;AN=6058	rs1354034	3	56849749	1.43935e-09	0.109659	0.00149985	1	0.018159
2.0351e-05	rs1354034	3	56849749	-4.2609	T	C	ENSG00000131711	MAP1B	5	71454228	36	31470	0.0836693	MAP1B	+	1	protein_coding	ENSG00000131711.10_3:56849749:T:C	ENSG00000131711.10	5	71475455	3:56849749:T:C	T	C	AC=4010;AN=6058	rs1354034	3	56849749	2.76328e-10	0.168687	9.4714e-07	1	0.0261789
3.0809e-05	rs1354034	3	56849749	-4.1672	T	C	ENSG00000146416	AIG1	6	143521537	36	31470	0.112987	AIG1	+	2	protein_coding	ENSG00000146416.12_3:56849749:T:C	ENSG00000146416.12	6	143486081	3:56849749:T:C	T	C	AC=4010;AN=6058	rs1354034	3	56849749	7.56073e-14	0.1353	9.999e-05	1	0.0352747
3.1881e-05	rs56388170	7	28724374	4.1597	T	G	ENSG00000152061	RABGAP1L	1	174546496	16	14263	0.115519	RABGAP1L	+	2	protein_coding	ENSG00000152061.17_7:28724374:G:T	ENSG00000152061.17	1	174945166	7:28724374:G:T	G	T	AC=1344;AN=4980	rs56388170	7	28724374	1.96209e-15	0.143646	9.999e-05	1	0.0359863
3.3189e-05	rs1354034	3	56849749	-4.1502	T	C	ENSG00000109265	KIAA1211	4	57115576	32	26181	0.118661	KIAA1211	+	2	protein_coding	ENSG00000109265.8_3:56849749:T:C	ENSG00000109265.8	4	57182829	3:56849749:T:C	T	C	AC=4010;AN=6058	rs1354034	3	56849749	4.46017e-34	0.218549	2.86655e-06	1	0.0368848
3.4011e-05	rs1354034	3	56849749	-4.1448	T	C	ENSG00000120279	MYCT1	6	153032366	35	26395	0.120532	MYCT1	+	2	protein_coding	ENSG00000120279.6_3:56849749:T:C	ENSG00000120279.6	6	153019096	3:56849749:T:C	T	C	AC=4010;AN=6058	rs1354034	3	56849749	1.00295e-14	0.139979	9.999e-05	1	0.0373847
3.5035e-05	rs13289095	9	131466489	4.1381	T	G	ENSG00000170801	HTRA3	4	8290165	35	28587	0.122946	HTRA3	+	2	protein_coding	ENSG00000170801.5_9:131466489:G:T	ENSG00000170801.5	4	8271504	9:131466489:G:T	G	T	AC=454;AN=5198	rs13289095	9	131466489	4.35981e-09	0.106397	0.00711007	1	0.0380509
4.5699e-05	rs1354034	3	56849749	-4.0765	T	C	ENSG00000187109	NAP1L1	12	76458741	15	9188	0.147563	NAP1L1	-	2	protein_coding	ENSG00000187109.9_3:56849749:T:C	ENSG00000187109.9	12	76478463	3:56849749:T:C	T	C	AC=4010;AN=6058	rs1354034	3	56849749	2.29103e-09	0.108303	0.00169983	1	0.0455706
5.1745e-05	rs1354034	3	56849749	-4.0475	T	C	ENSG00000147650	LRP12	8	105551355	37	31684	0.160093	LRP12	-	2	protein_coding	ENSG00000147650.7_3:56849749:T:C	ENSG00000147650.7	8	105601223	3:56849749:T:C	T	C	AC=4010;AN=6058	rs1354034	3	56849749	3.8959e-17	0.152089	9.999e-05	1	0.0493334
5.6879e-05	rs11553699	12	122216910	4.0256	G	A	ENSG00000019102	VSIG2	11	124619751	32	30031	0.170021	VSIG2	-	2	protein_coding	ENSG00000019102.7_12:122216910:A:G	ENSG00000019102.7	11	124622089	12:122216910:A:G	A	G	AC=563;AN=5406	rs11553699	12	122216910	3.15915e-09	0.107355	0.005129	1	0.0522799
0.00011668	rs56388170	7	28724374	-3.853	T	G	ENSG00000132470	ITGB4	17	73735653	35	31141	0.259408	ITGB4	+	1	protein_coding	ENSG00000132470.9_7:28724374:G:T	ENSG00000132470.9	17	73753120	7:28724374:G:T	G	T	AC=1344;AN=4980	rs56388170	7	28724374	8.47759e-12	-0.123678	2.86696e-05	1	0.0795942
0.00013088	rs1354034	3	56849749	-3.8247	T	C	ENSG00000143321	HDGF	1	156724308	37	31684	0.276399	HDGF	-	2	protein_coding	ENSG00000143321.14_3:56849749:T:C	ENSG00000143321.14	1	156721288	3:56849749:T:C	T	C	AC=4010;AN=6058	rs1354034	3	56849749	5.45518e-13	0.13056	5.73311e-06	1	0.0846255
0.00015235	rs4766578	12	111904371	-3.787	A	T	ENSG00000204267	TAP2	6	32798083	15	11495	0.298411	TAP2	-	2	protein_coding	ENSG00000204267.9_12:111904371:T:A	ENSG00000204267.9	6	32800510	12:111904371:T:A	T	A	AC=3361;AN=6048	rs4766578	12	111904371	2.09186e-12	-0.127235	9.999e-05	1	0.0911692
0.00015582	rs1354034	3	56849749	-3.7814	T	C	ENSG00000138080	EMILIN1	2	27305353	37	31684	0.301677	EMILIN1	+	1	protein_coding	ENSG00000138080.9_3:56849749:T:C	ENSG00000138080.9	2	27306463	3:56849749:T:C	T	C	AC=4010;AN=6058	rs1354034	3	56849749	1.68614e-10	0.115717	0.000309588	1	0.09197
0.00024947	rs1354034	3	56849749	-3.6627	T	C	ENSG00000137507	LRRC32	11	76375179	36	31470	0.376871	LRRC32	-	1	protein_coding	ENSG00000137507.7_3:56849749:T:C	ENSG00000137507.7	11	76381044	3:56849749:T:C	T	C	AC=4010;AN=6058	rs1354034	3	56849749	5.11516e-10	0.112622	0.000928763	1	0.114649
0.00034254	rs11604127	11	196944	3.581	T	C	ENSG00000148498	PARD3	10	34751370	29	24078	0.429481	PARD3	-	2	protein_coding	ENSG00000148498.11_11:196944:C:T	ENSG00000148498.11	10	34661461	11:196944:C:T	C	T	AC=1473;AN=5784	rs11604127	11	196944	1.45644e-09	0.109625	0.00247419	1	0.130376
0.00039411	rs1354034	3	56849749	-3.5438	T	C	ENSG00000169247	SH3TC2	5	148372964	37	31684	0.452625	SH3TC2	-	1	protein_coding	ENSG00000169247.7_3:56849749:T:C	ENSG00000169247.7	5	148442621	3:56849749:T:C	T	C	AC=4010;AN=6058	rs1354034	3	56849749	4.96057e-20	0.165443	9.999e-05	1	0.13711
0.00041966	rs1354034	3	56849749	-3.5273	T	C	ENSG00000197879	MYO1C	17	1381749	36	31470	0.463403	MYO1C	-	2	protein_coding	ENSG00000197879.10_3:56849749:T:C	ENSG00000197879.10	17	1390354	3:56849749:T:C	T	C	AC=4010;AN=6058	rs1354034	3	56849749	2.0302e-11	0.121407	9.999e-05	1	0.140077
0.00043122	rs1354034	3	56849749	-3.5201	T	C	ENSG00000147394	ZNF185	X	152112505	15	9188	0.467877	ZNF185	+	2	protein_coding	ENSG00000147394.14_3:56849749:T:C	ENSG00000147394.14	23	152110245	3:56849749:T:C	T	C	AC=4010;AN=6058	rs1354034	3	56849749	2.00721e-09	0.10869	0.003351	1	0.140902
0.00043187	rs6592965	7	50427982	3.52	A	G	ENSG00000107262	BAG1	9	33256289	37	31684	0.468106	BAG1	-	1	protein_coding	ENSG00000107262.12_7:50427982:G:A	ENSG00000107262.12	9	33264668	7:50427982:G:A	G	A	AC=2272;AN=5906	rs6592965	7	50427982	4.39542e-12	0.183481	2.48561e-08	1	0.140902
0.00045353	rs1354034	3	56849749	3.507	T	C	ENSG00000086232	EIF2AK1	7	6080371	36	31470	0.476511	EIF2AK1	-	1	protein_coding	ENSG00000086232.8_3:56849749:T:C	ENSG00000086232.8	7	6098806	3:56849749:T:C	T	C	AC=4010;AN=6058	rs1354034	3	56849749	5.27017e-12	0.124898	9.999e-05	1	0.14313
0.00049731	rs1354034	3	56849749	-3.482	T	C	ENSG00000130201	EXOC3L2	19	45726674	37	31684	0.492157	EXOC3L2	-	2	protein_coding	ENSG00000130201.3_3:56849749:T:C	ENSG00000130201.3	19	45737469	3:56849749:T:C	T	C	AC=4010;AN=6058	rs1354034	3	56849749	3.65712e-12	0.125827	9.999e-05	1	0.147519
0.00051506	rs4766578	12	111904371	-3.4726	A	T	ENSG00000083799	CYLD	16	50805903	33	28203	0.498057	CYLD	+	1	protein_coding	ENSG00000083799.13_12:111904371:T:A	ENSG00000083799.13	16	50834590	12:111904371:T:A	T	A	AC=3361;AN=6048	rs4766578	12	111904371	1.4487e-09	-0.109641	0.00049995	1	0.148974
0.00054866	rs4385425	7	50307334	-3.4557	G	A	ENSG00000163565	IFI16	1	158997351	35	31355	0.508678	IFI16	+	2	protein_coding	ENSG00000163565.14_7:50307334:A:G	ENSG00000163565.14	1	159002294	7:50307334:A:G	A	G	AC=1828;AN=5980	rs4385425	7	50307334	2.0205e-09	-0.108671	0.0033768	1	0.151833
0.0006893	rs1354034	3	56849749	-3.3938	T	C	ENSG00000042062	FAM65C	20	49255355	32	30872	0.544454	FAM65C	-	2	protein_coding	ENSG00000042062.7_3:56849749:T:C	ENSG00000042062.7	20	49253426	3:56849749:T:C	T	C	AC=4010;AN=6058	rs1354034	3	56849749	1.15033e-08	0.103458	0.00579942	1	0.162172
0.00091055	rs78744187	19	33754548	-3.3166	T	C	ENSG00000133101	CCNA1	13	37011493	16	14261	0.586607	CCNA1	+	2	protein_coding	ENSG00000133101.5_19:33754548:C:T	ENSG00000133101.5	13	37006495	19:33754548:C:T	C	T	AC=421;AN=5232	rs78744187	19	33754548	3.04232e-11	-0.12034	6.87973e-05	1	0.174364
0.00095248	rs56388170	7	28724374	3.3043	T	G	ENSG00000116473	RAP1A	1	112172076	36	31355	0.593371	RAP1A	+	2	protein_coding	ENSG00000116473.10_7:28724374:G:T	ENSG00000116473.10	1	112170091	7:28724374:G:T	G	T	AC=1344;AN=4980	rs56388170	7	28724374	6.21915e-12	0.124474	9.999e-05	1	0.176008
0.00141585	rs4385425	7	50307334	-3.1914	G	A	ENSG00000160932	LY6E	8	144102324	36	31569	0.650121	LY6E	+	1	protein_coding	ENSG00000160932.6_7:50307334:A:G	ENSG00000160932.6	8	144103966	7:50307334:A:G	A	G	AC=1828;AN=5980	rs4385425	7	50307334	6.85862e-09	-0.105034	0.0104796	1	0.192441
0.00143558	rs10761741	10	65066186	-3.1873	T	G	ENSG00000130201	EXOC3L2	19	45726674	37	31684	0.651747	EXOC3L2	-	2	protein_coding	ENSG00000130201.3_10:65066186:G:T	ENSG00000130201.3	19	45737469	10:65066186:G:T	G	T	AC=2356;AN=6058	rs10761741	10	65066186	7.30813e-10	-0.111609	0.00135995	1	0.192523
0.00162935	rs1354034	3	56849749	-3.1505	T	C	ENSG00000178033	FAM26E	6	116839382	35	26395	0.668245	FAM26E	+	2	protein_coding	ENSG00000178033.5_3:56849749:T:C	ENSG00000178033.5	6	116832809	3:56849749:T:C	T	C	AC=4010;AN=6058	rs1354034	3	56849749	5.96166e-26	0.189755	9.999e-05	1	0.196988
0.00230984	rs1354034	3	56849749	-3.0472	T	C	ENSG00000100218	RTDR1	22	23444400	36	26609	0.711535	RTDR1	-	1	protein_coding	ENSG00000100218.7_3:56849749:T:C	ENSG00000100218.7	22	23487208	3:56849749:T:C	T	C	AC=4010;AN=6058	rs1354034	3	56849749	6.22275e-12	0.124473	2.5799e-05	1	0.209317
0.00292989	rs17825630	3	56950055	2.9752	A	G	ENSG00000140416	TPM1	15	63349472	36	31470	0.737604	TPM1	+	2	protein_coding	ENSG00000140416.15_3:56849749:T:C	ENSG00000140416.15	15	63356003	3:56950055:G:A	G	A	AC=242;AN=4596	rs17825630	3	56950055	3.19604e-06	0.221229	0.00324306	2	0.21654
0.00326521	rs7954584	12	122461566	-2.9416	G	A	ENSG00000163737	PF4	4	74847317	36	26608	0.748726	PF4	-	2	protein_coding	ENSG00000163737.3_12:122462877:C:A	ENSG00000163737.3	4	74847841	12:122461566:G:A	G	A	AC=3027;AN=6010	rs7954584	12	122461566	3.96687e-09	0.146867	6.77688e-06	1	0.219353
0.0033484	rs1354034	3	56849749	-2.9338	T	C	ENSG00000172889	EGFL7	9	139560219	16	14263	0.751278	EGFL7	+	2	protein_coding	ENSG00000172889.11_3:56849749:T:C	ENSG00000172889.11	9	139560244	3:56849749:T:C	T	C	AC=4010;AN=6058	rs1354034	3	56849749	1.21899e-10	0.116607	0.00024939	1	0.21965
0.00471627	rs1354034	3	56849749	-2.8257	T	C	ENSG00000259719	RP11-930O11.1	14	56794658	20	10736	0.783815	RP11-930O11.1	+	2	lincRNA	ENSG00000259719.1_3:56849749:T:C	ENSG00000259719.1	14	56777654	3:56849749:T:C	T	C	AC=4010;AN=6058	rs1354034	3	56849749	4.25853e-09	0.106467	0.00698866	1	0.228694
0.00576247	rs1354034	3	56849749	-2.7608	T	C	ENSG00000084693	AGBL5	2	27279361	35	26395	0.801097	AGBL5	+	1	protein_coding	ENSG00000084693.11_3:56849749:T:C	ENSG00000084693.11	2	27282134	3:56849749:T:C	T	C	AC=4010;AN=6058	rs1354034	3	56849749	1.73204e-13	0.133332	9.999e-05	1	0.23283
0.00577306	rs17825630	3	56950055	2.7605	A	G	ENSG00000198753	PLXNB3	X	153037226	15	9188	0.801253	PLXNB3	+	2	protein_coding	ENSG00000198753.7_3:56849749:T:C	ENSG00000198753.7	23	153043837	3:56950055:G:A	G	A	AC=242;AN=4596	rs17825630	3	56950055	7.84085e-06	0.202987	0.00679005	2	0.23283
0.00762135	rs1354034	3	56849749	-2.6684	T	C	ENSG00000050393	CCDC90A	6	13802910	32	26181	0.823214	MCUR1	-	2	protein_coding	ENSG00000050393.7_3:56849749:T:C	ENSG00000050393.7	6	13814789	3:56849749:T:C	T	C	AC=4010;AN=6058	rs1354034	3	56849749	6.29867e-44	0.248692	9.999e-05	1	0.238725
0.00840877	rs34856868	1	92554283	2.6353	A	G	ENSG00000165548	TMEM63C	14	77654374	26	19733	0.830848	TMEM63C	+	2	protein_coding	ENSG00000165548.6_1:92554283:G:A	ENSG00000165548.6	14	77718052	1:92554283:G:A	G	A	AC=228;AN=6058	rs34856868	1	92554283	1.52295e-09	0.109495	0.00259136	1	0.24045
0.00990294	rs10980926	9	114293634	2.5794	A	G	ENSG00000179455	MKRN3	15	23841759	27	26081	0.842772	MKRN3	+	1	protein_coding	ENSG00000179455.6_9:114305576:C:T	ENSG00000179455.6	15	23811604	9:114293634:A:G	A	G	AC=3885;AN=6050	rs10980926	9	114293634	3.98145e-06	0.206447	0.0057599	2	0.243407
0.0129188	rs4766578	12	111904371	2.4861	A	T	ENSG00000151694	ADAM17	2	9662268	33	28377	0.859796	ADAM17	-	1	protein_coding	ENSG00000151694.8_12:111904371:T:A	ENSG00000151694.8	2	9695903	12:111904371:T:A	T	A	AC=3361;AN=6048	rs4766578	12	111904371	1.78536e-11	0.121744	9.999e-05	1	0.247822
0.0162345	rs4766578	12	111904371	-2.4036	A	T	ENSG00000214872	SMTNL1	11	57313543	29	22521	0.873677	SMTNL1	+	2	protein_coding	ENSG00000214872.4_12:111904371:T:A	ENSG00000214872.4	11	57310116	12:111904371:T:A	T	A	AC=3361;AN=6048	rs4766578	12	111904371	3.56833e-10	-0.113636	0.000645067	1	0.251316
0.0198062	rs1354034	3	56849749	-2.33	T	C	ENSG00000258388	EGFL8	6	32130688	12	7423	0.884405	PPT2-EGFL8	+	2	protein_coding	ENSG00000258388.3_3:56849749:T:C	ENSG00000258388.3	6	32125414	3:56849749:T:C	T	C	AC=4010;AN=6058	rs1354034	3	56849749	2.87665e-18	0.157448	9.999e-05	1	0.25389
0.0432177	rs149007767	7	50370254	-2.0216	T	C	ENSG00000135678	CPM	12	69300663	30	29823	0.920648	CPM	-	2	protein_coding	ENSG00000135678.7_7:50370254:C:T	ENSG00000135678.7	12	69365350	7:50370254:C:T	C	T	AC=585;AN=4380	rs149007767	7	50370254	2.3742e-08	-0.10121	0.00509949	1	0.263764
0.0730689	rs4766578	12	111904371	1.7925	A	T	ENSG00000143418	CERS2	1	150940269	32	22423	0.93996	CERS2	-	1	protein_coding	ENSG00000143418.15_12:111904371:T:A	ENSG00000143418.15	1	150946911	12:111904371:T:A	T	A	AC=3361;AN=6048	rs4766578	12	111904371	4.87055e-10	0.11276	0.000908828	1	0.268401
0.0745212	rs1354034	3	56849749	-1.7832	T	C	ENSG00000243244	STON1	2	48791273	36	26609	0.940598	STON1	+	2	protein_coding	ENSG00000243244.1_3:56849749:T:C	ENSG00000243244.1	2	48809435	3:56849749:T:C	T	C	AC=4010;AN=6058	rs1354034	3	56849749	1.17074e-09	0.110257	0.0009999	1	0.268401
0.0831668	rs1354034	3	56849749	-1.7325	T	C	ENSG00000102316	MAGED2	X	54838238	15	9188	0.944218	MAGED2	+	2	protein_coding	ENSG00000102316.12_3:56849749:T:C	ENSG00000102316.12	23	54838606	3:56849749:T:C	T	C	AC=4010;AN=6058	rs1354034	3	56849749	1.58196e-09	0.109385	0.00269456	1	0.268896
0.13028	rs1354034	3	56849749	-1.5128	T	C	ENSG00000204614	TRIM40	6	30110198	16	14263	0.957563	TRIM40	+	2	protein_coding	ENSG00000204614.4_3:56849749:T:C	ENSG00000204614.4	6	30104787	3:56849749:T:C	T	C	AC=4010;AN=6058	rs1354034	3	56849749	5.96349e-18	0.155968	2.86655e-06	1	0.272154
0.15854	rs149007767	7	50370254	-1.41	T	C	ENSG00000270149	F11R	1	160988249	28	23361	0.962959	F11R	-	2	protein_coding	ENSG00000270149.1_7:50370254:C:T	ENSG00000270149.1	1	161008752	7:50370254:C:T	C	T	AC=585;AN=4380	rs149007767	7	50370254	7.60372e-14	-0.135287	9.999e-05	1	0.273143
0.181223	rs1354034	3	56849749	-1.3369	T	C	ENSG00000162722	TRIM58	1	248031004	37	31684	0.966468	TRIM58	+	2	protein_coding	ENSG00000162722.8_3:56849749:T:C	ENSG00000162722.8	1	248020501	3:56849749:T:C	T	C	AC=4010;AN=6058	rs1354034	3	56849749	1.62168e-11	0.179904	1.04568e-07	1	0.273594
0.239355	rs1991866	8	130624105	1.1767	G	C	ENSG00000175084	DES	2	220287280	36	31569	0.973481	DES	+	2	protein_coding	ENSG00000175084.7_8:130624105:G:C	ENSG00000175084.7	2	220290242	8:130624105:G:C	G	C	AC=3402;AN=5730	rs1991866	8	130624105	1.31818e-10	-0.116393	0.000266589	1	0.275034
0.371215	rs1354034	3	56849749	-0.8942	T	C	ENSG00000114541	FRMD4B	3	69405437	32	26181	0.983208	FRMD4B	-	2	protein_coding	ENSG00000114541.10_3:56849749:T:C	ENSG00000114541.10	3	69435239	3:56849749:T:C	T	C	AC=4010;AN=6058	rs1354034	3	56849749	4.49102e-10	0.112989	0.00029997	1	0.277192
0.452412	rs1354034	3	56849749	0.7516	T	C	ENSG00000124172	ATP5E	20	57603979	27	21121	0.987158	ATP5E	-	2	protein_coding	ENSG00000124172.5_3:56849749:T:C	ENSG00000124172.5	20	57607400	3:56849749:T:C	T	C	AC=4010;AN=6058	rs1354034	3	56849749	7.79654e-12	0.123894	2.86655e-05	1	0.277192
0.454098	rs1354034	3	56849749	-0.7486	T	C	ENSG00000166337	TAF10	11	6630712	37	31684	0.987238	TAF10	-	2	protein_coding	ENSG00000166337.5_3:56849749:T:C	ENSG00000166337.5	11	6633408	3:56849749:T:C	T	C	AC=4010;AN=6058	rs1354034	3	56849749	1.72184e-20	0.167462	2.86655e-06	1	0.277192
0.585754	rs1354034	3	56849749	0.545	T	C	ENSG00000086189	DIMT1	5	61691423	35	25690	0.991936	DIMT1	-	2	protein_coding	ENSG00000086189.5_3:56849749:T:C	ENSG00000086189.5	5	61699718	3:56849749:T:C	T	C	AC=4010;AN=6058	rs1354034	3	56849749	7.38235e-09	0.104811	0.010299	1	0.277192
0.63322	rs1354034	3	56849749	0.4773	T	C	ENSG00000215193	PEX26	22	18587297	33	31256	0.993236	PEX26	+	1	protein_coding	ENSG00000215193.8_3:56849749:T:C	ENSG00000215193.8	22	18561143	3:56849749:T:C	T	C	AC=4010;AN=6058	rs1354034	3	56849749	1.65142e-15	0.144028	9.999e-05	1	0.277192
0.74503	rs11204523	1	248020556	-0.3251	G	C	ENSG00000175746	C15orf54	15	39544965	25	26660	0.995926	C15orf54	+	2	protein_coding	ENSG00000175746.4_1:248039451:C:T	ENSG00000175746.4	15	39542967	1:248020556:G:C	G	C	AC=4662;AN=5834	rs11204523	1	248020556	8.96424e-06	-0.144554	0.0101729	2	0.277192
0.777483	rs1354034	3	56849749	0.2828	T	C	ENSG00000156928	MALSU1	7	23344853	14	8269	0.996561	MALSU1	+	1	protein_coding	ENSG00000156928.4_3:56849749:T:C	ENSG00000156928.4	7	23347310	3:56849749:T:C	T	C	AC=4010;AN=6058	rs1354034	3	56849749	2.37392e-09	0.108198	0.00396158	1	0.277192
0.783777	rs4065321	17	38143548	0.2746	C	T	ENSG00000128918	ALDH1A2	15	58517843	35	25689	0.996689	ALDH1A2	-	2	protein_coding	ENSG00000128918.10_17:38143548:C:T	ENSG00000128918.10	15	58623663	17:38143548:C:T	C	T	AC=3109;AN=6058	rs4065321	17	38143548	6.61911e-09	-0.105142	0.00939906	1	0.277192
0.898307	rs1354034	3	56849749	-0.1277	T	C	ENSG00000184343	SRPK3	X	153046527	14	8680	0.998602	SRPK3	+	1	protein_coding	ENSG00000184343.6_3:56849749:T:C	ENSG00000184343.6	23	153050159	3:56849749:T:C	T	C	AC=4010;AN=6058	rs1354034	3	56849749	8.6595e-09	0.104327	0.00389961	1	0.277192

## Sheet: Replication_DIRECT_metaboQTL_in
DIRECT_MetaboliteName	DIRECT_Phenotype	SNPchr	SNPpos	SNPid	REF	ALT	INFO	rsID	DIRECT_Nominal_Pval	DIRECT_Coeff	BetaPvalue	OrderDiscovery	rsid	chromosome	position	ref	alt	compID	BIOCHEMICAL	Long_pvalue	Long_EffectSize	Long_EffectSizeSE	varID	num_GWAS_genomes	Long_lambda	BH_Replication
X...11261	X...11261_6:160543148:C:T	6	160564476	6:160564476:C:G	C	G	AC=1042;AN=6058	rs662138	2.02346e-13	-0.251013	1.88439e-09	2	rs662138	chr6	160143444	C	G	32578	X - 11261	8.11328e-15	-0.406317	0.05724	chr6_160143444_C_G	1955	1.0154	1.46916e-14
X4.acetamidobutanoate	X4.acetamidobutanoate_8:18273300:G:C	8	18273300	8:18273300:G:C	G	C	AC=4654;AN=6054	rs1495743	9.52249e-23	-0.177933	4.29166e-05	1	rs1495743	chr8	18415790	G	C	1558	4-acetamidobutanoate	1.465e-45	NA	NA	chr8_18415790_G_C	1955	1.0087	1.40222e-44
X5.oxoproline	X5.oxoproline_8:145113241:T:G	8	145113241	8:145113241:T:G	T	G	AC=455;AN=6058	rs3935209	4.89367e-37	-0.229214	4.29166e-05	1	rs3935209	chr8	144058338	T	G	1494	5-oxoproline	1.00865e-41	-0.851523	0.074659	chr8_144058338_T_G	1958	1.0245	6.14362e-41
X...11491	X...11491_12:21331549:T:C	12	21331549	12:21331549:T:C	T	C	AC=1136;AN=6058	rs4149056	1.48157e-23	0.425422	1.09215e-17	1	rs4149056	chr12	21178615	T	C	47651	X - 11491	1.18806e-18	NA	NA	chr12_21178615_T_C	1870	1.0321	2.56775e-18
glutarylcarnitine..C5.	glutarylcarnitine..C5._19:13010520:A:G	19	13010520	19:13010520:A:G	A	G	AC=3145;AN=6058	rs8012	3.45296e-18	-0.222803	3.18106e-13	1	rs8012	chr19	12899706	A	G	44664	glutarylcarnitine (C5)	2.60726e-22	0.336226	0.042116	chr19_12899706_A_G	1913	1.0358	6.71872e-22
X...01911	X...01911_22:19951271:G:A	22	19951271	22:19951271:G:A	G	A	AC=3322;AN=6058	rs4680	7.12835e-09	-0.105456	0.0186258	1	rs4680	chr22	19963748	G	A	46459	X - 01911	1.52289e-06	NA	NA	chr22_19963748_G_A	1691	1.0042	1.61958e-06
X10.undecenoate..11.1n1.	X10.undecenoate..11.1n1._1:47383041:A:T	1	47383041	1:47383041:A:T	A	T	AC=887;AN=6056	rs4507958	2.76308e-41	0.242222	4.29166e-05	1	rs4507958	chr1	46917369	A	T	32497	10-undecenoate (11:1n1)	1.47971e-31	0.537587	0.061419	chr1_46917369_A_T	1956	1.0347	4.95704e-31
X5.dodecenoate..12.1n7.	X5.dodecenoate..12.1n7._10:102075479:G:A	10	102075479	10:102075479:G:A	G	A	AC=902;AN=6058	rs603424	2.65728e-11	-0.121316	4.29166e-05	1	rs603424	chr10	100315722	G	A	33968	5-dodecenoate (12:1n7)	4.50592e-07	-0.23606	0.056729	chr10_100315722_G_A	1956	1.0352	5.20512e-07
betaine	betaine_5:78319638:T:C	5	78319638	5:78319638:T:C	T	C	AC=1783;AN=6028	rs6862283	1.8247e-20	-0.268167	1.39492e-15	1	rs6862283	chr5	79023815	T	C	3141	betaine	2.0429e-07	NA	NA	chr5_79023815_T_C	1958	1.0148	2.48863e-07
myristoleate..14.1n5.	myristoleate..14.1n5._10:102075479:G:A	10	102075479	10:102075479:G:A	G	A	AC=902;AN=6058	rs603424	1.05931e-11	-0.123733	4.29166e-05	1	rs603424	chr10	100315722	G	A	32418	myristoleate (14:1n5)	1.38269e-06	-0.22914	0.056429	chr10_100315722_G_A	1958	1.0269	1.4942e-06
deoxycarnitine	deoxycarnitine_12:348785:T:C	12	348785	12:348785:T:C	T	C	AC=4097;AN=6026	rs11062102	6.75754e-26	0.190506	4.29166e-05	1	rs11062102	chr12	239619	T	C	36747	deoxycarnitine	8.23167e-37	-0.446211	0.041852	chr12_239619_T_C	1958	1.0268	3.24425e-36
X...11470	X...11470_2:31788989:G:A	2	31805826	2:31805826:C:T	C	T	AC=163;AN=6058	rs9282858	1.19482e-05	-0.350982	0.0175605	2	rs9282858	chr2	31580756	C	T	46601	X - 11470	1.56487e-13	-0.821995	0.122383	chr2_31580756_C_T	1777	1.0214	2.62115e-13
biliverdin	biliverdin_2:234665983:A:G	2	234668570	2:234668570:C:T	C	T	AC=2216;AN=6058	rs887829	4.21388e-91	0.518941	1.12447e-78	1	rs887829	chr2	233759924	C	T	2137	biliverdin	1.34315e-88	NA	NA	chr2_233759924_C_T	1935	1.0301	2.24978e-87
X...11880	X...11880_12:21347021:G:A	12	21347021	12:21347021:G:A	G	A	AC=1146;AN=5932	rs12367888	1.57617e-06	-0.161973	0.0044205	1	rs12367888	chr12	21194087	G	T	46608	X - 11880	1.55943e-06	NA	NA	chr12_21194087_G_T	1957	1.0156	1.63253e-06
X...11880	X...11880_12:21347021:G:A	12	21331549	12:21331549:T:C	T	C	AC=1136;AN=6058	rs4149056	3.54198e-06	0.15647	0.00867443	2	rs4149056	chr12	21178615	T	C	46608	X - 11880	5.58977e-06	NA	NA	chr12_21178615_T_C	1957	1.0156	5.58977e-06
palmitoleate..16.1n7.	palmitoleate..16.1n7._10:102075479:G:A	10	102075479	10:102075479:G:A	G	A	AC=902;AN=6058	rs603424	8.83359e-11	-0.118086	0.000171666	1	rs603424	chr10	100315722	G	A	33447	palmitoleate (16:1n7)	1.29659e-07	NA	NA	chr10_100315722_G_A	1957	1.0393	1.63909e-07
cis.4.decenoyl.carnitine	cis.4.decenoyl.carnitine_1:76134258:T:C	1	76134258	1:76134258:T:C	T	C	AC=1770;AN=6056	rs7549167	5.44807e-33	-0.21602	4.29166e-05	1	rs7549167	chr1	75668573	T	C	38178	cis-4-decenoyl carnitine	8.33929e-26	-0.36162	0.045038	chr1_75668573_T_C	1953	1.0214	2.53969e-25
cis.4.decenoyl.carnitine	cis.4.decenoyl.carnitine_4:159621185:A:T	4	159648596	4:159648596:C:T	C	T	AC=1397;AN=5716	rs55936281	1.5764e-13	-0.220166	2.87767e-09	1	rs55936281	chr4	158727444	C	T	38178	cis-4-decenoyl carnitine	3.37226e-07	-0.190393	0.045318	chr4_158727444_C_T	1953	1.0214	4.03467e-07
caffeine	caffeine_15:75027880:C:T	15	75027880	15:75027880:C:T	C	T	AC=1634;AN=6058	rs2472297	6.61562e-11	-0.118871	0.000171666	1	rs2472297	chr15	74735539	C	T	569	caffeine	1.19003e-07	-0.15571	0.05006	chr15_74735539_C_T	1953	1.0268	1.53331e-07
X...11315	X...11315_19:36290977:C:T	19	36290977	19:36290977:C:T	C	T	AC=199;AN=6058	rs3761097	6.41155e-11	0.118956	0.000171666	1	rs3761097	chr19	35800075	C	T	49613	X - 11315	1.58313e-07	0.364815	0.100306	chr19_35800075_C_T	1878	1.0211	1.96426e-07
butyrylcarnitine	butyrylcarnitine_12:121175524:T:C	12	121175524	12:121175524:T:C	T	C	AC=1477;AN=6058	rs2014355	3.60559e-251	0.938824	1.65885e-205	1	rs2014355	chr12	120737721	T	C	32412	butyrylcarnitine	3.47232e-219	NA	NA	chr12_120737721_T_C	1909	1.1018	2.32646e-217
butyrylcarnitine	butyrylcarnitine_12:121175524:T:C	12	121175678	12:121175678:C:T	C	T	AC=354;AN=6058	rs1800556	8.61978e-39	0.610105	2.32182e-29	2	rs1800556	chr12	120737875	C	T	32412	butyrylcarnitine	6.41206e-07	NA	NA	chr12_120737875_C_T	1909	1.1018	7.2815e-07
arachidonate..20.4n6.	arachidonate..20.4n6._11:61546592:A:G	11	61546592	11:61546592:A:G	A	G	AC=2214;AN=5906	rs174530	1.69787e-42	-0.245792	4.29166e-05	1	rs174530	chr11	61779120	A	G	1110	arachidonate (20:4n6)	8.41133e-43	-0.478885	0.042862	chr11_61779120_A_G	1958	1.02	6.26177e-42
isovalerylcarnitine	isovalerylcarnitine_5:131707429:G:A	5	131707429	5:131707429:G:A	G	A	AC=3492;AN=6000	rs2631360	4.16451e-22	0.175258	4.29166e-05	1	rs2631360	chr5	132371737	G	A	34407	isovalerylcarnitine	1.48957e-13	-0.240222	0.04292	chr5_132371737_G_A	1959	1.0203	2.55901e-13
decanoylcarnitine	decanoylcarnitine_1:76224748:C:T	1	76224748	1:76224748:C:T	C	T	AC=1775;AN=6054	rs61622554	6.50276e-31	-0.208896	4.29166e-05	1	rs61622554	chr1	75759063	C	T	33941	decanoylcarnitine	3.96487e-21	-0.336523	0.045499	chr1_75759063_C_T	1950	1.0207	9.16022e-21
decanoylcarnitine	decanoylcarnitine_4:159802267:C:T	4	159641148	4:159641148:T:C	T	C	AC=1649;AN=6016	rs17843902	3.60619e-14	-0.259101	1.36433e-09	2	rs17843902	chr4	158719996	T	C	33941	decanoylcarnitine	1.5081e-18	-0.309392	0.043386	chr4_158719996_T_C	1950	1.0207	3.0619e-18
X...17337	X...17337_14:74032122:C:T	14	74035410	14:74035410:T:A	T	A	AC=159;AN=5784	rs113665868	5.97109e-07	0.36824	0.00171316	3	rs113665868	chr14	73568706	T	A	47821	X - 17337	3.61777e-09	NA	NA	chr14_73568706_T_A	1958	1.0236	4.84781e-09
androsterone.sulfate	androsterone.sulfate_7:99332948:T:G	7	99332948	7:99332948:T:G	T	G	AC=179;AN=5836	rs45446698	3.76896e-85	-1.25758	9.33029e-71	1	rs45446698	chr7	99735325	T	G	31591	androsterone sulfate	1.02253e-126	NA	NA	chr7_99735325_T_G	1952	1.0466	3.42546e-125
androsterone.sulfate	androsterone.sulfate_7:99332948:T:G	7	99761757	7:99761757:A:C	A	C	AC=63;AN=6014	rs118138929	3.87162e-11	-0.764508	2.58161e-07	2	rs118138929	chr7	100164134	A	C	31591	androsterone sulfate	3.64437e-07	NA	NA	chr7_100164134_A_C	1952	1.0466	4.28373e-07
acetylcarnitine	acetylcarnitine_10:61469538:T:C	10	61469538	10:61469538:T:C	T	C	AC=4896;AN=6028	rs1171614	1.64474e-19	0.308151	1.46194e-14	1	rs1171614	chr10	59709780	T	C	32198	acetylcarnitine	1.00235e-10	NA	NA	chr10_59709780_T_C	1910	1.0106	1.49239e-10
urate	urate_4:9951819:C:T	4	9951819	4:9951819:C:T	C	T	AC=1042;AN=5704	rs11723439	2.93322e-15	-0.14348	4.29166e-05	1	rs11723439	chr4	9950195	C	T	1604	urate	6.09723e-22	-0.438763	0.052106	chr4_9950195_C_T	1958	1.0334	1.45898e-21
X1.methylurate	X1.methylurate_8:18272535:C:T	8	18272535	8:18272535:C:T	C	T	AC=4654;AN=6054	rs35246381	1.10009e-26	0.19352	4.29166e-05	1	rs35246381	chr8	18415025	C	T	34395	1-methylurate	1.62419e-13	NA	NA	chr8_18415025_C_T	1874	1.0216	2.65417e-13
X...11787	X...11787_2:73867862:G:C	2	73867862	2:73867862:G:C	G	C	AC=1154;AN=6038	rs4547554	3.92036e-30	-0.206151	4.29166e-05	1	rs4547554	chr2	73640735	G	C	33132	X - 11787	5.91684e-52	NA	NA	chr2_73640735_G_C	1958	1.0311	6.60714e-51
X...11787	X...11787_10:96573396:C:G	10	96728169	10:96728169:A:C	A	C	AC=1193;AN=6054	rs55891451	2.36306e-13	-0.270821	1.85999e-09	2	rs55891451	chr10	94968412	A	C	33132	X - 11787	1.80261e-15	NA	NA	chr10_94968412_A_C	1958	1.0311	3.35486e-15
octanoylcarnitine	octanoylcarnitine_1:76209754:G:A	1	76209754	1:76209754:G:A	G	A	AC=1769;AN=6024	rs12123977	3.29172e-47	-0.259157	4.29166e-05	1	rs12123977	chr1	75744069	G	A	33936	octanoylcarnitine	2.94994e-33	-0.415853	0.044874	chr1_75744069_G_A	1948	1.0183	1.04024e-32
octanoylcarnitine	octanoylcarnitine_4:159802267:C:T	4	159641148	4:159641148:T:C	T	C	AC=1649;AN=6016	rs17843902	4.61868e-13	-0.247747	1.04956e-08	2	rs17843902	chr4	158719996	T	C	33936	octanoylcarnitine	4.82401e-16	-0.295424	0.043344	chr4_158719996_T_C	1948	1.0183	9.23453e-16
X3.hydroxydecanoate	X3.hydroxydecanoate_1:151921690:C:CTTCT	1	151921690	1:151921690:C:CTTCT	C	CTTCT	AC=1733;AN=5980	rs112126840	2.16737e-11	-0.121856	4.29166e-05	1	rs112126840	chr1	151949214	C	CTTCT	22053	3-hydroxydecanoate	1.063e-25	NA	NA	chr1_151949214_C_CTTCT	1955	1.0187	3.09658e-25
hexanoylcarnitine	hexanoylcarnitine_1:76209754:G:A	1	76209754	1:76209754:G:A	G	A	AC=1769;AN=6024	rs12123977	3.65223e-55	-0.280093	4.29166e-05	1	rs12123977	chr1	75744069	G	A	32328	hexanoylcarnitine	7.10673e-39	-0.455795	0.044744	chr1_75744069_G_A	1881	1.0296	2.97594e-38
X...12063	X...12063_12:21331549:T:C	12	21331549	12:21331549:T:C	T	C	AC=1136;AN=6058	rs4149056	8.13565e-27	0.356479	2.27208e-21	1	rs4149056	chr12	21178615	T	C	46588	X - 12063	6.87703e-23	NA	NA	chr12_21178615_T_C	1938	1.0322	1.84304e-22
X...12063	X...12063_7:99307268:G:A	7	99270539	7:99270539:C:T	C	T	AC=405;AN=6050	rs776746	3.38206e-24	-0.521482	9.36408e-19	1	rs776746	chr7	99672916	T	C	46588	X - 12063	2.29991e-41	NA	NA	chr7_99672916_T_C	1938	1.0322	1.18534e-40
X...12063	X...12063_7:99307268:G:A	7	99332948	7:99332948:T:G	T	G	AC=179;AN=5836	rs45446698	1.81349e-07	-0.342064	0.000359347	2	rs45446698	chr7	99735325	T	G	46588	X - 12063	2.34485e-14	NA	NA	chr7_99735325_T_G	1938	1.0322	4.13434e-14
X...12063	X...12063_12:21331549:T:C	12	21350689	12:21350689:T:G	T	G	AC=1191;AN=5982	rs11045856	3.157e-06	-0.152189	0.00691453	2	rs11045856	chr12	21197755	T	G	46588	X - 12063	3.84252e-12	NA	NA	chr12_21197755_T_G	1938	1.0322	6.12974e-12
pregnenolone.sulfate	pregnenolone.sulfate_12:21331549:T:C	12	21331549	12:21331549:T:C	T	C	AC=1136;AN=6058	rs4149056	5.02578e-09	0.106515	0.0139479	1	rs4149056	chr12	21178615	T	C	38170	pregnenolone sulfate	9.17057e-07	NA	NA	chr12_21178615_T_C	1911	1.0343	1.02405e-06
X2.aminooctanoate	X2.aminooctanoate_2:73868328:A:G	2	73868328	2:73868328:A:G	A	G	AC=1156;AN=6054	rs13538	8.59182e-42	-0.243724	4.29166e-05	1	rs13538	chr2	73641201	A	G	43343	2-aminooctanoate	1.02919e-76	NA	NA	chr2_73641201_A_G	1955	1.0189	1.37912e-75
X...11538	X...11538_12:21331549:T:C	12	21331549	12:21331549:T:C	T	C	AC=1136;AN=6058	rs4149056	1.9244e-38	0.420337	3.82324e-32	1	rs4149056	chr12	21178615	T	C	46604	X - 11538	2.97857e-40	NA	NA	chr12_21178615_T_C	1956	1.0293	1.42546e-39
X...11538	X...11538_12:21331549:T:C	12	21344313	12:21344313:GA:G	GA	G	AC=1188;AN=5988	rs35380692	2.91671e-28	-0.352552	1.34749e-22	2	rs35380692	chr12	21191379	GA	G	46604	X - 11538	4.53873e-28	NA	NA	chr12_21191379_GA_G	1956	1.0293	1.44807e-27
X...11530	X...11530_2:234664586:ATC:A	2	234664586	2:234664586:ATC:A	ATC	A	AC=2207;AN=6038	rs35754645	5.67843e-73	0.321332	4.29166e-05	1	rs35754645	chr2	233755940	ATC	A	46603	X - 11530	1.24186e-43	NA	NA	chr2_233755940_ATC_A	1959	1.0377	1.04006e-42
isobutyrylcarnitine	isobutyrylcarnitine_6:160560880:CATG:C	6	160564476	6:160564476:C:G	C	G	AC=1042;AN=6058	rs662138	3.22563e-44	-0.466604	2.05782e-38	1	rs662138	chr6	160143444	C	G	33441	isobutyrylcarnitine	8.98742e-24	-0.53921	0.055984	chr6_160143444_C_G	1957	1.0221	2.50899e-23
isobutyrylcarnitine	isobutyrylcarnitine_6:160560880:CATG:C	6	160551486	6:160551486:C:T	C	T	AC=428;AN=6058	rs112201728	8.83923e-33	-0.578219	7.16518e-28	2	rs112201728	chr6	160130454	C	T	33441	isobutyrylcarnitine	2.93536e-22	-0.628212	0.077879	chr6_160130454_C_T	1957	1.0221	7.28405e-22
dehydroisoandrosterone.sulfate..DHEA.S.	dehydroisoandrosterone.sulfate..DHEA.S._7:98911827:C:A	7	98911827	7:98911827:C:A	C	A	AC=183;AN=5892	rs139380031	2.41727e-11	-0.121567	4.29166e-05	1	rs139380031	chr7	99314204	C	A	32425	dehydroisoandrosterone sulfate (DHEA-S)	2.46828e-06	-0.378658	0.12503	chr7_99314204_C_A	1954	1.029	2.54423e-06
X...11444	X...11444_2:31810974:T:A	2	31810974	2:31810974:T:A	T	A	AC=3484;AN=6032	rs559555	2.12651e-15	0.204761	2.09181e-11	1	rs559555	chr2	31585905	T	A	46460	X - 11444	2.21733e-10	-0.211583	0.042121	chr2_31585905_T_A	1954	1.0278	3.22959e-10
X...11444	X...11444_2:31810974:T:A	2	31805826	2:31805826:C:T	C	T	AC=163;AN=6058	rs9282858	7.07472e-15	-0.618751	5.49568e-11	2	rs9282858	chr2	31580756	C	T	46460	X - 11444	1.91122e-19	-0.830692	0.113855	chr2_31580756_C_T	1954	1.0278	4.26838e-19
X...11444	X...11444_2:31810974:T:A	2	31787048	2:31787048:T:C	T	C	AC=79;AN=6056	rs72794638	1.54298e-05	-0.475769	0.0195578	3	rs72794638	chr2	31561978	T	C	46460	X - 11444	1.92832e-09	-0.752252	0.157476	chr2_31561978_T_C	1954	1.0278	2.74888e-09
X...11522	X...11522_2:234664586:ATC:A	2	234664586	2:234664586:ATC:A	ATC	A	AC=2207;AN=6038	rs35754645	6.67857e-65	0.303471	4.29166e-05	1	rs35754645	chr2	233755940	ATC	A	46914	X - 11522	1.29406e-41	NA	NA	chr2_233755940_ATC_A	1955	1.0419	7.22517e-41
carnitine	carnitine_10:61469538:T:C	10	61468589	10:61468589:G:T	G	T	AC=4914;AN=6058	rs1171616	1.69774e-41	0.449378	2.62258e-33	1	rs1171616	chr10	59708831	G	T	15500	carnitine	1.74392e-42	NA	NA	chr10_59708831_G_T	1954	1.0228	1.16843e-41
dihomo.linolenate..20.3n3.or.n6.	dihomo.linolenate..20.3n3.or.n6._11:61599347:G:A	11	61599347	11:61599347:G:A	G	A	AC=845;AN=6028	rs61897793	1.44561e-10	0.116736	0.000343333	1	rs61897793	chr11	61831875	G	A	35718	dihomo-linolenate (20:3n3 or n6)	1.26644e-11	0.326642	0.054957	chr11_61831875_G_A	1958	1.0115	1.97329e-11
adrenate..22.4n6.	adrenate..22.4n6._11:61588305:A:G	11	61588305	11:61588305:A:G	A	G	AC=2189;AN=6026	rs174564	2.89545e-12	-0.127065	4.29166e-05	1	rs174564	chr11	61820833	A	G	32980	adrenate (22:4n6)	5.58737e-11	-0.184698	0.045549	chr11_61820833_A_G	1958	1.0188	8.50804e-11
epiandrosterone.sulfate	epiandrosterone.sulfate_7:99332948:T:G	7	99332948	7:99332948:T:G	T	G	AC=179;AN=5836	rs45446698	1.61122e-68	-1.13647	4.19515e-57	1	rs45446698	chr7	99735325	T	G	33973	epiandrosterone sulfate	3.4284e-100	NA	NA	chr7_99735325_T_G	1953	1.0327	7.65677e-99
epiandrosterone.sulfate	epiandrosterone.sulfate_7:99332948:T:G	7	99761757	7:99761757:A:C	A	C	AC=63;AN=6014	rs118138929	1.02938e-10	-0.759931	4.44148e-07	2	rs118138929	chr7	100164134	A	C	33973	epiandrosterone sulfate	1.20888e-06	NA	NA	chr7_100164134_A_C	1953	1.0327	1.32779e-06
eicosapentaenoate..EPA..20.5n3.	eicosapentaenoate..EPA..20.5n3._11:61585144:A:G	11	61585144	11:61585144:A:G	A	G	AC=2149;AN=5984	rs174562	7.94487e-14	-0.135874	4.29166e-05	1	rs174562	chr11	61817672	A	G	18467	eicosapentaenoate (EPA; 20:5n3)	2.02668e-09	-0.19756	0.044222	chr11_61817672_A_G	1959	1.0281	2.82891e-09
Decanoylcarnitine	C10_4:159641148:T:C	4	159641148	4:159641148:T:C	T	C	AC=1649;AN=6016	rs17843902	1.20439e-30	-0.206914	8.61995e-05	1	rs17843902	chr4	158719996	T	C	33941	decanoylcarnitine	1.5081e-18	-0.309392	0.043386	chr4_158719996_T_C	1950	1.0207	3.0619e-18
Octanoylcarnitine	C8_1:76119028:A:G	1	76119028	1:76119028:A:G	A	G	AC=4287;AN=6058	rs416420	8.17634e-42	0.242574	8.61995e-05	1	rs416420	chr1	75653343	A	G	33936	octanoylcarnitine	1.53812e-34	-0.423741	0.044242	chr1_75653343_A_G	1948	1.0183	5.72524e-34
Octanoylcarnitine	C8_4:159802267:C:T	4	159641148	4:159641148:T:C	T	C	AC=1649;AN=6016	rs17843902	1.40042e-16	-0.280178	1.1464e-12	2	rs17843902	chr4	158719996	T	C	33936	octanoylcarnitine	4.82401e-16	-0.295424	0.043344	chr4_158719996_T_C	1948	1.0183	9.23453e-16
Carnitine	C0_10:61469538:T:C	10	61469538	10:61469538:T:C	T	C	AC=4896;AN=6028	rs1171614	4.40387e-44	0.485592	4.10914e-37	1	rs1171614	chr10	59709780	T	C	15500	carnitine	4.6427e-40	NA	NA	chr10_59709780_T_C	1954	1.0228	2.07374e-39
Glutamine	Gln_12:56866962:C:T	12	56866962	12:56866962:C:T	C	T	AC=940;AN=5760	rs2657878	3.14832e-08	-0.100321	0.0783553	1	rs2657878	chr12	56473178	C	T	53	glutamine	3.48315e-09	-0.29431	0.054808	chr12_56473178_C_T	1958	1.0123	4.76268e-09
Acetylcarnitine	C2_10:61469538:T:C	10	61469090	10:61469090:C:T	C	T	AC=4896;AN=6028	rs1171615	3.12906e-19	0.299894	1.12498e-13	1	rs1171615	chr10	59709332	C	T	32198	acetylcarnitine	5.94832e-09	NA	NA	chr10_59709332_C_T	1910	1.0106	7.81446e-09
Proline	Pro_22:18906839:A:G	22	19134408	22:19134408:G:A	G	A	AC=102;AN=5304	rs71328293	1.19841e-06	0.378474	0.00319611	4	rs71328293	chr22	19146895	G	A	1898	proline	3.19812e-06	0.301159	0.085406	chr22_19146895_G_A	1957	1.0657	3.24658e-06
