# Supplementary material for: Genetic analysis of blood molecular phenotypes reveals common properties in the regulatory networks affecting complex traits
Source: Nat Commun. 2023 Aug 21;14:5062. doi: 10.1038/s41467-023-40569-3 (PMC10442420; doi:10.1038/s41467-023-40569-3)
Supplement: Supplementary file 15 — Supplementary Data 12 [file 41467_2023_40569_MOESM15_ESM.txt]

RNASE3	RNASE3	rs1763559	rs1763559	eQTL_splicing_eQTL	modelGENE1	same
RNASE3	RP11-84C10.2	rs1763559	rs1763559	eQTL_eQTL	modelGENE1	same
RNASE3	RNASE2	rs1763559	rs1763559	eQTL_splicing_eQTL	modelGENE1	same
PROK2	GPR27	rs6777956	rs6777956	eQTL_eQTL	modelGENE2	same
P2RY11	PPAN	rs117131708	rs117131708	eQTL_eQTL	Independent	same
P2RY11	PPAN-P2RY11	rs117131708	rs117131708	eQTL_eQTL	Independent	same
CDC123	CAMK1D	rs11257655	rs11257655	eQTL_eQTL	modelGENE1	same
CDC123	SEC61A2	rs11257655	rs11257655	eQTL_eQTL	modelGENE1	same
PPP4R1	RAB31	rs561102	rs561102	eQTL_eQTL	Independent	same
ZNF816	ZNF28	rs57548937	rs57548937	eQTL_eQTL	modelGENE1	same
ZNF667-AS1	ZNF229	rs9859077	rs9859077	trans_eQTL_trans_eQTL	Independent	same
ZNF667-AS1	ZNF135	rs9859077	rs9859077	trans_eQTL_trans_eQTL	Independent	same
ZNF667-AS1	ZNF471	rs9859077	rs9859077	trans_eQTL_trans_eQTL	Independent	same
ZNF667-AS1	PEG3	rs9859077	rs9859077	trans_eQTL_trans_eQTL	Independent	same
CTD-2540L5.6	TTC9	rs1434579	rs1434579	trans_eQTL_trans_eQTL	modelGENE1	same
NRGN	SH3BGRL2	rs11130543	rs11130543	trans_eQTL_trans_eQTL	Independent	same
NRGN	LY6G6F	rs11130543	rs11130543	trans_eQTL_trans_eQTL	Independent	same
NRGN	C6orf25	rs11130543	rs11130543	trans_eQTL_trans_eQTL	Independent	same
NRGN	PPBP	rs11130543	rs11130543	trans_eQTL_trans_eQTL	Independent	same
NRGN	ALOX12	rs11130543	rs11130543	trans_eQTL_trans_eQTL	Independent	same
NRGN	CMTM5	rs11130543	rs11130543	trans_eQTL_trans_eQTL	Independent	same
NRGN	PCSK6	rs11130543	rs11130543	trans_eQTL_trans_eQTL	Independent	same
NRGN	CLU	rs11130543	rs11130543	trans_eQTL_trans_eQTL	Independent	same
NRGN	VSIG2	rs11130543	rs11130543	trans_eQTL_trans_eQTL	Independent	same
NRGN	TREML1	rs11130543	rs11130543	trans_eQTL_trans_eQTL	Independent	same
NRGN	MEGT1	rs11130543	rs11130543	trans_eQTL_trans_eQTL	Independent	same
NRGN	PTGS1	rs11130543	rs11130543	trans_eQTL_trans_eQTL	Independent	same
NRGN	ITGA2B	rs11130543	rs11130543	trans_eQTL_trans_eQTL	Independent	same
SH2D3C	CD82	rs73008259	rs73008259	trans_eQTL_trans_eQTL	modelGENE2	same
SH2D3C	HM13	rs73008259	rs73008259	trans_eQTL_trans_eQTL	modelGENE2	same
SH2D3C	PKN1	rs73008259	rs73008259	trans_eQTL_trans_eQTL	modelGENE2	same
SH2D3C	CERS2	rs73008259	rs73008259	trans_eQTL_trans_eQTL	modelGENE2	same
SH2D3C	MAPKAPK3	rs73008259	rs73008259	trans_eQTL_trans_eQTL	modelGENE1	same
SH2D3C	PNKD	rs73008259	rs73008259	trans_eQTL_trans_eQTL	modelGENE2	same
SH2D3C	TDP2	rs73008259	rs73008259	trans_eQTL_trans_eQTL	modelGENE2	same
LFNG	IQCE	rs17801147	rs17801147	eQTL_eQTL	modelGENE2	same
KLF11	RP11-254F7.2	rs72786603	rs72786603	eQTL_eQTL	Independent	same
KIAA1324	C1orf194	rs682288	rs682288	eQTL_eQTL	modelGENE1	same
SORT1	METTL7A	rs138506647	rs138506647	trans_pQTL_eQTL	modelGENE1	same
DNASE1L1	TAZ	23:153640406:C:T	23:153640406:C:T	eQTL_eQTL	modelGENE2	same
DNASE1L1	ATP6AP1	23:153640406:C:T	23:153640406:C:T	eQTL_eQTL	modelGENE2	same
ZNF232	USP6	rs2585266	rs2585266	eQTL_eQTL	Independent	same
TOMM6	PRICKLE4	rs566164701	rs566164701	eQTL_eQTL	Independent	same
ZNF671	ZNF667	rs13088318	rs13088318	trans_eQTL_trans_eQTL	modelGENE2	same
ZNF671	ZNF418	rs13088318	rs13088318	trans_eQTL_trans_eQTL	modelGENE1	same
ZNF671	AC003002.4	rs13088318	rs13088318	trans_eQTL_trans_eQTL	modelGENE2	same
ZNF671	ZNF347	rs13088318	rs13088318	trans_eQTL_trans_eQTL	modelGENE2	same
ZNF671	ZNF835	rs13088318	rs13088318	trans_eQTL_trans_eQTL	modelGENE2	same
ZNF671	ZNF677	rs13088318	rs13088318	trans_eQTL_trans_eQTL	modelGENE2	same
ZNF671	ZNF776	rs13088318	rs13088318	trans_eQTL_trans_eQTL	Independent	same
ZNF671	ZNF211	rs13088318	rs13088318	trans_eQTL_trans_eQTL	Independent	same
ZNF671	ZNF718	rs13088318	rs13088318	trans_eQTL_trans_eQTL	modelGENE2	same
HEATR1	LGALS8	rs12140308	rs12140308	eQTL_eQTL	Independent	same
ITGB3	PLXNB3	rs17825630	rs17825630	trans_eQTL_trans_eQTL	Independent	same
ITGB3	MMRN1	rs17825630	rs17825630	trans_eQTL_trans_eQTL	Independent	same
RP11-458F8.4	TMEM248	rs74895617	rs74895617	eQTL_eQTL	modelGENE2	same
AQP10	P2RY12	rs6580981	rs6580981	trans_eQTL_trans_eQTL	modelGENE2	same
AQP10	C15orf54	rs6580981	rs6580981	trans_eQTL_trans_eQTL	modelGENE2	same
AQP10	CA2	rs6580981	rs6580981	trans_eQTL_trans_eQTL	modelGENE2	same
NPIPA8	RP11-1212A22.4	rs9939825	rs9939825	splicing_eQTL_eQTL	modelGENE1	same
BFSP1	DSTN	rs79776981	rs79776981	eQTL_eQTL	Independent	same
MYO7B	LIMS2	rs1055199	rs1055199	eQTL_eQTL	modelGENE2	same
MYO7B	IWS1	rs1055199	rs1055199	eQTL_eQTL	modelGENE2	same
ARL5A	NEB	rs13005519	rs13005519	eQTL_eQTL	modelGENE1	same
KCNK13	MYO7A	rs17575497	rs17575497	trans_eQTL_trans_eQTL	modelGENE2	same
lysoPC.a.C20.4	arachidonate..20.4n6.	rs174530	rs174530	met_QTL_met_QTL	Independent	same
TNFSF12-TNFSF13	TNFSF12	rs67603370	rs67603370	eQTL_eQTL	Independent	same
PLCB3	STIP1	rs574112445;rs558512155	rs574112445;rs558512155	eQTL_eQTL	modelGENE2	same
ZDHHC17	BBS10	rs75084335	rs75084335	eQTL_eQTL	modelGENE1	same
ZDHHC17	OSBPL8	rs75084335	rs75084335	eQTL_eQTL	Independent	same
TSFM	TSFM	rs10877012	rs10877012	eQTL_splicing_eQTL	modelGENE1	same
TSFM	RP11-571M6.15	rs10877012	rs10877012	eQTL_splicing_eQTL	modelGENE1	same
PC.ae.C38.4	PC.aa.C38.4	rs174546	rs174546	met_QTL_met_QTL	Independent	same
PC.ae.C38.4	PC.aa.C36.4	rs174546	rs174546	met_QTL_met_QTL	Independent	same
RAB33B	MGST2	rs795602	rs795602	eQTL_eQTL	modelGENE1	same
GOSR2	RP11-156P1.2	rs9901977	rs9901977	eQTL_eQTL	Independent	same
NME1-NME2	NME2	rs76221971	rs76221971	splicing_eQTL_eQTL	modelGENE2	same
CASP1	CARD16	rs191588412	rs191588412	eQTL_eQTL	Independent	same
NOD2	SNX20	rs111164073	rs111164073	eQTL_eQTL	Independent	same
PLIN5	CTB-50L17.14	rs112276886	rs112276886	eQTL_eQTL	Independent	same
JAM3	C7orf41	rs1354034	rs1354034	trans_eQTL_trans_eQTL	modelGENE1	same
JAM3	SPARC	rs1354034	rs1354034	trans_eQTL_trans_eQTL	modelGENE1	same
JAM3	DAB2	rs1354034	rs1354034	trans_eQTL_trans_eQTL	modelGENE1	same
JAM3	SCFD2	rs1354034	rs1354034	trans_eQTL_trans_eQTL	Independent	same
JAM3	RBPMS2	rs1354034	rs1354034	trans_eQTL_trans_eQTL	Independent	same
JAM3	NRGN	rs1354034	rs1354034	trans_eQTL_trans_eQTL	modelGENE1	same
JAM3	CLU	rs1354034	rs1354034	trans_eQTL_trans_eQTL	modelGENE1	same
JAM3	DENND2C	rs1354034	rs1354034	trans_eQTL_trans_eQTL	modelGENE1	same
JAM3	TREML1	rs1354034	rs1354034	trans_eQTL_trans_eQTL	modelGENE1	same
JAM3	TUBB1	rs1354034	rs1354034	trans_eQTL_trans_eQTL	modelGENE1	same
JAM3	PPBP	rs1354034	rs1354034	trans_eQTL_trans_eQTL	Independent	same
JAM3	ITGB5	rs1354034	rs1354034	trans_eQTL_trans_eQTL	modelGENE1	same
JAM3	PGRMC1	rs1354034	rs1354034	trans_eQTL_trans_eQTL	modelGENE1	same
JAM3	PITPNM2	rs1354034	rs1354034	trans_eQTL_trans_eQTL	Independent	same
JAM3	GNAZ	rs1354034	rs1354034	trans_eQTL_trans_eQTL	modelGENE1	same
JAM3	ITGA2B	rs1354034	rs1354034	trans_eQTL_trans_eQTL	modelGENE1	same
JAM3	SDPR	rs1354034	rs1354034	trans_eQTL_trans_eQTL	modelGENE1	same
JAM3	PARD3	rs1354034	rs1354034	trans_eQTL_trans_eQTL	modelGENE1	same
JAM3	CPNE5	rs1354034	rs1354034	trans_eQTL_trans_eQTL	Independent	same
CTSD	RP11-295K3.1	rs907612	rs907612	eQTL_eQTL	Independent	same
CTSD	IFITM10	rs907612	rs907612	eQTL_eQTL	modelGENE2	same
CTSD	LSP1	rs907612	rs907612	eQTL_eQTL	modelGENE2	same
CTSD	AC051649.16	rs907612	rs907612	eQTL_eQTL	modelGENE2	same
GGA1	SH3BP1	rs12710562	rs12710562	eQTL_eQTL	modelGENE1	same
GGA1	LGALS1	rs12710562	rs12710562	eQTL_eQTL	modelGENE2	same
GNB3	CDCA3	ss1388024489	ss1388024489	eQTL_eQTL	Independent	same
C21orf33	AP001055.6	rs147527881	rs147527881	eQTL_eQTL	modelGENE2	same
RSAD2	CMPK2	rs1448878	rs1448878	eQTL_eQTL	Independent	same
ARHGAP25	ARHGAP25	rs78107572	rs78107572	splicing_eQTL_eQTL	modelGENE2	same
CEBPA	GPATCH1	rs35310199	rs35310199	eQTL_eQTL	modelGENE1	same
CEBPA	C19orf40	rs35310199	rs35310199	eQTL_eQTL	modelGENE1	same
CEBPA	LRP3	rs35310199	rs35310199	eQTL_eQTL	modelGENE1	same
ZNF274	ZNF667	rs13088318	rs13088318	trans_eQTL_trans_eQTL	modelGENE2	same
ZNF274	ZSCAN18	rs13088318	rs13088318	trans_eQTL_trans_eQTL	Independent	same
ZNF274	ZNF418	rs13088318	rs13088318	trans_eQTL_trans_eQTL	modelGENE1	same
ZNF274	AC003002.4	rs13088318	rs13088318	trans_eQTL_trans_eQTL	modelGENE2	same
ZNF274	ZNF347	rs13088318	rs13088318	trans_eQTL_trans_eQTL	modelGENE2	same
ZNF274	ZNF835	rs13088318	rs13088318	trans_eQTL_trans_eQTL	modelGENE2	same
ZNF274	ZNF543	rs13088318	rs13088318	trans_eQTL_trans_eQTL	modelGENE2	same
ZNF274	ZNF776	rs13088318	rs13088318	trans_eQTL_trans_eQTL	modelGENE2	same
ZNF274	ZNF718	rs13088318	rs13088318	trans_eQTL_trans_eQTL	modelGENE2	same
QRSL1	RTN4IP1	rs2054365	rs2054365	eQTL_eQTL	modelGENE1	same
FCRL3	FCRL1	rs7524979	rs7524979	eQTL_eQTL	Independent	same
PC.aa.C36.2	PC.ae.C36.3	rs174584	rs174584	met_QTL_met_QTL	Independent	same
PC.aa.C36.2	PC.ae.C38.2	rs174584	rs174584	met_QTL_met_QTL	Independent	same
PC.aa.C36.2	PC.ae.C34.2	rs174584	rs174584	met_QTL_met_QTL	Independent	same
PC.aa.C36.2	PC.aa.C34.2	rs174584	rs174584	met_QTL_met_QTL	Independent	same
ENDOD1	C7orf41	rs1354034	rs1354034	trans_eQTL_trans_eQTL	modelGENE1	same
ENDOD1	SPARC	rs1354034	rs1354034	trans_eQTL_trans_eQTL	Independent	same
ENDOD1	ELOVL7	rs1354034	rs1354034	trans_eQTL_trans_eQTL	Independent	same
ENDOD1	C6orf25	rs1354034	rs1354034	trans_eQTL_trans_eQTL	Independent	same
ENDOD1	DAB2	rs1354034	rs1354034	trans_eQTL_trans_eQTL	modelGENE1	same
ENDOD1	TSPAN9	rs1354034	rs1354034	trans_eQTL_trans_eQTL	Independent	same
ENDOD1	NRGN	rs1354034	rs1354034	trans_eQTL_trans_eQTL	modelGENE1	same
ENDOD1	PCSK6	rs1354034	rs1354034	trans_eQTL_trans_eQTL	Independent	same
ENDOD1	ITGB3	rs1354034	rs1354034	trans_eQTL_trans_eQTL	Independent	same
ENDOD1	DENND2C	rs1354034	rs1354034	trans_eQTL_trans_eQTL	modelGENE1	same
ENDOD1	TREML1	rs1354034	rs1354034	trans_eQTL_trans_eQTL	Independent	same
ENDOD1	TUBB1	rs1354034	rs1354034	trans_eQTL_trans_eQTL	modelGENE1	same
ENDOD1	C12orf39	rs1354034	rs1354034	trans_eQTL_trans_eQTL	Independent	same
ENDOD1	ITGB5	rs1354034	rs1354034	trans_eQTL_trans_eQTL	modelGENE1	same
ENDOD1	PEAR1	rs1354034	rs1354034	trans_eQTL_trans_eQTL	Independent	same
ENDOD1	PGRMC1	rs1354034	rs1354034	trans_eQTL_trans_eQTL	modelGENE1	same
ENDOD1	GRAP2	rs1354034	rs1354034	trans_eQTL_trans_eQTL	Independent	same
ENDOD1	GNAZ	rs1354034	rs1354034	trans_eQTL_trans_eQTL	modelGENE1	same
ENDOD1	GAS2L1	rs1354034	rs1354034	trans_eQTL_trans_eQTL	Independent	same
ENDOD1	ITGA2B	rs1354034	rs1354034	trans_eQTL_trans_eQTL	Independent	same
ENDOD1	SDPR	rs1354034	rs1354034	trans_eQTL_trans_eQTL	modelGENE1	same
ENDOD1	SELP	rs1354034	rs1354034	trans_eQTL_trans_eQTL	Independent	same
ENDOD1	SMIM3	rs1354034	rs1354034	trans_eQTL_trans_eQTL	Independent	same
ENDOD1	ITGB3	rs1354034	rs1354034	trans_eQTL_trans_eQTL	Independent	same
ENDOD1	PTGS1	rs1354034	rs1354034	trans_eQTL_trans_eQTL	Independent	same
FPR1	SIGLEC5	rs17694990	rs17694990	eQTL_eQTL	modelGENE2	same
FPR1	SIGLEC5	rs17694990	rs17694990	eQTL_eQTL	modelGENE2	same
NSMF	MRPL41	rs7027646	rs7027646	eQTL_eQTL	modelGENE2	same
SH3BGRL2	ESAM	rs1354034	rs1354034	trans_eQTL_trans_eQTL	Independent	same
SH3BGRL2	C7orf41	rs1354034	rs1354034	trans_eQTL_trans_eQTL	Independent	same
SH3BGRL2	SPARC	rs1354034	rs1354034	trans_eQTL_trans_eQTL	modelGENE1	same
SH3BGRL2	MCUR1	rs1354034	rs1354034	trans_eQTL_trans_eQTL	Independent	same
SH3BGRL2	VEPH1	rs1354034	rs1354034	trans_eQTL_trans_eQTL	Independent	same
SH3BGRL2	TPM1	rs1354034	rs1354034	trans_eQTL_trans_eQTL	Independent	same
SH3BGRL2	TUBA8	rs1354034	rs1354034	trans_eQTL_trans_eQTL	Independent	same
SH3BGRL2	NEXN	rs1354034	rs1354034	trans_eQTL_trans_eQTL	modelGENE1	same
SH3BGRL2	RNF11	rs1354034	rs1354034	trans_eQTL_trans_eQTL	Independent	same
SH3BGRL2	SEPT5	rs1354034	rs1354034	trans_eQTL_trans_eQTL	modelGENE1	same
SH3BGRL2	CLDN5	rs1354034	rs1354034	trans_eQTL_trans_eQTL	Independent	same
SH3BGRL2	DAB2	rs1354034	rs1354034	trans_eQTL_trans_eQTL	modelGENE1	same
SH3BGRL2	WASF3	rs1354034	rs1354034	trans_eQTL_trans_eQTL	Independent	same
SH3BGRL2	ALOX12	rs1354034	rs1354034	trans_eQTL_trans_eQTL	Independent	same
SH3BGRL2	SLC6A4	rs1354034	rs1354034	trans_eQTL_trans_eQTL	Independent	same
SH3BGRL2	ANO6	rs1354034	rs1354034	trans_eQTL_trans_eQTL	Independent	same
SH3BGRL2	CXCL5	rs1354034	rs1354034	trans_eQTL_trans_eQTL	Independent	same
SH3BGRL2	SCN1B	rs1354034	rs1354034	trans_eQTL_trans_eQTL	Independent	same
SH3BGRL2	CLU	rs1354034	rs1354034	trans_eQTL_trans_eQTL	modelGENE1	same
SH3BGRL2	EGF	rs1354034	rs1354034	trans_eQTL_trans_eQTL	Independent	same
SH3BGRL2	ITGB3	rs1354034	rs1354034	trans_eQTL_trans_eQTL	Independent	same
SH3BGRL2	F13A1	rs1354034	rs1354034	trans_eQTL_trans_eQTL	Independent	same
SH3BGRL2	TRAPPC3L	rs1354034	rs1354034	trans_eQTL_trans_eQTL	Independent	same
SH3BGRL2	DENND2C	rs1354034	rs1354034	trans_eQTL_trans_eQTL	modelGENE1	same
SH3BGRL2	TREML1	rs1354034	rs1354034	trans_eQTL_trans_eQTL	modelGENE1	same
SH3BGRL2	TMSB4X	rs1354034	rs1354034	trans_eQTL_trans_eQTL	Independent	same
SH3BGRL2	ABLIM3	rs1354034	rs1354034	trans_eQTL_trans_eQTL	Independent	same
SH3BGRL2	PDLIM1	rs1354034	rs1354034	trans_eQTL_trans_eQTL	Independent	same
SH3BGRL2	TLN1	rs1354034	rs1354034	trans_eQTL_trans_eQTL	Independent	same
SH3BGRL2	VSIG2	rs1354034	rs1354034	trans_eQTL_trans_eQTL	Independent	same
SH3BGRL2	PRKAR2B	rs1354034	rs1354034	trans_eQTL_trans_eQTL	Independent	same
SH3BGRL2	C12orf39	rs1354034	rs1354034	trans_eQTL_trans_eQTL	Independent	same
SH3BGRL2	ITGB5	rs1354034	rs1354034	trans_eQTL_trans_eQTL	modelGENE1	same
SH3BGRL2	GNG11	rs1354034	rs1354034	trans_eQTL_trans_eQTL	Independent	same
SH3BGRL2	PGRMC1	rs1354034	rs1354034	trans_eQTL_trans_eQTL	Independent	same
SH3BGRL2	BEND2	rs1354034	rs1354034	trans_eQTL_trans_eQTL	Independent	same
SH3BGRL2	SRC	rs1354034	rs1354034	trans_eQTL_trans_eQTL	Independent	same
SH3BGRL2	GRAP2	rs1354034	rs1354034	trans_eQTL_trans_eQTL	Independent	same
SH3BGRL2	GNAZ	rs1354034	rs1354034	trans_eQTL_trans_eQTL	modelGENE1	same
SH3BGRL2	GAS2L1	rs1354034	rs1354034	trans_eQTL_trans_eQTL	Independent	same
SH3BGRL2	ITGA2B	rs1354034	rs1354034	trans_eQTL_trans_eQTL	modelGENE1	same
SH3BGRL2	SDPR	rs1354034	rs1354034	trans_eQTL_trans_eQTL	Independent	same
SH3BGRL2	WRB	rs1354034	rs1354034	trans_eQTL_trans_eQTL	Independent	same
SH3BGRL2	CALD1	rs1354034	rs1354034	trans_eQTL_trans_eQTL	Independent	same
SH3BGRL2	CLIP2	rs1354034	rs1354034	trans_eQTL_trans_eQTL	Independent	same
SH3BGRL2	CLEC2L	rs1354034	rs1354034	trans_eQTL_trans_eQTL	Independent	same
SH3BGRL2	MYL9	rs1354034	rs1354034	trans_eQTL_trans_eQTL	Independent	same
SH3BGRL2	RAB6B	rs1354034	rs1354034	trans_eQTL_trans_eQTL	Independent	same
SH3BGRL2	ATP5E	rs1354034	rs1354034	trans_eQTL_trans_eQTL	Independent	same
SH3BGRL2	TDRP	rs1354034	rs1354034	trans_eQTL_trans_eQTL	Independent	same
SH3BGRL2	PTCRA	rs1354034	rs1354034	trans_eQTL_trans_eQTL	Independent	same
SH3BGRL2	ITGB3	rs1354034	rs1354034	trans_eQTL_trans_eQTL	Independent	same
SH3BGRL2	PARD3	rs1354034	rs1354034	trans_eQTL_trans_eQTL	modelGENE1	same
SH3BGRL2	OST4	rs1354034	rs1354034	trans_eQTL_trans_eQTL	Independent	same
SH3BGRL2	PTGS1	rs1354034	rs1354034	trans_eQTL_trans_eQTL	Independent	same
C10orf10	RASSF4	rs10900147	rs10900147	eQTL_eQTL	Independent	same
CSTB	CSTB	rs587751683	rs587751683	eQTL_pQTL	Independent	same
RP11-691N7.6	C11orf31	rs185004408	rs185004408	eQTL_eQTL	Independent	same
RRBP1	BFSP1	rs6080720	rs6080720	eQTL_eQTL	modelGENE1	same
ZNF354A	COL23A1	esv3607719	esv3607719	eQTL_eQTL	modelGENE2	same
ZNF354A	CLK4	esv3607719	esv3607719	eQTL_eQTL	modelGENE2	same
SLC35E4	DUSP18	rs34597012	rs34597012	eQTL_eQTL	Independent	same
DENND2D	CEPT1	rs599134	rs599134	eQTL_eQTL	modelGENE2	same
TMEM55B	TEP1	rs1713434	rs1713434	eQTL_splicing_eQTL	modelGENE1	same
MAPK12	HDAC10	rs138833960	rs138833960	eQTL_eQTL	Independent	same
RP11-20I23.1	ATP6C	rs72768728	rs72768728	eQTL_eQTL	Independent	same
RP11-20I23.1	ATP6V0C	rs72768728	rs72768728	eQTL_eQTL	Independent	same
AL163636.6	RNASE4	rs117453218	rs117453218	eQTL_eQTL	Independent	same
AL163636.6	ANG	rs117453218	rs117453218	eQTL_eQTL	Independent	same
FAM13B	PKD2L2	rs78839052	rs78839052	eQTL_eQTL	Independent	same
RP11-504P24.8	CAPN2	rs7517765	rs7517765	eQTL_eQTL	modelGENE1	same
TAS2R40	DHRS13	rs3826331	rs3826331	trans_eQTL_trans_eQTL	Independent	same
TAS2R40	ADM	rs3826331	rs3826331	trans_eQTL_trans_eQTL	Independent	same
TAS2R40	SLC25A37	rs3826331	rs3826331	trans_eQTL_trans_eQTL	Independent	same
TAS2R40	KCNJ2	rs3826331	rs3826331	trans_eQTL_trans_eQTL	Independent	same
TAS2R40	GCA	rs3826331	rs3826331	trans_eQTL_trans_eQTL	Independent	same
TAS2R40	ETS2	rs3826331	rs3826331	trans_eQTL_trans_eQTL	Independent	same
TAS2R40	ANXA3	rs3826331	rs3826331	trans_eQTL_trans_eQTL	Independent	same
TAS2R40	CASP4	rs3826331	rs3826331	trans_eQTL_trans_eQTL	Independent	same
TAS2R40	PFKFB3	rs3826331	rs3826331	trans_eQTL_trans_eQTL	Independent	same
SERPINA5	OMD	rs1801020	rs1801020	trans_pQTL_trans_pQTL	modelGENE2	same
SERPINA5	AMBP	rs1801020	rs1801020	trans_pQTL_trans_pQTL	modelGENE2	same
SERPINA5	BMP6	rs1801020	rs1801020	trans_pQTL_trans_pQTL	Independent	same
SERPINA5	SPINT2	rs1801020	rs1801020	trans_pQTL_trans_pQTL	Independent	same
TMEM40	ESAM	rs1354034	rs1354034	trans_eQTL_trans_eQTL	Independent	same
TMEM40	C7orf41	rs1354034	rs1354034	trans_eQTL_trans_eQTL	modelGENE1	same
TMEM40	CMTM5	rs1354034	rs1354034	trans_eQTL_trans_eQTL	Independent	same
TMEM40	TUBA8	rs1354034	rs1354034	trans_eQTL_trans_eQTL	Independent	same
TMEM40	NEXN	rs1354034	rs1354034	trans_eQTL_trans_eQTL	Independent	same
TMEM40	MPL	rs1354034	rs1354034	trans_eQTL_trans_eQTL	Independent	same
TMEM40	RAB27B	rs1354034	rs1354034	trans_eQTL_trans_eQTL	Independent	same
TMEM40	C19orf33	rs1354034	rs1354034	trans_eQTL_trans_eQTL	Independent	same
TMEM40	DAB2	rs1354034	rs1354034	trans_eQTL_trans_eQTL	Independent	same
TMEM40	CLEC1B	rs1354034	rs1354034	trans_eQTL_trans_eQTL	Independent	same
TMEM40	ALOX12	rs1354034	rs1354034	trans_eQTL_trans_eQTL	Independent	same
TMEM40	GP1BA	rs1354034	rs1354034	trans_eQTL_trans_eQTL	Independent	same
TMEM40	CLU	rs1354034	rs1354034	trans_eQTL_trans_eQTL	modelGENE1	same
TMEM40	TREML1	rs1354034	rs1354034	trans_eQTL_trans_eQTL	modelGENE1	same
TMEM40	TUBB1	rs1354034	rs1354034	trans_eQTL_trans_eQTL	modelGENE1	same
TMEM40	MMRN1	rs1354034	rs1354034	trans_eQTL_trans_eQTL	Independent	same
TMEM40	PPBP	rs1354034	rs1354034	trans_eQTL_trans_eQTL	Independent	same
TMEM40	MYCT1	rs1354034	rs1354034	trans_eQTL_trans_eQTL	Independent	same
TMEM40	COL6A3	rs1354034	rs1354034	trans_eQTL_trans_eQTL	Independent	same
TMEM40	MEGT1	rs1354034	rs1354034	trans_eQTL_trans_eQTL	Independent	same
TMEM40	ITGB5	rs1354034	rs1354034	trans_eQTL_trans_eQTL	modelGENE1	same
TMEM40	RUFY1	rs1354034	rs1354034	trans_eQTL_trans_eQTL	Independent	same
TMEM40	GNG11	rs1354034	rs1354034	trans_eQTL_trans_eQTL	Independent	same
TMEM40	PGRMC1	rs1354034	rs1354034	trans_eQTL_trans_eQTL	modelGENE1	same
TMEM40	BEND2	rs1354034	rs1354034	trans_eQTL_trans_eQTL	Independent	same
TMEM40	SMOX	rs1354034	rs1354034	trans_eQTL_trans_eQTL	Independent	same
TMEM40	DNM3	rs1354034	rs1354034	trans_eQTL_trans_eQTL	Independent	same
TMEM40	GNAZ	rs1354034	rs1354034	trans_eQTL_trans_eQTL	modelGENE1	same
TMEM40	ITGA2B	rs1354034	rs1354034	trans_eQTL_trans_eQTL	modelGENE1	same
TMEM40	SDPR	rs1354034	rs1354034	trans_eQTL_trans_eQTL	modelGENE1	same
TMEM40	SELP	rs1354034	rs1354034	trans_eQTL_trans_eQTL	Independent	same
TMEM40	PF4	rs1354034	rs1354034	trans_eQTL_trans_eQTL	Independent	same
TMEM40	LY6G6F	rs1354034	rs1354034	trans_eQTL_trans_eQTL	Independent	same
TMEM40	RGS10	rs1354034	rs1354034	trans_eQTL_trans_eQTL	Independent	same
TMEM40	TNFSF4	rs1354034	rs1354034	trans_eQTL_trans_eQTL	Independent	same
TMEM40	PTCRA	rs1354034	rs1354034	trans_eQTL_trans_eQTL	Independent	same
TMEM40	PARVB	rs1354034	rs1354034	trans_eQTL_trans_eQTL	Independent	same
TMEM40	PARD3	rs1354034	rs1354034	trans_eQTL_trans_eQTL	Independent	same
TMEM40	GP6	rs1354034	rs1354034	trans_eQTL_trans_eQTL	Independent	same
RP11-203M5.8	PNP	rs1760929	rs1760929	eQTL_eQTL	Independent	same
MSRB1	UNKL	rs112882052	rs112882052	eQTL_eQTL	modelGENE1	same
IFRD1	LSMEM1	rs3109109	rs3109109	eQTL_eQTL	Independent	same
RP11-44F14.8	RP11-44F14.2	rs76882697	rs76882697	eQTL_eQTL	Independent	same
RP11-229P13.20	EDF1	rs117203759	rs117203759	eQTL_eQTL	modelGENE2	same
XKR8	XKR8	rs4908384	rs4908384	eQTL_splicing_eQTL	modelGENE1	same
LRRC37A	ARL17B	rs11079728	rs11079728	eQTL_eQTL	Independent	same
NOD2	RP11-401P9.4	rs1981760	rs1981760	eQTL_eQTL	modelGENE2	same
FAM32A	SIN3B	rs118107491	rs118107491	eQTL_eQTL	modelGENE1	same
ZNF749	VN1R1	rs7255035	rs7255035	eQTL_eQTL	modelGENE2	same
ZNF749	AC004076.7	rs7255035	rs7255035	eQTL_eQTL	modelGENE2	same
SFXN2	SFXN2	rs2902548	rs2902548	splicing_eQTL_eQTL	modelGENE1	same
AMDHD2	CEMP1	rs62040717	rs62040717	eQTL_eQTL	Independent	same
ATRIP	SHISA5	rs11797	rs11797	eQTL_eQTL	modelGENE1	same
ATRIP	TREX1	rs11797	rs11797	eQTL_splicing_eQTL	modelGENE1	same
SLC7A8	SLC7A8	rs59358210	rs59358210	splicing_eQTL_eQTL	modelGENE1	same
C5orf24	DDX46	rs148115635	rs148115635	eQTL_eQTL	modelGENE1	same
XRCC3	RP11-73M18.2	rs12884809	rs12884809	eQTL_eQTL	modelGENE1	same
RNF31	RNF31	rs11622031	rs11622031	splicing_eQTL_eQTL	modelGENE2	same
CHAF1A	SH3GL1	rs59878064	rs59878064	eQTL_eQTL	modelGENE2	same
CD302	MARCH7	rs2556106	rs2556106	eQTL_eQTL	Independent	same
CD302	BAZ2B	rs2556106	rs2556106	eQTL_eQTL	modelGENE2	same
IL17RA	IL17RA	rs2241047	rs2241047	pQTL_eQTL	modelGENE2	same
RP11-690P14.4	CC2D2B	rs114096212	rs114096212	eQTL_eQTL	Independent	same
SIGLEC5	SIGLEC14	esv3644676;esv3644677	esv3644676;esv3644677	eQTL_splicing_eQTL	modelGENE1	same
SIGLEC5	SIGLEC14	esv3644676;esv3644677	esv3644676;esv3644677	eQTL_eQTL	Independent	same
TAF10	ILK	rs2555173	rs2555173	eQTL_eQTL	Independent	same
AXIN2	CTD-2535L24.2	rs143348853	rs143348853	eQTL_eQTL	Independent	same
S100P	MRFAP1L1	rs3822262	rs3822262	eQTL_eQTL	modelGENE2	same
S100P	MAN2B2	rs3822262	rs3822262	eQTL_eQTL	modelGENE2	same
S100P	RP11-539L10.2	rs3822262	rs3822262	eQTL_eQTL	modelGENE2	same
GTF2H5	SERAC1	rs13206168	rs13206168	eQTL_eQTL	modelGENE2	same
GTF2H5	GTF2H5	rs13206168	rs13206168	eQTL_splicing_eQTL	modelGENE2	same
TUBG1	HSD17B1	rs605059	rs605059	splicing_eQTL_eQTL	modelGENE1	same
NCOA4	AGAP7	rs2611512	rs2611512	eQTL_eQTL	Independent	same
SCNM1	TNFAIP8L2	rs41268542	rs41268542	eQTL_eQTL	modelGENE2	same
RP13-279N23.2	IFFO2	rs4912056	rs4912056	eQTL_eQTL	Independent	same
TMEM102	FGF11	rs184902372	rs184902372	splicing_eQTL_eQTL	Independent	same
SH3BGRL2	ALOX12	rs11130543	rs11130543	trans_eQTL_trans_eQTL	Independent	same
SH3BGRL2	VEPH1	rs11130543	rs11130543	trans_eQTL_trans_eQTL	Independent	same
SH3BGRL2	VSIG2	rs11130543	rs11130543	trans_eQTL_trans_eQTL	Independent	same
SH3BGRL2	PTGS1	rs11130543	rs11130543	trans_eQTL_trans_eQTL	Independent	same
CYP1B1	SERPINB2	rs10186921	rs10186921	trans_eQTL_trans_eQTL	Independent	same
CDKN2B	SASH1	rs34856868	rs34856868	trans_eQTL_trans_eQTL	modelGENE1	same
CDKN2B	RTN1	rs34856868	rs34856868	trans_eQTL_trans_eQTL	modelGENE1	same
CDKN2B	TRIM7	rs34856868	rs34856868	trans_eQTL_trans_eQTL	modelGENE1	same
CDKN2B	DLEU7	rs34856868	rs34856868	trans_eQTL_trans_eQTL	modelGENE2	same
CDKN2B	MRAS	rs34856868	rs34856868	trans_eQTL_trans_eQTL	modelGENE1	same
CDKN2B	FOLR2	rs34856868	rs34856868	trans_eQTL_trans_eQTL	modelGENE1	same
CDKN2B	CACNA2D3	rs34856868	rs34856868	trans_eQTL_trans_eQTL	modelGENE1	same
CDKN2B	SHROOM1	rs34856868	rs34856868	trans_eQTL_trans_eQTL	modelGENE1	same
CDKN2B	VENTX	rs34856868	rs34856868	trans_eQTL_trans_eQTL	modelGENE1	same
CDKN2B	CDC42BPB	rs34856868	rs34856868	trans_eQTL_trans_eQTL	modelGENE1	same
EVA1B	SH3D21	rs56310351	rs56310351	eQTL_eQTL	Independent	same
SERPINB6	SERPINB1	rs9378751	rs9378751	pQTL_eQTL	modelGENE2	same
CSRP1	RPS10P7	rs60564514	rs60564514	eQTL_eQTL	modelGENE2	same
MYH11	NDE1	rs8047940	rs8047940	eQTL_eQTL	Independent	same
CTB-167B5.2	ABCB4	rs75681573	rs75681573	eQTL_eQTL	modelGENE1	same
NLRP2	NLRP7	rs4422092	rs4422092	eQTL_eQTL	modelGENE2	same
NLRP2	NLRP2	rs4422092	rs4422092	eQTL_splicing_eQTL	modelGENE2	same
C9orf139	FUT7	rs10732706	rs10732706	eQTL_eQTL	modelGENE1	same
SLC5A6	SLC5A6	rs62130680	rs62130680	eQTL_splicing_eQTL	modelGENE1	same
ZBTB47	IKZF1	rs149007767	rs149007767	trans_eQTL_eQTL	modelGENE1	same
ZBTB47	KIAA0319L	rs149007767	rs149007767	trans_eQTL_trans_eQTL	modelGENE1	same
ZBTB47	MICALCL	rs149007767	rs149007767	trans_eQTL_trans_eQTL	modelGENE1	same
ZBTB47	ALDH2	rs149007767	rs149007767	trans_eQTL_trans_eQTL	modelGENE1	same
ZBTB47	THBD	rs149007767	rs149007767	trans_eQTL_trans_eQTL	modelGENE1	same
ZBTB47	MICAL2	rs149007767	rs149007767	trans_eQTL_trans_eQTL	modelGENE1	same
ZBTB47	HEATR5A	rs149007767	rs149007767	trans_eQTL_trans_eQTL	modelGENE1	same
ZBTB47	HRH2	rs149007767	rs149007767	trans_eQTL_trans_eQTL	modelGENE1	same
ZBTB47	GLRX	rs149007767	rs149007767	trans_eQTL_trans_eQTL	modelGENE1	same
CLCN1	EPHA1	rs17854363	rs17854363	eQTL_eQTL	modelGENE1	same
MPO	HSPA5	rs34097845	rs34097845	pQTL_trans_eQTL	modelGENE1	same
F11R	TSTD1	rs34339899	rs34339899	eQTL_splicing_eQTL	Independent	same
CLEC4C	CLEC4C	ss1388051056	ss1388051056	splicing_eQTL_eQTL	modelGENE1	same
RHOQ	PIGF	rs55654131	rs55654131	eQTL_eQTL	Independent	same
CTDSPL	C7orf41	rs1354034	rs1354034	trans_eQTL_trans_eQTL	Independent	same
CTDSPL	KIFC3	rs1354034	rs1354034	trans_eQTL_trans_eQTL	Independent	same
CTDSPL	ELOVL7	rs1354034	rs1354034	trans_eQTL_trans_eQTL	Independent	same
CTDSPL	C6orf25	rs1354034	rs1354034	trans_eQTL_trans_eQTL	Independent	same
CTDSPL	SEPT5	rs1354034	rs1354034	trans_eQTL_trans_eQTL	Independent	same
CTDSPL	CLDN5	rs1354034	rs1354034	trans_eQTL_trans_eQTL	Independent	same
CTDSPL	DAB2	rs1354034	rs1354034	trans_eQTL_trans_eQTL	modelGENE1	same
CTDSPL	TSPAN9	rs1354034	rs1354034	trans_eQTL_trans_eQTL	Independent	same
CTDSPL	PKHD1L1	rs1354034	rs1354034	trans_eQTL_trans_eQTL	Independent	same
CTDSPL	ANO6	rs1354034	rs1354034	trans_eQTL_trans_eQTL	Independent	same
CTDSPL	NRGN	rs1354034	rs1354034	trans_eQTL_trans_eQTL	Independent	same
CTDSPL	PCSK6	rs1354034	rs1354034	trans_eQTL_trans_eQTL	Independent	same
CTDSPL	SEC14L5	rs1354034	rs1354034	trans_eQTL_trans_eQTL	Independent	same
CTDSPL	CLU	rs1354034	rs1354034	trans_eQTL_trans_eQTL	modelGENE1	same
CTDSPL	ITGB3	rs1354034	rs1354034	trans_eQTL_trans_eQTL	Independent	same
CTDSPL	TREML1	rs1354034	rs1354034	trans_eQTL_trans_eQTL	modelGENE1	same
CTDSPL	ABLIM3	rs1354034	rs1354034	trans_eQTL_trans_eQTL	Independent	same
CTDSPL	TUBB1	rs1354034	rs1354034	trans_eQTL_trans_eQTL	modelGENE1	same
CTDSPL	CDC14B	rs1354034	rs1354034	trans_eQTL_trans_eQTL	Independent	same
CTDSPL	EHD3	rs1354034	rs1354034	trans_eQTL_trans_eQTL	Independent	same
CTDSPL	PRKAR2B	rs1354034	rs1354034	trans_eQTL_trans_eQTL	Independent	same
CTDSPL	PDE5A	rs1354034	rs1354034	trans_eQTL_trans_eQTL	Independent	same
CTDSPL	ITGB5	rs1354034	rs1354034	trans_eQTL_trans_eQTL	Independent	same
CTDSPL	PEAR1	rs1354034	rs1354034	trans_eQTL_trans_eQTL	Independent	same
CTDSPL	GNG11	rs1354034	rs1354034	trans_eQTL_trans_eQTL	Independent	same
CTDSPL	PGRMC1	rs1354034	rs1354034	trans_eQTL_trans_eQTL	modelGENE1	same
CTDSPL	MGLL	rs1354034	rs1354034	trans_eQTL_trans_eQTL	Independent	same
CTDSPL	GRAP2	rs1354034	rs1354034	trans_eQTL_trans_eQTL	Independent	same
CTDSPL	GNAZ	rs1354034	rs1354034	trans_eQTL_trans_eQTL	Independent	same
CTDSPL	MFAP3L	rs1354034	rs1354034	trans_eQTL_trans_eQTL	Independent	same
CTDSPL	CRAT	rs1354034	rs1354034	trans_eQTL_trans_eQTL	Independent	same
CTDSPL	LTBP1	rs1354034	rs1354034	trans_eQTL_trans_eQTL	Independent	same
CTDSPL	RHOBTB1	rs1354034	rs1354034	trans_eQTL_trans_eQTL	Independent	same
CTDSPL	CTTN	rs1354034	rs1354034	trans_eQTL_trans_eQTL	Independent	same
CTDSPL	ITGB3	rs1354034	rs1354034	trans_eQTL_trans_eQTL	Independent	same
CTDSPL	TSPAN33	rs1354034	rs1354034	trans_eQTL_trans_eQTL	Independent	same
CTDSPL	MAX	rs1354034	rs1354034	trans_eQTL_trans_eQTL	Independent	same
CTDSPL	PTGS1	rs1354034	rs1354034	trans_eQTL_trans_eQTL	Independent	same
CTA-211A9.5	CTA-211A9.5	rs71311584	rs71311584	eQTL_splicing_eQTL	modelGENE1	same
MRPL52	MRPL52	rs1135641	rs1135641	splicing_eQTL_eQTL	modelGENE1	same
FPR2	FPR1	rs4802860	rs4802860	eQTL_eQTL	modelGENE1	same
HECTD3	FAAH	rs61751012	rs61751012	eQTL_eQTL	modelGENE1	same
C21orf2	C21orf2	rs35498868	rs35498868	eQTL_splicing_eQTL	modelGENE2	same
SERPINB8	HMSD	rs1944270	rs1944270	splicing_eQTL_splicing_eQTL	Independent	same
FECH	FECH	rs2272783	rs2272783	eQTL_splicing_eQTL	modelGENE2	same
MADCAM1	MMP8	rs35440906	rs35440906	trans_eQTL_trans_eQTL	modelGENE2	same
MADCAM1	CEACAM6	rs35440906	rs35440906	trans_eQTL_trans_eQTL	modelGENE2	same
MADCAM1	AZU1	rs35440906	rs35440906	trans_eQTL_trans_eQTL	modelGENE2	same
MADCAM1	MPO	rs35440906	rs35440906	trans_eQTL_trans_eQTL	modelGENE2	same
MADCAM1	DEFA4	rs35440906	rs35440906	trans_eQTL_trans_eQTL	modelGENE2	same
MADCAM1	ELANE	rs35440906	rs35440906	trans_eQTL_trans_eQTL	modelGENE2	same
CISD3	MLLT6	rs12452967	rs12452967	splicing_eQTL_eQTL	modelGENE1	same
FKBP11	AC073610.5	rs1726440	rs1726440	eQTL_eQTL	Independent	same
CTA-445C9.15	TPST2	rs6005127	rs6005127	eQTL_eQTL	Independent	same
CTA-445C9.15	CTA-373H7.7	rs6005127	rs6005127	eQTL_eQTL	modelGENE1	same
CTA-445C9.15	CTA-211A9.5	rs6005127	rs6005127	eQTL_eQTL	modelGENE1	same
AXIN2	CTD-2535L24.2	rs12452505	rs12452505	eQTL_eQTL	Independent	same
ZNF117	ERV3-1	rs11766353	rs11766353	eQTL_eQTL	Independent	same
UVSSA	CRIPAK	rs111391498	rs111391498	eQTL_eQTL	modelGENE2	same
C3orf52	GCSAM	rs151138693	rs151138693	eQTL_eQTL	Independent	same
ZNF660	GRN	rs56084453	rs56084453	eQTL_trans_eQTL	modelGENE1	same
ZNF660	ZNF35	rs56084453	rs56084453	eQTL_eQTL	modelGENE1	same
ZNF660	ZNF502	rs56084453	rs56084453	eQTL_eQTL	modelGENE1	same
ZNF660	RP11-348P10.2	rs56084453	rs56084453	eQTL_eQTL	modelGENE1	same
ZNF660	ZNF501	rs56084453	rs56084453	eQTL_eQTL	modelGENE1	same
ZNF660	RP11-944L7.5	rs56084453	rs56084453	eQTL_eQTL	modelGENE2	same
ZNF660	ZKSCAN7	rs56084453	rs56084453	eQTL_eQTL	modelGENE1	same
ZNF660	ZNF197	rs56084453	rs56084453	eQTL_eQTL	modelGENE1	same
SLC27A1	GTPBP3	rs966049	rs966049	eQTL_eQTL	modelGENE1	same
ALDH2	RP11-162P23.2	rs10744777	rs10744777	eQTL_eQTL	Independent	same
GBAS	CHCHD2	rs374711455	rs374711455	eQTL_splicing_eQTL	modelGENE2	same
ANKMY1	CAPN10	rs10933619	rs10933619	eQTL_eQTL	modelGENE1	same
PC.ae.C38.5	PC.ae.C42.5	rs174547	rs174547	met_QTL_met_QTL	Independent	same
PC.ae.C38.5	PC.aa.C40.5	rs174547	rs174547	met_QTL_met_QTL	Independent	same
PC.ae.C38.5	PC.ae.C40.5	rs174547	rs174547	met_QTL_met_QTL	Independent	same
PC.ae.C38.5	PC.aa.C42.6	rs174547	rs174547	met_QTL_met_QTL	Independent	same
MINOS1	MINOS1-NBL1	rs2792036	rs2792036	eQTL_eQTL	Independent	same
TRAF2	FBXW5	rs10781522	rs10781522	eQTL_eQTL	modelGENE2	same
AC004471.10	SLC25A1	rs1936951	rs1936951	eQTL_eQTL	modelGENE1	same
AC022182.1	AC022182.3	rs149314092	rs149314092	eQTL_eQTL	Independent	same
CTB-60E11.4	PLEKHG2	rs11479366	rs11479366	eQTL_eQTL	Independent	same
RNASE4	AL163636.6	rs17211649	rs17211649	eQTL_eQTL	Independent	same
LILRB3	LILRB4	rs13353327	rs13353327	eQTL_splicing_eQTL	modelGENE1	same
TAF1C	DNAAF1	rs2278043	rs2278043	eQTL_eQTL	Independent	same
MFSD7	PCGF3	rs11248036	rs11248036	eQTL_eQTL	modelGENE2	same
RP11-797A18.3	RP11-797A18.4	rs75500814	rs75500814	eQTL_eQTL	Independent	same
SLFN12	SLFN11	rs115889903	rs115889903	eQTL_eQTL	Independent	same
RBP5	CLSTN3	ss1388036445	ss1388036445	eQTL_eQTL	Independent	same
ZNF320	ZNF677	rs8103620	rs8103620	eQTL_eQTL	Independent	same
MS4A7	MS4A7	rs950803	rs950803	splicing_eQTL_eQTL	modelGENE2	same
ATP6C	ATP6V0C	rs72768728	rs72768728	eQTL_eQTL	Independent	same
CPM	AIF1	rs149007767	rs149007767	trans_eQTL_trans_eQTL	modelGENE1	same
CPM	PLBD1	rs149007767	rs149007767	trans_eQTL_trans_eQTL	modelGENE1	same
CPM	LTB4R	rs149007767	rs149007767	trans_eQTL_trans_eQTL	modelGENE1	same
CPM	SCARF1	rs149007767	rs149007767	trans_eQTL_trans_eQTL	modelGENE1	same
CPM	CCNY	rs149007767	rs149007767	trans_eQTL_trans_eQTL	modelGENE1	same
CPM	IKZF1	rs149007767	rs149007767	trans_eQTL_eQTL	modelGENE1	same
CPM	KIAA0319L	rs149007767	rs149007767	trans_eQTL_trans_eQTL	modelGENE1	same
CPM	TMBIM1	rs149007767	rs149007767	trans_eQTL_trans_eQTL	modelGENE1	same
CPM	MICALCL	rs149007767	rs149007767	trans_eQTL_trans_eQTL	modelGENE1	same
CPM	THBD	rs149007767	rs149007767	trans_eQTL_trans_eQTL	modelGENE1	same
CPM	FAM105A	rs149007767	rs149007767	trans_eQTL_trans_eQTL	Independent	same
CPM	MICAL2	rs149007767	rs149007767	trans_eQTL_trans_eQTL	modelGENE1	same
CPM	HEATR5A	rs149007767	rs149007767	trans_eQTL_trans_eQTL	modelGENE1	same
CPM	HRH2	rs149007767	rs149007767	trans_eQTL_trans_eQTL	modelGENE1	same
CPM	CACNB4	rs149007767	rs149007767	trans_eQTL_trans_eQTL	modelGENE1	same
CPM	GLRX	rs149007767	rs149007767	trans_eQTL_trans_eQTL	modelGENE1	same
hexanoylcarnitine	octanoylcarnitine	rs12123977	rs12123977	met_QTL_met_QTL	Independent	same
TSEN15	COLGALT2	rs5779194	rs5779194	eQTL_eQTL	modelGENE1	same
LINC00863	NUTM2D	rs180759784	rs180759784	eQTL_eQTL	Independent	same
EEF1E1	EEF1E1-BLOC1S5	rs9378519	rs9378519	eQTL_eQTL	Independent	same
RP11-162P23.2	CNEP1R1	rs149007767	rs149007767	trans_eQTL_trans_eQTL	modelGENE2	same
RP11-162P23.2	SPG21	rs149007767	rs149007767	trans_eQTL_trans_eQTL	modelGENE2	same
RP11-162P23.2	RETN	rs149007767	rs149007767	trans_eQTL_trans_eQTL	modelGENE2	same
RP11-162P23.2	PLBD1	rs149007767	rs149007767	trans_eQTL_trans_eQTL	Independent	same
RP11-162P23.2	DUSP6	rs149007767	rs149007767	trans_eQTL_trans_eQTL	modelGENE2	same
RP11-162P23.2	CDC42EP2	rs149007767	rs149007767	trans_eQTL_trans_eQTL	modelGENE2	same
RP11-162P23.2	CD93	rs149007767	rs149007767	trans_eQTL_trans_eQTL	modelGENE2	same
RP11-162P23.2	SIGLEC1	rs149007767	rs149007767	trans_eQTL_trans_eQTL	modelGENE2	same
RP11-162P23.2	CD14	rs149007767	rs149007767	trans_eQTL_trans_eQTL	modelGENE2	same
RP11-162P23.2	HPSE	rs149007767	rs149007767	trans_eQTL_trans_eQTL	modelGENE2	same
RP11-162P23.2	CPNE2	rs149007767	rs149007767	trans_eQTL_trans_eQTL	modelGENE2	same
RP11-162P23.2	IKZF1	rs149007767	rs149007767	trans_eQTL_eQTL	modelGENE1	same
RP11-162P23.2	KIAA0319L	rs149007767	rs149007767	trans_eQTL_trans_eQTL	modelGENE1	same
RP11-162P23.2	SLC39A1	rs149007767	rs149007767	trans_eQTL_trans_eQTL	modelGENE2	same
RP11-162P23.2	JPH4	rs149007767	rs149007767	trans_eQTL_trans_eQTL	modelGENE2	same
RP11-162P23.2	MYBPH	rs149007767	rs149007767	trans_eQTL_trans_eQTL	modelGENE2	same
RP11-162P23.2	CLEC10A	rs149007767	rs149007767	trans_eQTL_trans_eQTL	modelGENE2	same
RP11-162P23.2	PVR	rs149007767	rs149007767	trans_eQTL_trans_eQTL	modelGENE2	same
RP11-162P23.2	CCDC149	rs149007767	rs149007767	trans_eQTL_trans_eQTL	modelGENE2	same
RP11-162P23.2	ALDH2	rs149007767	rs149007767	trans_eQTL_trans_eQTL	Independent	same
RP11-162P23.2	CLEC5A	rs149007767	rs149007767	trans_eQTL_trans_eQTL	modelGENE2	same
RP11-162P23.2	NLRP3	rs149007767	rs149007767	trans_eQTL_trans_eQTL	modelGENE2	same
RP11-162P23.2	RP11-344B5.2	rs149007767	rs149007767	trans_eQTL_trans_eQTL	modelGENE2	same
RP11-162P23.2	MICAL2	rs149007767	rs149007767	trans_eQTL_trans_eQTL	modelGENE1	same
RP11-162P23.2	TMEM92	rs149007767	rs149007767	trans_eQTL_trans_eQTL	modelGENE2	same
RP11-162P23.2	CHSY1	rs149007767	rs149007767	trans_eQTL_trans_eQTL	modelGENE2	same
MUSTN1	RP5-966M1.6	rs13072536	rs13072536	splicing_eQTL_eQTL	modelGENE2	same
PLP2	PRICKLE3	23:53538869:G:C	23:53538869:G:C	trans_eQTL_trans_eQTL	Independent	same
B3GNT5	MCF2L2	rs74649132	rs74649132	eQTL_eQTL	Independent	same
SERF1B	SMN2	rs116797493	rs116797493	eQTL_eQTL	Independent	same
SERF1B	OCLN	rs116797493	rs116797493	eQTL_eQTL	modelGENE2	same
CBS	CBS	rs706209	rs706209	splicing_eQTL_eQTL	modelGENE1	same
ABCA7	TMEM259	rs3087680	rs3087680	eQTL_eQTL	modelGENE2	same
ABCA7	CNN2	rs3087680	rs3087680	eQTL_eQTL	modelGENE2	same
SLC7A6	SLC7A6OS	rs2307022	rs2307022	eQTL_eQTL	Independent	same
SIRPB1	RP4-576H24.4	rs79462675	rs79462675	pQTL_eQTL	modelGENE2	same
octanoylcarnitine	decanoylcarnitine	rs17843902	rs17843902	met_QTL_met_QTL	Independent	same
octanoylcarnitine	C10	rs17843902	rs17843902	met_QTL_met_QTL	Independent	same
MMP8	CEACAM6	rs35440906	rs35440906	trans_eQTL_trans_eQTL	Independent	same
MMP8	AZU1	rs35440906	rs35440906	trans_eQTL_trans_eQTL	Independent	same
MMP8	IGSF23	rs35440906	rs35440906	trans_eQTL_trans_eQTL	modelGENE1	same
MMP8	MPO	rs35440906	rs35440906	trans_eQTL_trans_eQTL	Independent	same
MMP8	DEFA4	rs35440906	rs35440906	trans_eQTL_trans_eQTL	Independent	same
MMP8	ELANE	rs35440906	rs35440906	trans_eQTL_trans_eQTL	Independent	same
DOK4	ST20-MTHFS	rs56388170	rs56388170	trans_eQTL_trans_eQTL	modelGENE1	same
DOK4	SRPK1	rs56388170	rs56388170	trans_eQTL_trans_eQTL	modelGENE1	same
DOK4	CREB5	rs56388170	rs56388170	trans_eQTL_eQTL	modelGENE1	same
DOK4	ITGB4	rs56388170	rs56388170	trans_eQTL_trans_eQTL	Independent	same
DOK4	MTHFS	rs56388170	rs56388170	trans_eQTL_trans_eQTL	modelGENE1	same
DOK4	IL8	rs56388170	rs56388170	trans_eQTL_trans_eQTL	modelGENE1	same
PTPN6	SNAP23	rs9545843	rs9545843	trans_pQTL_trans_pQTL	Independent	same
PTPN6	PPP1R2	rs9545843	rs9545843	trans_pQTL_trans_pQTL	Independent	same
PTPN6	GRAP2	rs9545843	rs9545843	trans_pQTL_trans_pQTL	Independent	same
UBXN6	PPM1A	rs1046321;rs200648389	rs1046321;rs200648389	trans_eQTL_trans_eQTL	Independent	same
UBXN6	UBA52	rs1046321;rs200648389	rs1046321;rs200648389	trans_eQTL_trans_eQTL	Independent	same
UBXN6	FKBP8	rs1046321;rs200648389	rs1046321;rs200648389	trans_eQTL_trans_eQTL	Independent	same
UBXN6	KEL	rs1046321;rs200648389	rs1046321;rs200648389	trans_eQTL_trans_eQTL	Independent	same
UBXN6	RUNDC3A	rs1046321;rs200648389	rs1046321;rs200648389	trans_eQTL_trans_eQTL	Independent	same
UBXN6	DMTN	rs1046321;rs200648389	rs1046321;rs200648389	trans_eQTL_trans_eQTL	Independent	same
UBXN6	RILP	rs1046321;rs200648389	rs1046321;rs200648389	trans_eQTL_trans_eQTL	Independent	same
UBXN6	NPRL3	rs1046321;rs200648389	rs1046321;rs200648389	trans_eQTL_trans_eQTL	Independent	same
UBXN6	BAG6	rs1046321;rs200648389	rs1046321;rs200648389	trans_eQTL_trans_eQTL	Independent	same
NOTCH4	ATF6B	rs3134928	rs3134928	eQTL_eQTL	modelGENE2	same
PDE4DIP	NOTCH2NL	rs147706200	rs147706200	splicing_eQTL_splicing_eQTL	modelGENE1	same
PDE4DIP	PHGDH	rs147706200	rs147706200	splicing_eQTL_trans_eQTL	modelGENE2	same
PDE4DIP	PDE4DIP	rs147706200	rs147706200	splicing_eQTL_eQTL	modelGENE1	same
NBPF1	CROCCP2	rs61769458	rs61769458	eQTL_eQTL	Independent	same
LGALS8	HEATR1	rs3820564	rs3820564	eQTL_eQTL	Independent	same
SCG5	ARHGAP11A	rs34954129	rs34954129	eQTL_eQTL	modelGENE1	same
GPR97	CCDC135	esv3638713	esv3638713	eQTL_eQTL	modelGENE1	same
ZNF687	DGKG	rs397589	rs397589	trans_eQTL_trans_eQTL	modelGENE2	same
INO80B	MOGS	rs8469	rs8469	eQTL_splicing_eQTL	modelGENE1	same
SLC35D3	C7orf41	rs1354034	rs1354034	trans_eQTL_trans_eQTL	modelGENE1	same
SLC35D3	SPARC	rs1354034	rs1354034	trans_eQTL_trans_eQTL	modelGENE1	same
SLC35D3	PTPRF	rs1354034	rs1354034	trans_eQTL_trans_eQTL	Independent	same
SLC35D3	C6orf25	rs1354034	rs1354034	trans_eQTL_trans_eQTL	modelGENE1	same
SLC35D3	NEXN	rs1354034	rs1354034	trans_eQTL_trans_eQTL	modelGENE1	same
SLC35D3	SEPT5	rs1354034	rs1354034	trans_eQTL_trans_eQTL	modelGENE1	same
SLC35D3	CLDN5	rs1354034	rs1354034	trans_eQTL_trans_eQTL	Independent	same
SLC35D3	RAB27B	rs1354034	rs1354034	trans_eQTL_trans_eQTL	modelGENE1	same
SLC35D3	DAB2	rs1354034	rs1354034	trans_eQTL_trans_eQTL	modelGENE1	same
SLC35D3	NRGN	rs1354034	rs1354034	trans_eQTL_trans_eQTL	modelGENE1	same
SLC35D3	CLU	rs1354034	rs1354034	trans_eQTL_trans_eQTL	modelGENE1	same
SLC35D3	DENND2C	rs1354034	rs1354034	trans_eQTL_trans_eQTL	modelGENE1	same
SLC35D3	TREML1	rs1354034	rs1354034	trans_eQTL_trans_eQTL	modelGENE1	same
SLC35D3	TUBB1	rs1354034	rs1354034	trans_eQTL_trans_eQTL	modelGENE1	same
SLC35D3	ITGB5	rs1354034	rs1354034	trans_eQTL_trans_eQTL	modelGENE1	same
SLC35D3	PGRMC1	rs1354034	rs1354034	trans_eQTL_trans_eQTL	modelGENE1	same
SLC35D3	GNAZ	rs1354034	rs1354034	trans_eQTL_trans_eQTL	modelGENE1	same
SLC35D3	ITGA2B	rs1354034	rs1354034	trans_eQTL_trans_eQTL	modelGENE1	same
SLC35D3	SDPR	rs1354034	rs1354034	trans_eQTL_trans_eQTL	modelGENE1	same
SLC35D3	ATP5E	rs1354034	rs1354034	trans_eQTL_trans_eQTL	modelGENE1	same
SLC35D3	SMIM3	rs1354034	rs1354034	trans_eQTL_trans_eQTL	modelGENE1	same
SLC35D3	CTTN	rs1354034	rs1354034	trans_eQTL_trans_eQTL	modelGENE1	same
SLC35D3	PARD3	rs1354034	rs1354034	trans_eQTL_trans_eQTL	modelGENE1	same
PPP1R18	PPP1R18	rs540377339	rs540377339	eQTL_splicing_eQTL	modelGENE2	same
RP11-45M22.4	FLCN	rs7225990	rs7225990	eQTL_eQTL	Independent	same
C1QB	C1QA	rs623607	rs623607	eQTL_eQTL	Independent	same
USB1	ZNF319	rs3743554	rs3743554	eQTL_eQTL	modelGENE1	same
GPS2	RP11-542C16.2	rs2871334	rs2871334	eQTL_eQTL	Independent	same
RP11-58E21.3	C14orf182	rs7141684	rs7141684	eQTL_eQTL	Independent	same
TPPP3	VIM	rs55641821	rs55641821	trans_eQTL_trans_eQTL	Independent	same
TEK	RP11-56F10.3	rs141174396	rs141174396	eQTL_eQTL	Independent	same
C22orf15	MMP11	rs179465	rs179465	eQTL_eQTL	modelGENE2	same
CTA-250D10.23	TNFRSF13C	rs7287486	rs7287486	eQTL_eQTL	Independent	same
MFN2	MIIP	rs28718032	rs28718032	eQTL_eQTL	modelGENE2	same
GSTM1	GSTM2	esv3587154	esv3587154	eQTL_splicing_eQTL	modelGENE1	same
GSTM1	GSTM5	esv3587154	esv3587154	eQTL_splicing_eQTL	modelGENE1	same
GSTM1	GSTM4	esv3587154	esv3587154	eQTL_splicing_eQTL	modelGENE1	same
GSTM1	GSTM2	esv3587154	esv3587154	eQTL_eQTL	Independent	same
RP11-290F20.1	RP11-290F20.2	rs79380953	rs79380953	eQTL_eQTL	Independent	same
ADCY7	BRD7	rs3214383	rs3214383	eQTL_eQTL	Independent	same
ZNF22	RASSF4	rs4948938	rs4948938	splicing_eQTL_eQTL	Independent	same
ABLIM3	NRGN	rs2317255	rs2317255	trans_eQTL_trans_eQTL	Independent	same
ABLIM3	MYL9	rs2317255	rs2317255	trans_eQTL_trans_eQTL	Independent	same
ABLIM3	CMTM5	rs2317255	rs2317255	trans_eQTL_trans_eQTL	Independent	same
ABLIM3	SEPT5	rs2317255	rs2317255	trans_eQTL_trans_eQTL	Independent	same
ABLIM3	TTC7B	rs2317255	rs2317255	trans_eQTL_trans_eQTL	Independent	same
PRUNE	C7orf41	rs1354034	rs1354034	trans_eQTL_trans_eQTL	modelGENE1	same
PRUNE	SPARC	rs1354034	rs1354034	trans_eQTL_trans_eQTL	modelGENE1	same
PRUNE	C6orf25	rs1354034	rs1354034	trans_eQTL_trans_eQTL	modelGENE1	same
PRUNE	SEPT5	rs1354034	rs1354034	trans_eQTL_trans_eQTL	modelGENE1	same
PRUNE	C1orf198	rs1354034	rs1354034	trans_eQTL_trans_eQTL	Independent	same
PRUNE	NCK2	rs1354034	rs1354034	trans_eQTL_trans_eQTL	Independent	same
PRUNE	DAB2	rs1354034	rs1354034	trans_eQTL_trans_eQTL	modelGENE1	same
PRUNE	TAL1	rs1354034	rs1354034	trans_eQTL_trans_eQTL	Independent	same
PRUNE	TUBA4A	rs1354034	rs1354034	trans_eQTL_trans_eQTL	Independent	same
PRUNE	NRGN	rs1354034	rs1354034	trans_eQTL_trans_eQTL	modelGENE1	same
PRUNE	CLU	rs1354034	rs1354034	trans_eQTL_trans_eQTL	modelGENE1	same
PRUNE	DENND2C	rs1354034	rs1354034	trans_eQTL_trans_eQTL	modelGENE1	same
PRUNE	NT5M	rs1354034	rs1354034	trans_eQTL_trans_eQTL	modelGENE1	same
PRUNE	TREML1	rs1354034	rs1354034	trans_eQTL_trans_eQTL	modelGENE1	same
PRUNE	TUBB1	rs1354034	rs1354034	trans_eQTL_trans_eQTL	modelGENE1	same
PRUNE	PPBP	rs1354034	rs1354034	trans_eQTL_trans_eQTL	Independent	same
PRUNE	ITGB5	rs1354034	rs1354034	trans_eQTL_trans_eQTL	modelGENE1	same
PRUNE	GNG11	rs1354034	rs1354034	trans_eQTL_trans_eQTL	Independent	same
PRUNE	PGRMC1	rs1354034	rs1354034	trans_eQTL_trans_eQTL	modelGENE1	same
PRUNE	MGLL	rs1354034	rs1354034	trans_eQTL_trans_eQTL	Independent	same
PRUNE	EGFL7	rs1354034	rs1354034	trans_eQTL_trans_eQTL	Independent	same
PRUNE	SMOX	rs1354034	rs1354034	trans_eQTL_trans_eQTL	Independent	same
PRUNE	GNAZ	rs1354034	rs1354034	trans_eQTL_trans_eQTL	modelGENE1	same
PRUNE	ITGA2B	rs1354034	rs1354034	trans_eQTL_trans_eQTL	modelGENE1	same
PRUNE	SDPR	rs1354034	rs1354034	trans_eQTL_trans_eQTL	modelGENE1	same
PRUNE	CTTN	rs1354034	rs1354034	trans_eQTL_trans_eQTL	Independent	same
PRUNE	PARD3	rs1354034	rs1354034	trans_eQTL_trans_eQTL	modelGENE1	same
ORAI2	UPK3BL	rs373966816	rs373966816	eQTL_eQTL	modelGENE1	same
ORAI2	RP11-514P8.6	rs373966816	rs373966816	eQTL_eQTL	modelGENE1	same
ZNF879	SRPX	rs6859767	rs6859767	eQTL_trans_eQTL	modelGENE2	same
GNG7	DIRAS1	rs72980731	rs72980731	eQTL_eQTL	modelGENE1	same
IP6K2	IP6K2	rs72929172	rs72929172	eQTL_splicing_eQTL	modelGENE2	same
MCM3AP	DIP2A	rs545633278	rs545633278	eQTL_eQTL	Independent	same
STXBP2	CTD-3214H19.4	rs117761837	rs117761837	eQTL_eQTL	Independent	same
STXBP2	CTD-3214H19.4	rs117761837	rs117761837	eQTL_splicing_eQTL	modelGENE1	same
RWDD2B	RWDD2B	rs34512365	rs34512365	eQTL_splicing_eQTL	modelGENE1	same
CTD-2207O23.3	ARHGEF18	rs4804220	rs4804220	eQTL_eQTL	Independent	same
PIPOX	PHF12	rs181932372	rs181932372	trans_eQTL_trans_eQTL	Independent	same
FAXDC2	PRDX6	rs1354034	rs1354034	trans_eQTL_trans_eQTL	Independent	same
FAXDC2	ESAM	rs1354034	rs1354034	trans_eQTL_trans_eQTL	Independent	same
FAXDC2	C7orf41	rs1354034	rs1354034	trans_eQTL_trans_eQTL	modelGENE1	same
FAXDC2	SPARC	rs1354034	rs1354034	trans_eQTL_trans_eQTL	modelGENE1	same
FAXDC2	CMTM5	rs1354034	rs1354034	trans_eQTL_trans_eQTL	Independent	same
FAXDC2	C6orf25	rs1354034	rs1354034	trans_eQTL_trans_eQTL	modelGENE1	same
FAXDC2	NEXN	rs1354034	rs1354034	trans_eQTL_trans_eQTL	modelGENE1	same
FAXDC2	SEPT5	rs1354034	rs1354034	trans_eQTL_trans_eQTL	modelGENE1	same
FAXDC2	DAB2	rs1354034	rs1354034	trans_eQTL_trans_eQTL	modelGENE1	same
FAXDC2	TAL1	rs1354034	rs1354034	trans_eQTL_trans_eQTL	Independent	same
FAXDC2	ALOX12	rs1354034	rs1354034	trans_eQTL_trans_eQTL	Independent	same
FAXDC2	EIF2AK1	rs1354034	rs1354034	trans_eQTL_trans_eQTL	Independent	same
FAXDC2	NRGN	rs1354034	rs1354034	trans_eQTL_trans_eQTL	modelGENE1	same
FAXDC2	PCSK6	rs1354034	rs1354034	trans_eQTL_trans_eQTL	Independent	same
FAXDC2	CLU	rs1354034	rs1354034	trans_eQTL_trans_eQTL	modelGENE1	same
FAXDC2	MFSD2B	rs1354034	rs1354034	trans_eQTL_trans_eQTL	Independent	same
FAXDC2	DENND2C	rs1354034	rs1354034	trans_eQTL_trans_eQTL	modelGENE1	same
FAXDC2	NT5M	rs1354034	rs1354034	trans_eQTL_trans_eQTL	modelGENE1	same
FAXDC2	TREML1	rs1354034	rs1354034	trans_eQTL_trans_eQTL	modelGENE1	same
FAXDC2	TUBB1	rs1354034	rs1354034	trans_eQTL_trans_eQTL	modelGENE1	same
FAXDC2	PPBP	rs1354034	rs1354034	trans_eQTL_trans_eQTL	Independent	same
FAXDC2	MARCH2	rs1354034	rs1354034	trans_eQTL_trans_eQTL	Independent	same
FAXDC2	MEGT1	rs1354034	rs1354034	trans_eQTL_trans_eQTL	Independent	same
FAXDC2	ITGB5	rs1354034	rs1354034	trans_eQTL_trans_eQTL	modelGENE1	same
FAXDC2	RUFY1	rs1354034	rs1354034	trans_eQTL_trans_eQTL	Independent	same
FAXDC2	GNG11	rs1354034	rs1354034	trans_eQTL_trans_eQTL	Independent	same
FAXDC2	PGRMC1	rs1354034	rs1354034	trans_eQTL_trans_eQTL	modelGENE1	same
FAXDC2	SMOX	rs1354034	rs1354034	trans_eQTL_trans_eQTL	Independent	same
FAXDC2	GNAZ	rs1354034	rs1354034	trans_eQTL_trans_eQTL	modelGENE1	same
FAXDC2	ITGA2B	rs1354034	rs1354034	trans_eQTL_trans_eQTL	modelGENE1	same
FAXDC2	SDPR	rs1354034	rs1354034	trans_eQTL_trans_eQTL	modelGENE1	same
FAXDC2	SELP	rs1354034	rs1354034	trans_eQTL_trans_eQTL	Independent	same
FAXDC2	ODC1	rs1354034	rs1354034	trans_eQTL_trans_eQTL	Independent	same
FAXDC2	CYB5R3	rs1354034	rs1354034	trans_eQTL_trans_eQTL	Independent	same
FAXDC2	PF4	rs1354034	rs1354034	trans_eQTL_trans_eQTL	Independent	same
FAXDC2	SLC24A3	rs1354034	rs1354034	trans_eQTL_trans_eQTL	Independent	same
FAXDC2	LY6G6F	rs1354034	rs1354034	trans_eQTL_trans_eQTL	Independent	same
FAXDC2	SMIM3	rs1354034	rs1354034	trans_eQTL_trans_eQTL	modelGENE1	same
FAXDC2	PTCRA	rs1354034	rs1354034	trans_eQTL_trans_eQTL	Independent	same
FAXDC2	CTTN	rs1354034	rs1354034	trans_eQTL_trans_eQTL	modelGENE1	same
FAXDC2	TSPAN33	rs1354034	rs1354034	trans_eQTL_trans_eQTL	Independent	same
FAXDC2	PARD3	rs1354034	rs1354034	trans_eQTL_trans_eQTL	modelGENE1	same
FAXDC2	TRIM58	rs1354034	rs1354034	trans_eQTL_trans_eQTL	Independent	same
C4orf50	JAKMIP1	rs7378328	rs7378328	eQTL_eQTL	Independent	same
LY6G6F	C6orf25	rs11130543	rs11130543	trans_eQTL_trans_eQTL	Independent	same
LY6G6F	PPBP	rs11130543	rs11130543	trans_eQTL_trans_eQTL	Independent	same
LY6G6F	ALOX12	rs11130543	rs11130543	trans_eQTL_trans_eQTL	Independent	same
LY6G6F	CMTM5	rs11130543	rs11130543	trans_eQTL_trans_eQTL	Independent	same
LY6G6F	PCSK6	rs11130543	rs11130543	trans_eQTL_trans_eQTL	Independent	same
LY6G6F	CLU	rs11130543	rs11130543	trans_eQTL_trans_eQTL	Independent	same
LY6G6F	TREML1	rs11130543	rs11130543	trans_eQTL_trans_eQTL	Independent	same
LY6G6F	MEGT1	rs11130543	rs11130543	trans_eQTL_trans_eQTL	Independent	same
LY6G6F	PTGS1	rs11130543	rs11130543	trans_eQTL_trans_eQTL	Independent	same
LY6G6F	ITGA2B	rs11130543	rs11130543	trans_eQTL_trans_eQTL	Independent	same
GSTM2	GSTM2	esv3587154	esv3587154	splicing_eQTL_eQTL	modelGENE2	same
LST1	NCR3	rs2256974	rs2256974	eQTL_eQTL	modelGENE2	same
LST1	CDKN1C	rs2256974	rs2256974	eQTL_trans_eQTL	modelGENE2	same
LST1	CKB	rs2256974	rs2256974	eQTL_trans_eQTL	modelGENE2	same
LST1	TNF	rs2256974	rs2256974	eQTL_eQTL	modelGENE2	same
LST1	LST1	rs2256974	rs2256974	eQTL_splicing_eQTL	modelGENE1	same
FLOT1	IER3	rs3130648	rs3130648	eQTL_eQTL	Independent	same
VPS8	VPS8	rs7640976	rs7640976	eQTL_splicing_eQTL	modelGENE2	same
IL17RA	AC006946.16	rs62236210	rs62236210	pQTL_eQTL	modelGENE1	same
NOS1AP	C1orf226	rs142955120	rs142955120	eQTL_eQTL	Independent	same
GSTM5	GSTM2	esv3587154	esv3587154	splicing_eQTL_eQTL	modelGENE2	same
KIR3DL1	LILRA2	rs79346487	rs79346487	eQTL_eQTL	modelGENE2	same
C6orf25	PPBP	rs11130543	rs11130543	trans_eQTL_trans_eQTL	Independent	same
C6orf25	CMTM5	rs11130543	rs11130543	trans_eQTL_trans_eQTL	Independent	same
C6orf25	PCSK6	rs11130543	rs11130543	trans_eQTL_trans_eQTL	Independent	same
C6orf25	CLU	rs11130543	rs11130543	trans_eQTL_trans_eQTL	Independent	same
C6orf25	VSIG2	rs11130543	rs11130543	trans_eQTL_trans_eQTL	Independent	same
C6orf25	TREML1	rs11130543	rs11130543	trans_eQTL_trans_eQTL	Independent	same
C6orf25	MEGT1	rs11130543	rs11130543	trans_eQTL_trans_eQTL	Independent	same
C6orf25	PTGS1	rs11130543	rs11130543	trans_eQTL_trans_eQTL	Independent	same
C6orf25	ITGA2B	rs11130543	rs11130543	trans_eQTL_trans_eQTL	Independent	same
PRCD	JMJD6	rs9914222	rs9914222	eQTL_eQTL	modelGENE2	same
GDF7	RP11-130L8.1	rs3821216	rs3821216	eQTL_eQTL	Independent	same
GDF7	AC012065.7	rs3821216	rs3821216	eQTL_eQTL	Independent	same
RP11-504P24.4	RP11-504P24.6	rs61825433	rs61825433	eQTL_eQTL	Independent	same
MUSTN1	TMEM110-MUSTN1	rs148222068	rs148222068	eQTL_eQTL	Independent	same
MUSTN1	TMEM110	rs148222068	rs148222068	eQTL_eQTL	modelGENE1	same
HLA-DPB1	HLA-DPA1	rs6457702	rs6457702	eQTL_eQTL	Independent	same
PLP2	PRICKLE3	23:48155398:C:T	23:48155398:C:T	eQTL_eQTL	Independent	same
PLP2	PIM2	23:48155398:C:T	23:48155398:C:T	eQTL_eQTL	modelGENE2	same
CDK2AP1	MPHOSPH9	rs35389455	rs35389455	eQTL_eQTL	modelGENE1	same
TUBA8	NRGN	rs2317255	rs2317255	trans_eQTL_trans_eQTL	Independent	same
TUBA8	CLEC2L	rs2317255	rs2317255	trans_eQTL_trans_eQTL	Independent	same
TUBA8	CMTM5	rs2317255	rs2317255	trans_eQTL_trans_eQTL	Independent	same
TUBA8	SEPT5	rs2317255	rs2317255	trans_eQTL_trans_eQTL	Independent	same
TUBA8	PF4	rs2317255	rs2317255	trans_eQTL_trans_eQTL	Independent	same
TUBA8	TTC7B	rs2317255	rs2317255	trans_eQTL_trans_eQTL	Independent	same
RP5-850E9.3	SRXN1	rs6107696	rs6107696	eQTL_eQTL	Independent	same
PRMT1	PRMT1	rs191062783	rs191062783	splicing_eQTL_eQTL	Independent	same
RP11-7F17.5	RP11-7F17.3	rs2160664	rs2160664	eQTL_eQTL	Independent	same
PAQR6	TMEM79	rs12128955	rs12128955	splicing_eQTL_eQTL	modelGENE1	same
RP11-722E23.2	FUT10	rs2037214	rs2037214	eQTL_eQTL	modelGENE1	same
CTD-3214H19.16	STXBP2	rs11673122	rs11673122	eQTL_eQTL	modelGENE2	same
LRG1	PROK2	rs4065321	rs4065321	trans_eQTL_trans_eQTL	Independent	same
LRG1	ST3GAL4	rs4065321	rs4065321	trans_eQTL_trans_eQTL	Independent	same
LRG1	ACSL1	rs4065321	rs4065321	trans_eQTL_trans_eQTL	Independent	same
LRG1	DGAT2	rs4065321	rs4065321	trans_eQTL_trans_eQTL	Independent	same
LRG1	PPP1R3B	rs4065321	rs4065321	trans_eQTL_trans_eQTL	Independent	same
LRG1	SOCS3	rs4065321	rs4065321	trans_eQTL_trans_eQTL	Independent	same
LRG1	TECPR2	rs4065321	rs4065321	trans_eQTL_trans_eQTL	Independent	same
LRG1	PYGL	rs4065321	rs4065321	trans_eQTL_trans_eQTL	Independent	same
LRG1	LIMK2	rs4065321	rs4065321	trans_eQTL_trans_eQTL	Independent	same
LRG1	MAPK14	rs4065321	rs4065321	trans_eQTL_trans_eQTL	Independent	same
RNASE3	RP11-84C10.2	rs1763559	rs1763559	splicing_eQTL_eQTL	modelGENE2	same
SEMA4A	C1orf85	rs7522860	rs7522860	eQTL_eQTL	modelGENE1	same
IGLL5	TXNDC5	rs220841	rs220841	trans_eQTL_trans_eQTL	Independent	same
IGLL5	BLOC1S5-TXNDC5	rs220841	rs220841	trans_eQTL_trans_eQTL	Independent	same
IGLL5	IGJ	rs220841	rs220841	trans_eQTL_trans_eQTL	Independent	same
RP11-130L8.1	AC012065.7	rs3821216	rs3821216	eQTL_eQTL	Independent	same
CD300LD	CD300C	rs72844316	rs72844316	eQTL_eQTL	modelGENE2	same
GABARAP	CTD-2545G14.7	rs1215	rs1215	eQTL_eQTL	Independent	same
MAP4K2	RGL4	rs66600044	rs66600044	trans_eQTL_trans_eQTL	modelGENE1	same
TMEM66	DCTN6	rs201343943	rs201343943	eQTL_eQTL	modelGENE2	same
ERBB2IP	SREK1IP1	rs183131900	rs183131900	eQTL_eQTL	modelGENE2	same
PKMYT1	PAQR4	rs4786365	rs4786365	eQTL_eQTL	Independent	same
CACNG6	VSTM1	rs612529	rs612529	eQTL_eQTL	Independent	same
P2RY13	P2RY12	rs3971191	rs3971191	eQTL_eQTL	modelGENE1	same
METTL1	MARCH9	rs202163438	rs202163438	eQTL_eQTL	modelGENE1	same
PRDX6	C7orf41	rs1354034	rs1354034	trans_eQTL_trans_eQTL	modelGENE1	same
PRDX6	SPARC	rs1354034	rs1354034	trans_eQTL_trans_eQTL	modelGENE1	same
PRDX6	C6orf25	rs1354034	rs1354034	trans_eQTL_trans_eQTL	modelGENE1	same
PRDX6	NEXN	rs1354034	rs1354034	trans_eQTL_trans_eQTL	modelGENE1	same
PRDX6	SEPT5	rs1354034	rs1354034	trans_eQTL_trans_eQTL	modelGENE1	same
PRDX6	DAB2	rs1354034	rs1354034	trans_eQTL_trans_eQTL	modelGENE1	same
PRDX6	TAL1	rs1354034	rs1354034	trans_eQTL_trans_eQTL	Independent	same
PRDX6	CLEC1B	rs1354034	rs1354034	trans_eQTL_trans_eQTL	Independent	same
PRDX6	EIF2AK1	rs1354034	rs1354034	trans_eQTL_trans_eQTL	Independent	same
PRDX6	NRGN	rs1354034	rs1354034	trans_eQTL_trans_eQTL	modelGENE1	same
PRDX6	CLU	rs1354034	rs1354034	trans_eQTL_trans_eQTL	modelGENE1	same
PRDX6	RGS6	rs1354034	rs1354034	trans_eQTL_trans_eQTL	Independent	same
PRDX6	DENND2C	rs1354034	rs1354034	trans_eQTL_trans_eQTL	modelGENE1	same
PRDX6	FSTL1	rs1354034	rs1354034	trans_eQTL_trans_eQTL	Independent	same
PRDX6	TREML1	rs1354034	rs1354034	trans_eQTL_trans_eQTL	modelGENE1	same
PRDX6	TUBB1	rs1354034	rs1354034	trans_eQTL_trans_eQTL	modelGENE1	same
PRDX6	PPBP	rs1354034	rs1354034	trans_eQTL_trans_eQTL	Independent	same
PRDX6	ITGB5	rs1354034	rs1354034	trans_eQTL_trans_eQTL	modelGENE1	same
PRDX6	PGRMC1	rs1354034	rs1354034	trans_eQTL_trans_eQTL	modelGENE1	same
PRDX6	GNAZ	rs1354034	rs1354034	trans_eQTL_trans_eQTL	modelGENE1	same
PRDX6	ITGA2B	rs1354034	rs1354034	trans_eQTL_trans_eQTL	modelGENE1	same
PRDX6	SDPR	rs1354034	rs1354034	trans_eQTL_trans_eQTL	modelGENE1	same
PRDX6	ODC1	rs1354034	rs1354034	trans_eQTL_trans_eQTL	Independent	same
PRDX6	CLEC2L	rs1354034	rs1354034	trans_eQTL_trans_eQTL	Independent	same
PRDX6	PF4	rs1354034	rs1354034	trans_eQTL_trans_eQTL	Independent	same
PRDX6	PCYT1B	rs1354034	rs1354034	trans_eQTL_trans_eQTL	Independent	same
PRDX6	RGS10	rs1354034	rs1354034	trans_eQTL_trans_eQTL	Independent	same
PRDX6	PARVB	rs1354034	rs1354034	trans_eQTL_trans_eQTL	Independent	same
PRDX6	CTTN	rs1354034	rs1354034	trans_eQTL_trans_eQTL	modelGENE1	same
PRDX6	ANKRD9	rs1354034	rs1354034	trans_eQTL_trans_eQTL	Independent	same
PRDX6	PARD3	rs1354034	rs1354034	trans_eQTL_trans_eQTL	modelGENE1	same
TSSK3	FAM229A	rs2273376	rs2273376	eQTL_eQTL	Independent	same
TCF20	CYP2D6	rs17002872	rs17002872	eQTL_eQTL	modelGENE2	same
SLFN5	RAD51D	rs2062115	rs2062115	eQTL_eQTL	modelGENE1	same
SLFN5	NLE1	rs2062115	rs2062115	eQTL_eQTL	modelGENE1	same
isobutyrylcarnitine	RP11-288H12.4	rs112201728	rs112201728	met_QTL_eQTL	modelGENE2	same
isobutyrylcarnitine	propionylcarnitine	rs112201728	rs112201728	met_QTL_met_QTL	Independent	same
HIST1H3D	HIST1H2AD	rs116039572	rs116039572	eQTL_eQTL	Independent	same
CYLD	ADCY7	rs4595801	rs4595801	eQTL_eQTL	modelGENE2	same
RSBN1	PHTF1	rs149765041	rs149765041	eQTL_eQTL	modelGENE2	same
S100A13	S100A1	rs144899251	rs144899251	eQTL_eQTL	Independent	same
RAB37	PRAM1	rs149110519	rs149110519	trans_eQTL_trans_eQTL	modelGENE1	same
RAB37	PRRG4	rs149110519	rs149110519	trans_eQTL_trans_eQTL	modelGENE2	same
RAB37	PAQR5	rs149110519	rs149110519	trans_eQTL_trans_eQTL	modelGENE1	same
RAB37	IDI1	rs149110519	rs149110519	trans_eQTL_trans_eQTL	modelGENE1	same
RAB37	PAQR7	rs149110519	rs149110519	trans_eQTL_trans_eQTL	modelGENE1	same
PC.ae.C36.3	PC.ae.C38.2	rs174584	rs174584	met_QTL_met_QTL	Independent	same
PC.ae.C36.3	PC.ae.C34.2	rs174584	rs174584	met_QTL_met_QTL	Independent	same
PC.ae.C36.3	PC.aa.C34.2	rs174584	rs174584	met_QTL_met_QTL	Independent	same
AC024592.12	FUT5	rs12978722	rs12978722	eQTL_eQTL	Independent	same
ANKRD55	ANKRD55	rs4700266	rs4700266	splicing_eQTL_eQTL	modelGENE1	same
KDM6B	TMEM88	rs181975550	rs181975550	eQTL_eQTL	Independent	same
EP400NL	DDX51	rs73482190	rs73482190	eQTL_eQTL	modelGENE1	same
C7orf26	CCZ1	rs199962175	rs199962175	eQTL_eQTL	modelGENE2	same
LINC00863	NUTM2D	esv3624106;esv3624107	esv3624106;esv3624107	eQTL_eQTL	Independent	same
DRAM2	CEPT1	rs599134	rs599134	eQTL_eQTL	Independent	same
MSC	TRPA1	rs13258255	rs13258255	eQTL_eQTL	Independent	same
MSC	RP11-383H13.1	rs13258255	rs13258255	eQTL_eQTL	Independent	same
DGAT1	FAM83H	rs35723243	rs35723243	eQTL_eQTL	modelGENE2	same
DGAT1	PLEC	rs35723243	rs35723243	eQTL_eQTL	modelGENE1	same
DGAT1	EPPK1	rs35723243	rs35723243	eQTL_eQTL	modelGENE2	same
DGAT1	NRBP2	rs35723243	rs35723243	eQTL_eQTL	modelGENE1	same
DGAT1	GRINA	rs35723243	rs35723243	eQTL_eQTL	modelGENE1	same
TVP23C-CDRT4	CDRT4	rs12453587	rs12453587	eQTL_eQTL	Independent	same
AVIL	RP11-571M6.17	rs113808165	rs113808165	splicing_eQTL_eQTL	modelGENE2	same
RP11-795F19.5	RBFA	rs200859041	rs200859041	eQTL_eQTL	Independent	same
ORAI2	RASA4B	rs143692294	rs143692294	eQTL_eQTL	modelGENE2	same
F3	BCAM	rs8176741	rs8176741	trans_pQTL_trans_pQTL	modelGENE1	same
F3	TEK	rs8176741	rs8176741	trans_pQTL_trans_pQTL	modelGENE1	same
CTA-384D8.35	CTA-384D8.34	rs57187251	rs57187251	eQTL_eQTL	Independent	same
ACOX3	RP11-774O3.3	rs3775904	rs3775904	eQTL_eQTL	modelGENE2	same
ANK1	FOXO4	rs7221322	rs7221322	trans_eQTL_trans_eQTL	Independent	same
RP11-691N7.6	C11orf31	rs144146541	rs144146541	trans_eQTL_trans_eQTL	Independent	same
CTD-3214H19.4	CTD-3214H19.4	rs117761837	rs117761837	eQTL_splicing_eQTL	modelGENE1	same
TIAF1	MYO18A	rs572468373	rs572468373	eQTL_eQTL	Independent	same
STX16-NPEPL1	NPEPL1	rs6123822	rs6123822	eQTL_eQTL	Independent	same
AC010646.3	NR2F6	rs373228065	rs373228065	eQTL_eQTL	modelGENE1	same
GCDH	glutarylcarnitine..C5.	rs8012	rs8012	eQTL_met_QTL	modelGENE2	same
GCDH	SYCE2	rs8012	rs8012	eQTL_eQTL	modelGENE2	same
CXorf40B	CXorf40A	23:148886648:C:A	23:148886648:C:A	eQTL_eQTL	modelGENE2	same
PPIB	CASP3	rs77584089	rs77584089	trans_pQTL_trans_pQTL	Independent	same
PPIB	SERPINB6	rs77584089	rs77584089	trans_pQTL_trans_pQTL	Independent	same
PPIB	MCFD2	rs77584089	rs77584089	trans_pQTL_trans_pQTL	Independent	same
SPINT2	ZNF781	rs34323602	rs34323602	eQTL_eQTL	modelGENE2	same
SPINT2	CTB-102L5.4	rs34323602	rs34323602	eQTL_eQTL	Independent	same
CA8	GATA2	rs78744187	rs78744187	trans_eQTL_trans_eQTL	Independent	same
CA8	SLC45A3	rs78744187	rs78744187	trans_eQTL_trans_eQTL	Independent	same
CA8	HRH4	rs78744187	rs78744187	trans_eQTL_trans_eQTL	Independent	same
CA8	AKAP12	rs78744187	rs78744187	trans_eQTL_trans_eQTL	Independent	same
CA8	CPA3	rs78744187	rs78744187	trans_eQTL_trans_eQTL	Independent	same
CA8	KIT	rs78744187	rs78744187	trans_eQTL_trans_pQTL	modelGENE1	same
CA8	NTRK1	rs78744187	rs78744187	trans_eQTL_trans_eQTL	Independent	same
HOXA3	HOXA2	rs2030137	rs2030137	eQTL_eQTL	modelGENE1	same
HOXA3	HOXA1	rs2030137	rs2030137	eQTL_eQTL	modelGENE2	same
HOXA3	HOXA5	rs2030137	rs2030137	eQTL_eQTL	Independent	same
BMP2K	PAQR3	rs558413914	rs558413914	eQTL_eQTL	Independent	same
TPST2	CTA-373H7.7	rs6005127	rs6005127	eQTL_eQTL	modelGENE1	same
TPST2	CTA-211A9.5	rs6005127	rs6005127	eQTL_eQTL	modelGENE1	same
ZNF333	EMR2	rs11881045	rs11881045	eQTL_eQTL	Independent	same
PRR5	PRR5-ARHGAP8	rs181953815	rs181953815	eQTL_eQTL	Independent	same
FGD1	VSIG4	23:54809061:C:T	23:54809061:C:T	eQTL_trans_pQTL	modelGENE1	same
PSME2	GBP2	rs35350651	rs35350651	trans_eQTL_trans_eQTL	Independent	same
PSME2	UBE2L6	rs35350651	rs35350651	trans_eQTL_trans_eQTL	Independent	same
PSME2	TRIM22	rs35350651	rs35350651	trans_eQTL_trans_eQTL	Independent	same
PSME2	DTX3L	rs35350651	rs35350651	trans_eQTL_trans_eQTL	Independent	same
PSME2	GBP6	rs35350651	rs35350651	trans_eQTL_trans_eQTL	Independent	same
PSME2	STAT2	rs35350651	rs35350651	trans_eQTL_trans_eQTL	Independent	same
PSME2	CD274	rs35350651	rs35350651	trans_eQTL_trans_eQTL	Independent	same
PSME2	NUB1	rs35350651	rs35350651	trans_eQTL_trans_eQTL	Independent	same
PSME2	GBP1	rs35350651	rs35350651	trans_eQTL_trans_eQTL	Independent	same
PSME2	BATF2	rs35350651	rs35350651	trans_eQTL_trans_eQTL	Independent	same
PSME2	GBP5	rs35350651	rs35350651	trans_eQTL_trans_eQTL	Independent	same
PSME2	LGALS3BP	rs35350651	rs35350651	trans_eQTL_trans_eQTL	Independent	same
PSME2	PSTPIP2	rs35350651	rs35350651	trans_eQTL_trans_eQTL	Independent	same
PSME2	PARP14	rs35350651	rs35350651	trans_eQTL_trans_eQTL	Independent	same
PSME2	PARP9	rs35350651	rs35350651	trans_eQTL_trans_eQTL	Independent	same
PSME2	STAT1	rs35350651	rs35350651	trans_eQTL_trans_eQTL	Independent	same
SLC35E2B	SLC35E2	rs9329576	rs9329576	eQTL_eQTL	Independent	same
JUP	JUP	rs7216371	rs7216371	splicing_eQTL_eQTL	modelGENE1	same
C7orf41	PCSK6	rs16971241	rs16971241	trans_eQTL_trans_eQTL	Independent	same
C7orf41	PTGS1	rs16971241	rs16971241	trans_eQTL_trans_eQTL	Independent	same
KLHDC9	FCGR3A	rs77584890	rs77584890	eQTL_eQTL	modelGENE2	same
CD37	CTC-301O7.4	rs1465697	rs1465697	eQTL_eQTL	Independent	same
TTC7A	ITGA4	rs35723031	rs35723031	trans_eQTL_eQTL	modelGENE1	same
TTC7A	CERKL	rs35723031	rs35723031	trans_eQTL_eQTL	modelGENE1	same
CEMP1	AMDHD2	rs148221984	rs148221984	eQTL_eQTL	Independent	same
ZSWIM7	ADORA2B	rs4792707	rs4792707	eQTL_eQTL	modelGENE1	same
HIST1H2BH	HGD	rs10990535	rs10990535	trans_eQTL_trans_eQTL	modelGENE2	same
HIST1H2BH	LINC00534	rs10990535	rs10990535	trans_eQTL_trans_eQTL	modelGENE2	same
HIST1H2BH	HIST1H2BG	rs10990535	rs10990535	trans_eQTL_trans_eQTL	modelGENE2	same
HIST1H2BH	HIST1H2BO	rs10990535	rs10990535	trans_eQTL_trans_eQTL	Independent	same
HIST1H2BH	RHOBTB1	rs10990535	rs10990535	trans_eQTL_trans_eQTL	modelGENE1	same
HIST1H2BH	ENKUR	rs10990535	rs10990535	trans_eQTL_trans_eQTL	modelGENE1	same
HIST1H2BH	GRHL1	rs10990535	rs10990535	trans_eQTL_trans_eQTL	modelGENE2	same
HIST1H2BH	EHD3	rs10990535	rs10990535	trans_eQTL_trans_eQTL	modelGENE1	same
HIST1H2BH	ZNF367	rs10990535	rs10990535	trans_eQTL_eQTL	modelGENE1	same
HIST1H2BH	PVALB	rs10990535	rs10990535	trans_eQTL_trans_eQTL	modelGENE2	same
ESAM	C7orf41	rs1354034	rs1354034	trans_eQTL_trans_eQTL	modelGENE1	same
ESAM	SPARC	rs1354034	rs1354034	trans_eQTL_trans_eQTL	Independent	same
ESAM	VEPH1	rs1354034	rs1354034	trans_eQTL_trans_eQTL	Independent	same
ESAM	CMTM5	rs1354034	rs1354034	trans_eQTL_trans_eQTL	Independent	same
ESAM	LRP12	rs1354034	rs1354034	trans_eQTL_trans_eQTL	Independent	same
ESAM	ELOVL7	rs1354034	rs1354034	trans_eQTL_trans_eQTL	Independent	same
ESAM	C6orf25	rs1354034	rs1354034	trans_eQTL_trans_eQTL	Independent	same
ESAM	TUBA8	rs1354034	rs1354034	trans_eQTL_trans_eQTL	Independent	same
ESAM	NEXN	rs1354034	rs1354034	trans_eQTL_trans_eQTL	Independent	same
ESAM	RNF11	rs1354034	rs1354034	trans_eQTL_trans_eQTL	Independent	same
ESAM	MPL	rs1354034	rs1354034	trans_eQTL_trans_eQTL	Independent	same
ESAM	CLDN5	rs1354034	rs1354034	trans_eQTL_trans_eQTL	Independent	same
ESAM	RAB27B	rs1354034	rs1354034	trans_eQTL_trans_eQTL	Independent	same
ESAM	ARMC3	rs1354034	rs1354034	trans_eQTL_trans_eQTL	Independent	same
ESAM	TGFB1I1	rs1354034	rs1354034	trans_eQTL_trans_eQTL	Independent	same
ESAM	CLEC1B	rs1354034	rs1354034	trans_eQTL_trans_eQTL	Independent	same
ESAM	SERPINE1	rs1354034	rs1354034	trans_eQTL_trans_eQTL	Independent	same
ESAM	ALOX12	rs1354034	rs1354034	trans_eQTL_trans_eQTL	Independent	same
ESAM	GP1BA	rs1354034	rs1354034	trans_eQTL_trans_eQTL	Independent	same
ESAM	CXCL5	rs1354034	rs1354034	trans_eQTL_trans_eQTL	Independent	same
ESAM	PCSK6	rs1354034	rs1354034	trans_eQTL_trans_eQTL	Independent	same
ESAM	CLU	rs1354034	rs1354034	trans_eQTL_trans_eQTL	Independent	same
ESAM	ARHGAP6	rs1354034	rs1354034	trans_eQTL_trans_eQTL	Independent	same
ESAM	MFSD2B	rs1354034	rs1354034	trans_eQTL_trans_eQTL	Independent	same
ESAM	ITGB3	rs1354034	rs1354034	trans_eQTL_trans_eQTL	Independent	same
ESAM	TRAPPC3L	rs1354034	rs1354034	trans_eQTL_trans_eQTL	Independent	same
ESAM	NT5M	rs1354034	rs1354034	trans_eQTL_trans_eQTL	modelGENE1	same
ESAM	TREML1	rs1354034	rs1354034	trans_eQTL_trans_eQTL	Independent	same
ESAM	PDLIM1	rs1354034	rs1354034	trans_eQTL_trans_eQTL	Independent	same
ESAM	TUBB1	rs1354034	rs1354034	trans_eQTL_trans_eQTL	modelGENE1	same
ESAM	MMRN1	rs1354034	rs1354034	trans_eQTL_trans_eQTL	Independent	same
ESAM	NFIB	rs1354034	rs1354034	trans_eQTL_trans_eQTL	Independent	same
ESAM	ABCC4	rs1354034	rs1354034	trans_eQTL_trans_eQTL	Independent	same
ESAM	PPBP	rs1354034	rs1354034	trans_eQTL_trans_eQTL	Independent	same
ESAM	MYCT1	rs1354034	rs1354034	trans_eQTL_trans_eQTL	Independent	same
ESAM	TBXA2R	rs1354034	rs1354034	trans_eQTL_trans_eQTL	Independent	same
ESAM	COL6A3	rs1354034	rs1354034	trans_eQTL_trans_eQTL	Independent	same
ESAM	MEGT1	rs1354034	rs1354034	trans_eQTL_trans_eQTL	Independent	same
ESAM	SPINT2	rs1354034	rs1354034	trans_eQTL_trans_eQTL	Independent	same
ESAM	PEAR1	rs1354034	rs1354034	trans_eQTL_trans_eQTL	Independent	same
ESAM	RUFY1	rs1354034	rs1354034	trans_eQTL_trans_eQTL	Independent	same
ESAM	PGRMC1	rs1354034	rs1354034	trans_eQTL_trans_eQTL	modelGENE1	same
ESAM	STON2	rs1354034	rs1354034	trans_eQTL_trans_eQTL	Independent	same
ESAM	MGLL	rs1354034	rs1354034	trans_eQTL_trans_eQTL	Independent	same
ESAM	BEND2	rs1354034	rs1354034	trans_eQTL_trans_eQTL	Independent	same
ESAM	SSX2IP	rs1354034	rs1354034	trans_eQTL_trans_eQTL	Independent	same
ESAM	EGFL7	rs1354034	rs1354034	trans_eQTL_trans_eQTL	Independent	same
ESAM	GNAZ	rs1354034	rs1354034	trans_eQTL_trans_eQTL	modelGENE1	same
ESAM	GAS2L1	rs1354034	rs1354034	trans_eQTL_trans_eQTL	Independent	same
ESAM	ITGA2B	rs1354034	rs1354034	trans_eQTL_trans_eQTL	Independent	same
ESAM	SDPR	rs1354034	rs1354034	trans_eQTL_trans_eQTL	modelGENE1	same
ESAM	SELP	rs1354034	rs1354034	trans_eQTL_trans_eQTL	Independent	same
ESAM	PEX26	rs1354034	rs1354034	trans_eQTL_trans_eQTL	Independent	same
ESAM	CLEC2L	rs1354034	rs1354034	trans_eQTL_trans_eQTL	Independent	same
ESAM	COL10A1	rs1354034	rs1354034	trans_eQTL_trans_eQTL	Independent	same
ESAM	PF4	rs1354034	rs1354034	trans_eQTL_trans_eQTL	Independent	same
ESAM	LTBP1	rs1354034	rs1354034	trans_eQTL_trans_eQTL	Independent	same
ESAM	SAMD14	rs1354034	rs1354034	trans_eQTL_trans_eQTL	Independent	same
ESAM	LY6G6F	rs1354034	rs1354034	trans_eQTL_trans_eQTL	Independent	same
ESAM	SMIM3	rs1354034	rs1354034	trans_eQTL_trans_eQTL	modelGENE1	same
ESAM	RGS10	rs1354034	rs1354034	trans_eQTL_trans_eQTL	Independent	same
ESAM	PTCRA	rs1354034	rs1354034	trans_eQTL_trans_eQTL	Independent	same
ESAM	PARVB	rs1354034	rs1354034	trans_eQTL_trans_eQTL	Independent	same
ESAM	MAP1B	rs1354034	rs1354034	trans_eQTL_trans_eQTL	Independent	same
ESAM	ITGB3	rs1354034	rs1354034	trans_eQTL_trans_eQTL	Independent	same
ESAM	TSPAN33	rs1354034	rs1354034	trans_eQTL_trans_eQTL	Independent	same
ESAM	MAX	rs1354034	rs1354034	trans_eQTL_trans_eQTL	Independent	same
ESAM	PDE3A	rs1354034	rs1354034	trans_eQTL_trans_eQTL	Independent	same
ESAM	GP6	rs1354034	rs1354034	trans_eQTL_trans_eQTL	Independent	same
STAB1	AIF1	rs149007767	rs149007767	trans_eQTL_trans_eQTL	modelGENE1	same
STAB1	PLBD1	rs149007767	rs149007767	trans_eQTL_trans_eQTL	modelGENE1	same
STAB1	LTB4R	rs149007767	rs149007767	trans_eQTL_trans_eQTL	modelGENE1	same
STAB1	CD33	rs149007767	rs149007767	trans_eQTL_trans_eQTL	Independent	same
STAB1	SCARF1	rs149007767	rs149007767	trans_eQTL_trans_eQTL	modelGENE1	same
STAB1	CCNY	rs149007767	rs149007767	trans_eQTL_trans_eQTL	modelGENE1	same
STAB1	IKZF1	rs149007767	rs149007767	trans_eQTL_eQTL	modelGENE1	same
STAB1	KIAA0319L	rs149007767	rs149007767	trans_eQTL_trans_eQTL	modelGENE1	same
STAB1	TMBIM1	rs149007767	rs149007767	trans_eQTL_trans_eQTL	modelGENE1	same
STAB1	MICALCL	rs149007767	rs149007767	trans_eQTL_trans_eQTL	modelGENE1	same
STAB1	THBD	rs149007767	rs149007767	trans_eQTL_trans_eQTL	modelGENE1	same
STAB1	MICAL2	rs149007767	rs149007767	trans_eQTL_trans_eQTL	modelGENE1	same
STAB1	HEATR5A	rs149007767	rs149007767	trans_eQTL_trans_eQTL	modelGENE1	same
STAB1	HRH2	rs149007767	rs149007767	trans_eQTL_trans_eQTL	modelGENE1	same
STAB1	CACNB4	rs149007767	rs149007767	trans_eQTL_trans_eQTL	modelGENE1	same
STAB1	GLRX	rs149007767	rs149007767	trans_eQTL_trans_eQTL	modelGENE1	same
C7orf41	KIFC3	rs1354034	rs1354034	trans_eQTL_trans_eQTL	modelGENE2	same
C7orf41	SPARC	rs1354034	rs1354034	trans_eQTL_trans_eQTL	Independent	same
C7orf41	MCUR1	rs1354034	rs1354034	trans_eQTL_trans_eQTL	modelGENE2	same
C7orf41	SDC4	rs1354034	rs1354034	trans_eQTL_trans_eQTL	modelGENE2	same
C7orf41	VEPH1	rs1354034	rs1354034	trans_eQTL_trans_eQTL	modelGENE2	same
C7orf41	PTPRF	rs1354034	rs1354034	trans_eQTL_trans_eQTL	modelGENE2	same
C7orf41	TPM1	rs1354034	rs1354034	trans_eQTL_trans_eQTL	modelGENE2	same
C7orf41	CDKN2D	rs1354034	rs1354034	trans_eQTL_trans_eQTL	modelGENE2	same
C7orf41	CMTM5	rs1354034	rs1354034	trans_eQTL_trans_eQTL	modelGENE2	same
C7orf41	LRP12	rs1354034	rs1354034	trans_eQTL_trans_eQTL	modelGENE2	same
C7orf41	TRIM40	rs1354034	rs1354034	trans_eQTL_trans_eQTL	modelGENE2	same
C7orf41	FHL1	rs1354034	rs1354034	trans_eQTL_trans_eQTL	modelGENE2	same
C7orf41	VIL1	rs1354034	rs1354034	trans_eQTL_trans_eQTL	modelGENE2	same
C7orf41	C6orf25	rs1354034	rs1354034	trans_eQTL_trans_eQTL	Independent	same
C7orf41	PLXNB3	rs1354034	rs1354034	trans_eQTL_trans_eQTL	modelGENE2	same
C7orf41	ABCC3	rs1354034	rs1354034	trans_eQTL_trans_eQTL	modelGENE2	same
C7orf41	RP11-387H17.4	rs1354034	rs1354034	trans_eQTL_trans_eQTL	modelGENE2	same
C7orf41	GSTO1	rs1354034	rs1354034	trans_eQTL_trans_eQTL	modelGENE2	same
C7orf41	CAPN1	rs1354034	rs1354034	trans_eQTL_trans_eQTL	modelGENE2	same
C7orf41	TUBA8	rs1354034	rs1354034	trans_eQTL_trans_eQTL	modelGENE2	same
C7orf41	HRASLS	rs1354034	rs1354034	trans_eQTL_trans_eQTL	modelGENE2	same
C7orf41	YWHAH	rs1354034	rs1354034	trans_eQTL_trans_eQTL	modelGENE2	same
C7orf41	MPL	rs1354034	rs1354034	trans_eQTL_trans_eQTL	modelGENE2	same
C7orf41	IGFBP2	rs1354034	rs1354034	trans_eQTL_trans_eQTL	modelGENE2	same
C7orf41	NAP1L1	rs1354034	rs1354034	trans_eQTL_trans_eQTL	modelGENE2	same
C7orf41	SEPT5	rs1354034	rs1354034	trans_eQTL_trans_eQTL	Independent	same
C7orf41	EXOC3L2	rs1354034	rs1354034	trans_eQTL_trans_eQTL	modelGENE2	same
C7orf41	CLDN5	rs1354034	rs1354034	trans_eQTL_trans_eQTL	modelGENE2	same
C7orf41	RAB27B	rs1354034	rs1354034	trans_eQTL_trans_eQTL	modelGENE2	same
C7orf41	LAMTOR1	rs1354034	rs1354034	trans_eQTL_trans_eQTL	modelGENE2	same
C7orf41	RP11-265O12.1	rs1354034	rs1354034	trans_eQTL_trans_eQTL	modelGENE2	same
C7orf41	C1orf198	rs1354034	rs1354034	trans_eQTL_trans_eQTL	modelGENE2	same
C7orf41	RP11-973F15.1	rs1354034	rs1354034	trans_eQTL_trans_eQTL	modelGENE2	same
C7orf41	SHROOM4	rs1354034	rs1354034	trans_eQTL_trans_eQTL	modelGENE2	same
C7orf41	NCK2	rs1354034	rs1354034	trans_eQTL_trans_eQTL	modelGENE2	same
C7orf41	ARMC3	rs1354034	rs1354034	trans_eQTL_trans_eQTL	modelGENE2	same
C7orf41	PTPRN	rs1354034	rs1354034	trans_eQTL_trans_eQTL	modelGENE2	same
C7orf41	RP11-930O11.1	rs1354034	rs1354034	trans_eQTL_trans_eQTL	modelGENE2	same
C7orf41	C19orf33	rs1354034	rs1354034	trans_eQTL_trans_eQTL	modelGENE2	same
C7orf41	PRKG1	rs1354034	rs1354034	trans_eQTL_trans_eQTL	modelGENE2	same
C7orf41	TAF10	rs1354034	rs1354034	trans_eQTL_trans_eQTL	modelGENE2	same
C7orf41	ITGA2	rs1354034	rs1354034	trans_eQTL_trans_eQTL	modelGENE2	same
C7orf41	TAL1	rs1354034	rs1354034	trans_eQTL_trans_eQTL	modelGENE2	same
C7orf41	MAOB	rs1354034	rs1354034	trans_eQTL_trans_eQTL	modelGENE2	same
C7orf41	TSPAN9	rs1354034	rs1354034	trans_eQTL_trans_eQTL	Independent	same
C7orf41	TGFB1I1	rs1354034	rs1354034	trans_eQTL_trans_eQTL	modelGENE2	same
C7orf41	C15orf26	rs1354034	rs1354034	trans_eQTL_trans_eQTL	modelGENE2	same
C7orf41	PKHD1L1	rs1354034	rs1354034	trans_eQTL_trans_eQTL	Independent	same
C7orf41	CLEC1B	rs1354034	rs1354034	trans_eQTL_trans_eQTL	modelGENE2	same
C7orf41	WASF3	rs1354034	rs1354034	trans_eQTL_trans_eQTL	modelGENE2	same
C7orf41	PLCH1	rs1354034	rs1354034	trans_eQTL_trans_eQTL	Independent	same
C7orf41	SERPINE1	rs1354034	rs1354034	trans_eQTL_trans_eQTL	modelGENE2	same
C7orf41	ALOX12	rs1354034	rs1354034	trans_eQTL_trans_eQTL	modelGENE2	same
C7orf41	UBL4A	rs1354034	rs1354034	trans_eQTL_trans_eQTL	modelGENE2	same
C7orf41	SLC6A4	rs1354034	rs1354034	trans_eQTL_trans_eQTL	modelGENE2	same
C7orf41	STRIP2	rs1354034	rs1354034	trans_eQTL_trans_eQTL	modelGENE2	same
C7orf41	CDIP1	rs1354034	rs1354034	trans_eQTL_trans_eQTL	modelGENE2	same
C7orf41	FAM212A	rs1354034	rs1354034	trans_eQTL_trans_eQTL	modelGENE2	same
C7orf41	AC147651.3	rs1354034	rs1354034	trans_eQTL_trans_eQTL	modelGENE2	same
C7orf41	PLOD2	rs1354034	rs1354034	trans_eQTL_trans_eQTL	modelGENE2	same
C7orf41	SEPT4	rs1354034	rs1354034	trans_eQTL_trans_eQTL	modelGENE2	same
C7orf41	VWF	rs1354034	rs1354034	trans_eQTL_trans_eQTL	modelGENE2	same
C7orf41	XPNPEP1	rs1354034	rs1354034	trans_eQTL_trans_eQTL	modelGENE2	same
C7orf41	GP1BA	rs1354034	rs1354034	trans_eQTL_trans_eQTL	modelGENE2	same
C7orf41	SCFD2	rs1354034	rs1354034	trans_eQTL_trans_eQTL	modelGENE2	same
C7orf41	RBPMS2	rs1354034	rs1354034	trans_eQTL_trans_eQTL	modelGENE2	same
C7orf41	TUBA4A	rs1354034	rs1354034	trans_eQTL_trans_eQTL	modelGENE2	same
C7orf41	HIST1H2BF	rs1354034	rs1354034	trans_eQTL_trans_eQTL	modelGENE2	same
C7orf41	RSU1	rs1354034	rs1354034	trans_eQTL_trans_eQTL	modelGENE2	same
C7orf41	CTB-102L5.4	rs1354034	rs1354034	trans_eQTL_trans_eQTL	modelGENE2	same
C7orf41	CXCL5	rs1354034	rs1354034	trans_eQTL_trans_eQTL	Independent	same
C7orf41	CHRNA2	rs1354034	rs1354034	trans_eQTL_trans_eQTL	modelGENE2	same
C7orf41	EIF2AK1	rs1354034	rs1354034	trans_eQTL_trans_eQTL	modelGENE2	same
C7orf41	NCKAP1	rs1354034	rs1354034	trans_eQTL_trans_eQTL	modelGENE2	same
C7orf41	PDGFA	rs1354034	rs1354034	trans_eQTL_trans_eQTL	modelGENE2	same
C7orf41	CTSA	rs1354034	rs1354034	trans_eQTL_trans_eQTL	modelGENE2	same
C7orf41	MALSU1	rs1354034	rs1354034	trans_eQTL_trans_eQTL	modelGENE2	same
C7orf41	NRGN	rs1354034	rs1354034	trans_eQTL_trans_eQTL	Independent	same
C7orf41	VCL	rs1354034	rs1354034	trans_eQTL_trans_eQTL	modelGENE2	same
C7orf41	HIST1H2BO	rs1354034	rs1354034	trans_eQTL_trans_eQTL	modelGENE2	same
C7orf41	COL4A2	rs1354034	rs1354034	trans_eQTL_trans_eQTL	modelGENE2	same
C7orf41	ZCCHC17	rs1354034	rs1354034	trans_eQTL_trans_eQTL	modelGENE2	same
C7orf41	AC005307.3	rs1354034	rs1354034	trans_eQTL_trans_eQTL	modelGENE2	same
C7orf41	TFPI	rs1354034	rs1354034	trans_eQTL_trans_eQTL	modelGENE2	same
C7orf41	PCSK6	rs1354034	rs1354034	trans_eQTL_trans_eQTL	Independent	same
C7orf41	ST7	rs1354034	rs1354034	trans_eQTL_trans_eQTL	modelGENE2	same
C7orf41	ARHGAP18	rs1354034	rs1354034	trans_eQTL_trans_eQTL	modelGENE2	same
C7orf41	SCN1B	rs1354034	rs1354034	trans_eQTL_trans_eQTL	modelGENE2	same
C7orf41	DNM1	rs1354034	rs1354034	trans_eQTL_trans_eQTL	modelGENE2	same
C7orf41	SEC14L5	rs1354034	rs1354034	trans_eQTL_trans_eQTL	modelGENE2	same
C7orf41	CLU	rs1354034	rs1354034	trans_eQTL_trans_eQTL	modelGENE1	same
C7orf41	ARHGAP6	rs1354034	rs1354034	trans_eQTL_trans_eQTL	modelGENE2	same
C7orf41	AL022344.7	rs1354034	rs1354034	trans_eQTL_trans_eQTL	modelGENE2	same
C7orf41	MFSD2B	rs1354034	rs1354034	trans_eQTL_trans_eQTL	modelGENE2	same
C7orf41	EGF	rs1354034	rs1354034	trans_eQTL_trans_eQTL	modelGENE2	same
C7orf41	HOMER2	rs1354034	rs1354034	trans_eQTL_trans_eQTL	modelGENE2	same
C7orf41	ADCY6	rs1354034	rs1354034	trans_eQTL_trans_eQTL	modelGENE2	same
C7orf41	ITGB3	rs1354034	rs1354034	trans_eQTL_trans_eQTL	Independent	same
C7orf41	F13A1	rs1354034	rs1354034	trans_eQTL_trans_eQTL	Independent	same
C7orf41	RGS6	rs1354034	rs1354034	trans_eQTL_trans_eQTL	modelGENE2	same
C7orf41	TRAPPC3L	rs1354034	rs1354034	trans_eQTL_trans_eQTL	modelGENE2	same
C7orf41	ANO2	rs1354034	rs1354034	trans_eQTL_trans_eQTL	modelGENE2	same
C7orf41	FRMD4B	rs1354034	rs1354034	trans_eQTL_trans_eQTL	modelGENE2	same
C7orf41	DENND2C	rs1354034	rs1354034	trans_eQTL_trans_eQTL	modelGENE2	same
C7orf41	SLC8A3	rs1354034	rs1354034	trans_eQTL_trans_eQTL	modelGENE2	same
C7orf41	AGBL5	rs1354034	rs1354034	trans_eQTL_trans_eQTL	modelGENE2	same
C7orf41	AIG1	rs1354034	rs1354034	trans_eQTL_trans_eQTL	modelGENE2	same
C7orf41	F2RL3	rs1354034	rs1354034	trans_eQTL_trans_eQTL	modelGENE2	same
C7orf41	SLC37A1	rs1354034	rs1354034	trans_eQTL_trans_eQTL	modelGENE2	same
C7orf41	FSTL1	rs1354034	rs1354034	trans_eQTL_trans_eQTL	modelGENE2	same
C7orf41	NT5M	rs1354034	rs1354034	trans_eQTL_trans_eQTL	Independent	same
C7orf41	SRPK3	rs1354034	rs1354034	trans_eQTL_trans_eQTL	modelGENE2	same
C7orf41	ETFA	rs1354034	rs1354034	trans_eQTL_trans_eQTL	modelGENE2	same
C7orf41	TMSB4X	rs1354034	rs1354034	trans_eQTL_trans_eQTL	modelGENE2	same
C7orf41	ABLIM3	rs1354034	rs1354034	trans_eQTL_trans_eQTL	Independent	same
C7orf41	PDLIM1	rs1354034	rs1354034	trans_eQTL_trans_eQTL	modelGENE2	same
C7orf41	NLK	rs1354034	rs1354034	trans_eQTL_trans_eQTL	modelGENE2	same
C7orf41	TUBB1	rs1354034	rs1354034	trans_eQTL_trans_eQTL	Independent	same
C7orf41	MMRN1	rs1354034	rs1354034	trans_eQTL_trans_eQTL	modelGENE2	same
C7orf41	SH3TC2	rs1354034	rs1354034	trans_eQTL_trans_eQTL	modelGENE2	same
C7orf41	NFIB	rs1354034	rs1354034	trans_eQTL_trans_eQTL	modelGENE2	same
C7orf41	CDC14B	rs1354034	rs1354034	trans_eQTL_trans_eQTL	modelGENE2	same
C7orf41	EHD3	rs1354034	rs1354034	trans_eQTL_trans_eQTL	modelGENE2	same
C7orf41	CALM3	rs1354034	rs1354034	trans_eQTL_trans_eQTL	modelGENE2	same
C7orf41	ABCC4	rs1354034	rs1354034	trans_eQTL_trans_eQTL	modelGENE2	same
C7orf41	PPBP	rs1354034	rs1354034	trans_eQTL_trans_eQTL	modelGENE2	same
C7orf41	MYCT1	rs1354034	rs1354034	trans_eQTL_trans_eQTL	modelGENE2	same
C7orf41	GUCY1A3	rs1354034	rs1354034	trans_eQTL_trans_eQTL	modelGENE2	same
C7orf41	PPP1R14A	rs1354034	rs1354034	trans_eQTL_trans_eQTL	modelGENE2	same
C7orf41	TLN1	rs1354034	rs1354034	trans_eQTL_trans_eQTL	modelGENE2	same
C7orf41	TBXA2R	rs1354034	rs1354034	trans_eQTL_trans_eQTL	modelGENE2	same
C7orf41	COL6A3	rs1354034	rs1354034	trans_eQTL_trans_eQTL	modelGENE2	same
C7orf41	MEGT1	rs1354034	rs1354034	trans_eQTL_trans_eQTL	modelGENE2	same
C7orf41	SPINT2	rs1354034	rs1354034	trans_eQTL_trans_eQTL	modelGENE2	same
C7orf41	PRKAR2B	rs1354034	rs1354034	trans_eQTL_trans_eQTL	Independent	same
C7orf41	C1orf116	rs1354034	rs1354034	trans_eQTL_trans_eQTL	modelGENE2	same
C7orf41	AGPAT1	rs1354034	rs1354034	trans_eQTL_trans_eQTL	modelGENE2	same
C7orf41	C12orf39	rs1354034	rs1354034	trans_eQTL_trans_eQTL	modelGENE2	same
C7orf41	PDE5A	rs1354034	rs1354034	trans_eQTL_trans_eQTL	Independent	same
C7orf41	PEAR1	rs1354034	rs1354034	trans_eQTL_trans_eQTL	Independent	same
C7orf41	CABP5	rs1354034	rs1354034	trans_eQTL_trans_eQTL	modelGENE2	same
C7orf41	RUFY1	rs1354034	rs1354034	trans_eQTL_trans_eQTL	modelGENE2	same
C7orf41	ACVR1	rs1354034	rs1354034	trans_eQTL_trans_eQTL	modelGENE2	same
C7orf41	PGRMC1	rs1354034	rs1354034	trans_eQTL_trans_eQTL	Independent	same
C7orf41	STON2	rs1354034	rs1354034	trans_eQTL_trans_eQTL	modelGENE2	same
C7orf41	BEND2	rs1354034	rs1354034	trans_eQTL_trans_eQTL	Independent	same
C7orf41	SSX2IP	rs1354034	rs1354034	trans_eQTL_trans_eQTL	modelGENE2	same
C7orf41	PROSER2	rs1354034	rs1354034	trans_eQTL_trans_eQTL	modelGENE2	same
C7orf41	GIPC3	rs1354034	rs1354034	trans_eQTL_trans_eQTL	modelGENE2	same
C7orf41	TNNC2	rs1354034	rs1354034	trans_eQTL_trans_eQTL	modelGENE2	same
C7orf41	PITPNM2	rs1354034	rs1354034	trans_eQTL_trans_eQTL	modelGENE2	same
C7orf41	EGFL7	rs1354034	rs1354034	trans_eQTL_trans_eQTL	modelGENE2	same
C7orf41	SMOX	rs1354034	rs1354034	trans_eQTL_trans_eQTL	modelGENE2	same
C7orf41	LY6G6E	rs1354034	rs1354034	trans_eQTL_trans_eQTL	modelGENE2	same
C7orf41	SLA2	rs1354034	rs1354034	trans_eQTL_trans_eQTL	modelGENE2	same
C7orf41	FNBP1L	rs1354034	rs1354034	trans_eQTL_trans_eQTL	modelGENE2	same
C7orf41	PTPN12	rs1354034	rs1354034	trans_eQTL_trans_eQTL	modelGENE2	same
C7orf41	DNM3	rs1354034	rs1354034	trans_eQTL_trans_eQTL	modelGENE2	same
C7orf41	SRC	rs1354034	rs1354034	trans_eQTL_trans_eQTL	modelGENE2	same
C7orf41	GRAP2	rs1354034	rs1354034	trans_eQTL_trans_eQTL	Independent	same
C7orf41	ARHGEF12	rs1354034	rs1354034	trans_eQTL_trans_eQTL	Independent	same
C7orf41	EMILIN1	rs1354034	rs1354034	trans_eQTL_trans_eQTL	modelGENE2	same
C7orf41	GAS2L1	rs1354034	rs1354034	trans_eQTL_trans_eQTL	modelGENE2	same
C7orf41	ITGA2B	rs1354034	rs1354034	trans_eQTL_trans_eQTL	Independent	same
C7orf41	SDPR	rs1354034	rs1354034	trans_eQTL_trans_eQTL	Independent	same
C7orf41	ADRA2A	rs1354034	rs1354034	trans_eQTL_trans_eQTL	modelGENE2	same
C7orf41	PSD3	rs1354034	rs1354034	trans_eQTL_trans_eQTL	modelGENE2	same
C7orf41	WRB	rs1354034	rs1354034	trans_eQTL_trans_eQTL	modelGENE2	same
C7orf41	GP5	rs1354034	rs1354034	trans_eQTL_trans_eQTL	modelGENE2	same
C7orf41	RTDR1	rs1354034	rs1354034	trans_eQTL_trans_eQTL	modelGENE2	same
C7orf41	MYO1C	rs1354034	rs1354034	trans_eQTL_trans_eQTL	modelGENE2	same
C7orf41	CALD1	rs1354034	rs1354034	trans_eQTL_trans_eQTL	modelGENE2	same
C7orf41	CTNNAL1	rs1354034	rs1354034	trans_eQTL_trans_eQTL	modelGENE2	same
C7orf41	MOB3C	rs1354034	rs1354034	trans_eQTL_trans_eQTL	modelGENE2	same
C7orf41	MMP1	rs1354034	rs1354034	trans_eQTL_trans_eQTL	modelGENE2	same
C7orf41	CCDC103	rs1354034	rs1354034	trans_eQTL_trans_eQTL	modelGENE2	same
C7orf41	MAP1A	rs1354034	rs1354034	trans_eQTL_trans_eQTL	modelGENE2	same
C7orf41	FAM187A	rs1354034	rs1354034	trans_eQTL_trans_eQTL	modelGENE2	same
C7orf41	SELP	rs1354034	rs1354034	trans_eQTL_trans_eQTL	modelGENE2	same
C7orf41	CLIP2	rs1354034	rs1354034	trans_eQTL_trans_eQTL	modelGENE2	same
C7orf41	MFAP3L	rs1354034	rs1354034	trans_eQTL_trans_eQTL	modelGENE2	same
C7orf41	CCDC92	rs1354034	rs1354034	trans_eQTL_trans_eQTL	modelGENE2	same
C7orf41	FGF2	rs1354034	rs1354034	trans_eQTL_trans_eQTL	modelGENE2	same
C7orf41	GJA4	rs1354034	rs1354034	trans_eQTL_trans_eQTL	modelGENE2	same
C7orf41	ODC1	rs1354034	rs1354034	trans_eQTL_trans_eQTL	modelGENE2	same
C7orf41	PEX26	rs1354034	rs1354034	trans_eQTL_trans_eQTL	modelGENE2	same
C7orf41	CLEC2L	rs1354034	rs1354034	trans_eQTL_trans_eQTL	modelGENE2	same
C7orf41	PPT2-EGFL8	rs1354034	rs1354034	trans_eQTL_trans_eQTL	modelGENE2	same
C7orf41	RAMP3	rs1354034	rs1354034	trans_eQTL_trans_eQTL	modelGENE2	same
C7orf41	MSANTD3	rs1354034	rs1354034	trans_eQTL_trans_eQTL	modelGENE2	same
C7orf41	AQP10	rs1354034	rs1354034	trans_eQTL_trans_eQTL	modelGENE2	same
C7orf41	CYB5R3	rs1354034	rs1354034	trans_eQTL_trans_eQTL	modelGENE2	same
C7orf41	TAX1BP3	rs1354034	rs1354034	trans_eQTL_trans_eQTL	modelGENE2	same
C7orf41	SYTL4	rs1354034	rs1354034	trans_eQTL_trans_eQTL	modelGENE2	same
C7orf41	PYCR2	rs1354034	rs1354034	trans_eQTL_trans_eQTL	modelGENE2	same
C7orf41	TTC7B	rs1354034	rs1354034	trans_eQTL_trans_eQTL	modelGENE2	same
C7orf41	MAGED2	rs1354034	rs1354034	trans_eQTL_trans_eQTL	modelGENE2	same
C7orf41	FERMT3	rs1354034	rs1354034	trans_eQTL_trans_eQTL	modelGENE2	same
C7orf41	PTGES3L	rs1354034	rs1354034	trans_eQTL_trans_eQTL	modelGENE2	same
C7orf41	GRK5	rs1354034	rs1354034	trans_eQTL_trans_eQTL	modelGENE2	same
C7orf41	RAB4A	rs1354034	rs1354034	trans_eQTL_trans_eQTL	modelGENE2	same
C7orf41	NDUFAF3	rs1354034	rs1354034	trans_eQTL_trans_eQTL	modelGENE2	same
C7orf41	ILK	rs1354034	rs1354034	trans_eQTL_trans_eQTL	modelGENE2	same
C7orf41	LTBP1	rs1354034	rs1354034	trans_eQTL_trans_eQTL	modelGENE2	same
C7orf41	RP11-672A2.4	rs1354034	rs1354034	trans_eQTL_trans_eQTL	modelGENE2	same
C7orf41	RHOBTB1	rs1354034	rs1354034	trans_eQTL_trans_eQTL	modelGENE2	same
C7orf41	HDGF	rs1354034	rs1354034	trans_eQTL_trans_eQTL	modelGENE2	same
C7orf41	PTK7	rs1354034	rs1354034	trans_eQTL_trans_eQTL	modelGENE2	same
C7orf41	RAB6B	rs1354034	rs1354034	trans_eQTL_trans_eQTL	modelGENE2	same
C7orf41	SAMD14	rs1354034	rs1354034	trans_eQTL_trans_eQTL	modelGENE2	same
C7orf41	SLC24A3	rs1354034	rs1354034	trans_eQTL_trans_eQTL	modelGENE2	same
C7orf41	GNB5	rs1354034	rs1354034	trans_eQTL_trans_eQTL	modelGENE2	same
C7orf41	CD9	rs1354034	rs1354034	trans_eQTL_trans_eQTL	modelGENE2	same
C7orf41	LY6G6F	rs1354034	rs1354034	trans_eQTL_trans_eQTL	modelGENE2	same
C7orf41	PCYT1B	rs1354034	rs1354034	trans_eQTL_trans_eQTL	modelGENE2	same
C7orf41	TDRP	rs1354034	rs1354034	trans_eQTL_trans_eQTL	modelGENE2	same
C7orf41	LMNA	rs1354034	rs1354034	trans_eQTL_trans_eQTL	modelGENE2	same
C7orf41	RNF208	rs1354034	rs1354034	trans_eQTL_trans_eQTL	modelGENE2	same
C7orf41	RP11-430B1.2	rs1354034	rs1354034	trans_eQTL_trans_eQTL	modelGENE2	same
C7orf41	SMIM3	rs1354034	rs1354034	trans_eQTL_trans_eQTL	modelGENE2	same
C7orf41	RGS10	rs1354034	rs1354034	trans_eQTL_trans_eQTL	modelGENE2	same
C7orf41	PTK2	rs1354034	rs1354034	trans_eQTL_trans_eQTL	modelGENE2	same
C7orf41	AF127936.7	rs1354034	rs1354034	trans_eQTL_trans_eQTL	modelGENE2	same
C7orf41	MGAT4B	rs1354034	rs1354034	trans_eQTL_trans_eQTL	Independent	same
C7orf41	DIMT1	rs1354034	rs1354034	trans_eQTL_trans_eQTL	modelGENE2	same
C7orf41	STON1	rs1354034	rs1354034	trans_eQTL_trans_eQTL	modelGENE2	same
C7orf41	PTCRA	rs1354034	rs1354034	trans_eQTL_trans_eQTL	modelGENE2	same
C7orf41	PARVB	rs1354034	rs1354034	trans_eQTL_trans_eQTL	modelGENE2	same
C7orf41	CTTN	rs1354034	rs1354034	trans_eQTL_trans_eQTL	modelGENE2	same
C7orf41	STX1A	rs1354034	rs1354034	trans_eQTL_trans_eQTL	modelGENE2	same
C7orf41	MAP1B	rs1354034	rs1354034	trans_eQTL_trans_eQTL	modelGENE2	same
C7orf41	PLA2G12A	rs1354034	rs1354034	trans_eQTL_trans_eQTL	modelGENE2	same
C7orf41	PRTFDC1	rs1354034	rs1354034	trans_eQTL_trans_eQTL	modelGENE2	same
C7orf41	PVALB	rs1354034	rs1354034	trans_eQTL_trans_eQTL	modelGENE2	same
C7orf41	ASAP2	rs1354034	rs1354034	trans_eQTL_trans_eQTL	modelGENE2	same
C7orf41	ITGB3	rs1354034	rs1354034	trans_eQTL_trans_eQTL	Independent	same
C7orf41	DYNC1I1	rs1354034	rs1354034	trans_eQTL_trans_eQTL	modelGENE2	same
C7orf41	FN3K	rs1354034	rs1354034	trans_eQTL_trans_eQTL	modelGENE2	same
C7orf41	ANKRD9	rs1354034	rs1354034	trans_eQTL_trans_eQTL	modelGENE2	same
C7orf41	TSPAN33	rs1354034	rs1354034	trans_eQTL_trans_eQTL	modelGENE2	same
C7orf41	THBS1	rs1354034	rs1354034	trans_eQTL_trans_eQTL	modelGENE2	same
C7orf41	PARD3	rs1354034	rs1354034	trans_eQTL_trans_eQTL	modelGENE2	same
C7orf41	RP11-215G15.5	rs1354034	rs1354034	trans_eQTL_trans_eQTL	modelGENE2	same
C7orf41	RP11-879F14.2	rs1354034	rs1354034	trans_eQTL_trans_eQTL	modelGENE2	same
C7orf41	OST4	rs1354034	rs1354034	trans_eQTL_trans_eQTL	modelGENE2	same
C7orf41	LRRC32	rs1354034	rs1354034	trans_eQTL_trans_eQTL	modelGENE2	same
C7orf41	PRKAR1B	rs1354034	rs1354034	trans_eQTL_trans_eQTL	modelGENE2	same
C7orf41	LIPH	rs1354034	rs1354034	trans_eQTL_trans_eQTL	modelGENE2	same
C7orf41	TRIM58	rs1354034	rs1354034	trans_eQTL_trans_eQTL	modelGENE2	same
C7orf41	RDH11	rs1354034	rs1354034	trans_eQTL_trans_eQTL	modelGENE2	same
C7orf41	PTGS1	rs1354034	rs1354034	trans_eQTL_trans_eQTL	Independent	same
C7orf41	PDE3A	rs1354034	rs1354034	trans_eQTL_trans_eQTL	modelGENE2	same
C7orf41	GP6	rs1354034	rs1354034	trans_eQTL_trans_eQTL	modelGENE2	same
C7orf41	CPNE5	rs1354034	rs1354034	trans_eQTL_trans_eQTL	modelGENE2	same
RCN3	ALDH16A1	rs145883954	rs145883954	eQTL_eQTL	modelGENE1	same
CORO7-PAM16	PAM16	rs8061818	rs8061818	eQTL_eQTL	Independent	same
DNAJC25-GNG10	DNAJC25	rs141679712	rs141679712	eQTL_eQTL	Independent	same
DNAJC25-GNG10	GNG10	rs141679712	rs141679712	eQTL_eQTL	Independent	same
SNX5	DSTN	rs6075218	rs6075218	eQTL_eQTL	modelGENE1	same
LTBR	SCPEP1	rs149007767	rs149007767	trans_eQTL_trans_eQTL	Independent	same
LTBR	DHRS13	rs149007767	rs149007767	trans_eQTL_trans_eQTL	Independent	same
LTBR	CHI3L1	rs149007767	rs149007767	trans_eQTL_trans_eQTL	Independent	same
LTBR	CD14	rs149007767	rs149007767	trans_eQTL_trans_eQTL	Independent	same
LTBR	SCARF1	rs149007767	rs149007767	trans_eQTL_trans_eQTL	Independent	same
LTBR	IKZF1	rs149007767	rs149007767	trans_eQTL_eQTL	modelGENE1	same
LTBR	KIAA0319L	rs149007767	rs149007767	trans_eQTL_trans_eQTL	modelGENE1	same
LTBR	MYBPH	rs149007767	rs149007767	trans_eQTL_trans_eQTL	Independent	same
LTBR	MICALCL	rs149007767	rs149007767	trans_eQTL_trans_eQTL	modelGENE1	same
LTBR	ALDH2	rs149007767	rs149007767	trans_eQTL_trans_eQTL	modelGENE1	same
LTBR	GRN	rs149007767	rs149007767	trans_eQTL_trans_eQTL	Independent	same
LTBR	MICAL2	rs149007767	rs149007767	trans_eQTL_trans_eQTL	modelGENE1	same
LTBR	C19orf59	rs149007767	rs149007767	trans_eQTL_trans_eQTL	Independent	same
LTBR	HEATR5A	rs149007767	rs149007767	trans_eQTL_trans_eQTL	modelGENE1	same
LTBR	CHSY1	rs149007767	rs149007767	trans_eQTL_trans_eQTL	Independent	same
LTBR	HRH2	rs149007767	rs149007767	trans_eQTL_trans_eQTL	Independent	same
LTBR	GLRX	rs149007767	rs149007767	trans_eQTL_trans_eQTL	modelGENE1	same
ALAD	HDHD3	rs560296237	rs560296237	eQTL_eQTL	modelGENE1	same
CD68	ALOX12	rs17607	rs17607	eQTL_eQTL	modelGENE2	same
CNEP1R1	AIF1	rs149007767	rs149007767	trans_eQTL_trans_eQTL	modelGENE1	same
CNEP1R1	PLBD1	rs149007767	rs149007767	trans_eQTL_trans_eQTL	modelGENE1	same
CNEP1R1	CFP	rs149007767	rs149007767	trans_eQTL_trans_eQTL	modelGENE1	same
CNEP1R1	CCNY	rs149007767	rs149007767	trans_eQTL_trans_eQTL	modelGENE1	same
CNEP1R1	IKZF1	rs149007767	rs149007767	trans_eQTL_eQTL	modelGENE1	same
CNEP1R1	KIAA0319L	rs149007767	rs149007767	trans_eQTL_trans_eQTL	modelGENE1	same
CNEP1R1	TMBIM1	rs149007767	rs149007767	trans_eQTL_trans_eQTL	modelGENE1	same
CNEP1R1	MICALCL	rs149007767	rs149007767	trans_eQTL_trans_eQTL	modelGENE1	same
CNEP1R1	ALDH2	rs149007767	rs149007767	trans_eQTL_trans_eQTL	modelGENE1	same
CNEP1R1	THBD	rs149007767	rs149007767	trans_eQTL_trans_eQTL	modelGENE1	same
CNEP1R1	MICAL2	rs149007767	rs149007767	trans_eQTL_trans_eQTL	modelGENE1	same
CNEP1R1	HEATR5A	rs149007767	rs149007767	trans_eQTL_trans_eQTL	modelGENE1	same
CNEP1R1	HRH2	rs149007767	rs149007767	trans_eQTL_trans_eQTL	modelGENE1	same
CNEP1R1	CACNB4	rs149007767	rs149007767	trans_eQTL_trans_eQTL	modelGENE1	same
CNEP1R1	GLRX	rs149007767	rs149007767	trans_eQTL_trans_eQTL	modelGENE1	same
ZIK1	ZNF304	rs542721951;rs112997866	rs542721951;rs112997866	trans_eQTL_trans_eQTL	Independent	same
ZIK1	ZNF551	rs542721951;rs112997866	rs542721951;rs112997866	trans_eQTL_trans_eQTL	Independent	same
ZIK1	ZNF329	rs542721951;rs112997866	rs542721951;rs112997866	trans_eQTL_trans_eQTL	Independent	same
ZIK1	ZNF665	rs542721951;rs112997866	rs542721951;rs112997866	trans_eQTL_trans_eQTL	modelGENE2	same
ZIK1	ZNF134	rs542721951;rs112997866	rs542721951;rs112997866	trans_eQTL_trans_eQTL	Independent	same
ZIK1	ZNF90	rs542721951;rs112997866	rs542721951;rs112997866	trans_eQTL_trans_eQTL	modelGENE2	same
ZIK1	ZNF415	rs542721951;rs112997866	rs542721951;rs112997866	trans_eQTL_trans_eQTL	modelGENE2	same
CD37	CTC-301O7.4	rs181344	rs181344	eQTL_eQTL	Independent	same
NAMPT	CYSTM1	rs4065321	rs4065321	trans_eQTL_trans_eQTL	Independent	same
NAMPT	PROK2	rs4065321	rs4065321	trans_eQTL_trans_eQTL	Independent	same
NAMPT	ST3GAL4	rs4065321	rs4065321	trans_eQTL_trans_eQTL	Independent	same
NAMPT	ALDH1A2	rs4065321	rs4065321	trans_eQTL_trans_eQTL	Independent	same
NAMPT	ACSL1	rs4065321	rs4065321	trans_eQTL_trans_eQTL	Independent	same
NAMPT	PPP1R3B	rs4065321	rs4065321	trans_eQTL_trans_eQTL	Independent	same
NAMPT	SOCS3	rs4065321	rs4065321	trans_eQTL_trans_eQTL	Independent	same
NAMPT	AQP9	rs4065321	rs4065321	trans_eQTL_trans_eQTL	Independent	same
NAMPT	TECPR2	rs4065321	rs4065321	trans_eQTL_trans_eQTL	Independent	same
NAMPT	PYGL	rs4065321	rs4065321	trans_eQTL_trans_eQTL	Independent	same
NAMPT	LIMK2	rs4065321	rs4065321	trans_eQTL_trans_eQTL	Independent	same
METTL20	AMN1	rs145190349	rs145190349	eQTL_eQTL	Independent	same
WDR41	PDE8B	rs141467007	rs141467007	eQTL_eQTL	modelGENE1	same
HSD17B8	ITPR3	rs62405901	rs62405901	eQTL_eQTL	modelGENE1	same
AC010642.1	AC010642.1	rs148179129	rs148179129	splicing_eQTL_eQTL	modelGENE2	same
C9orf78	TOR1B	rs1831105	rs1831105	eQTL_eQTL	modelGENE1	same
FAM83G	SLC5A10	rs117660470	rs117660470	eQTL_eQTL	Independent	same
XXbac-BPG299F13.14	HCG27	rs9264584	rs9264584	eQTL_eQTL	Independent	same
NDUFB1	NDUFB1	rs112300569	rs112300569	splicing_eQTL_eQTL	modelGENE2	same
CLCN6	MTHFR	rs1023252	rs1023252	splicing_eQTL_eQTL	modelGENE2	same
CROCCP2	NBPF1	rs368109771	rs368109771	eQTL_eQTL	Independent	same
PRKAB1	RP11-768F21.1	rs138621699	rs138621699	eQTL_eQTL	modelGENE2	same
PRKAB1	PRKAB1	rs138621699	rs138621699	eQTL_splicing_eQTL	modelGENE2	same
PPM1A	FKBP8	rs1046321;rs200648389	rs1046321;rs200648389	trans_eQTL_trans_eQTL	modelGENE1	same
PPM1A	RUNDC3A	rs1046321;rs200648389	rs1046321;rs200648389	trans_eQTL_trans_eQTL	Independent	same
PPM1A	NPRL3	rs1046321;rs200648389	rs1046321;rs200648389	trans_eQTL_trans_eQTL	Independent	same
PPM1A	BAG6	rs1046321;rs200648389	rs1046321;rs200648389	trans_eQTL_trans_eQTL	Independent	same
NOL12	TRIOBP	rs4396807	rs4396807	eQTL_eQTL	Independent	same
ENSA	ARNT	rs1811698	rs1811698	eQTL_eQTL	modelGENE1	same
TPR	C1orf27	rs527764171	rs527764171	eQTL_eQTL	modelGENE1	same
PDCL	PTGS1	rs13297233	rs13297233	eQTL_eQTL	modelGENE1	same
FANCA	LDHD	rs56283750	rs56283750	eQTL_trans_eQTL	modelGENE1	same
SIGLEC5	SIGLEC14	esv3644676;esv3644677	esv3644676;esv3644677	eQTL_splicing_eQTL	modelGENE1	same
SIGLEC5	SIGLEC14	esv3644676;esv3644677	esv3644676;esv3644677	eQTL_eQTL	Independent	same
LY75	LY75-CD302	rs1397707	rs1397707	eQTL_eQTL	Independent	same
WTAP	WTAP	rs193058938	rs193058938	eQTL_splicing_eQTL	modelGENE2	same
RECQL	RECQL	rs1061627	rs1061627	splicing_eQTL_eQTL	modelGENE1	same
SERHL2	RRP7A	rs144129612	rs144129612	eQTL_eQTL	modelGENE1	same
NR1I3	TOMM40L	rs11590967	rs11590967	eQTL_eQTL	Independent	same
NR1I3	FCER1G	rs11590967	rs11590967	eQTL_eQTL	modelGENE2	same
Z83307.3	PAX6	rs12421026	rs12421026	eQTL_eQTL	Independent	same
CTAGE5	RP11-407N17.3	rs35948974	rs35948974	eQTL_eQTL	Independent	same
AC009404.2	DDX18	rs1052628	rs1052628	eQTL_eQTL	modelGENE1	same
CASP3	SERPINB6	rs77584089	rs77584089	trans_pQTL_trans_pQTL	Independent	same
CASP3	MCFD2	rs77584089	rs77584089	trans_pQTL_trans_pQTL	Independent	same
STK4	TOMM34	rs17322191	rs17322191	eQTL_eQTL	modelGENE2	same
LTF	CHIT1	rs4820994	rs4820994	trans_eQTL_trans_eQTL	Independent	same
LTF	BPI	rs4820994	rs4820994	trans_eQTL_trans_eQTL	Independent	same
LTF	MMP8	rs4820994	rs4820994	trans_eQTL_trans_eQTL	Independent	same
LTF	DEFA4	rs4820994	rs4820994	trans_eQTL_trans_eQTL	Independent	same
LTF	RNASE3	rs4820994	rs4820994	trans_eQTL_trans_eQTL	Independent	same
LTF	LCN2	rs4820994	rs4820994	trans_eQTL_trans_eQTL	Independent	same
LTF	CRISP3	rs4820994	rs4820994	trans_eQTL_trans_eQTL	Independent	same
LTF	CEACAM6	rs4820994	rs4820994	trans_eQTL_trans_eQTL	Independent	same
MPPE1	IMPA2	rs8097892	rs8097892	splicing_eQTL_eQTL	modelGENE2	same
MPPE1	MPPE1	rs8097892	rs8097892	splicing_eQTL_eQTL	modelGENE2	same
SCO2	CTA-384D8.35	rs131786	rs131786	eQTL_eQTL	modelGENE1	same
KIAA0319	TDP2	rs6979374	rs6979374	trans_eQTL_trans_eQTL	Independent	same
KIAA0319	CREB5	rs6979374	rs6979374	trans_eQTL_eQTL	Independent	same
IFI44	TNFRSF21	rs11185603	rs11185603	trans_eQTL_trans_eQTL	modelGENE1	same
IFI44	ZCCHC2	rs11185603	rs11185603	trans_eQTL_trans_eQTL	Independent	same
IFI44	HERC5	rs11185603	rs11185603	trans_eQTL_trans_eQTL	Independent	same
IFI44	TDRD7	rs11185603	rs11185603	trans_eQTL_trans_eQTL	Independent	same
IFI44	CLEC10A	rs11185603	rs11185603	trans_eQTL_trans_eQTL	modelGENE1	same
IFI44	EIF2AK2	rs11185603	rs11185603	trans_eQTL_trans_eQTL	Independent	same
IFI44	SIGLEC1	rs11185603	rs11185603	trans_eQTL_trans_eQTL	Independent	same
IFI44	RP11-439L8.4	rs11185603	rs11185603	trans_eQTL_trans_eQTL	modelGENE1	same
IFI44	ISG15	rs11185603	rs11185603	trans_eQTL_trans_eQTL	Independent	same
AZIN1	ATP6V1C1	rs150464257	rs150464257	eQTL_eQTL	modelGENE1	same
KIFC3	C6orf25	rs1354034	rs1354034	trans_eQTL_trans_eQTL	Independent	same
KIFC3	DAB2	rs1354034	rs1354034	trans_eQTL_trans_eQTL	modelGENE1	same
KIFC3	TSPAN9	rs1354034	rs1354034	trans_eQTL_trans_eQTL	Independent	same
KIFC3	NRGN	rs1354034	rs1354034	trans_eQTL_trans_eQTL	modelGENE1	same
KIFC3	CLU	rs1354034	rs1354034	trans_eQTL_trans_eQTL	modelGENE1	same
KIFC3	DENND2C	rs1354034	rs1354034	trans_eQTL_trans_eQTL	modelGENE1	same
KIFC3	TREML1	rs1354034	rs1354034	trans_eQTL_trans_eQTL	modelGENE1	same
KIFC3	TUBB1	rs1354034	rs1354034	trans_eQTL_trans_eQTL	modelGENE1	same
KIFC3	PEAR1	rs1354034	rs1354034	trans_eQTL_trans_eQTL	Independent	same
KIFC3	PGRMC1	rs1354034	rs1354034	trans_eQTL_trans_eQTL	modelGENE1	same
KIFC3	GNAZ	rs1354034	rs1354034	trans_eQTL_trans_eQTL	modelGENE1	same
KIFC3	GAS2L1	rs1354034	rs1354034	trans_eQTL_trans_eQTL	Independent	same
KIFC3	SDPR	rs1354034	rs1354034	trans_eQTL_trans_eQTL	modelGENE1	same
KIFC3	PARD3	rs1354034	rs1354034	trans_eQTL_trans_eQTL	modelGENE1	same
KIFC3	PTGS1	rs1354034	rs1354034	trans_eQTL_trans_eQTL	Independent	same
KCTD2	SLC16A5	rs12943414	rs12943414	eQTL_eQTL	modelGENE1	same
CTC-459F4.1	LINC00662	rs2159885	rs2159885	eQTL_eQTL	modelGENE1	same
LGALSL	PELI1	rs869738	rs869738	splicing_eQTL_eQTL	modelGENE1	same
X...11538	X...11880	rs4149056	rs4149056	met_QTL_met_QTL	modelGENE2	same
X...11538	X...11491	rs4149056	rs4149056	met_QTL_met_QTL	modelGENE2	same
X...11538	pregnenolone.sulfate	rs4149056	rs4149056	met_QTL_met_QTL	modelGENE2	same
X...11538	X...12063	rs4149056	rs4149056	met_QTL_met_QTL	modelGENE2	same
RNF111	SLTM	rs4775175	rs4775175	eQTL_eQTL	modelGENE2	same
RNF111	BNIP2	rs4775175	rs4775175	eQTL_eQTL	modelGENE2	same
SASH1	RTN1	rs34856868	rs34856868	trans_eQTL_trans_eQTL	modelGENE1	same
SASH1	TRIM7	rs34856868	rs34856868	trans_eQTL_trans_eQTL	modelGENE1	same
SASH1	DLEU7	rs34856868	rs34856868	trans_eQTL_trans_eQTL	modelGENE2	same
SASH1	FOLR2	rs34856868	rs34856868	trans_eQTL_trans_eQTL	modelGENE1	same
SASH1	TMEM63C	rs34856868	rs34856868	trans_eQTL_trans_eQTL	modelGENE2	same
SASH1	CYP1B1	rs34856868	rs34856868	trans_eQTL_trans_eQTL	modelGENE2	same
SASH1	C11orf82	rs34856868	rs34856868	trans_eQTL_trans_eQTL	modelGENE2	same
SASH1	ALDH1A1	rs34856868	rs34856868	trans_eQTL_trans_eQTL	modelGENE2	same
SASH1	VENTX	rs34856868	rs34856868	trans_eQTL_trans_eQTL	modelGENE1	same
SASH1	CDC42BPB	rs34856868	rs34856868	trans_eQTL_trans_eQTL	modelGENE1	same
FZD2	AIF1	rs149007767	rs149007767	trans_eQTL_trans_eQTL	modelGENE1	same
FZD2	PLBD1	rs149007767	rs149007767	trans_eQTL_trans_eQTL	modelGENE1	same
FZD2	LTB4R	rs149007767	rs149007767	trans_eQTL_trans_eQTL	modelGENE1	same
FZD2	IKZF1	rs149007767	rs149007767	trans_eQTL_eQTL	modelGENE1	same
FZD2	KIAA0319L	rs149007767	rs149007767	trans_eQTL_trans_eQTL	modelGENE1	same
FZD2	MICALCL	rs149007767	rs149007767	trans_eQTL_trans_eQTL	modelGENE1	same
FZD2	GRN	rs149007767	rs149007767	trans_eQTL_trans_eQTL	Independent	same
FZD2	THBD	rs149007767	rs149007767	trans_eQTL_trans_eQTL	modelGENE1	same
FZD2	MICAL2	rs149007767	rs149007767	trans_eQTL_trans_eQTL	modelGENE1	same
FZD2	CD209	rs149007767	rs149007767	trans_eQTL_trans_eQTL	Independent	same
FZD2	HEATR5A	rs149007767	rs149007767	trans_eQTL_trans_eQTL	modelGENE1	same
FZD2	HRH2	rs149007767	rs149007767	trans_eQTL_trans_eQTL	modelGENE1	same
FZD2	CACNB4	rs149007767	rs149007767	trans_eQTL_trans_eQTL	modelGENE1	same
FZD2	GLRX	rs149007767	rs149007767	trans_eQTL_trans_eQTL	modelGENE1	same
NPLOC4	PDE6G	rs9911460	rs9911460	splicing_eQTL_eQTL	modelGENE2	same
NPLOC4	NPLOC4	rs9911460	rs9911460	splicing_eQTL_eQTL	modelGENE2	same
RP11-13A1.1	GATA2	rs78744187	rs78744187	trans_eQTL_trans_eQTL	Independent	same
RP11-13A1.1	SLC45A3	rs78744187	rs78744187	trans_eQTL_trans_eQTL	Independent	same
RP11-13A1.1	AKAP12	rs78744187	rs78744187	trans_eQTL_trans_eQTL	Independent	same
RP11-13A1.1	CPA3	rs78744187	rs78744187	trans_eQTL_trans_eQTL	Independent	same
RP11-13A1.1	KIT	rs78744187	rs78744187	trans_eQTL_trans_pQTL	modelGENE1	same
EPPK1	GSDMD	rs143485250	rs143485250	eQTL_eQTL	modelGENE2	same
TRIM61	FAM218A	rs74651789	rs74651789	eQTL_eQTL	modelGENE2	same
ICAM3	ZGLP1	rs2304240	rs2304240	eQTL_eQTL	modelGENE2	same
ICAM3	FDX1L	rs2304240	rs2304240	eQTL_eQTL	modelGENE2	same
SPARC	MCUR1	rs1354034	rs1354034	trans_eQTL_trans_eQTL	modelGENE2	same
SPARC	SDC4	rs1354034	rs1354034	trans_eQTL_trans_eQTL	modelGENE2	same
SPARC	PTPRF	rs1354034	rs1354034	trans_eQTL_trans_eQTL	modelGENE2	same
SPARC	TPM1	rs1354034	rs1354034	trans_eQTL_trans_eQTL	modelGENE2	same
SPARC	CDKN2D	rs1354034	rs1354034	trans_eQTL_trans_eQTL	modelGENE2	same
SPARC	LRP12	rs1354034	rs1354034	trans_eQTL_trans_eQTL	modelGENE2	same
SPARC	ELOVL7	rs1354034	rs1354034	trans_eQTL_trans_eQTL	Independent	same
SPARC	VIL1	rs1354034	rs1354034	trans_eQTL_trans_eQTL	modelGENE2	same
SPARC	C6orf25	rs1354034	rs1354034	trans_eQTL_trans_eQTL	Independent	same
SPARC	PLXNB3	rs1354034	rs1354034	trans_eQTL_trans_eQTL	modelGENE2	same
SPARC	ABCC3	rs1354034	rs1354034	trans_eQTL_trans_eQTL	Independent	same
SPARC	RP11-387H17.4	rs1354034	rs1354034	trans_eQTL_trans_eQTL	modelGENE2	same
SPARC	GSTO1	rs1354034	rs1354034	trans_eQTL_trans_eQTL	modelGENE2	same
SPARC	CAPN1	rs1354034	rs1354034	trans_eQTL_trans_eQTL	modelGENE2	same
SPARC	HRASLS	rs1354034	rs1354034	trans_eQTL_trans_eQTL	modelGENE2	same
SPARC	YWHAH	rs1354034	rs1354034	trans_eQTL_trans_eQTL	modelGENE2	same
SPARC	RNF11	rs1354034	rs1354034	trans_eQTL_trans_eQTL	modelGENE2	same
SPARC	MPL	rs1354034	rs1354034	trans_eQTL_trans_eQTL	modelGENE2	same
SPARC	IGFBP2	rs1354034	rs1354034	trans_eQTL_trans_eQTL	modelGENE2	same
SPARC	SEPT5	rs1354034	rs1354034	trans_eQTL_trans_eQTL	Independent	same
SPARC	EXOC3L2	rs1354034	rs1354034	trans_eQTL_trans_eQTL	modelGENE2	same
SPARC	CLDN5	rs1354034	rs1354034	trans_eQTL_trans_eQTL	modelGENE2	same
SPARC	RAB27B	rs1354034	rs1354034	trans_eQTL_trans_eQTL	Independent	same
SPARC	LAMTOR1	rs1354034	rs1354034	trans_eQTL_trans_eQTL	modelGENE2	same
SPARC	RP11-265O12.1	rs1354034	rs1354034	trans_eQTL_trans_eQTL	modelGENE2	same
SPARC	SHROOM4	rs1354034	rs1354034	trans_eQTL_trans_eQTL	modelGENE2	same
SPARC	NCK2	rs1354034	rs1354034	trans_eQTL_trans_eQTL	modelGENE2	same
SPARC	ARMC3	rs1354034	rs1354034	trans_eQTL_trans_eQTL	modelGENE2	same
SPARC	PTPRN	rs1354034	rs1354034	trans_eQTL_trans_eQTL	modelGENE2	same
SPARC	PRKG1	rs1354034	rs1354034	trans_eQTL_trans_eQTL	modelGENE2	same
SPARC	ITGA2	rs1354034	rs1354034	trans_eQTL_trans_eQTL	modelGENE2	same
SPARC	ST3GAL3	rs1354034	rs1354034	trans_eQTL_trans_eQTL	Independent	same
SPARC	MAOB	rs1354034	rs1354034	trans_eQTL_trans_eQTL	modelGENE2	same
SPARC	TGFB1I1	rs1354034	rs1354034	trans_eQTL_trans_eQTL	Independent	same
SPARC	C15orf26	rs1354034	rs1354034	trans_eQTL_trans_eQTL	modelGENE2	same
SPARC	WASF3	rs1354034	rs1354034	trans_eQTL_trans_eQTL	Independent	same
SPARC	SERPINE1	rs1354034	rs1354034	trans_eQTL_trans_eQTL	modelGENE2	same
SPARC	UBL4A	rs1354034	rs1354034	trans_eQTL_trans_eQTL	modelGENE2	same
SPARC	STRIP2	rs1354034	rs1354034	trans_eQTL_trans_eQTL	modelGENE2	same
SPARC	CDIP1	rs1354034	rs1354034	trans_eQTL_trans_eQTL	modelGENE2	same
SPARC	FAM212A	rs1354034	rs1354034	trans_eQTL_trans_eQTL	modelGENE2	same
SPARC	AC147651.3	rs1354034	rs1354034	trans_eQTL_trans_eQTL	modelGENE2	same
SPARC	SEPT4	rs1354034	rs1354034	trans_eQTL_trans_eQTL	modelGENE2	same
SPARC	VWF	rs1354034	rs1354034	trans_eQTL_trans_eQTL	modelGENE2	same
SPARC	XPNPEP1	rs1354034	rs1354034	trans_eQTL_trans_eQTL	modelGENE2	same
SPARC	GP1BA	rs1354034	rs1354034	trans_eQTL_trans_eQTL	modelGENE2	same
SPARC	SCFD2	rs1354034	rs1354034	trans_eQTL_trans_eQTL	modelGENE2	same
SPARC	RBPMS2	rs1354034	rs1354034	trans_eQTL_trans_eQTL	modelGENE2	same
SPARC	TUBA4A	rs1354034	rs1354034	trans_eQTL_trans_eQTL	modelGENE2	same
SPARC	HIST1H2BF	rs1354034	rs1354034	trans_eQTL_trans_eQTL	modelGENE2	same
SPARC	RSU1	rs1354034	rs1354034	trans_eQTL_trans_eQTL	modelGENE2	same
SPARC	CTB-102L5.4	rs1354034	rs1354034	trans_eQTL_trans_eQTL	modelGENE2	same
SPARC	CXCL5	rs1354034	rs1354034	trans_eQTL_trans_eQTL	Independent	same
SPARC	CHRNA2	rs1354034	rs1354034	trans_eQTL_trans_eQTL	modelGENE2	same
SPARC	EIF2AK1	rs1354034	rs1354034	trans_eQTL_trans_eQTL	Independent	same
SPARC	NCKAP1	rs1354034	rs1354034	trans_eQTL_trans_eQTL	modelGENE2	same
SPARC	PDGFA	rs1354034	rs1354034	trans_eQTL_trans_eQTL	modelGENE2	same
SPARC	CTSA	rs1354034	rs1354034	trans_eQTL_trans_eQTL	Independent	same
SPARC	MALSU1	rs1354034	rs1354034	trans_eQTL_trans_eQTL	modelGENE2	same
SPARC	NRGN	rs1354034	rs1354034	trans_eQTL_trans_eQTL	Independent	same
SPARC	HIST1H2BO	rs1354034	rs1354034	trans_eQTL_trans_eQTL	modelGENE2	same
SPARC	COL4A2	rs1354034	rs1354034	trans_eQTL_trans_eQTL	modelGENE2	same
SPARC	ZCCHC17	rs1354034	rs1354034	trans_eQTL_trans_eQTL	modelGENE2	same
SPARC	PCSK6	rs1354034	rs1354034	trans_eQTL_trans_eQTL	Independent	same
SPARC	ARHGAP18	rs1354034	rs1354034	trans_eQTL_trans_eQTL	modelGENE2	same
SPARC	SCN1B	rs1354034	rs1354034	trans_eQTL_trans_eQTL	modelGENE2	same
SPARC	DNM1	rs1354034	rs1354034	trans_eQTL_trans_eQTL	modelGENE2	same
SPARC	SEC14L5	rs1354034	rs1354034	trans_eQTL_trans_eQTL	modelGENE2	same
SPARC	CLU	rs1354034	rs1354034	trans_eQTL_trans_eQTL	Independent	same
SPARC	ARHGAP6	rs1354034	rs1354034	trans_eQTL_trans_eQTL	modelGENE2	same
SPARC	AL022344.7	rs1354034	rs1354034	trans_eQTL_trans_eQTL	modelGENE2	same
SPARC	EGF	rs1354034	rs1354034	trans_eQTL_trans_eQTL	Independent	same
SPARC	HOMER2	rs1354034	rs1354034	trans_eQTL_trans_eQTL	modelGENE2	same
SPARC	ADCY6	rs1354034	rs1354034	trans_eQTL_trans_eQTL	modelGENE2	same
SPARC	ITGB3	rs1354034	rs1354034	trans_eQTL_trans_eQTL	Independent	same
SPARC	F13A1	rs1354034	rs1354034	trans_eQTL_trans_eQTL	Independent	same
SPARC	RGS6	rs1354034	rs1354034	trans_eQTL_trans_eQTL	modelGENE2	same
SPARC	ANO2	rs1354034	rs1354034	trans_eQTL_trans_eQTL	modelGENE2	same
SPARC	FRMD4B	rs1354034	rs1354034	trans_eQTL_trans_eQTL	modelGENE2	same
SPARC	SLC8A3	rs1354034	rs1354034	trans_eQTL_trans_eQTL	modelGENE2	same
SPARC	AIG1	rs1354034	rs1354034	trans_eQTL_trans_eQTL	modelGENE2	same
SPARC	F2RL3	rs1354034	rs1354034	trans_eQTL_trans_eQTL	modelGENE2	same
SPARC	SLC37A1	rs1354034	rs1354034	trans_eQTL_trans_eQTL	modelGENE2	same
SPARC	FSTL1	rs1354034	rs1354034	trans_eQTL_trans_eQTL	Independent	same
SPARC	SRPK3	rs1354034	rs1354034	trans_eQTL_trans_eQTL	modelGENE2	same
SPARC	ETFA	rs1354034	rs1354034	trans_eQTL_trans_eQTL	modelGENE2	same
SPARC	TREML1	rs1354034	rs1354034	trans_eQTL_trans_eQTL	Independent	same
SPARC	TMSB4X	rs1354034	rs1354034	trans_eQTL_trans_eQTL	modelGENE2	same
SPARC	ABLIM3	rs1354034	rs1354034	trans_eQTL_trans_eQTL	Independent	same
SPARC	NLK	rs1354034	rs1354034	trans_eQTL_trans_eQTL	modelGENE2	same
SPARC	TUBB1	rs1354034	rs1354034	trans_eQTL_trans_eQTL	modelGENE1	same
SPARC	SH3TC2	rs1354034	rs1354034	trans_eQTL_trans_eQTL	modelGENE2	same
SPARC	NFIB	rs1354034	rs1354034	trans_eQTL_trans_eQTL	modelGENE2	same
SPARC	CDC14B	rs1354034	rs1354034	trans_eQTL_trans_eQTL	modelGENE2	same
SPARC	EHD3	rs1354034	rs1354034	trans_eQTL_trans_eQTL	Independent	same
SPARC	CALM3	rs1354034	rs1354034	trans_eQTL_trans_eQTL	modelGENE2	same
SPARC	PPBP	rs1354034	rs1354034	trans_eQTL_trans_eQTL	Independent	same
SPARC	GUCY1A3	rs1354034	rs1354034	trans_eQTL_trans_eQTL	modelGENE2	same
SPARC	PPP1R14A	rs1354034	rs1354034	trans_eQTL_trans_eQTL	modelGENE2	same
SPARC	TBXA2R	rs1354034	rs1354034	trans_eQTL_trans_eQTL	modelGENE2	same
SPARC	VSIG2	rs1354034	rs1354034	trans_eQTL_trans_eQTL	Independent	same
SPARC	MEGT1	rs1354034	rs1354034	trans_eQTL_trans_eQTL	Independent	same
SPARC	PRKAR2B	rs1354034	rs1354034	trans_eQTL_trans_eQTL	modelGENE2	same
SPARC	AGPAT1	rs1354034	rs1354034	trans_eQTL_trans_eQTL	modelGENE2	same
SPARC	C12orf39	rs1354034	rs1354034	trans_eQTL_trans_eQTL	Independent	same
SPARC	ITGB5	rs1354034	rs1354034	trans_eQTL_trans_eQTL	Independent	same
SPARC	PEAR1	rs1354034	rs1354034	trans_eQTL_trans_eQTL	Independent	same
SPARC	RUFY1	rs1354034	rs1354034	trans_eQTL_trans_eQTL	modelGENE2	same
SPARC	GNG11	rs1354034	rs1354034	trans_eQTL_trans_eQTL	modelGENE2	same
SPARC	PGRMC1	rs1354034	rs1354034	trans_eQTL_trans_eQTL	Independent	same
SPARC	BEND2	rs1354034	rs1354034	trans_eQTL_trans_eQTL	Independent	same
SPARC	SSX2IP	rs1354034	rs1354034	trans_eQTL_trans_eQTL	modelGENE2	same
SPARC	TNNC2	rs1354034	rs1354034	trans_eQTL_trans_eQTL	modelGENE2	same
SPARC	PITPNM2	rs1354034	rs1354034	trans_eQTL_trans_eQTL	modelGENE2	same
SPARC	PTPN12	rs1354034	rs1354034	trans_eQTL_trans_eQTL	modelGENE2	same
SPARC	SRC	rs1354034	rs1354034	trans_eQTL_trans_eQTL	modelGENE2	same
SPARC	ARHGEF12	rs1354034	rs1354034	trans_eQTL_trans_eQTL	Independent	same
SPARC	GNAZ	rs1354034	rs1354034	trans_eQTL_trans_eQTL	modelGENE1	same
SPARC	GAS2L1	rs1354034	rs1354034	trans_eQTL_trans_eQTL	Independent	same
SPARC	ITGA2B	rs1354034	rs1354034	trans_eQTL_trans_eQTL	Independent	same
SPARC	SDPR	rs1354034	rs1354034	trans_eQTL_trans_eQTL	modelGENE1	same
SPARC	WRB	rs1354034	rs1354034	trans_eQTL_trans_eQTL	modelGENE2	same
SPARC	GP5	rs1354034	rs1354034	trans_eQTL_trans_eQTL	modelGENE2	same
SPARC	RTDR1	rs1354034	rs1354034	trans_eQTL_trans_eQTL	modelGENE2	same
SPARC	MYO1C	rs1354034	rs1354034	trans_eQTL_trans_eQTL	modelGENE2	same
SPARC	CALD1	rs1354034	rs1354034	trans_eQTL_trans_eQTL	modelGENE2	same
SPARC	MOB3C	rs1354034	rs1354034	trans_eQTL_trans_eQTL	modelGENE2	same
SPARC	CCDC103	rs1354034	rs1354034	trans_eQTL_trans_eQTL	modelGENE2	same
SPARC	MAP1A	rs1354034	rs1354034	trans_eQTL_trans_eQTL	modelGENE2	same
SPARC	FAM187A	rs1354034	rs1354034	trans_eQTL_trans_eQTL	modelGENE2	same
SPARC	SELP	rs1354034	rs1354034	trans_eQTL_trans_eQTL	Independent	same
SPARC	MFAP3L	rs1354034	rs1354034	trans_eQTL_trans_eQTL	Independent	same
SPARC	FGF2	rs1354034	rs1354034	trans_eQTL_trans_eQTL	modelGENE2	same
SPARC	CRAT	rs1354034	rs1354034	trans_eQTL_trans_eQTL	modelGENE2	same
SPARC	ODC1	rs1354034	rs1354034	trans_eQTL_trans_eQTL	modelGENE2	same
SPARC	PEX26	rs1354034	rs1354034	trans_eQTL_trans_eQTL	modelGENE2	same
SPARC	COL10A1	rs1354034	rs1354034	trans_eQTL_trans_eQTL	Independent	same
SPARC	PPT2-EGFL8	rs1354034	rs1354034	trans_eQTL_trans_eQTL	modelGENE2	same
SPARC	RAMP3	rs1354034	rs1354034	trans_eQTL_trans_eQTL	modelGENE2	same
SPARC	CYB5R3	rs1354034	rs1354034	trans_eQTL_trans_eQTL	Independent	same
SPARC	TAX1BP3	rs1354034	rs1354034	trans_eQTL_trans_eQTL	modelGENE2	same
SPARC	SYTL4	rs1354034	rs1354034	trans_eQTL_trans_eQTL	modelGENE2	same
SPARC	MYL9	rs1354034	rs1354034	trans_eQTL_trans_eQTL	Independent	same
SPARC	PYCR2	rs1354034	rs1354034	trans_eQTL_trans_eQTL	modelGENE2	same
SPARC	TTC7B	rs1354034	rs1354034	trans_eQTL_trans_eQTL	modelGENE2	same
SPARC	MAGED2	rs1354034	rs1354034	trans_eQTL_trans_eQTL	modelGENE2	same
SPARC	PF4	rs1354034	rs1354034	trans_eQTL_trans_eQTL	Independent	same
SPARC	FERMT3	rs1354034	rs1354034	trans_eQTL_trans_eQTL	modelGENE2	same
SPARC	PTGES3L	rs1354034	rs1354034	trans_eQTL_trans_eQTL	modelGENE2	same
SPARC	GRK5	rs1354034	rs1354034	trans_eQTL_trans_eQTL	modelGENE2	same
SPARC	RAB4A	rs1354034	rs1354034	trans_eQTL_trans_eQTL	modelGENE2	same
SPARC	NDUFAF3	rs1354034	rs1354034	trans_eQTL_trans_eQTL	Independent	same
SPARC	ILK	rs1354034	rs1354034	trans_eQTL_trans_eQTL	modelGENE2	same
SPARC	LTBP1	rs1354034	rs1354034	trans_eQTL_trans_eQTL	Independent	same
SPARC	RP11-672A2.4	rs1354034	rs1354034	trans_eQTL_trans_eQTL	Independent	same
SPARC	HDGF	rs1354034	rs1354034	trans_eQTL_trans_eQTL	modelGENE2	same
SPARC	PTK7	rs1354034	rs1354034	trans_eQTL_trans_eQTL	modelGENE2	same
SPARC	RAB6B	rs1354034	rs1354034	trans_eQTL_trans_eQTL	modelGENE2	same
SPARC	SAMD14	rs1354034	rs1354034	trans_eQTL_trans_eQTL	Independent	same
SPARC	SLC24A3	rs1354034	rs1354034	trans_eQTL_trans_eQTL	modelGENE2	same
SPARC	GNB5	rs1354034	rs1354034	trans_eQTL_trans_eQTL	modelGENE2	same
SPARC	CD9	rs1354034	rs1354034	trans_eQTL_trans_eQTL	modelGENE2	same
SPARC	LY6G6F	rs1354034	rs1354034	trans_eQTL_trans_eQTL	Independent	same
SPARC	TDRP	rs1354034	rs1354034	trans_eQTL_trans_eQTL	Independent	same
SPARC	LMNA	rs1354034	rs1354034	trans_eQTL_trans_eQTL	modelGENE2	same
SPARC	RP11-430B1.2	rs1354034	rs1354034	trans_eQTL_trans_eQTL	modelGENE2	same
SPARC	PTK2	rs1354034	rs1354034	trans_eQTL_trans_eQTL	modelGENE2	same
SPARC	TNFSF4	rs1354034	rs1354034	trans_eQTL_trans_eQTL	modelGENE2	same
SPARC	MGAT4B	rs1354034	rs1354034	trans_eQTL_trans_eQTL	Independent	same
SPARC	DIMT1	rs1354034	rs1354034	trans_eQTL_trans_eQTL	modelGENE2	same
SPARC	STON1	rs1354034	rs1354034	trans_eQTL_trans_eQTL	modelGENE2	same
SPARC	STX1A	rs1354034	rs1354034	trans_eQTL_trans_eQTL	modelGENE2	same
SPARC	MAP1B	rs1354034	rs1354034	trans_eQTL_trans_eQTL	modelGENE2	same
SPARC	PRTFDC1	rs1354034	rs1354034	trans_eQTL_trans_eQTL	modelGENE2	same
SPARC	PVALB	rs1354034	rs1354034	trans_eQTL_trans_eQTL	modelGENE2	same
SPARC	ITGB3	rs1354034	rs1354034	trans_eQTL_trans_eQTL	Independent	same
SPARC	DYNC1I1	rs1354034	rs1354034	trans_eQTL_trans_eQTL	modelGENE2	same
SPARC	FN3K	rs1354034	rs1354034	trans_eQTL_trans_eQTL	modelGENE2	same
SPARC	TSPAN33	rs1354034	rs1354034	trans_eQTL_trans_eQTL	modelGENE2	same
SPARC	RP11-215G15.5	rs1354034	rs1354034	trans_eQTL_trans_eQTL	modelGENE2	same
SPARC	RP11-879F14.2	rs1354034	rs1354034	trans_eQTL_trans_eQTL	modelGENE2	same
SPARC	LRRC32	rs1354034	rs1354034	trans_eQTL_trans_eQTL	modelGENE2	same
SPARC	PTGS1	rs1354034	rs1354034	trans_eQTL_trans_eQTL	Independent	same
SPARC	CPNE5	rs1354034	rs1354034	trans_eQTL_trans_eQTL	modelGENE2	same
MCUR1	C6orf25	rs1354034	rs1354034	trans_eQTL_trans_eQTL	modelGENE1	same
MCUR1	NEXN	rs1354034	rs1354034	trans_eQTL_trans_eQTL	modelGENE1	same
MCUR1	RNF11	rs1354034	rs1354034	trans_eQTL_trans_eQTL	Independent	same
MCUR1	SEPT5	rs1354034	rs1354034	trans_eQTL_trans_eQTL	modelGENE1	same
MCUR1	C1orf198	rs1354034	rs1354034	trans_eQTL_trans_eQTL	Independent	same
MCUR1	DAB2	rs1354034	rs1354034	trans_eQTL_trans_eQTL	modelGENE1	same
MCUR1	WASF3	rs1354034	rs1354034	trans_eQTL_trans_eQTL	Independent	same
MCUR1	ANO6	rs1354034	rs1354034	trans_eQTL_trans_eQTL	Independent	same
MCUR1	NRGN	rs1354034	rs1354034	trans_eQTL_trans_eQTL	modelGENE1	same
MCUR1	CLU	rs1354034	rs1354034	trans_eQTL_trans_eQTL	modelGENE1	same
MCUR1	ITGB3	rs1354034	rs1354034	trans_eQTL_trans_eQTL	Independent	same
MCUR1	DENND2C	rs1354034	rs1354034	trans_eQTL_trans_eQTL	modelGENE1	same
MCUR1	TREML1	rs1354034	rs1354034	trans_eQTL_trans_eQTL	modelGENE1	same
MCUR1	TUBB1	rs1354034	rs1354034	trans_eQTL_trans_eQTL	modelGENE1	same
MCUR1	SH3TC2	rs1354034	rs1354034	trans_eQTL_trans_eQTL	Independent	same
MCUR1	PPBP	rs1354034	rs1354034	trans_eQTL_trans_eQTL	Independent	same
MCUR1	PRKAR2B	rs1354034	rs1354034	trans_eQTL_trans_eQTL	Independent	same
MCUR1	ITGB5	rs1354034	rs1354034	trans_eQTL_trans_eQTL	modelGENE1	same
MCUR1	PGRMC1	rs1354034	rs1354034	trans_eQTL_trans_eQTL	modelGENE1	same
MCUR1	BEND2	rs1354034	rs1354034	trans_eQTL_trans_eQTL	Independent	same
MCUR1	GNAZ	rs1354034	rs1354034	trans_eQTL_trans_eQTL	modelGENE1	same
MCUR1	ITGA2B	rs1354034	rs1354034	trans_eQTL_trans_eQTL	modelGENE1	same
MCUR1	SDPR	rs1354034	rs1354034	trans_eQTL_trans_eQTL	modelGENE1	same
MCUR1	CALD1	rs1354034	rs1354034	trans_eQTL_trans_eQTL	Independent	same
MCUR1	ATP5E	rs1354034	rs1354034	trans_eQTL_trans_eQTL	modelGENE1	same
MCUR1	SMIM3	rs1354034	rs1354034	trans_eQTL_trans_eQTL	modelGENE1	same
MCUR1	CTTN	rs1354034	rs1354034	trans_eQTL_trans_eQTL	modelGENE1	same
MCUR1	ITGB3	rs1354034	rs1354034	trans_eQTL_trans_eQTL	Independent	same
MCUR1	PARD3	rs1354034	rs1354034	trans_eQTL_trans_eQTL	modelGENE1	same
MCUR1	OST4	rs1354034	rs1354034	trans_eQTL_trans_eQTL	Independent	same
MCUR1	PTGS1	rs1354034	rs1354034	trans_eQTL_trans_eQTL	Independent	same
SDC4	TRIM40	rs1354034	rs1354034	trans_eQTL_trans_eQTL	Independent	same
SDC4	C6orf25	rs1354034	rs1354034	trans_eQTL_trans_eQTL	modelGENE1	same
SDC4	SEPT5	rs1354034	rs1354034	trans_eQTL_trans_eQTL	modelGENE1	same
SDC4	DAB2	rs1354034	rs1354034	trans_eQTL_trans_eQTL	modelGENE1	same
SDC4	GP1BA	rs1354034	rs1354034	trans_eQTL_trans_eQTL	Independent	same
SDC4	NRGN	rs1354034	rs1354034	trans_eQTL_trans_eQTL	modelGENE1	same
SDC4	CLU	rs1354034	rs1354034	trans_eQTL_trans_eQTL	modelGENE1	same
SDC4	DENND2C	rs1354034	rs1354034	trans_eQTL_trans_eQTL	modelGENE1	same
SDC4	TREML1	rs1354034	rs1354034	trans_eQTL_trans_eQTL	modelGENE1	same
SDC4	TUBB1	rs1354034	rs1354034	trans_eQTL_trans_eQTL	modelGENE1	same
SDC4	MMRN1	rs1354034	rs1354034	trans_eQTL_trans_eQTL	Independent	same
SDC4	PPBP	rs1354034	rs1354034	trans_eQTL_trans_eQTL	Independent	same
SDC4	MYCT1	rs1354034	rs1354034	trans_eQTL_trans_eQTL	Independent	same
SDC4	ITGB5	rs1354034	rs1354034	trans_eQTL_trans_eQTL	modelGENE1	same
SDC4	PGRMC1	rs1354034	rs1354034	trans_eQTL_trans_eQTL	modelGENE1	same
SDC4	GNAZ	rs1354034	rs1354034	trans_eQTL_trans_eQTL	modelGENE1	same
SDC4	ITGA2B	rs1354034	rs1354034	trans_eQTL_trans_eQTL	modelGENE1	same
SDC4	SDPR	rs1354034	rs1354034	trans_eQTL_trans_eQTL	modelGENE1	same
SDC4	PF4	rs1354034	rs1354034	trans_eQTL_trans_eQTL	Independent	same
SDC4	LTBP1	rs1354034	rs1354034	trans_eQTL_trans_eQTL	Independent	same
SDC4	ATP5E	rs1354034	rs1354034	trans_eQTL_trans_eQTL	modelGENE1	same
SDC4	SMIM3	rs1354034	rs1354034	trans_eQTL_trans_eQTL	modelGENE1	same
SDC4	TNFSF4	rs1354034	rs1354034	trans_eQTL_trans_eQTL	Independent	same
SDC4	PARVB	rs1354034	rs1354034	trans_eQTL_trans_eQTL	Independent	same
SDC4	PARD3	rs1354034	rs1354034	trans_eQTL_trans_eQTL	modelGENE1	same
SDC4	PDE3A	rs1354034	rs1354034	trans_eQTL_trans_eQTL	Independent	same
TGM3	VAV1	rs75949649	rs75949649	trans_eQTL_trans_eQTL	modelGENE1	same
SURF6	MED22	rs886089	rs886089	eQTL_eQTL	modelGENE2	same
NUP37	CCDC53	rs72118503	rs72118503	eQTL_eQTL	modelGENE1	same
CROCCP2	NBPF1	rs35956886	rs35956886	eQTL_eQTL	Independent	same
PCSK6	PTGS1	rs16971241	rs16971241	trans_eQTL_trans_eQTL	Independent	same
C10orf10	RASSF4	rs55739491	rs55739491	eQTL_eQTL	Independent	same
KHNYN	SDR39U1	rs10146759	rs10146759	eQTL_eQTL	modelGENE2	same
PRMT1	PRMT1	rs538273502;rs551785964	rs538273502;rs551785964	splicing_eQTL_eQTL	Independent	same
IRGQ	L34079.2	rs3213245	rs3213245	eQTL_splicing_eQTL	modelGENE2	same
IRGQ	XRCC1	rs3213245	rs3213245	eQTL_splicing_eQTL	modelGENE2	same
DHRS4	DHRS4L2	esv3633795;esv3633796	esv3633795;esv3633796	eQTL_eQTL	modelGENE1	same
MRPS5	ZNF514	rs11686534	rs11686534	eQTL_eQTL	modelGENE1	same
LILRA4	CRYM	rs876038	rs876038	trans_eQTL_trans_eQTL	modelGENE2	same
LILRA4	PTPRS	rs876038	rs876038	trans_eQTL_trans_eQTL	Independent	same
LILRA4	NAT8L	rs876038	rs876038	trans_eQTL_trans_eQTL	Independent	same
LILRA4	LINC00996	rs876038	rs876038	trans_eQTL_trans_eQTL	modelGENE2	same
VEPH1	SEPT5	rs1354034	rs1354034	trans_eQTL_trans_eQTL	modelGENE1	same
VEPH1	C19orf33	rs1354034	rs1354034	trans_eQTL_trans_eQTL	Independent	same
VEPH1	DAB2	rs1354034	rs1354034	trans_eQTL_trans_eQTL	modelGENE1	same
VEPH1	C15orf26	rs1354034	rs1354034	trans_eQTL_trans_eQTL	Independent	same
VEPH1	NRGN	rs1354034	rs1354034	trans_eQTL_trans_eQTL	modelGENE1	same
VEPH1	CLU	rs1354034	rs1354034	trans_eQTL_trans_eQTL	modelGENE1	same
VEPH1	TRAPPC3L	rs1354034	rs1354034	trans_eQTL_trans_eQTL	Independent	same
VEPH1	DENND2C	rs1354034	rs1354034	trans_eQTL_trans_eQTL	modelGENE1	same
VEPH1	TREML1	rs1354034	rs1354034	trans_eQTL_trans_eQTL	modelGENE1	same
VEPH1	TUBB1	rs1354034	rs1354034	trans_eQTL_trans_eQTL	modelGENE1	same
VEPH1	PRKAR2B	rs1354034	rs1354034	trans_eQTL_trans_eQTL	Independent	same
VEPH1	ITGB5	rs1354034	rs1354034	trans_eQTL_trans_eQTL	modelGENE1	same
VEPH1	GNG11	rs1354034	rs1354034	trans_eQTL_trans_eQTL	Independent	same
VEPH1	PGRMC1	rs1354034	rs1354034	trans_eQTL_trans_eQTL	modelGENE1	same
VEPH1	BEND2	rs1354034	rs1354034	trans_eQTL_trans_eQTL	Independent	same
VEPH1	GNAZ	rs1354034	rs1354034	trans_eQTL_trans_eQTL	modelGENE1	same
VEPH1	ITGA2B	rs1354034	rs1354034	trans_eQTL_trans_eQTL	modelGENE1	same
VEPH1	SDPR	rs1354034	rs1354034	trans_eQTL_trans_eQTL	modelGENE1	same
VEPH1	MFAP3L	rs1354034	rs1354034	trans_eQTL_trans_eQTL	Independent	same
VEPH1	MYL9	rs1354034	rs1354034	trans_eQTL_trans_eQTL	Independent	same
VEPH1	PF4	rs1354034	rs1354034	trans_eQTL_trans_eQTL	Independent	same
VEPH1	ATP5E	rs1354034	rs1354034	trans_eQTL_trans_eQTL	modelGENE1	same
VEPH1	RP11-879F14.2	rs1354034	rs1354034	trans_eQTL_trans_eQTL	Independent	same
VEPH1	OST4	rs1354034	rs1354034	trans_eQTL_trans_eQTL	Independent	same
TUB	RIC3	rs111285223	rs111285223	eQTL_eQTL	Independent	same
AHCYL2	TSPAN33	rs12667978	rs12667978	eQTL_eQTL	modelGENE1	same
ZNF347	ZNF28	rs57548937	rs57548937	eQTL_eQTL	modelGENE1	same
EHBP1L1	EHBP1L1	rs10160596	rs10160596	eQTL_splicing_eQTL	modelGENE1	same
FAM149A	SORBS2	rs7663027	rs7663027	eQTL_eQTL	modelGENE1	same
CTD-2540L5.5	TTC9	rs141219500	rs141219500	eQTL_eQTL	modelGENE1	same
CTD-2540L5.5	MED6	rs141219500	rs141219500	eQTL_eQTL	Independent	same
DIP2A	PCNT	rs9306156	rs9306156	eQTL_eQTL	modelGENE2	same
CEP85	UBXN11	rs534638532	rs534638532	eQTL_eQTL	modelGENE2	same
PTPRF	CMTM5	rs1354034	rs1354034	trans_eQTL_trans_eQTL	Independent	same
PTPRF	C6orf25	rs1354034	rs1354034	trans_eQTL_trans_eQTL	modelGENE1	same
PTPRF	NEXN	rs1354034	rs1354034	trans_eQTL_trans_eQTL	modelGENE1	same
PTPRF	SEPT5	rs1354034	rs1354034	trans_eQTL_trans_eQTL	modelGENE1	same
PTPRF	RAB27B	rs1354034	rs1354034	trans_eQTL_trans_eQTL	modelGENE1	same
PTPRF	DAB2	rs1354034	rs1354034	trans_eQTL_trans_eQTL	modelGENE1	same
PTPRF	TAL1	rs1354034	rs1354034	trans_eQTL_trans_eQTL	Independent	same
PTPRF	NRGN	rs1354034	rs1354034	trans_eQTL_trans_eQTL	modelGENE1	same
PTPRF	SEC14L5	rs1354034	rs1354034	trans_eQTL_trans_eQTL	Independent	same
PTPRF	CLU	rs1354034	rs1354034	trans_eQTL_trans_eQTL	modelGENE1	same
PTPRF	DENND2C	rs1354034	rs1354034	trans_eQTL_trans_eQTL	modelGENE1	same
PTPRF	NT5M	rs1354034	rs1354034	trans_eQTL_trans_eQTL	modelGENE1	same
PTPRF	TREML1	rs1354034	rs1354034	trans_eQTL_trans_eQTL	modelGENE1	same
PTPRF	TUBB1	rs1354034	rs1354034	trans_eQTL_trans_eQTL	modelGENE1	same
PTPRF	ITGB5	rs1354034	rs1354034	trans_eQTL_trans_eQTL	modelGENE1	same
PTPRF	GNG11	rs1354034	rs1354034	trans_eQTL_trans_eQTL	Independent	same
PTPRF	PGRMC1	rs1354034	rs1354034	trans_eQTL_trans_eQTL	modelGENE1	same
PTPRF	GNAZ	rs1354034	rs1354034	trans_eQTL_trans_eQTL	modelGENE1	same
PTPRF	ITGA2B	rs1354034	rs1354034	trans_eQTL_trans_eQTL	modelGENE1	same
PTPRF	SDPR	rs1354034	rs1354034	trans_eQTL_trans_eQTL	modelGENE1	same
PTPRF	MMP1	rs1354034	rs1354034	trans_eQTL_trans_eQTL	Independent	same
PTPRF	HDGF	rs1354034	rs1354034	trans_eQTL_trans_eQTL	Independent	same
PTPRF	ATP5E	rs1354034	rs1354034	trans_eQTL_trans_eQTL	modelGENE1	same
PTPRF	SMIM3	rs1354034	rs1354034	trans_eQTL_trans_eQTL	modelGENE1	same
PTPRF	CTTN	rs1354034	rs1354034	trans_eQTL_trans_eQTL	modelGENE1	same
PTPRF	PARD3	rs1354034	rs1354034	trans_eQTL_trans_eQTL	modelGENE1	same
DUT	SLC12A1	rs74012002	rs74012002	eQTL_eQTL	Independent	same
MARVELD1	PGAM1	rs7914697	rs7914697	eQTL_eQTL	modelGENE2	same
MRPL38	RP11-552F3.12	rs113389394	rs113389394	eQTL_eQTL	Independent	same
CSTB	CSTB	rs145070872	rs145070872	eQTL_pQTL	Independent	same
FTCD	SPATC1L	rs62215189	rs62215189	eQTL_eQTL	modelGENE1	same
ZNF320	ZNF600	rs10416542	rs10416542	eQTL_eQTL	Independent	same
WFIKKN1	PIGQ	rs74872027	rs74872027	eQTL_eQTL	modelGENE1	same
SLC31A2	FKBP15	rs7027743	rs7027743	eQTL_eQTL	Independent	same
TDP2	KIAA0319	rs9358782	rs9358782	eQTL_eQTL	Independent	same
PRRT4	COL17A1	rs112086410	rs112086410	trans_eQTL_trans_eQTL	Independent	same
NOL12	TRIOBP	rs34655947	rs34655947	eQTL_eQTL	Independent	same
NUP50	CTA-217C2.2	rs7290824	rs7290824	eQTL_eQTL	Independent	same
NUP50	CTA-217C2.1	rs7290824	rs7290824	eQTL_eQTL	Independent	same
FXYD2	FXYD6	rs635706	rs635706	eQTL_eQTL	modelGENE2	same
FAM153A	RP11-1026M7.2	rs114424853	rs114424853	eQTL_eQTL	Independent	same
FAM153A	FAM153C	rs114424853	rs114424853	eQTL_eQTL	Independent	same
SH3BP1	LGALS1	rs12710562	rs12710562	eQTL_eQTL	modelGENE2	same
NCR3	LST1	rs184070214	rs184070214	splicing_eQTL_eQTL	modelGENE2	same
LCA5L	WRB	rs2836999	rs2836999	eQTL_eQTL	modelGENE2	same
RNFT1	TBC1D3P1-DHX40P1	rs11361835	rs11361835	eQTL_eQTL	Independent	same
RMI1	HNRNPK	rs296888	rs296888	eQTL_splicing_eQTL	modelGENE1	same
RMI1	RMI1	rs296888	rs296888	eQTL_splicing_eQTL	modelGENE2	same
TGIF2-C20orf24	C20orf24	rs138308851	rs138308851	eQTL_eQTL	Independent	same
ADAP1	COX19	rs3824074	rs3824074	eQTL_eQTL	Independent	same
ALS2CL	TMIE	rs116510961	rs116510961	eQTL_eQTL	Independent	same
CTA-211A9.5	RP1-90L6.2	rs4822782	rs4822782	eQTL_eQTL	modelGENE2	same
ZGLP1	FDX1L	rs2304240	rs2304240	eQTL_eQTL	Independent	same
SIAE	TBRG1	rs373847216	rs373847216	eQTL_eQTL	Independent	same
CTC-432M15.3	RAPGEF6	rs117173751	rs117173751	eQTL_eQTL	Independent	same
MT1X	MT1X	rs1599933	rs1599933	splicing_eQTL_eQTL	modelGENE1	same
PON2	ASCL2	rs17876183	rs17876183	eQTL_trans_eQTL	modelGENE2	same
IL4R	LTBR	rs28929474	rs28929474	trans_pQTL_trans_pQTL	modelGENE1	same
UBE2D1	TFAM	rs35524461	rs35524461	eQTL_eQTL	modelGENE1	same
UBE2D1	IPMK	rs35524461	rs35524461	eQTL_eQTL	modelGENE2	same
RBBP4	SYNC	rs61798931	rs61798931	eQTL_eQTL	Independent	same
ADCY7	BRD7	rs113351865	rs113351865	eQTL_eQTL	Independent	same
FSTL1	LINC00534	rs10990535	rs10990535	trans_eQTL_trans_eQTL	modelGENE2	same
FSTL1	HIST1H2BG	rs10990535	rs10990535	trans_eQTL_trans_eQTL	modelGENE2	same
FSTL1	HIST1H2BO	rs10990535	rs10990535	trans_eQTL_trans_eQTL	modelGENE2	same
FSTL1	RHOBTB1	rs10990535	rs10990535	trans_eQTL_trans_eQTL	modelGENE1	same
FSTL1	ENKUR	rs10990535	rs10990535	trans_eQTL_trans_eQTL	modelGENE1	same
FSTL1	GRHL1	rs10990535	rs10990535	trans_eQTL_trans_eQTL	modelGENE2	same
FSTL1	EHD3	rs10990535	rs10990535	trans_eQTL_trans_eQTL	modelGENE1	same
FSTL1	PVALB	rs10990535	rs10990535	trans_eQTL_trans_eQTL	modelGENE2	same
DKK3	VCAM1	rs142351376	rs142351376	trans_pQTL_trans_pQTL	Independent	same
DKK3	CLEC11A	rs142351376	rs142351376	trans_pQTL_trans_pQTL	Independent	same
SCPEP1	AIF1	rs149007767	rs149007767	trans_eQTL_trans_eQTL	modelGENE1	same
SCPEP1	LTB4R	rs149007767	rs149007767	trans_eQTL_trans_eQTL	modelGENE1	same
SCPEP1	CD14	rs149007767	rs149007767	trans_eQTL_trans_eQTL	Independent	same
SCPEP1	IKZF1	rs149007767	rs149007767	trans_eQTL_eQTL	modelGENE1	same
SCPEP1	KIAA0319L	rs149007767	rs149007767	trans_eQTL_trans_eQTL	modelGENE1	same
SCPEP1	CLEC10A	rs149007767	rs149007767	trans_eQTL_trans_eQTL	Independent	same
SCPEP1	MICALCL	rs149007767	rs149007767	trans_eQTL_trans_eQTL	modelGENE1	same
SCPEP1	GRN	rs149007767	rs149007767	trans_eQTL_trans_eQTL	Independent	same
SCPEP1	MICAL2	rs149007767	rs149007767	trans_eQTL_trans_eQTL	modelGENE1	same
SCPEP1	HEATR5A	rs149007767	rs149007767	trans_eQTL_trans_eQTL	modelGENE1	same
SCPEP1	CHSY1	rs149007767	rs149007767	trans_eQTL_trans_eQTL	Independent	same
SCPEP1	HRH2	rs149007767	rs149007767	trans_eQTL_trans_eQTL	modelGENE1	same
SCPEP1	CACNB4	rs149007767	rs149007767	trans_eQTL_trans_eQTL	modelGENE1	same
SCPEP1	GLRX	rs149007767	rs149007767	trans_eQTL_trans_eQTL	modelGENE1	same
S100A8	S100A9	rs724781	rs724781	eQTL_eQTL	Independent	same
NEK8	SUPT6H	rs369093193	rs369093193	eQTL_eQTL	modelGENE1	same
RP11-1026M7.2	FAM153C	rs114424853	rs114424853	eQTL_eQTL	modelGENE1	same
MEPE	MMP2	rs75077631	rs75077631	trans_pQTL_trans_pQTL	Independent	same
MEPE	CDH2	rs75077631	rs75077631	trans_pQTL_trans_pQTL	Independent	same
MEPE	GDF2	rs75077631	rs75077631	trans_pQTL_trans_pQTL	Independent	same
F12	GRK6	rs2731671	rs2731671	eQTL_eQTL	Independent	same
ZNF321P	ZNF665	rs1808106	rs1808106	splicing_eQTL_eQTL	modelGENE2	same
LINC00683	ZNF516	rs148831382	rs148831382	eQTL_eQTL	modelGENE2	same
INO80C	GALNT1	rs117569917	rs117569917	eQTL_eQTL	modelGENE2	same
KIAA1614	STX6	rs140642	rs140642	eQTL_eQTL	modelGENE1	same
CTB-102L5.4	C19orf33	rs45437199	rs45437199	eQTL_eQTL	modelGENE1	same
ZNF667	ZNF418	rs13088318	rs13088318	trans_eQTL_trans_eQTL	modelGENE1	same
ZNF667	ZNF547	rs13088318	rs13088318	trans_eQTL_trans_eQTL	modelGENE1	same
ZNF667	ZNF347	rs13088318	rs13088318	trans_eQTL_trans_eQTL	Independent	same
ZNF667	ZNF835	rs13088318	rs13088318	trans_eQTL_trans_eQTL	Independent	same
ZNF667	ZNF677	rs13088318	rs13088318	trans_eQTL_trans_eQTL	Independent	same
ZNF667	ZNF211	rs13088318	rs13088318	trans_eQTL_trans_eQTL	modelGENE1	same
RBL2	RBL2	rs4783811	rs4783811	splicing_eQTL_eQTL	modelGENE1	same
WDR45	AF196779.12	23:48928301:G:T	23:48928301:G:T	eQTL_eQTL	Independent	same
MT2A	MT1E	rs1610215	rs1610215	eQTL_eQTL	modelGENE1	same
SPATA13	RP11-307N16.6	rs80073311	rs80073311	eQTL_eQTL	Independent	same
MTHFR	MTHFR	rs3818762;rs576853093	rs3818762;rs576853093	splicing_eQTL_eQTL	modelGENE2	same
RNASEK	RNASEK-C17orf49	rs111330854	rs111330854	eQTL_eQTL	Independent	same
CEACAM19	IGSF23	rs150820726	rs150820726	eQTL_eQTL	Independent	same
FIGNL1	FIGNL1	rs11764792	rs11764792	eQTL_splicing_eQTL	modelGENE2	same
CHRNE	MINK1	rs62073635	rs62073635	eQTL_eQTL	Independent	same
PC.ae.C38.6	PC.aa.C38.5	rs174551	rs174551	met_QTL_met_QTL	Independent	same
TPM1	CMTM5	rs1354034	rs1354034	trans_eQTL_trans_eQTL	Independent	same
TPM1	C6orf25	rs1354034	rs1354034	trans_eQTL_trans_eQTL	modelGENE1	same
TPM1	PLXNB3	rs1354034	rs1354034	trans_eQTL_trans_eQTL	Independent	same
TPM1	NEXN	rs1354034	rs1354034	trans_eQTL_trans_eQTL	modelGENE1	same
TPM1	RNF11	rs1354034	rs1354034	trans_eQTL_trans_eQTL	Independent	same
TPM1	NAP1L1	rs1354034	rs1354034	trans_eQTL_trans_eQTL	Independent	same
TPM1	SEPT5	rs1354034	rs1354034	trans_eQTL_trans_eQTL	modelGENE1	same
TPM1	CLDN5	rs1354034	rs1354034	trans_eQTL_trans_eQTL	Independent	same
TPM1	DAB2	rs1354034	rs1354034	trans_eQTL_trans_eQTL	modelGENE1	same
TPM1	MAOB	rs1354034	rs1354034	trans_eQTL_trans_eQTL	Independent	same
TPM1	TMEM158	rs1354034	rs1354034	trans_eQTL_trans_eQTL	Independent	same
TPM1	NRGN	rs1354034	rs1354034	trans_eQTL_trans_eQTL	Independent	same
TPM1	CLU	rs1354034	rs1354034	trans_eQTL_trans_eQTL	modelGENE1	same
TPM1	HOMER2	rs1354034	rs1354034	trans_eQTL_trans_eQTL	Independent	same
TPM1	DENND2C	rs1354034	rs1354034	trans_eQTL_trans_eQTL	modelGENE1	same
TPM1	TREML1	rs1354034	rs1354034	trans_eQTL_trans_eQTL	modelGENE1	same
TPM1	ABLIM3	rs1354034	rs1354034	trans_eQTL_trans_eQTL	Independent	same
TPM1	TUBB1	rs1354034	rs1354034	trans_eQTL_trans_eQTL	modelGENE1	same
TPM1	TLN1	rs1354034	rs1354034	trans_eQTL_trans_eQTL	Independent	same
TPM1	COL6A3	rs1354034	rs1354034	trans_eQTL_trans_eQTL	Independent	same
TPM1	PRKAR2B	rs1354034	rs1354034	trans_eQTL_trans_eQTL	Independent	same
TPM1	ITGB5	rs1354034	rs1354034	trans_eQTL_trans_eQTL	modelGENE1	same
TPM1	GNG11	rs1354034	rs1354034	trans_eQTL_trans_eQTL	Independent	same
TPM1	GNAZ	rs1354034	rs1354034	trans_eQTL_trans_eQTL	modelGENE1	same
TPM1	ITGA2B	rs1354034	rs1354034	trans_eQTL_trans_eQTL	modelGENE1	same
TPM1	SDPR	rs1354034	rs1354034	trans_eQTL_trans_eQTL	modelGENE1	same
TPM1	CALD1	rs1354034	rs1354034	trans_eQTL_trans_eQTL	Independent	same
TPM1	MAP1A	rs1354034	rs1354034	trans_eQTL_trans_eQTL	Independent	same
TPM1	CCDC92	rs1354034	rs1354034	trans_eQTL_trans_eQTL	Independent	same
TPM1	ODC1	rs1354034	rs1354034	trans_eQTL_trans_eQTL	Independent	same
TPM1	MSANTD3	rs1354034	rs1354034	trans_eQTL_trans_eQTL	Independent	same
TPM1	MYL9	rs1354034	rs1354034	trans_eQTL_trans_eQTL	Independent	same
TPM1	TTC7B	rs1354034	rs1354034	trans_eQTL_trans_eQTL	Independent	same
TPM1	RP11-672A2.4	rs1354034	rs1354034	trans_eQTL_trans_eQTL	Independent	same
TPM1	RAB6B	rs1354034	rs1354034	trans_eQTL_trans_eQTL	Independent	same
TPM1	ATP5E	rs1354034	rs1354034	trans_eQTL_trans_eQTL	Independent	same
TPM1	RGS10	rs1354034	rs1354034	trans_eQTL_trans_eQTL	Independent	same
TPM1	OST4	rs1354034	rs1354034	trans_eQTL_trans_eQTL	Independent	same
DHRS13	AIF1	rs149007767	rs149007767	trans_eQTL_trans_eQTL	modelGENE1	same
DHRS13	IKZF1	rs149007767	rs149007767	trans_eQTL_eQTL	modelGENE1	same
DHRS13	KIAA0319L	rs149007767	rs149007767	trans_eQTL_trans_eQTL	modelGENE1	same
DHRS13	MICALCL	rs149007767	rs149007767	trans_eQTL_trans_eQTL	modelGENE1	same
DHRS13	ALDH2	rs149007767	rs149007767	trans_eQTL_trans_eQTL	modelGENE1	same
DHRS13	RAB32	rs149007767	rs149007767	trans_eQTL_trans_eQTL	Independent	same
DHRS13	THBD	rs149007767	rs149007767	trans_eQTL_trans_eQTL	Independent	same
DHRS13	MICAL2	rs149007767	rs149007767	trans_eQTL_trans_eQTL	modelGENE1	same
DHRS13	C19orf59	rs149007767	rs149007767	trans_eQTL_trans_eQTL	Independent	same
DHRS13	HEATR5A	rs149007767	rs149007767	trans_eQTL_trans_eQTL	modelGENE1	same
DHRS13	CHSY1	rs149007767	rs149007767	trans_eQTL_trans_eQTL	Independent	same
DHRS13	HRH2	rs149007767	rs149007767	trans_eQTL_trans_eQTL	Independent	same
DHRS13	GLRX	rs149007767	rs149007767	trans_eQTL_trans_eQTL	modelGENE1	same
WDR45	AF196779.12	23:48935284:C:A	23:48935284:C:A	eQTL_eQTL	Independent	same
PROC	F7	rs540574262	rs540574262	trans_pQTL_trans_pQTL	modelGENE2	same
CDKN2D	SEPT5	rs1354034	rs1354034	trans_eQTL_trans_eQTL	Independent	same
CDKN2D	DAB2	rs1354034	rs1354034	trans_eQTL_trans_eQTL	modelGENE1	same
CDKN2D	TSPAN9	rs1354034	rs1354034	trans_eQTL_trans_eQTL	Independent	same
CDKN2D	SEC14L5	rs1354034	rs1354034	trans_eQTL_trans_eQTL	Independent	same
CDKN2D	CLU	rs1354034	rs1354034	trans_eQTL_trans_eQTL	modelGENE1	same
CDKN2D	EGF	rs1354034	rs1354034	trans_eQTL_trans_eQTL	Independent	same
CDKN2D	DENND2C	rs1354034	rs1354034	trans_eQTL_trans_eQTL	modelGENE1	same
CDKN2D	TREML1	rs1354034	rs1354034	trans_eQTL_trans_eQTL	modelGENE1	same
CDKN2D	TUBB1	rs1354034	rs1354034	trans_eQTL_trans_eQTL	modelGENE1	same
CDKN2D	MARCH2	rs1354034	rs1354034	trans_eQTL_trans_eQTL	Independent	same
CDKN2D	ITGB5	rs1354034	rs1354034	trans_eQTL_trans_eQTL	modelGENE1	same
CDKN2D	PGRMC1	rs1354034	rs1354034	trans_eQTL_trans_eQTL	modelGENE1	same
CDKN2D	GNAZ	rs1354034	rs1354034	trans_eQTL_trans_eQTL	modelGENE1	same
CDKN2D	ITGA2B	rs1354034	rs1354034	trans_eQTL_trans_eQTL	modelGENE1	same
CDKN2D	SDPR	rs1354034	rs1354034	trans_eQTL_trans_eQTL	modelGENE1	same
CDKN2D	TTC7B	rs1354034	rs1354034	trans_eQTL_trans_eQTL	Independent	same
CDKN2D	HDGF	rs1354034	rs1354034	trans_eQTL_trans_eQTL	Independent	same
CDKN2D	ATP5E	rs1354034	rs1354034	trans_eQTL_trans_eQTL	modelGENE1	same
CDKN2D	CTTN	rs1354034	rs1354034	trans_eQTL_trans_eQTL	modelGENE1	same
CDKN2D	PARD3	rs1354034	rs1354034	trans_eQTL_trans_eQTL	modelGENE1	same
ZNF154	ZNF772	rs372963022	rs372963022	eQTL_eQTL	Independent	same
NR1D1	MED24	rs2314339	rs2314339	eQTL_eQTL	modelGENE2	same
IKBKE	C1orf147	rs12739461	rs12739461	eQTL_eQTL	Independent	same
ZNF600	ZNF28	rs111541336	rs111541336	eQTL_eQTL	modelGENE1	same
FUCA1	SRSF10	rs199913886	rs199913886	eQTL_eQTL	modelGENE1	same
LAMTOR1	ANAPC15	rs7925055	rs7925055	eQTL_eQTL	Independent	same
STAG3	PVRIG	rs3735244	rs3735244	eQTL_eQTL	Independent	same
LMNB2	C19orf35	rs149033950	rs149033950	eQTL_eQTL	modelGENE1	same
ANPEP	AP3S2	rs11073891	rs11073891	eQTL_eQTL	modelGENE2	same
ANPEP	C15orf38-AP3S2	rs11073891	rs11073891	eQTL_eQTL	modelGENE2	same
ANPEP	ANPEP	rs11073891	rs11073891	eQTL_splicing_eQTL	modelGENE2	same
FAM89B	SSSCA1	rs143834068	rs143834068	eQTL_eQTL	Independent	same
PLAA	RP11-56F10.3	rs590894	rs590894	eQTL_eQTL	modelGENE1	same
PLAA	TEK	rs590894	rs590894	eQTL_eQTL	modelGENE1	same
KRT5	KRT5	rs139863285	rs139863285	splicing_eQTL_eQTL	modelGENE1	same
NLRC4	NLRC4	rs385076	rs385076	splicing_eQTL_eQTL	modelGENE1	same
NLRC4	YIPF4	rs385076	rs385076	splicing_eQTL_eQTL	modelGENE2	same
TRAPPC5	CD209	rs11668398	rs11668398	eQTL_pQTL	modelGENE2	same
FAM153B	RP11-844P9.1	rs62389203	rs62389203	splicing_eQTL_eQTL	modelGENE2	same
FAM153B	FAM153B	rs62389203	rs62389203	splicing_eQTL_eQTL	modelGENE2	same
RP11-586D19.1	JAKMIP1	rs4689355	rs4689355	eQTL_eQTL	modelGENE1	same
RP11-586D19.1	C4orf50	rs4689355	rs4689355	eQTL_eQTL	modelGENE1	same
CTA-384D8.34	CTA-384D8.35	rs126241	rs126241	eQTL_eQTL	Independent	same
CTA-373H7.7	MIAT	rs35262724	rs35262724	eQTL_eQTL	Independent	same
SZT2	MED8	rs1051097	rs1051097	eQTL_eQTL	modelGENE1	same
CIITA	CIITA	rs4780336	rs4780336	splicing_eQTL_eQTL	modelGENE2	same
CIITA	DEXI	rs4780336	rs4780336	splicing_eQTL_eQTL	modelGENE2	same
APBB1	SMPD1	rs7951904	rs7951904	splicing_eQTL_splicing_eQTL	modelGENE2	same
PLAUR	TNFRSF10C	rs4760	rs4760	eQTL_trans_pQTL	modelGENE1	same
PLAUR	FCGR3B	rs4760	rs4760	eQTL_trans_pQTL	modelGENE1	same
PLAUR	CADM4	rs4760	rs4760	eQTL_eQTL	modelGENE1	same
CMTM5	C6orf25	rs1354034	rs1354034	trans_eQTL_trans_eQTL	Independent	same
CMTM5	PLXNB3	rs1354034	rs1354034	trans_eQTL_trans_eQTL	Independent	same
CMTM5	TUBA8	rs1354034	rs1354034	trans_eQTL_trans_eQTL	Independent	same
CMTM5	MPL	rs1354034	rs1354034	trans_eQTL_trans_eQTL	Independent	same
CMTM5	C19orf33	rs1354034	rs1354034	trans_eQTL_trans_eQTL	Independent	same
CMTM5	DAB2	rs1354034	rs1354034	trans_eQTL_trans_eQTL	modelGENE1	same
CMTM5	TAF10	rs1354034	rs1354034	trans_eQTL_trans_eQTL	Independent	same
CMTM5	MAOB	rs1354034	rs1354034	trans_eQTL_trans_eQTL	Independent	same
CMTM5	TSPAN9	rs1354034	rs1354034	trans_eQTL_trans_eQTL	Independent	same
CMTM5	TGFB1I1	rs1354034	rs1354034	trans_eQTL_trans_eQTL	Independent	same
CMTM5	CLEC1B	rs1354034	rs1354034	trans_eQTL_trans_eQTL	Independent	same
CMTM5	ALOX12	rs1354034	rs1354034	trans_eQTL_trans_eQTL	Independent	same
CMTM5	VWF	rs1354034	rs1354034	trans_eQTL_trans_eQTL	Independent	same
CMTM5	GP1BA	rs1354034	rs1354034	trans_eQTL_trans_eQTL	Independent	same
CMTM5	SCFD2	rs1354034	rs1354034	trans_eQTL_trans_eQTL	Independent	same
CMTM5	RBPMS2	rs1354034	rs1354034	trans_eQTL_trans_eQTL	Independent	same
CMTM5	RSU1	rs1354034	rs1354034	trans_eQTL_trans_eQTL	Independent	same
CMTM5	CTB-102L5.4	rs1354034	rs1354034	trans_eQTL_trans_eQTL	Independent	same
CMTM5	NRGN	rs1354034	rs1354034	trans_eQTL_trans_eQTL	Independent	same
CMTM5	AC005307.3	rs1354034	rs1354034	trans_eQTL_trans_eQTL	Independent	same
CMTM5	PCSK6	rs1354034	rs1354034	trans_eQTL_trans_eQTL	Independent	same
CMTM5	CLU	rs1354034	rs1354034	trans_eQTL_trans_eQTL	Independent	same
CMTM5	MFSD2B	rs1354034	rs1354034	trans_eQTL_trans_eQTL	Independent	same
CMTM5	F13A1	rs1354034	rs1354034	trans_eQTL_trans_eQTL	Independent	same
CMTM5	FSTL1	rs1354034	rs1354034	trans_eQTL_trans_eQTL	Independent	same
CMTM5	TREML1	rs1354034	rs1354034	trans_eQTL_trans_eQTL	Independent	same
CMTM5	ABLIM3	rs1354034	rs1354034	trans_eQTL_trans_eQTL	Independent	same
CMTM5	PDLIM1	rs1354034	rs1354034	trans_eQTL_trans_eQTL	Independent	same
CMTM5	TUBB1	rs1354034	rs1354034	trans_eQTL_trans_eQTL	modelGENE1	same
CMTM5	MMRN1	rs1354034	rs1354034	trans_eQTL_trans_eQTL	Independent	same
CMTM5	PPBP	rs1354034	rs1354034	trans_eQTL_trans_eQTL	Independent	same
CMTM5	MYCT1	rs1354034	rs1354034	trans_eQTL_trans_eQTL	Independent	same
CMTM5	TLN1	rs1354034	rs1354034	trans_eQTL_trans_eQTL	Independent	same
CMTM5	VSIG2	rs1354034	rs1354034	trans_eQTL_trans_eQTL	Independent	same
CMTM5	COL6A3	rs1354034	rs1354034	trans_eQTL_trans_eQTL	Independent	same
CMTM5	MEGT1	rs1354034	rs1354034	trans_eQTL_trans_eQTL	Independent	same
CMTM5	PRKAR2B	rs1354034	rs1354034	trans_eQTL_trans_eQTL	Independent	same
CMTM5	AGPAT1	rs1354034	rs1354034	trans_eQTL_trans_eQTL	Independent	same
CMTM5	ITGB5	rs1354034	rs1354034	trans_eQTL_trans_eQTL	modelGENE1	same
CMTM5	RUFY1	rs1354034	rs1354034	trans_eQTL_trans_eQTL	Independent	same
CMTM5	GNG11	rs1354034	rs1354034	trans_eQTL_trans_eQTL	Independent	same
CMTM5	PGRMC1	rs1354034	rs1354034	trans_eQTL_trans_eQTL	modelGENE1	same
CMTM5	MGLL	rs1354034	rs1354034	trans_eQTL_trans_eQTL	Independent	same
CMTM5	EGFL7	rs1354034	rs1354034	trans_eQTL_trans_eQTL	Independent	same
CMTM5	GNAZ	rs1354034	rs1354034	trans_eQTL_trans_eQTL	modelGENE1	same
CMTM5	GAS2L1	rs1354034	rs1354034	trans_eQTL_trans_eQTL	Independent	same
CMTM5	ITGA2B	rs1354034	rs1354034	trans_eQTL_trans_eQTL	Independent	same
CMTM5	SDPR	rs1354034	rs1354034	trans_eQTL_trans_eQTL	modelGENE1	same
CMTM5	CALD1	rs1354034	rs1354034	trans_eQTL_trans_eQTL	Independent	same
CMTM5	SELP	rs1354034	rs1354034	trans_eQTL_trans_eQTL	Independent	same
CMTM5	ODC1	rs1354034	rs1354034	trans_eQTL_trans_eQTL	Independent	same
CMTM5	CLEC2L	rs1354034	rs1354034	trans_eQTL_trans_eQTL	Independent	same
CMTM5	COL10A1	rs1354034	rs1354034	trans_eQTL_trans_eQTL	Independent	same
CMTM5	AQP10	rs1354034	rs1354034	trans_eQTL_trans_eQTL	Independent	same
CMTM5	MYL9	rs1354034	rs1354034	trans_eQTL_trans_eQTL	Independent	same
CMTM5	TTC7B	rs1354034	rs1354034	trans_eQTL_trans_eQTL	Independent	same
CMTM5	PF4	rs1354034	rs1354034	trans_eQTL_trans_eQTL	Independent	same
CMTM5	FERMT3	rs1354034	rs1354034	trans_eQTL_trans_eQTL	Independent	same
CMTM5	ILK	rs1354034	rs1354034	trans_eQTL_trans_eQTL	Independent	same
CMTM5	RAB6B	rs1354034	rs1354034	trans_eQTL_trans_eQTL	Independent	same
CMTM5	SAMD14	rs1354034	rs1354034	trans_eQTL_trans_eQTL	Independent	same
CMTM5	ATP5E	rs1354034	rs1354034	trans_eQTL_trans_eQTL	modelGENE1	same
CMTM5	SLC24A3	rs1354034	rs1354034	trans_eQTL_trans_eQTL	Independent	same
CMTM5	LY6G6F	rs1354034	rs1354034	trans_eQTL_trans_eQTL	Independent	same
CMTM5	SMIM3	rs1354034	rs1354034	trans_eQTL_trans_eQTL	modelGENE1	same
CMTM5	PTCRA	rs1354034	rs1354034	trans_eQTL_trans_eQTL	Independent	same
CMTM5	PARVB	rs1354034	rs1354034	trans_eQTL_trans_eQTL	Independent	same
CMTM5	CTTN	rs1354034	rs1354034	trans_eQTL_trans_eQTL	modelGENE1	same
CMTM5	TSPAN33	rs1354034	rs1354034	trans_eQTL_trans_eQTL	Independent	same
CMTM5	PARD3	rs1354034	rs1354034	trans_eQTL_trans_eQTL	modelGENE1	same
CMTM5	RP11-879F14.2	rs1354034	rs1354034	trans_eQTL_trans_eQTL	Independent	same
CMTM5	GP6	rs1354034	rs1354034	trans_eQTL_trans_eQTL	Independent	same
ABHD14A	ACY1	rs17849626	rs17849626	eQTL_eQTL	Independent	same
ABHD14A	ABHD14A-ACY1	rs17849626	rs17849626	eQTL_eQTL	Independent	same
PDGFRB	CTNND1	rs10068537	rs10068537	pQTL_trans_eQTL	modelGENE1	same
ENPP4	RCAN2	rs72866407	rs72866407	eQTL_eQTL	modelGENE1	same
ENPP4	ENPP5	rs72866407	rs72866407	eQTL_eQTL	Independent	same
ZNF135	ZSCAN18	rs182202655	rs182202655	eQTL_eQTL	Independent	same
SIRPB1	SIRPG	rs2253814	rs2253814	eQTL_eQTL	modelGENE1	same
LRP12	ELOVL7	rs1354034	rs1354034	trans_eQTL_trans_eQTL	Independent	same
LRP12	RAB27B	rs1354034	rs1354034	trans_eQTL_trans_eQTL	Independent	same
LRP12	PKHD1L1	rs1354034	rs1354034	trans_eQTL_trans_eQTL	Independent	same
LRP12	SERPINE1	rs1354034	rs1354034	trans_eQTL_trans_eQTL	Independent	same
LRP12	PLOD2	rs1354034	rs1354034	trans_eQTL_trans_eQTL	Independent	same
LRP12	GP1BA	rs1354034	rs1354034	trans_eQTL_trans_eQTL	Independent	same
LRP12	NCKAP1	rs1354034	rs1354034	trans_eQTL_trans_eQTL	Independent	same
LRP12	TFPI	rs1354034	rs1354034	trans_eQTL_trans_eQTL	Independent	same
LRP12	CLU	rs1354034	rs1354034	trans_eQTL_trans_eQTL	modelGENE1	same
LRP12	ARHGAP6	rs1354034	rs1354034	trans_eQTL_trans_eQTL	Independent	same
LRP12	ADCY6	rs1354034	rs1354034	trans_eQTL_trans_eQTL	Independent	same
LRP12	ITGB3	rs1354034	rs1354034	trans_eQTL_trans_eQTL	Independent	same
LRP12	FRMD4B	rs1354034	rs1354034	trans_eQTL_trans_eQTL	Independent	same
LRP12	DENND2C	rs1354034	rs1354034	trans_eQTL_trans_eQTL	Independent	same
LRP12	TREML1	rs1354034	rs1354034	trans_eQTL_trans_eQTL	modelGENE1	same
LRP12	TUBB1	rs1354034	rs1354034	trans_eQTL_trans_eQTL	modelGENE1	same
LRP12	MMRN1	rs1354034	rs1354034	trans_eQTL_trans_eQTL	Independent	same
LRP12	NFIB	rs1354034	rs1354034	trans_eQTL_trans_eQTL	Independent	same
LRP12	PPBP	rs1354034	rs1354034	trans_eQTL_trans_eQTL	Independent	same
[truncated: 21,883 more rows]
