# Supplementary material for: Genetic analysis of blood molecular phenotypes reveals common properties in the regulatory networks affecting complex traits
Source: Nat Commun. 2023 Aug 21;14:5062. doi: 10.1038/s41467-023-40569-3 (PMC10442420; doi:10.1038/s41467-023-40569-3)
Supplement: Supplementary file 17 — Supplementary Data 14 [file 41467_2023_40569_MOESM17_ESM.xlsx]

## Sheet: GWAS_list_Summary_Traits
Num_SNPs	Trait	Percentage
398	Mean_platelet_volume	10.1842
248	Blood_protein_levels	6.34596
140	Monocyte_count	3.5824
106	Height	2.71238
83	Mean_corpuscular_volume	2.12385
76	Body_mass_index	1.94473
74	White_blood_cell_count	1.89355
66	Red_cell_distribution_width	1.68884
64	Red_blood_cell_count	1.63767
59	Core_binding_factor_acute_myeloid_leukemia	1.50972
59	Mean_corpuscular_hemoglobin	1.50972
57	Heel_bone_mineral_density	1.45855
48	Lymphocyte_counts	1.22825
47	Platelet_count	1.20266
44	Type_2_diabetes	1.1259
42	Eosinophil_counts	1.07472
40	Granulocyte_percentage_of_myeloid_white_cells	1.02354
37	Multiple_sclerosis	0.946776
31	Neutrophil_percentage_of_granulocytes	0.793245
29	Diastolic_blood_pressure	0.742068
27	C-reactive_protein_levels	0.69089
27	High_density_lipoprotein_cholesterol_levels	0.69089
27	Plateletcrit	0.69089
26	Allergic_rhinitis	0.665302
25	LDL_cholesterol_levels	0.639713
25	Metabolite_levels	0.639713
25	Systolic_blood_pressure	0.639713
25	Urinary_metabolite_levels_in_chronic_kidney_disease	0.639713
24	Neutrophil_count	0.614125
24	Systemic_lupus_erythematosus	0.614125
23	Appendicular_lean_mass	0.588536
23	Inflammatory_bowel_disease	0.588536
23	Waist-hip_ratio	0.588536
22	Breast_cancer	0.562948
22	General_cognitive_ability	0.562948
21	Serum_25-Hydroxyvitamin_D_levels	0.537359
21	Total_PHF-tau_(SNP_x_SNP_interaction)	0.537359
21	Triglycerides	0.537359
19	Hair_color	0.486182
19	HDL_cholesterol_levels	0.486182
19	Reaction_time	0.486182
18	Asthma	0.460594
18	Educational_attainment_(MTAG)	0.460594
18	Lung_function_(FVC)	0.460594
18	Waist-to-hip_ratio_adjusted_for_BMI	0.460594
17	Basophil_count	0.435005
17	Estimated_glomerular_filtration_rate	0.435005
17	Neurofibrillary_tangles_(SNP_x_SNP_interaction)	0.435005
16	Obesity-related_traits	0.409417
16	Platelet_distribution_width	0.409417
15	Intelligence_(MTAG)	0.383828
15	Schizophrenia	0.383828
15	Waist_circumference_adjusted_for_body_mass_index	0.383828
14	Atopic_asthma	0.35824
14	Pulse_pressure	0.35824
13	High_light_scatter_reticulocyte_percentage_of_red_cells	0.332651
13	Neuroticism	0.332651
12	Activated_partial_thromboplastin_time	0.307062
12	Cholesterol,_total	0.307062
12	Chronic_inflammatory_diseases_(ankylosing_spondylitis,_Crohns_disease,_psoriasis,_primary_sclerosing_cholangitis,_ulcerative_colitis)_(pleiotropy)	0.307062
12	Hemoglobin_levels	0.307062
12	Lung_function_(FEV1/FVC)	0.307062
12	Male-pattern_baldness	0.307062
12	Psoriasis	0.307062
11	Apolipoprotein_A1_levels	0.281474
11	IgA_levels	0.281474
11	Intraocular_pressure	0.281474
11	Tonsillectomy	0.281474
11	Triglyceride_levels	0.281474
11	Urinary_albumin-to-creatinine_ratio	0.281474
10	Low_density_lipoprotein_cholesterol_levels	0.255885
10	Mean_corpuscular_hemoglobin_concentration	0.255885
10	Urate_levels	0.255885
9	Basophil_percentage_of_granulocytes	0.230297
9	Basophil_percentage_of_white_cells	0.230297
9	Cardiovascular_disease	0.230297
9	Eczema	0.230297
9	Hematocrit	0.230297
9	Refractive_error	0.230297
8	Adolescent_idiopathic_scoliosis	0.204708
8	Chronotype	0.204708
8	Cognitive_ability,_years_of_educational_attainment_or_schizophrenia_(pleiotropy)	0.204708
8	Colorectal_cancer	0.204708
8	Highest_math_class_taken_(MTAG)	0.204708
8	Interleukin-18_levels	0.204708
8	Serum_metabolite_levels	0.204708
8	Total_cholesterol_levels	0.204708
7	Alzheimers_disease_or_family_history_of_Alzheimers_disease	0.17912
7	Blood_protein_levels_in_cardiovascular_risk	0.17912
7	Educational_attainment_(years_of_education)	0.17912
7	Post_bronchodilator_FEV1/FVC_ratio	0.17912
7	Prostate_cancer	0.17912
7	Spherical_equivalent	0.17912
7	White_matter_microstructure_(fractional_anisotropy)	0.17912
6	Age_at_menopause	0.153531
6	Asthma_(childhood_onset)	0.153531
6	Composite_immunoglobulin_trait_(IgA_x_IgG/IgM)	0.153531
6	Coronary_artery_disease	0.153531
6	DNA_methylation_variation_(age_effect)	0.153531
6	Fibrinogen_levels	0.153531
6	Intelligence	0.153531
6	Lung_adenocarcinoma	0.153531
6	Menarche_(age_at_onset)	0.153531
6	Neurological_blood_protein_biomarker_levels	0.153531
6	Plasma_renin_activity_levels	0.153531
6	Protein_levels_in_obesity	0.153531
6	Self-reported_math_ability_(MTAG)	0.153531
6	Serum_metabolite_ratios_in_chronic_kidney_disease	0.153531
5	Allergic_disease_(asthma,_hay_fever_or_eczema)	0.127943
5	Bipolar_disorder_and_schizophrenia	0.127943
5	Brain_morphology_(MOSTest)	0.127943
5	Brain_region_volumes	0.127943
5	Chronic_lymphocytic_leukemia	0.127943
5	Eosinophil_percentage_of_granulocytes	0.127943
5	Family_history_of_Alzheimers_disease	0.127943
5	Hemoglobin_concentration	0.127943
5	Hypothyroidism	0.127943
5	IgA_nephropathy	0.127943
5	Inflammatory_skin_disease	0.127943
5	Itch_intensity_from_mosquito_bite_adjusted_by_bite_size	0.127943
5	Lymphocyte_percentage_of_white_cells	0.127943
5	Meat-related_diet	0.127943
5	Medication_use_(drugs_used_in_diabetes)	0.127943
5	Metabolic_traits	0.127943
5	Nonatopic_asthma_or_type_2_diabetes	0.127943
5	Rheumatoid_arthritis	0.127943
5	Schizophrenia_(MTAG)	0.127943
5	Smoking_initiation_(ever_regular_vs_never_regular)	0.127943
5	Type_1_diabetes	0.127943
5	Urinary_metabolite_modules_(eigenmetabolites)_in_chronic_kidney_disease	0.127943
5	Waist-to-hip_ratio_adjusted_for_BMI_(additive_genetic_model)	0.127943
5	White_matter_microstructure_(axial_diusivities)	0.127943
4	Acylcarnitine_levels	0.102354
4	Age-related_macular_degeneration	0.102354
4	Alzheimers_disease	0.102354
4	Apolipoprotein_B_levels	0.102354
4	Atrial_fibrillation	0.102354
4	Autoimmune_traits_(pleiotropy)	0.102354
4	Basal_cell_carcinoma	0.102354
4	Birth_weight	0.102354
4	Blood_metabolite_levels	0.102354
4	Cognitive_performance	0.102354
4	Cortical_surface_area	0.102354
4	Emotional_recognition	0.102354
4	Eosinophil_percentage_of_white_cells	0.102354
4	FEV1	0.102354
4	Keratinocyte_cancer_(MTAG)	0.102354
4	L-arginine_levels	0.102354
4	Migraine	0.102354
4	Monocyte_percentage_of_white_cells	0.102354
4	Morningness	0.102354
4	Morning_person	0.102354
4	Neutrophil_percentage_of_white_cells	0.102354
4	Parental_longevity_(mothers_age_at_death_or_mothers_attained_age)	0.102354
4	PR_interval	0.102354
4	Resting_heart_rate	0.102354
4	Self-reported_math_ability	0.102354
4	Serum_total_protein_level	0.102354
4	Sunburns	0.102354
4	Takayasu_arteritis	0.102354
4	Total_body_bone_mineral_density	0.102354
4	Trans_fatty_acid_levels	0.102354
4	Uterine_fibroids	0.102354
4	White_matter_microstructure_(mean_diusivities)	0.102354
3	1,5-anhydroglucitol_levels	0.0767656
3	Asthma_(adult_onset)	0.0767656
3	Autism_spectrum_disorder_or_schizophrenia	0.0767656
3	Balding_type_1	0.0767656
3	Bipolar_disorder	0.0767656
3	Bitter_alcoholic_beverage_consumption	0.0767656
3	Blood_metabolite_ratios	0.0767656
3	Body_fat_distribution_(leg_fat_ratio)	0.0767656
3	Body_fat_percentage	0.0767656
3	Cancer	0.0767656
3	Cancer_(pleiotropy)	0.0767656
3	Celiac_disease	0.0767656
3	Cognitive_empathy	0.0767656
3	Coronary_heart_disease	0.0767656
3	C-reactive_protein	0.0767656
3	Creatine_kinase_levels	0.0767656
3	Depressive_symptoms_(MTAG)	0.0767656
3	Diffuse_plaques_(SNP_x_SNP_interaction)	0.0767656
3	Diverticular_disease	0.0767656
3	HDL_cholesterol	0.0767656
3	HDL_cholesterol_levels_in_current_drinkers	0.0767656
3	Health_literacy	0.0767656
3	Household_income_(MTAG)	0.0767656
3	Hypertension	0.0767656
3	IgG_glycosylation	0.0767656
3	Immature_fraction_of_reticulocytes	0.0767656
3	Insomnia	0.0767656
3	Ischemic_stroke_(small_artery_occlusion)	0.0767656
3	LDL_cholesterol	0.0767656
3	Macrophage_inflammatory_protein_1b_levels	0.0767656
3	Neuritic_plaques_(SNP_x_SNP_interaction)	0.0767656
3	Neurociticism	0.0767656
3	Paclitaxel_disposition_in_epithelial_ovarian_cancer	0.0767656
3	Parkinsons_disease	0.0767656
3	Parkinsons_disease_or_first_degree_relation_to_individual_with_Parkinsons_disease	0.0767656
3	Pediatric_autoimmune_diseases	0.0767656
3	Peripheral_arterial_disease_(traffic-related_air_pollution_interaction)	0.0767656
3	Predicted_visceral_adipose_tissue	0.0767656
3	QT_interval	0.0767656
3	Response_to_zileuton_treatment_in_asthma_(FEV1_change_interaction)	0.0767656
3	Self-reported_allergy	0.0767656
3	Serum_platinum_levels_after_completion_of_cisplatin_chemotherapy	0.0767656
3	Smoking_initiation_(ever_regular_vs_never_regular)_(MTAG)	0.0767656
3	Soluble_ICAM-1	0.0767656
3	Sphingomyelin_levels	0.0767656
3	Stevens-Johnson_syndrome_and_toxic_epidermal_necrolysis_(SJS-TEN)	0.0767656
3	Thyroid_stimulating_hormone_levels	0.0767656
3	Time-dependent_creatinine_clearance_change_response_to_tenofovir_treatment_in_HIV_infection_(time_and_treatment_arm_interaction)	0.0767656
3	Toxicity_response_to_radiotherapy_in_prostate_cancer_(decreased_urine_stream)_(time_to_event)	0.0767656
3	Tuberculosis	0.0767656
3	Urinary_albumin_excretion	0.0767656
3	Velopharyngeal_dysfunction	0.0767656
3	Waist_circumference_adjusted_for_BMI_(joint_analysis_main_effects_and_physical_activity_interaction)	0.0767656
3	Warfarin_maintenance_dose	0.0767656
3	Weight	0.0767656
3	White_blood_cell_count_(basophil)	0.0767656
3	Worry	0.0767656
2	3-hydroxypropylmercapturic_acid_levels_in_smokers	0.0511771
2	Advanced_age-related_macular_degeneration	0.0511771
2	Adventurousness	0.0511771
2	Age-related_cognitive_decline_(language)_(slope_of_z-scores)	0.0511771
2	Alcohol_consumption_(drinks_per_week)	0.0511771
2	Alcohol_dependence	0.0511771
2	Alopecia_areata	0.0511771
2	antipsychotic_drug_dosage_in_schizophrenia_or_schizoaffective_disorder	0.0511771
2	Autoimmune_traits	0.0511771
2	Barretts_esophagus_x_pack-years_of_smoking_exposure_interaction	0.0511771
2	Beta-trace_protein_levels	0.0511771
2	Blood_urea_nitrogen_levels	0.0511771
2	BMI_in_non-smokers	0.0511771
2	Bronchopulmonary_dysplasia	0.0511771
2	Cannabis_use_(initiation)	0.0511771
2	Chin_dimples	0.0511771
2	Chronic_obstructive_pulmonary_disease	0.0511771
2	Coffee_consumption	0.0511771
2	Cognitive_performance_(MTAG)	0.0511771
2	Colorectal_adenoma_(advanced)	0.0511771
2	Cortical_thickness_(MOSTest)	0.0511771
2	Creatinine_levels	0.0511771
2	Cutaneous_malignant_melanoma	0.0511771
2	Deep_white_matter_hyperintensities	0.0511771
2	Economic_and_political_preferences_(environmentalism)	0.0511771
2	Educational_attainment	0.0511771
2	Eotaxin_levels	0.0511771
2	E-selectin_levels	0.0511771
2	Estimated_glomerular_filtration_rate_in_non-diabetics	0.0511771
2	Experiencing_mood_swings	0.0511771
2	Familial_squamous_cell_lung_carcinoma	0.0511771
2	Fat-free_mass	0.0511771
2	F-cell_distribution_in_sickle_cell_anaemia	0.0511771
2	Feeling_nervous	0.0511771
2	Gallstone_disease	0.0511771
2	General_factor_of_neuroticism	0.0511771
2	General_risk_tolerance_(MTAG)	0.0511771
2	Glaucoma_(primary_open-angle)	0.0511771
2	Glucose_homeostasis_traits	0.0511771
2	Glycated_hemoglobin_levels	0.0511771
2	Glycine_levels	0.0511771
2	HDL_cholesterol_levels_x_long_total_sleep_time_interaction_(2df_test)	0.0511771
2	HDL_cholesterol_levels_x_short_total_sleep_time_interaction_(2df_test)	0.0511771
2	HDL_cholesterol_x_physical_activity_interaction_(2df_test)	0.0511771
2	Headache	0.0511771
2	Hip_circumference_adjusted_for_BMI	0.0511771
2	Household_income	0.0511771
2	IgM_levels	0.0511771
2	Interleukin-10_levels	0.0511771
2	Interleukin-1-receptor_antagonist_levels	0.0511771
2	Iris_color_(a*_coordinate)	0.0511771
2	Irritable_mood	0.0511771
2	LDL_cholesterol_levels_x_short_total_sleep_time_interaction_(2df_test)	0.0511771
2	Lean_body_mass	0.0511771
2	Leukocyte_telomere_length	0.0511771
2	Lipoprotein_(a)_-_cholesterol_levels	0.0511771
2	Low_tan_response	0.0511771
2	Lumbar_spine_bone_mineral_density	0.0511771
2	Lung_cancer	0.0511771
2	Lung_cancer_in_ever_smokers	0.0511771
2	Lung_function_(FEV1)	0.0511771
2	Macular_thickness	0.0511771
2	Medication_use_(agents_acting_on_the_renin-angiotensin_system)	0.0511771
2	Metabolite_levels_(small_molecules_and_protein_measures)	0.0511771
2	Monocyte_chemoattractant_protein-1_levels	0.0511771
2	Mouth_ulcers	0.0511771
2	Multiple_myeloma	0.0511771
2	Natriuretic_peptide_levels	0.0511771
2	Neuritic_plaque	0.0511771
2	Nicotine_dependence_symptom_count	0.0511771
2	Non-albumin_protein_levels	0.0511771
2	Offspring_birth_weight	0.0511771
2	Oleic_acid_(18:1n-9)_levels	0.0511771
2	Orofacial_clefts	0.0511771
2	Palmitoleic_acid_(16:1n-7)_levels	0.0511771
2	Parental_longevity_(combined_parental_age_at_death)	0.0511771
2	Pediatric_bone_mineral_content_(radius)	0.0511771
2	Periodontitis_(CDC/AAP)	0.0511771
2	Periventricular_white_matter_hyperintensities	0.0511771
2	Phosphatidylethanolamine_levels	0.0511771
2	Pneumonia	0.0511771
2	Post_bronchodilator_FEV1	0.0511771
2	Primary_biliary_cirrhosis	0.0511771
2	Pulmonary_function_decline	0.0511771
2	Pursuit_maintenance_gain	0.0511771
2	Response_to_methotrexate_in_juvenile_idiopathic_arthritis	0.0511771
2	Resting-state_electroencephalogram_vigilance	0.0511771
2	Reticulocyte_fraction_of_red_cells	0.0511771
2	Retinopathy_in_non-diabetics	0.0511771
2	Serum_cancer_antigen_15.3_levels	0.0511771
2	Serum_metabolite_concentrations_in_chronic_kidney_disease	0.0511771
2	Smoking_behaviour_(cigarettes_smoked_per_day)	0.0511771
2	Smoking_status	0.0511771
2	Subcortical_brain_region_volumes	0.0511771
2	Subjective_well-being	0.0511771
2	Systemic_sclerosis	0.0511771
2	Testicular_germ_cell_tumor	0.0511771
2	Thyroid_cancer	0.0511771
2	Total_bilirubin_levels_in_HIV-1_infection	0.0511771
2	Triglyceride_levels_in_current_drinkers	0.0511771
2	Triglyceride_levels_x_alcohol_consumption_(drinkers_vs_non-drinkers)_interaction_(2df)	0.0511771
2	Type_2_diabetes_(adjusted_for_BMI)	0.0511771
2	Urinary_sodium_excretion	0.0511771
2	Venous_thromboembolism	0.0511771
2	Waist-to-hip_ratio_adjusted_for_body_mass_index	0.0511771
2	YKL-40_levels	0.0511771
1	3-hydroxy-1-methylpropylmercapturic_acid_levels_in_smokers	0.0255885
1	Accelerated_cognitive_decline_after_conversion_of_mild_cognitive_impairment_to_Alzheimers_disease_(Alzhiemers_diagnosis_trajectory_interaction)	0.0255885
1	Adverse_response_to_chemotherapy_(amenorrhea)_in_breast_cancer	0.0255885
1	Adverse_response_to_chemotherapy_(neutropenia/leucopenia)_(all_antimicrotubule_drugs)	0.0255885
1	Adverse_response_to_chemotherapy_(neutropenia/leucopenia)_(cyclophosphamide)	0.0255885
1	Age-related_diseases,_mortality_and_associated_endophenotypes	0.0255885
1	Aging_(time_to_event)	0.0255885
1	Alanine_aminotransferase_levels_in_excessive_alcohol_consumption	0.0255885
1	Alcohol_consumption	0.0255885
1	Alcohol_dependence_symptom_count	0.0255885
1	Alzheimers_disease_(cognitive_decline)	0.0255885
1	Alzheimers_disease_(late_onset)	0.0255885
1	Alzheimers_disease_with_no_specific_cognitive_domain_impairment	0.0255885
1	Angiotensin-converting_enzyme_inhibitor_intolerance	0.0255885
1	Annualised_percent_change_of_cerebrospinal_fluid_AB1-42_levels	0.0255885
1	Anorexia_nervosa	0.0255885
1	anorexia_nervosa,_attention-deficit/hyperactivity_disorder,_autism_spectrum_disorder,_bipolar_disorder,_major_depression,_obsessive-compulsive_disorder,_schizophrenia,_or_Tourette_syndrome_(pleiotropy)	0.0255885
1	Anthropometric_traits	0.0255885
1	Anthropometric_traits_(multi-trait_analysis)	0.0255885
1	Anti-anoctamin_2_antibody_levels	0.0255885
1	Antitragus_size	0.0255885
1	Aspartate_aminotransferase_levels	0.0255885
1	Aspartate_aminotransferase_levels_in_non-alcoholic_fatty_liver_disease	0.0255885
1	Attention_deficit_hyperactivity_disorder	0.0255885
1	Attention_deficit_hyperactivity_disorder_(combined_symptoms)	0.0255885
1	Autism	0.0255885
1	Autism_spectrum_disorder,_attention_deficit-hyperactivity_disorder,_bipolar_disorder,_major_depressive_disorder,_and_schizophrenia_(combined)	0.0255885
1	Autism_spectrum_disorder-related_traits	0.0255885
1	Behavioral_disturbance_or_psychiatric_symptoms_in_prion_disease	0.0255885
1	Behcets_disease	0.0255885
1	Benign_prostatic_hyperplasia_and_lower_urinary_tract_symptoms_(prostate_cancer_excluded)	0.0255885
1	beta-nerve_growth_factor_levels	0.0255885
1	Bipolar_disorder_(MTAG)	0.0255885
1	Bipolar_disorder_or_attention_deficit_hyperactivity_disorder	0.0255885
1	Bipolar_I_disorder	0.0255885
1	Blood_pressure_(smoking_interaction)	0.0255885
1	Body_fat_distribution_(arm_fat_ratio)	0.0255885
1	Body_mass_index_in_asthmatics	0.0255885
1	Bone_mineral_density_(total_hip)	0.0255885
1	Borderline_personality_disorder	0.0255885
1	Brain_lesion_load	0.0255885
1	Breast_cancer_(estrogen-receptor_negative,_progesterone-receptor_negative,_and_human_epidermal_growth_factor-receptor_negative)	0.0255885
1	Breast_cancer_specific_mortality_in_breast_cancer	0.0255885
1	Bronchopulmonary_dysplasia_in_preterm_infants	0.0255885
1	Brown_vs._black_hair_color	0.0255885
1	Butyrylcholinesterase_levels	0.0255885
1	Caffeine_consumption	0.0255885
1	Caffeine_metabolism_(plasma_1,3,7-trimethylxanthine_(caffeine)_level)	0.0255885
1	Calcium_levels	0.0255885
1	Cancer_(pleiotropy)(bidirectional)	0.0255885
1	Candidemia	0.0255885
1	Cardiac_troponin-I_levels	0.0255885
1	Cardiorespiratory_fitness_(800m_run_time)	0.0255885
1	Cardiovascular_disease_risk_factors	0.0255885
1	Cerebrospinal_fluid_sTREM-2_levels	0.0255885
1	Cervical_cancer	0.0255885
1	Cervical_cancer_(MTAG)	0.0255885
1	Chickenpox	0.0255885
1	Childhood_body_mass_index	0.0255885
1	Childhood_ear_infection	0.0255885
1	Chronic_hepatitis_C_infection	0.0255885
1	Chronic_lymphocytic_leukemia_or_multiple_sclerosis	0.0255885
1	Chronic_obstructive_pulmonary_disease_or_high_blood_pressure_(pleiotropy)	0.0255885
1	Chronic_obstructive_pulmonary_disease_or_resting_heart_rate_(pleiotropy)	0.0255885
1	Chronic_obstructive_pulmonary_disease-related_biomarkers	0.0255885
1	Chronic_sinus_infection	0.0255885
1	Cigarettes_smoked_per_day_(MTAG)	0.0255885
1	Circulating_myeloperoxidase_levels_(serum)	0.0255885
1	Cisplatin-induced_ototoxicity	0.0255885
1	Coffee_consumption_(cups_per_day)	0.0255885
1	Cognitive_decline_(age-related)	0.0255885
1	Cold_sores	0.0255885
1	Complement_factor_H_binding_to_malondialdehyde	0.0255885
1	Composite_immunoglobulin_trait_(IgA/IgG)	0.0255885
1	Composite_immunoglobulin_trait_(IgA/IgM)	0.0255885
1	Composite_immunoglobulin_trait_(IgA_x_IgG)	0.0255885
1	Corneal_structure	0.0255885
1	Coronary_artery_calcification	0.0255885
1	Coronary_artery_disease_and_LDL_cholesterol_levels_(multivariate_analysis)	0.0255885
1	Coronary_artery_disease_or_ischemic_stroke	0.0255885
1	Cortical_surface_area_(min-P)	0.0255885
1	C-reactive_protein_levels_or_triglyceride_levels_(pleiotropy)	0.0255885
1	Creatine_kinase_levels_in_off-statin_users	0.0255885
1	CTACK_levels	0.0255885
1	Cuneus_cortex_volume	0.0255885
1	Cutaneous_melanoma_or_hair_colour	0.0255885
1	Cytokine_levels	0.0255885
1	Cytokine_network_levels_(multivariate_analysis)	0.0255885
1	Daytime_sleep_phenotypes	0.0255885
1	Deliberate_self-harm	0.0255885
1	Depressed_affect	0.0255885
1	Depression_(broad)	0.0255885
1	Depressive_symptom_improvement	0.0255885
1	Diabetic_retinopathy	0.0255885
1	Diastolic_blood_pressure_x_smoking_status_(current_vs_non-current)_interaction_(2df_test)	0.0255885
1	DISEASE-TRAIT	0.0255885
1	Eating_disorders_(purging_via_substances)	0.0255885
1	Economic_and_political_preferences_(fairness)	0.0255885
1	Educational_attainment_(college_completion)	0.0255885
1	Ejection_fraction_in_Tripanosoma_cruzi_seropositivity	0.0255885
1	Electroencephalogram_traits	0.0255885
1	Emotional_lability_in_attention_deficit_hyperactivity_disorder	0.0255885
1	Emphysema_annual_change_measurement_in_smokers_(percent_low_attenuation_area)	0.0255885
1	Endometrial_cancer_(endometrioid_histology)	0.0255885
1	Endometriosis	0.0255885
1	Endometriosis_or_migraine	0.0255885
1	End-stage_coagulation	0.0255885
1	Energy_expenditure	0.0255885
1	Entorhinal_cortical_volume	0.0255885
1	Epilepsy_and_lamotrigine-induced_maculopapular_eruptions	0.0255885
1	Epithelial_ovarian_cancer	0.0255885
1	Erythrocyte_cadmium_concentration_in_never_smokers	0.0255885
1	Estimated_glomerular_filtration_rate_in_diabetes	0.0255885
1	Facial_morphology_(factor_13,_vertical_position_of_alar_curvature_relative_to_upper_lip)	0.0255885
1	Facial_morphology_(factor_16)	0.0255885
1	Facial_pigmentation_measurement_(UV_light)	0.0255885
1	Factor_VII_activity	0.0255885
1	Factor_VII_activity_or_levels	0.0255885
1	Feeling_fed-up	0.0255885
1	Feeling_worry	0.0255885
1	Folate_pathway_vitamin_levels	0.0255885
1	Follicular_lymphoma	0.0255885
1	Food_allergy	0.0255885
1	Food_antigen_IgG_levels	0.0255885
1	Frontotemporal_dementia	0.0255885
1	Gamma_glutamyl_transferase_levels	0.0255885
1	Gastric_cancer	0.0255885
1	Gastritis	0.0255885
1	Generalized_epilepsy	0.0255885
1	Glioma	0.0255885
1	Global_electrical_heterogeneity_phenotypes	0.0255885
1	Glomerular_filtration_rate	0.0255885
1	Glomerular_filtration_rate_in_non_diabetics_(creatinine)	0.0255885
1	Glycosuria_in_pregnancy_(maternal_genotype_effect)	0.0255885
1	Gout	0.0255885
1	Graves'_disease	0.0255885
1	group_IIA_secretory_phospholipase_A2_levels_in_individuals_with_elevated_hsCRP	0.0255885
1	Gut_microbiome_composition_(winter)	0.0255885
1	Gut_microbiota_(bacterial_taxa)	0.0255885
1	Gut_microbiota_(bacterial_taxa,_hurdle_binary_method)	0.0255885
1	Gut_microbiota_(bacterial_taxa,_rank_normal_transformation_method)	0.0255885
1	Gut_microbiota_(functional_units)	0.0255885
1	Gut_microbiota_relative_abundance_(bacterial_taxa)	0.0255885
1	Gynecologic_disease_(multivariate_analysis)	0.0255885
1	Handedness_(Right-handed_vs._non-right-handed)	0.0255885
1	Hand_grip_strength	0.0255885
1	Hand_grip_strength_(Mahalanobis_distance)	0.0255885
1	Hay_fever_and/or_eczema	0.0255885
1	HDL_cholesterol_levels_x_alcohol_consumption_(drinkers_vs_non-drinkers)_interaction_(2df)	0.0255885
1	Heart_rate	0.0255885
1	Heart_rate_response_to_beta_blockers_(atenolol_monotherapy)	0.0255885
1	Hepcidin/ferritin_ratio	0.0255885
1	Highest_math_class_taken	0.0255885
1	High_IL-1beta_levels_in_gingival_crevicular_fluid	0.0255885
1	High_light_scatter_reticulocyte_count	0.0255885
1	High_serum_lipase_activity	0.0255885
1	Hip_bone_size	0.0255885
1	Hip_circumference	0.0255885
1	Hip_minimal_joint_space_width	0.0255885
1	Hippocampal_subfield_CA3_volume	0.0255885
1	Hormone_measurements	0.0255885
1	Hypertriglyceridemia	0.0255885
1	Hypospadias	0.0255885
1	Idiopathic_membranous_nephropathy	0.0255885
1	Idiopathic_pulmonary_fibrosis	0.0255885
1	IgE_levels	0.0255885
1	IgG_glycosylation_patterns	0.0255885
1	IgG_levels	0.0255885
1	Immune_response_to_measles_vaccine_(measles-specific_neutralising_antibody_titre)	0.0255885
1	Immune_response_to_smallpox_vaccine_(IL-6)	0.0255885
1	Immunoglobulin_light_chain_(AL)_amyloidosis	0.0255885
1	Initial_alcohol_sensitivity	0.0255885
1	Initial_pursuit_acceleration_in_psychotic_disorders	0.0255885
1	Insomnia_symptoms_(never/rarely_vs._sometimes/usually)	0.0255885
1	Insulin_disposition_index	0.0255885
1	Insulin-related_traits	0.0255885
1	Intelligence_(childhood)	0.0255885
1	Interleukin-12p70_levels	0.0255885
1	Interleukin-5_levels	0.0255885
1	Intracranial,_abdominal_aortic_or_thoracic_aortic_aneurysm_(pleiotropy)	0.0255885
1	Intracranial_aneurysm	0.0255885
1	Iron_status_biomarkers	0.0255885
1	Iron_status_biomarkers_(ferritin_levels)	0.0255885
1	Iron_status_biomarkers_(iron_levels)	0.0255885
1	Irritable_bowel_syndrome	0.0255885
1	Ischemic_stroke	0.0255885
1	Itch_intensity_from_mosquito_bite	0.0255885
1	Juvenile_myoclonic_epilepsy	0.0255885
1	Kidney_stones	0.0255885
1	Large_artery_stroke	0.0255885
1	LDL_cholesterol_levels_x_long_total_sleep_time_interaction_(2df_test)	0.0255885
1	LDL_peak_particle_diameter_(total_fat_intake_interaction)	0.0255885
1	Leisure_sedentary_behaviour_(television_watching)	0.0255885
1	Leprosy	0.0255885
1	Lipoprotein(a)_levels_adjusted_for_apolipoprotein(a)_isoforms	0.0255885
1	Liver_enzyme_levels_(alkaline_phosphatase)	0.0255885
1	Lobe_attachment_(rater-scored_or_self-reported)	0.0255885
1	Loneliness_(multivariate_analysis)	0.0255885
1	Longitudinal_alcohol_consumption	0.0255885
1	Longitudinal_brain_connectivity_change_(characteristic_path_length)	0.0255885
1	Macrophage_inflammatory_protein_1a_levels	0.0255885
1	Magnesium_levels	0.0255885
1	Major_depressive_disorder	0.0255885
1	Major_depressive_disorder_(probable)	0.0255885
1	Matrix_metalloproteinase-8_levels	0.0255885
1	Mean_arterial_pressure	0.0255885
1	Mean_arterial_pressure_x_alcohol_consumption_interaction_(2df_test)	0.0255885
1	Measles	0.0255885
1	Medication_use_(calcium_channel_blockers)	0.0255885
1	Medication_use_(HMG_CoA_reductase_inhibitors)	0.0255885
1	Medication_use_(thyroid_preparations)	0.0255885
1	Menopause_(age_at_onset)	0.0255885
1	Mental_health_study_participation_(provided_email_address)	0.0255885
1	Metabolic_syndrome	0.0255885
1	MGMT_methylation_in_smokers	0.0255885
1	Mood_instability	0.0255885
1	Moyamoya_disease	0.0255885
1	Multiple_myeloma_and_monoclonal_gammopathy	0.0255885
1	Myeloid_white_cell_count	0.0255885
1	Nicotine_withdrawal_symptom_count	0.0255885
1	Night_sleep_phenotypes	0.0255885
1	Non-alcoholic_fatty_liver_disease_histology_(other)	0.0255885
1	Nonatopic_asthma	0.0255885
1	Non-lobar_intracerebral_hemorrhage_(MTAG)	0.0255885
1	Non-small_cell_lung_cancer	0.0255885
1	Nonsyndromic_cleft_lip_with_cleft_palate	0.0255885
1	Nose_size	0.0255885
1	Number_of_children_(6+_vs._0_or_1)	0.0255885
1	Number_of_sexual_partners	0.0255885
1	Occipital_lobe_volume	0.0255885
1	Oily_fish_consumption	0.0255885
1	Optic_cup_area	0.0255885
1	Optic_disc_size	0.0255885
1	Osteoarthritis_(self-reported)	0.0255885
1	Osteoprotegerin_levels	0.0255885
1	Pancreatic_ductal_adenocarcinoma	0.0255885
1	Panic_disorder	0.0255885
1	Parental_longevity_(combined_parental_attained_age,_Martingale_residuals)	0.0255885
1	Parental_longevity_(fathers_age_at_death_or_fathers_attained_age)	0.0255885
1	Parental_longevity_(mothers_age_at_death)	0.0255885
1	Pars_triangularis_volume	0.0255885
1	Peginterferon_alfa-2a_treatment_response_in_chronic_hepatitis_B_infection	0.0255885
1	Periodontitis	0.0255885
1	Peripheral_artery_disease	0.0255885
1	Phoneme_awareness	0.0255885
1	Plantar_warts	0.0255885
1	Plasma_anastrozole_concentration_in_anastrozole-treated_estrogen_receptor_positive_breast_cancer	0.0255885
1	Plasma_omega-3_polyunsaturated_fatty_acid_level_(eicosapentaenoic_acid)	0.0255885
1	Platelet_aggregation	0.0255885
1	Platelet_reactivity_in_response_to_clopidogrel_treatment	0.0255885
1	Polycystic_ovary_syndrome	0.0255885
1	Post_bronchodilator_FEV1/FVC_ratio_in_COPD	0.0255885
1	Prepulse_inhibition_of_the_startle_response	0.0255885
1	Primary_biliary_cholangitis	0.0255885
1	Primary_sclerosing_cholangitis	0.0255885
1	Primary_tooth_development_(number_of_teeth)	0.0255885
1	PR_interval_in_Tripanosoma_cruzi_seropositivity	0.0255885
1	Problematic_alcohol_use	0.0255885
1	Processed_meat_consumption	0.0255885
1	Progranulin_levels	0.0255885
1	Prostate_cancer_(advanced)	0.0255885
1	Prostate_cancer_(SNP_x_SNP_interaction)	0.0255885
1	Prostate-specific_antigen_levels	0.0255885
1	Psoriasis_vulgaris	0.0255885
1	Psychosis_in_Alzheimers_disease	0.0255885
1	Pubertal_anthropometrics	0.0255885
1	Pulmonary_function_(smoking_interaction)	0.0255885
1	QT_dynamics_during_exercise	0.0255885
1	Quantitative_traits	0.0255885
1	Rate_of_cognitive_decline_in_Alzheimers_disease	0.0255885
1	Reading_ability_(multivariate)	0.0255885
1	Red_blood_cell_folate_levels	0.0255885
1	Red_blood_cell_traits	0.0255885
1	Red_vs._brown/black_hair_color	0.0255885
1	Residual_cognition	0.0255885
1	Respiratory_diseases	0.0255885
1	Response_to_abacavir-containing_treatment_in_HIV-1_infection_(virologic_failure)	0.0255885
1	Response_to_metformin_(IC50)	0.0255885
1	Response_to_platinum-based_chemotherapy_in_non-small-cell_lung_cancer	0.0255885
1	Response_to_quetiapine_in_schizophrenia	0.0255885
1	Response_to_radiotherapy_in_prostate_cancer_(toxicity,_urinary_frequency)	0.0255885
1	Response_to_tocilizumab_in_rheumatoid_arthritis	0.0255885
1	Resting_metabolic_rate	0.0255885
1	Retinal_detachment_or_retinal_break	0.0255885
1	Risk-taking_tendency_(4-domain_principal_component_model)	0.0255885
1	Rubella	0.0255885
1	Sarcoidosis_(Lofgrens_syndrome_vs_non-Lofgrens_syndrome)	0.0255885
1	Seasonality_and_depression	0.0255885
1	Select_biomarker_traits	0.0255885
1	Sense_of_smell	0.0255885
1	Sensitivity_to_environmental_stress_and_adversity	0.0255885
1	Serum_25-Hydroxyvitamin_D_levels_x_season_interaction	0.0255885
1	Serum_alkaline_phosphatase_levels	0.0255885
1	Serum_cancer_antigen_19.9_levels	0.0255885
1	Serum_protein_levels_(sST2)	0.0255885
1	Serum_urate_levels_in_chronic_kidney_disease	0.0255885
1	Serum_uric_acid_levels	0.0255885
1	Shingles	0.0255885
1	Simvastatin-induced_myopathy	0.0255885
1	Sjögrens_syndrome	0.0255885
1	Skin_pigmentation	0.0255885
1	Sleep_duration	0.0255885
1	Small_vessel_stroke	0.0255885
1	Snoring	0.0255885
1	Social_science_traits_(pleiotropy)_(HIPO_component_1)	0.0255885
1	Spherical_equivalent_or_myopia_(age_of_diagnosis)	0.0255885
1	Sphingolipid_levels	0.0255885
1	Stem_cell_factor_levels	0.0255885
1	Stem_cell_growth_factor_beta_levels	0.0255885
1	Stimulated_adipocyte_lipolysis	0.0255885
1	Strep_throat	0.0255885
1	Subcortical_volume_(min-P)	0.0255885
1	Subcortical_volume_(MOSTest)	0.0255885
1	Suicide_attempts_in_major_depressive_disorder_or_bipolar_disorder_or_schizophrenia	0.0255885
1	Suicide_behavior	0.0255885
1	Sulfasalazine-induced_agranulocytosis	0.0255885
1	Sum_eosinophil_basophil_counts	0.0255885
1	Systemic_seropositive_rheumatic_diseases_(Systemic_sclerosis_or_systemic_lupus_erythematosus_or_rheumatoid_arthritis_or_idiopathic_inflammatory_myopathies)	0.0255885
1	Tea_consumption	0.0255885
1	Temporomandibular_joint_disorder	0.0255885
1	Thyroid_peroxidase_antibody_positivity	0.0255885
1	Total_body_bone_mineral_density_(MTAG)	0.0255885
1	Tourette_syndrome	0.0255885
1	Trauma_exposure_in_major_depressive_disorder-negative_individuals	0.0255885
1	Triglyceride_levels_x_long_total_sleep_time_interaction_(2df_test)	0.0255885
1	Triglyceride_levels_x_short_total_sleep_time_interaction_(2df_test)	0.0255885
1	Triptolide_cytotoxicity	0.0255885
1	Tumor_necrosis_factor_alpha_levels	0.0255885
1	Tumor_necrosis_factor_levels	0.0255885
1	Type_2_diabetes_nephropathy	0.0255885
1	Ulcerative_colitis	0.0255885
1	Urinary_albumin_excretion_(no_hypertensive_medication)	0.0255885
1	Urinary_albumin_excretion_rate_in_type_1_diabetes	0.0255885
1	Urinary_potassium_to_creatinine_ratio	0.0255885
1	Urinary_tract_infection_frequency	0.0255885
1	Varicose_veins	0.0255885
1	Vascular_endothelial_growth_factor_levels	0.0255885
1	Venous_thromboembolism_adjusted_for_sickle_cell_variant_rs77121243-T	0.0255885
1	Venous_thromboembolism_(SNP_x_SNP_interaction)	0.0255885
1	Verbal_declarative_memory	0.0255885
1	Vertical_cup-disc_ratio_(multi-trait_analysis)	0.0255885
1	Visceral_adipose_tissue_adjusted_for_BMI	0.0255885
1	Visceral_fat	0.0255885
1	Vitiligo	0.0255885
1	Voxel-wise_structural_brain_imaging_measurements	0.0255885
1	vWF_levels	0.0255885
1	Waist_circumference	0.0255885
1	Waist-to-hip_ratio_adjusted_for_BMI_(recessive_genetic_model)	0.0255885
1	Waldenström_macroglobulinemia_/_lymphoplasmacytic_lymphoma	0.0255885
1	Weight_gain_in_amisulpride-treated_first-episode_psychosis	0.0255885
1	White_matter_hyperintensities	0.0255885
1	White_matter_hyperintensities_in_ischemic_stroke	0.0255885
1	White_matter_hyperintensity_burden	0.0255885
1	White_matter_microstructure_(radial_diusivities)	0.0255885
1	Working_memory	0.0255885
1	Yeast_infection	0.0255885
3908

## Sheet: Summary_Grouping
Num_SNPs	Trait	%	Num_SNPs	Trait	%
398	Mean_platelet_volume
140	Monocyte_count		25	Systolic_blood_pressure
83	Mean_corpuscular_volume		14	Pulse_pressure
74	White_blood_cell_count		9	Cardiovascular_disease
66	Red_cell_distribution_width		7	Blood_protein_levels_in_cardiovascular_risk
64	Red_blood_cell_count		6	Coronary_artery_disease
59	Mean_corpuscular_hemoglobin		29	Diastolic_blood_pressure
48	Lymphocyte_counts		90	Blood Pressure/CAD	2.30297
47	Platelet_count
42	Eosinophil_counts		106	Height	2.71238
40	Granulocyte_percentage_of_myeloid_white_cells
31	Neutrophil_percentage_of_granulocytes		76	Body_mass_index
27	Plateletcrit		23	Appendicular_lean_mass
24	Neutrophil_count		23	Waist-hip_ratio
17	Basophil_count		18	Waist-to-hip_ratio_adjusted_for_BMI
16	Platelet_distribution_width		16	Obesity-related_traits
12	Hemoglobin_levels		15	Waist_circumference_adjusted_for_body_mass_index
12	Activated_partial_thromboplastin_time		171	BMI/Obesity	4.37564
9	Basophil_percentage_of_granulocytes
6	Composite_immunoglobulin_trait_(IgA_x_IgG/IgM)		27	High_density_lipoprotein_cholesterol_levels
5	Eosinophil_percentage_of_granulocytes		25	LDL_cholesterol_levels
5	Hemoglobin_concentration		21	Triglycerides
5	Lymphocyte_percentage_of_white_cells		19	HDL_cholesterol_levels
4	Eosinophil_percentage_of_white_cells		12	Cholesterol,_total
9	Basophil_percentage_of_white_cells		11	Triglyceride_levels
10	Mean_corpuscular_hemoglobin_concentration		10	Low_density_lipoprotein_cholesterol_levels
9	Hematocrit		8	Total_cholesterol_levels
1	Red_blood_cell_folate_levels		133	Lipids	3.40328
1	Red_blood_cell_traits
4	Monocyte_percentage_of_white_cells		25	Metabolite_levels
4	Neutrophil_percentage_of_white_cells		25	Urinary_metabolite_levels_in_chronic_kidney_disease
2	Reticulocyte_fraction_of_red_cells		21	Serum_25-Hydroxyvitamin_D_levels
13	High_light_scatter_reticulocyte_percentage_of_red_cells		11	Urinary_albumin-to-creatinine_ratio
3	White_blood_cell_count_(basophil)		10	Urate_levels
1290	Total Blood cell counts	33.0092	8	Interleukin-18_levels
			248	Blood_protein_levels
22	General_cognitive_ability		8	Serum_metabolite_levels
18	Educational_attainment_(MTAG)		356	Metabolites/Proteins (Subset of Lipids)	9.10952
15	Intelligence_(MTAG)
13	Neuroticism
8	Cognitive_ability,_years_of_educational_attainment_or_schizophrenia_(pleiotropy)
8	Highest_math_class_taken_(MTAG)
7	Educational_attainment_(years_of_education)
6	Intelligence
3	Neurociticism
5	Bipolar_disorder_and_schizophrenia
15	Schizophrenia
120	Brain/Education/Behaviour	3.07062
26	Allergic_rhinitis
24	Systemic_lupus_erythematosus
23	Inflammatory_bowel_disease
18	Asthma
14	Atopic_asthma
12	Chronic_inflammatory_diseases_(ankylosing_spondylitis,_Crohns_disease,_psoriasis,_primary_sclerosing_cholangitis,_ulcerative_colitis)_(pleiotropy)
12	Psoriasis
129	Autoinmune/Inflamatory	3.30092
1513	OTHER TRAITS	38.7155
59	Core_binding_factor_acute_myeloid_leukemia
57	Heel_bone_mineral_density
44	Type_2_diabetes
37	Multiple_sclerosis
27	C-reactive_protein_levels
22	Breast_cancer
21	Total_PHF-tau_(SNP_x_SNP_interaction)
19	Hair_color
19	Reaction_time
18	Lung_function_(FVC)
17	Estimated_glomerular_filtration_rate
17	Neurofibrillary_tangles_(SNP_x_SNP_interaction)
12	Lung_function_(FEV1/FVC)
12	Male-pattern_baldness
11	Apolipoprotein_A1_levels
11	IgA_levels
11	Intraocular_pressure
11	Tonsillectomy
9	Eczema
9	Refractive_error
8	Colorectal_cancer
8	Adolescent_idiopathic_scoliosis
8	Chronotype
7	Alzheimers_disease_or_family_history_of_Alzheimers_disease
7	Post_bronchodilator_FEV1/FVC_ratio
7	Prostate_cancer
7	Spherical_equivalent
7	White_matter_microstructure_(fractional_anisotropy)
6	Age_at_menopause
6	Asthma_(childhood_onset)
6	DNA_methylation_variation_(age_effect)
6	Fibrinogen_levels
6	Lung_adenocarcinoma
6	Menarche_(age_at_onset)
6	Neurological_blood_protein_biomarker_levels
6	Plasma_renin_activity_levels
6	Protein_levels_in_obesity
6	Self-reported_math_ability_(MTAG)
6	Serum_metabolite_ratios_in_chronic_kidney_disease
5	Allergic_disease_(asthma,_hay_fever_or_eczema)
5	Brain_morphology_(MOSTest)
5	Brain_region_volumes
5	Chronic_lymphocytic_leukemia
5	Family_history_of_Alzheimers_disease
5	Hypothyroidism
5	IgA_nephropathy
5	Inflammatory_skin_disease
5	Itch_intensity_from_mosquito_bite_adjusted_by_bite_size
5	Meat-related_diet
5	Medication_use_(drugs_used_in_diabetes)
5	Metabolic_traits
5	Nonatopic_asthma_or_type_2_diabetes
5	Rheumatoid_arthritis
5	Schizophrenia_(MTAG)
5	Smoking_initiation_(ever_regular_vs_never_regular)
5	Type_1_diabetes
5	Urinary_metabolite_modules_(eigenmetabolites)_in_chronic_kidney_disease
5	Waist-to-hip_ratio_adjusted_for_BMI_(additive_genetic_model)
5	White_matter_microstructure_(axial_diusivities)
4	Acylcarnitine_levels
4	Age-related_macular_degeneration
4	Alzheimers_disease
4	Apolipoprotein_B_levels
4	Atrial_fibrillation
4	Autoimmune_traits_(pleiotropy)
4	Basal_cell_carcinoma
4	Birth_weight
4	Blood_metabolite_levels
4	Cognitive_performance
4	Cortical_surface_area
4	Emotional_recognition
4	FEV1
4	Keratinocyte_cancer_(MTAG)
4	L-arginine_levels
4	Migraine
4	Morning_person
4	Morningness
4	Parental_longevity_(mothers_age_at_death_or_mothers_attained_age)
4	PR_interval
4	Resting_heart_rate
4	Self-reported_math_ability
4	Serum_total_protein_level
4	Sunburns
4	Takayasu_arteritis
4	Total_body_bone_mineral_density
4	Trans_fatty_acid_levels
4	Uterine_fibroids
4	White_matter_microstructure_(mean_diusivities)
3	1,5-anhydroglucitol_levels
3	Asthma_(adult_onset)
3	Autism_spectrum_disorder_or_schizophrenia
3	Balding_type_1
3	Bipolar_disorder
3	Bitter_alcoholic_beverage_consumption
3	Blood_metabolite_ratios
3	Body_fat_distribution_(leg_fat_ratio)
3	Body_fat_percentage
3	C-reactive_protein
3	Cancer
3	Cancer_(pleiotropy)
3	Celiac_disease
3	Cognitive_empathy
3	Coronary_heart_disease
3	Creatine_kinase_levels
3	Depressive_symptoms_(MTAG)
3	Diffuse_plaques_(SNP_x_SNP_interaction)
3	Diverticular_disease
3	HDL_cholesterol
3	HDL_cholesterol_levels_in_current_drinkers
3	Health_literacy
3	Household_income_(MTAG)
3	Hypertension
3	IgG_glycosylation
3	Immature_fraction_of_reticulocytes
3	Insomnia
3	Ischemic_stroke_(small_artery_occlusion)
3	LDL_cholesterol
3	Macrophage_inflammatory_protein_1b_levels
3	Neuritic_plaques_(SNP_x_SNP_interaction)
3	Paclitaxel_disposition_in_epithelial_ovarian_cancer
3	Parkinsons_disease
3	Parkinsons_disease_or_first_degree_relation_to_individual_with_Parkinsons_disease
3	Pediatric_autoimmune_diseases
3	Peripheral_arterial_disease_(traffic-related_air_pollution_interaction)
3	Predicted_visceral_adipose_tissue
3	QT_interval
3	Response_to_zileuton_treatment_in_asthma_(FEV1_change_interaction)
3	Self-reported_allergy
3	Serum_platinum_levels_after_completion_of_cisplatin_chemotherapy
3	Smoking_initiation_(ever_regular_vs_never_regular)_(MTAG)
3	Soluble_ICAM-1
3	Sphingomyelin_levels
3	Stevens-Johnson_syndrome_and_toxic_epidermal_necrolysis_(SJS-TEN)
3	Thyroid_stimulating_hormone_levels
3	Time-dependent_creatinine_clearance_change_response_to_tenofovir_treatment_in_HIV_infection_(time_and_treatment_arm_interaction)
3	Toxicity_response_to_radiotherapy_in_prostate_cancer_(decreased_urine_stream)_(time_to_event)
3	Tuberculosis
3	Urinary_albumin_excretion
3	Velopharyngeal_dysfunction
3	Waist_circumference_adjusted_for_BMI_(joint_analysis_main_effects_and_physical_activity_interaction)
3	Warfarin_maintenance_dose
3	Weight
3	Worry
2	3-hydroxypropylmercapturic_acid_levels_in_smokers
2	Advanced_age-related_macular_degeneration
2	Adventurousness
2	Age-related_cognitive_decline_(language)_(slope_of_z-scores)
2	Alcohol_consumption_(drinks_per_week)
2	Alcohol_dependence
2	Alopecia_areata
2	antipsychotic_drug_dosage_in_schizophrenia_or_schizoaffective_disorder
2	Autoimmune_traits
2	Barretts_esophagus_x_pack-years_of_smoking_exposure_interaction
2	Beta-trace_protein_levels
2	Blood_urea_nitrogen_levels
2	BMI_in_non-smokers
2	Bronchopulmonary_dysplasia
2	Cannabis_use_(initiation)
2	Chin_dimples
2	Chronic_obstructive_pulmonary_disease
2	Coffee_consumption
2	Cognitive_performance_(MTAG)
2	Colorectal_adenoma_(advanced)
2	Cortical_thickness_(MOSTest)
2	Creatinine_levels
2	Cutaneous_malignant_melanoma
2	Deep_white_matter_hyperintensities
2	E-selectin_levels
2	Economic_and_political_preferences_(environmentalism)
2	Educational_attainment
2	Eotaxin_levels
2	Estimated_glomerular_filtration_rate_in_non-diabetics
2	Experiencing_mood_swings
2	F-cell_distribution_in_sickle_cell_anaemia
2	Familial_squamous_cell_lung_carcinoma
2	Fat-free_mass
2	Feeling_nervous
2	Gallstone_disease
2	General_factor_of_neuroticism
2	General_risk_tolerance_(MTAG)
2	Glaucoma_(primary_open-angle)
2	Glucose_homeostasis_traits
2	Glycated_hemoglobin_levels
2	Glycine_levels
2	HDL_cholesterol_levels_x_long_total_sleep_time_interaction_(2df_test)
2	HDL_cholesterol_levels_x_short_total_sleep_time_interaction_(2df_test)
2	HDL_cholesterol_x_physical_activity_interaction_(2df_test)
2	Headache
2	Hip_circumference_adjusted_for_BMI
2	Household_income
2	IgM_levels
2	Interleukin-1-receptor_antagonist_levels
2	Interleukin-10_levels
2	Iris_color_(a*_coordinate)
2	Irritable_mood
2	LDL_cholesterol_levels_x_short_total_sleep_time_interaction_(2df_test)
2	Lean_body_mass
2	Leukocyte_telomere_length
2	Lipoprotein_(a)_-_cholesterol_levels
2	Low_tan_response
2	Lumbar_spine_bone_mineral_density
2	Lung_cancer
2	Lung_cancer_in_ever_smokers
2	Lung_function_(FEV1)
2	Macular_thickness
2	Medication_use_(agents_acting_on_the_renin-angiotensin_system)
2	Metabolite_levels_(small_molecules_and_protein_measures)
2	Monocyte_chemoattractant_protein-1_levels
2	Mouth_ulcers
2	Multiple_myeloma
2	Natriuretic_peptide_levels
2	Neuritic_plaque
2	Nicotine_dependence_symptom_count
2	Non-albumin_protein_levels
2	Offspring_birth_weight
2	Oleic_acid_(18:1n-9)_levels
2	Orofacial_clefts
2	Palmitoleic_acid_(16:1n-7)_levels
2	Parental_longevity_(combined_parental_age_at_death)
2	Pediatric_bone_mineral_content_(radius)
2	Periodontitis_(CDC/AAP)
2	Periventricular_white_matter_hyperintensities
2	Phosphatidylethanolamine_levels
2	Pneumonia
2	Post_bronchodilator_FEV1
2	Primary_biliary_cirrhosis
2	Pulmonary_function_decline
2	Pursuit_maintenance_gain
2	Response_to_methotrexate_in_juvenile_idiopathic_arthritis
2	Resting-state_electroencephalogram_vigilance
2	Retinopathy_in_non-diabetics
2	Serum_cancer_antigen_15.3_levels
2	Serum_metabolite_concentrations_in_chronic_kidney_disease
2	Smoking_behaviour_(cigarettes_smoked_per_day)
2	Smoking_status
2	Subcortical_brain_region_volumes
2	Subjective_well-being
2	Systemic_sclerosis
2	Testicular_germ_cell_tumor
2	Thyroid_cancer
2	Total_bilirubin_levels_in_HIV-1_infection
2	Triglyceride_levels_in_current_drinkers
2	Triglyceride_levels_x_alcohol_consumption_(drinkers_vs_non-drinkers)_interaction_(2df)
2	Type_2_diabetes_(adjusted_for_BMI)
2	Urinary_sodium_excretion
2	Venous_thromboembolism
2	Waist-to-hip_ratio_adjusted_for_body_mass_index
2	YKL-40_levels
1	3-hydroxy-1-methylpropylmercapturic_acid_levels_in_smokers
1	Accelerated_cognitive_decline_after_conversion_of_mild_cognitive_impairment_to_Alzheimers_disease_(Alzhiemers_diagnosis_trajectory_interaction)
1	Adverse_response_to_chemotherapy_(amenorrhea)_in_breast_cancer
1	Adverse_response_to_chemotherapy_(neutropenia/leucopenia)_(all_antimicrotubule_drugs)
1	Adverse_response_to_chemotherapy_(neutropenia/leucopenia)_(cyclophosphamide)
1	Age-related_diseases,_mortality_and_associated_endophenotypes
1	Aging_(time_to_event)
1	Alanine_aminotransferase_levels_in_excessive_alcohol_consumption
1	Alcohol_consumption
1	Alcohol_dependence_symptom_count
1	Alzheimers_disease_(cognitive_decline)
1	Alzheimers_disease_(late_onset)
1	Alzheimers_disease_with_no_specific_cognitive_domain_impairment
1	Angiotensin-converting_enzyme_inhibitor_intolerance
1	Annualised_percent_change_of_cerebrospinal_fluid_AB1-42_levels
1	Anorexia_nervosa
1	anorexia_nervosa,_attention-deficit/hyperactivity_disorder,_autism_spectrum_disorder,_bipolar_disorder,_major_depression,_obsessive-compulsive_disorder,_schizophrenia,_or_Tourette_syndrome_(pleiotropy)
1	Anthropometric_traits
1	Anthropometric_traits_(multi-trait_analysis)
1	Anti-anoctamin_2_antibody_levels
1	Antitragus_size
1	Aspartate_aminotransferase_levels
1	Aspartate_aminotransferase_levels_in_non-alcoholic_fatty_liver_disease
1	Attention_deficit_hyperactivity_disorder
1	Attention_deficit_hyperactivity_disorder_(combined_symptoms)
1	Autism
1	Autism_spectrum_disorder-related_traits
1	Autism_spectrum_disorder,_attention_deficit-hyperactivity_disorder,_bipolar_disorder,_major_depressive_disorder,_and_schizophrenia_(combined)
1	Behavioral_disturbance_or_psychiatric_symptoms_in_prion_disease
1	Behcets_disease
1	Benign_prostatic_hyperplasia_and_lower_urinary_tract_symptoms_(prostate_cancer_excluded)
1	beta-nerve_growth_factor_levels
1	Bipolar_disorder_(MTAG)
1	Bipolar_disorder_or_attention_deficit_hyperactivity_disorder
1	Bipolar_I_disorder
1	Blood_pressure_(smoking_interaction)
1	Body_fat_distribution_(arm_fat_ratio)
1	Body_mass_index_in_asthmatics
1	Bone_mineral_density_(total_hip)
1	Borderline_personality_disorder
1	Brain_lesion_load
1	Breast_cancer_(estrogen-receptor_negative,_progesterone-receptor_negative,_and_human_epidermal_growth_factor-receptor_negative)
1	Breast_cancer_specific_mortality_in_breast_cancer
1	Bronchopulmonary_dysplasia_in_preterm_infants
1	Brown_vs._black_hair_color
1	Butyrylcholinesterase_levels
1	C-reactive_protein_levels_or_triglyceride_levels_(pleiotropy)
1	Caffeine_consumption
1	Caffeine_metabolism_(plasma_1,3,7-trimethylxanthine_(caffeine)_level)
1	Calcium_levels
1	Cancer_(pleiotropy)(bidirectional)
1	Candidemia
1	Cardiac_troponin-I_levels
1	Cardiorespiratory_fitness_(800m_run_time)
1	Cardiovascular_disease_risk_factors
1	Cerebrospinal_fluid_sTREM-2_levels
1	Cervical_cancer
1	Cervical_cancer_(MTAG)
1	Chickenpox
1	Childhood_body_mass_index
1	Childhood_ear_infection
1	Chronic_hepatitis_C_infection
1	Chronic_lymphocytic_leukemia_or_multiple_sclerosis
1	Chronic_obstructive_pulmonary_disease_or_high_blood_pressure_(pleiotropy)
1	Chronic_obstructive_pulmonary_disease_or_resting_heart_rate_(pleiotropy)
1	Chronic_obstructive_pulmonary_disease-related_biomarkers
1	Chronic_sinus_infection
1	Cigarettes_smoked_per_day_(MTAG)
1	Circulating_myeloperoxidase_levels_(serum)
1	Cisplatin-induced_ototoxicity
1	Coffee_consumption_(cups_per_day)
1	Cognitive_decline_(age-related)
1	Cold_sores
1	Complement_factor_H_binding_to_malondialdehyde
1	Composite_immunoglobulin_trait_(IgA_x_IgG)
1	Composite_immunoglobulin_trait_(IgA/IgG)
1	Composite_immunoglobulin_trait_(IgA/IgM)
1	Corneal_structure
1	Coronary_artery_calcification
1	Coronary_artery_disease_and_LDL_cholesterol_levels_(multivariate_analysis)
1	Coronary_artery_disease_or_ischemic_stroke
1	Cortical_surface_area_(min-P)
1	Creatine_kinase_levels_in_off-statin_users
1	CTACK_levels
1	Cuneus_cortex_volume
1	Cutaneous_melanoma_or_hair_colour
1	Cytokine_levels
1	Cytokine_network_levels_(multivariate_analysis)
1	Daytime_sleep_phenotypes
1	Deliberate_self-harm
1	Depressed_affect
1	Depression_(broad)
1	Depressive_symptom_improvement
1	Diabetic_retinopathy
1	Diastolic_blood_pressure_x_smoking_status_(current_vs_non-current)_interaction_(2df_test)
1	DISEASE-TRAIT
1	Eating_disorders_(purging_via_substances)
1	Economic_and_political_preferences_(fairness)
1	Educational_attainment_(college_completion)
1	Ejection_fraction_in_Tripanosoma_cruzi_seropositivity
1	Electroencephalogram_traits
1	Emotional_lability_in_attention_deficit_hyperactivity_disorder
1	Emphysema_annual_change_measurement_in_smokers_(percent_low_attenuation_area)
1	End-stage_coagulation
1	Endometrial_cancer_(endometrioid_histology)
1	Endometriosis
1	Endometriosis_or_migraine
1	Energy_expenditure
1	Entorhinal_cortical_volume
1	Epilepsy_and_lamotrigine-induced_maculopapular_eruptions
1	Epithelial_ovarian_cancer
1	Erythrocyte_cadmium_concentration_in_never_smokers
1	Estimated_glomerular_filtration_rate_in_diabetes
1	Facial_morphology_(factor_13,_vertical_position_of_alar_curvature_relative_to_upper_lip)
1	Facial_morphology_(factor_16)
1	Facial_pigmentation_measurement_(UV_light)
1	Factor_VII_activity
1	Factor_VII_activity_or_levels
1	Feeling_fed-up
1	Feeling_worry
1	Folate_pathway_vitamin_levels
1	Follicular_lymphoma
1	Food_allergy
1	Food_antigen_IgG_levels
1	Frontotemporal_dementia
1	Gamma_glutamyl_transferase_levels
1	Gastric_cancer
1	Gastritis
1	Generalized_epilepsy
1	Glioma
1	Global_electrical_heterogeneity_phenotypes
1	Glomerular_filtration_rate
1	Glomerular_filtration_rate_in_non_diabetics_(creatinine)
1	Glycosuria_in_pregnancy_(maternal_genotype_effect)
1	Gout
1	Graves'_disease
1	group_IIA_secretory_phospholipase_A2_levels_in_individuals_with_elevated_hsCRP
1	Gut_microbiome_composition_(winter)
1	Gut_microbiota_(bacterial_taxa,_hurdle_binary_method)
1	Gut_microbiota_(bacterial_taxa,_rank_normal_transformation_method)
1	Gut_microbiota_(bacterial_taxa)
1	Gut_microbiota_(functional_units)
1	Gut_microbiota_relative_abundance_(bacterial_taxa)
1	Gynecologic_disease_(multivariate_analysis)
1	Hand_grip_strength
1	Hand_grip_strength_(Mahalanobis_distance)
1	Handedness_(Right-handed_vs._non-right-handed)
1	Hay_fever_and/or_eczema
1	HDL_cholesterol_levels_x_alcohol_consumption_(drinkers_vs_non-drinkers)_interaction_(2df)
1	Heart_rate
1	Heart_rate_response_to_beta_blockers_(atenolol_monotherapy)
1	Hepcidin/ferritin_ratio
1	High_IL-1beta_levels_in_gingival_crevicular_fluid
1	High_light_scatter_reticulocyte_count
1	High_serum_lipase_activity
1	Highest_math_class_taken
1	Hip_bone_size
1	Hip_circumference
1	Hip_minimal_joint_space_width
1	Hippocampal_subfield_CA3_volume
1	Hormone_measurements
1	Hypertriglyceridemia
1	Hypospadias
1	Idiopathic_membranous_nephropathy
1	Idiopathic_pulmonary_fibrosis
1	IgE_levels
1	IgG_glycosylation_patterns
1	IgG_levels
1	Immune_response_to_measles_vaccine_(measles-specific_neutralising_antibody_titre)
1	Immune_response_to_smallpox_vaccine_(IL-6)
1	Immunoglobulin_light_chain_(AL)_amyloidosis
1	Initial_alcohol_sensitivity
1	Initial_pursuit_acceleration_in_psychotic_disorders
1	Insomnia_symptoms_(never/rarely_vs._sometimes/usually)
1	Insulin_disposition_index
1	Insulin-related_traits
1	Intelligence_(childhood)
1	Interleukin-12p70_levels
1	Interleukin-5_levels
1	Intracranial_aneurysm
1	Intracranial,_abdominal_aortic_or_thoracic_aortic_aneurysm_(pleiotropy)
1	Iron_status_biomarkers
1	Iron_status_biomarkers_(ferritin_levels)
1	Iron_status_biomarkers_(iron_levels)
1	Irritable_bowel_syndrome
1	Ischemic_stroke
1	Itch_intensity_from_mosquito_bite
1	Juvenile_myoclonic_epilepsy
1	Kidney_stones
1	Large_artery_stroke
1	LDL_cholesterol_levels_x_long_total_sleep_time_interaction_(2df_test)
1	LDL_peak_particle_diameter_(total_fat_intake_interaction)
1	Leisure_sedentary_behaviour_(television_watching)
1	Leprosy
1	Lipoprotein(a)_levels_adjusted_for_apolipoprotein(a)_isoforms
1	Liver_enzyme_levels_(alkaline_phosphatase)
1	Lobe_attachment_(rater-scored_or_self-reported)
1	Loneliness_(multivariate_analysis)
1	Longitudinal_alcohol_consumption
1	Longitudinal_brain_connectivity_change_(characteristic_path_length)
1	Macrophage_inflammatory_protein_1a_levels
1	Magnesium_levels
1	Major_depressive_disorder
1	Major_depressive_disorder_(probable)
1	Matrix_metalloproteinase-8_levels
1	Mean_arterial_pressure
1	Mean_arterial_pressure_x_alcohol_consumption_interaction_(2df_test)
1	Measles
1	Medication_use_(calcium_channel_blockers)
1	Medication_use_(HMG_CoA_reductase_inhibitors)
1	Medication_use_(thyroid_preparations)
1	Menopause_(age_at_onset)
1	Mental_health_study_participation_(provided_email_address)
1	Metabolic_syndrome
1	MGMT_methylation_in_smokers
1	Mood_instability
1	Moyamoya_disease
1	Multiple_myeloma_and_monoclonal_gammopathy
1	Myeloid_white_cell_count
1	Nicotine_withdrawal_symptom_count
1	Night_sleep_phenotypes
1	Non-alcoholic_fatty_liver_disease_histology_(other)
1	Non-lobar_intracerebral_hemorrhage_(MTAG)
1	Non-small_cell_lung_cancer
1	Nonatopic_asthma
1	Nonsyndromic_cleft_lip_with_cleft_palate
1	Nose_size
1	Number_of_children_(6+_vs._0_or_1)
1	Number_of_sexual_partners
1	Occipital_lobe_volume
1	Oily_fish_consumption
1	Optic_cup_area
1	Optic_disc_size
1	Osteoarthritis_(self-reported)
1	Osteoprotegerin_levels
1	Pancreatic_ductal_adenocarcinoma
1	Panic_disorder
1	Parental_longevity_(combined_parental_attained_age,_Martingale_residuals)
1	Parental_longevity_(fathers_age_at_death_or_fathers_attained_age)
1	Parental_longevity_(mothers_age_at_death)
1	Pars_triangularis_volume
1	Peginterferon_alfa-2a_treatment_response_in_chronic_hepatitis_B_infection
1	Periodontitis
1	Peripheral_artery_disease
1	Phoneme_awareness
1	Plantar_warts
1	Plasma_anastrozole_concentration_in_anastrozole-treated_estrogen_receptor_positive_breast_cancer
1	Plasma_omega-3_polyunsaturated_fatty_acid_level_(eicosapentaenoic_acid)
1	Platelet_aggregation
1	Platelet_reactivity_in_response_to_clopidogrel_treatment
1	Polycystic_ovary_syndrome
1	Post_bronchodilator_FEV1/FVC_ratio_in_COPD
1	PR_interval_in_Tripanosoma_cruzi_seropositivity
1	Prepulse_inhibition_of_the_startle_response
1	Primary_biliary_cholangitis
1	Primary_sclerosing_cholangitis
1	Primary_tooth_development_(number_of_teeth)
1	Problematic_alcohol_use
1	Processed_meat_consumption
1	Progranulin_levels
1	Prostate_cancer_(advanced)
1	Prostate_cancer_(SNP_x_SNP_interaction)
1	Prostate-specific_antigen_levels
1	Psoriasis_vulgaris
1	Psychosis_in_Alzheimers_disease
1	Pubertal_anthropometrics
1	Pulmonary_function_(smoking_interaction)
1	QT_dynamics_during_exercise
1	Quantitative_traits
1	Rate_of_cognitive_decline_in_Alzheimers_disease
1	Reading_ability_(multivariate)
1	Red_vs._brown/black_hair_color
1	Residual_cognition
1	Respiratory_diseases
1	Response_to_abacavir-containing_treatment_in_HIV-1_infection_(virologic_failure)
1	Response_to_metformin_(IC50)
1	Response_to_platinum-based_chemotherapy_in_non-small-cell_lung_cancer
1	Response_to_quetiapine_in_schizophrenia
1	Response_to_radiotherapy_in_prostate_cancer_(toxicity,_urinary_frequency)
1	Response_to_tocilizumab_in_rheumatoid_arthritis
1	Resting_metabolic_rate
1	Retinal_detachment_or_retinal_break
1	Risk-taking_tendency_(4-domain_principal_component_model)
1	Rubella
1	Sarcoidosis_(Lofgrens_syndrome_vs_non-Lofgrens_syndrome)
1	Seasonality_and_depression
1	Select_biomarker_traits
1	Sense_of_smell
1	Sensitivity_to_environmental_stress_and_adversity
1	Serum_25-Hydroxyvitamin_D_levels_x_season_interaction
1	Serum_alkaline_phosphatase_levels
1	Serum_cancer_antigen_19.9_levels
1	Serum_protein_levels_(sST2)
1	Serum_urate_levels_in_chronic_kidney_disease
1	Serum_uric_acid_levels
1	Shingles
1	Simvastatin-induced_myopathy
1	Sjögrens_syndrome
1	Skin_pigmentation
1	Sleep_duration
1	Small_vessel_stroke
1	Snoring
1	Social_science_traits_(pleiotropy)_(HIPO_component_1)
1	Spherical_equivalent_or_myopia_(age_of_diagnosis)
1	Sphingolipid_levels
1	Stem_cell_factor_levels
1	Stem_cell_growth_factor_beta_levels
1	Stimulated_adipocyte_lipolysis
1	Strep_throat
1	Subcortical_volume_(min-P)
1	Subcortical_volume_(MOSTest)
1	Suicide_attempts_in_major_depressive_disorder_or_bipolar_disorder_or_schizophrenia
1	Suicide_behavior
1	Sulfasalazine-induced_agranulocytosis
1	Sum_eosinophil_basophil_counts
1	Systemic_seropositive_rheumatic_diseases_(Systemic_sclerosis_or_systemic_lupus_erythematosus_or_rheumatoid_arthritis_or_idiopathic_inflammatory_myopathies)
1	Tea_consumption
1	Temporomandibular_joint_disorder
1	Thyroid_peroxidase_antibody_positivity
1	Total_body_bone_mineral_density_(MTAG)
1	Tourette_syndrome
1	Trauma_exposure_in_major_depressive_disorder-negative_individuals
1	Triglyceride_levels_x_long_total_sleep_time_interaction_(2df_test)
1	Triglyceride_levels_x_short_total_sleep_time_interaction_(2df_test)
1	Triptolide_cytotoxicity
1	Tumor_necrosis_factor_alpha_levels
1	Tumor_necrosis_factor_levels
1	Type_2_diabetes_nephropathy
1	Ulcerative_colitis
1	Urinary_albumin_excretion_(no_hypertensive_medication)
1	Urinary_albumin_excretion_rate_in_type_1_diabetes
1	Urinary_potassium_to_creatinine_ratio
1	Urinary_tract_infection_frequency
1	Varicose_veins
1	Vascular_endothelial_growth_factor_levels
1	Venous_thromboembolism_(SNP_x_SNP_interaction)
1	Venous_thromboembolism_adjusted_for_sickle_cell_variant_rs77121243-T
1	Verbal_declarative_memory
1	Vertical_cup-disc_ratio_(multi-trait_analysis)
1	Visceral_adipose_tissue_adjusted_for_BMI
1	Visceral_fat
1	Vitiligo
1	Voxel-wise_structural_brain_imaging_measurements
1	vWF_levels
1	Waist_circumference
1	Waist-to-hip_ratio_adjusted_for_BMI_(recessive_genetic_model)
1	Waldenström_macroglobulinemia_/_lymphoplasmacytic_lymphoma
1	Weight_gain_in_amisulpride-treated_first-episode_psychosis
1	White_matter_hyperintensities
1	White_matter_hyperintensities_in_ischemic_stroke
1	White_matter_hyperintensity_burden
1	White_matter_microstructure_(radial_diusivities)
1	Working_memory
1	Yeast_infection

## Sheet: Table1_MainText
Trait	SNPs	Percentage total SNPs
Total Blood cell counts	1290	33.01
Metabolites/Proteins	356	9.11
Blood Pressure/CAD	338	8.65
Blood protein levels	248	8.77
BMI/Obesity	171	4.38
Lipids	133	3.4
Autoinmune/Inflamatory	129	3.3
Education/Brain/Behaviour	120	3.07
Height	106	2.71
ALL OTHER TRAITS	1513	38.62
Core_binding_factor_acute_myeloid_leukemia	59	1.50972
Heel_bone_mineral_density	57	1.45855
Type_2_diabetes	44	1.1259
Multiple_sclerosis	37	0.946776
C-reactive_protein_levels	27	0.69089
