# Supplementary material for: Genetic analysis of blood molecular phenotypes reveals common properties in the regulatory networks affecting complex traits
Source: Nat Commun. 2023 Aug 21;14:5062. doi: 10.1038/s41467-023-40569-3 (PMC10442420; doi:10.1038/s41467-023-40569-3)
Supplement: Supplementary file 18 — Supplementary Data 15 [file 41467_2023_40569_MOESM18_ESM.xlsx]

## Sheet: Sheet1
			GWAS trait	Notes	GWAS data source	Reference	Cis-eQTL variants traits	N colocs
			ASTHMA	TAGC + UKBB meta-analysis	https://www.ebi.ac.uk/gwas/studies/GCST010042gw2	https://www.nature.com/articles/s41467-020-15649-3	Asthma	11
							Atopic_asthma	10
			BLOOD PRESSURE DIASTOLIC	ICBP + UKBB meta-analysis	https://www.ebi.ac.uk/gwas/studies/GCST006630	https://www.nature.com/articles/s41588-018-0205-x	Diastolic_blood_pressure	20
			BLOOD PRESSURE SYSTOLIC	ICBP + UKBB meta-analysis	https://www.ebi.ac.uk/gwas/studies/GCST006624	https://www.nature.com/articles/s41588-018-0205-x	Systolic_blood_pressure	20
			BMI	GIANT + UKBB	https://www.ebi.ac.uk/gwas/studies/GCST006900	https://academic.oup.com/hmg/article-abstract/27/20/3641/5067845	Body_mass_index	54
							Obesity-related_traits	16
							BMI_in_non-smokers	1
							Body_mass_index_in_asthmatics	1
							Childhood_body_mass_index	1
			CAD	CARDIoGRAM	http://www.cardiogramplusc4d.org/data-downloads/	https://www.nature.com/articles/ng.3396	Coronary_artery_disease	6
			ECZEMA	EAGLE	https://data.bris.ac.uk/data/dataset/28uchsdpmub118uex26ylacqm	https://www.nature.com/articles/ng.3424/	Eczema	4
			EDUCATIONAL ATTAINMENT	SSGAC	https://www.thessgac.org/data	https://www.nature.com/articles/s41588-018-0147-3	Educational_attainment_(MTAG)	16
							Educational_attainment_(years_of_education)	7
			HDL CHOLESTEROL	GERA	https://www.ebi.ac.uk/gwas/studies/GCST007140	https://www.nature.com/articles/s41588-018-0064-5	High_density_lipoprotein_cholesterol_levels	15
							HDL_cholesterol_levels	13
							HDL_cholesterol	2
			HEIGHT	GIANT + UKBB	https://www.ebi.ac.uk/gwas/studies/GCST006901	https://academic.oup.com/hmg/article-abstract/27/20/3641/5067845	Height	97
			LDL CHOLESTEROL	UKBB	https://www.ebi.ac.uk/gwas/studies/GCST90002412	https://diabetes.diabetesjournals.org/content/69/10/2194.long	Low_density_lipoprotein_cholesterol_levels	7
							LDL_cholesterol_levels	6
			LYMPHOCYTE COUNT	INTERVAL + UKBB	https://www.ebi.ac.uk/gwas/studies/GCST004627	https://www.cell.com/cell/fulltext/S0092-8674(16)31463-5	Lymphocyte_counts	36
			NEUROTICISM	GPC	https://tweelingenregister.vu.nl/gpc	https://jamanetwork.com/journals/jamapsychiatry/fullarticle/2294268	Neuroticism	13
			PLATELET COUNT	INTERVAL + UKBB	https://www.ebi.ac.uk/gwas/studies/GCST004603	https://www.cell.com/cell/fulltext/S0092-8674(16)31463-5	Mean_platelet_volume	55
							Platelet_count	31
			SCHIZOPHRENIA	PGC	https://www.med.unc.edu/pgc/download-results/	https://www.medrxiv.org/content/10.1101/2020.09.12.20192922v1	Schizophrenia	12
			T2D	DIAGRAM	http://diagram-consortium.org/downloads.html	https://www.nature.com/articles/s41588-018-0084-1	Type_2_diabetes	35
			TRIGLYCERIDES	GERA	https://www.ebi.ac.uk/gwas/studies/GCST007142	https://www.nature.com/articles/s41588-018-0064-5	Triglycerides	8
							Triglyceride_levels	7
