# Supplementary material for: Genetic analysis of blood molecular phenotypes reveals common properties in the regulatory networks affecting complex traits
Source: Nat Commun. 2023 Aug 21;14:5062. doi: 10.1038/s41467-023-40569-3 (PMC10442420; doi:10.1038/s41467-023-40569-3)
Supplement: Supplementary file 20 — Supplementary Data 17 [file 41467_2023_40569_MOESM20_ESM.txt]

term id	# background genes	# genes	category	chart color	description	FDR value	genes	network.SUID	nodes.SUID	PMID	term name	year
0	1234	212	GO Process		defense response	1.9E-17	CD4|TNFRSF1A|DRD4|EIF2AK1|UNC13D|CTSG|CCL17|SERPINE1|C8G|P2RX1|C1QBP|CCL2|CXCL6|LTBR|OAS3|GAPDH|LTF|TUSC2|EIF2AK2|SLC11A1|CD160|KLRK1|C4BPB|LILRB3|C3|PYCARD|SMO|SIRT2|LILRA1|LILRA2|KRT1|C19orf66|LGALS3|DAB2IP|DNAJA3|NLRC5|TYROBP|LGALS3BP|SLA2|LY9|C9|LY75|ACVR1|SELP|HERC5|GZMM|KLKB1|ANXA3|C1RL|CD27|ECSIT|TNFRSF10B|NOTCH1|SERPING1|CDC42EP2|TNFSF4|TRIM11|LILRA4|CCR2|CXCL16|MAP4K2|PTX3|CXCL5|CCR1|DTX…	364641	365022|364783|365146|364684|365841|365696|365908|365827|364891|365217|365265|365605|366210|366266|365385|364788|365395|365927|364685|366062|365961|365458|365421|366158|365457|365928|364748|365489|366135|366137|365231|365987|364831|364721|365216|365198|364935|365793|364653|365454|365460|364734|365640|365352|364830|364811|365113|365888|365313|365676|365473|365566|365953|365847|365492|365863|364855|…		GO.0006952	0
1	1560	244	GO Process		immune response	3.24E-16	CD4|GRN|SLC2A3|TNFRSF1A|UNC13D|MADCAM1|LGALS1|CTSG|PYGL|CTSZ|OLFM4|CCL17|RETN|RAB3D|LFNG|C8G|P2RX1|C1QBP|CCL2|CXCL6|LTBR|OAS3|GAPDH|MAPK14|LTF|EIF2AK2|SLC11A1|SELL|CTSD|SERPINB10|KLRK1|C4BPB|LILRB3|C3|CD93|PYCARD|SIRT2|CD68|LILRA1|LILRA2|KRT1|TRPM4|C19orf66|LGALS3|DAB2IP|ADAM10|CYSTM1|CD33|DNAJA3|NLRC5|TYROBP|TIMP2|SLA2|A1BG|LY9|C9|LY75|PVRL1|HERC5|GZMM|ANXA3|SEMA3C|C1RL|CD27|RHOF|ECSIT|TNFRSF10B…	364641	365022|365088|366218|364783|365841|366228|364834|365696|365073|365685|365534|365908|365002|365114|365872|364891|365217|365265|365605|366210|366266|365385|364788|365821|365395|364685|366062|365357|365700|365496|365458|365421|366158|365457|365757|365928|365489|365745|366135|366137|365231|365245|365987|364831|364721|364928|365678|365702|365216|365198|364935|364711|364653|365850|365454|365460|364734|…		GO.0006955	0
2	859	154	GO Process		defense response to other organism	1.25E-13	CD4|TNFRSF1A|UNC13D|CTSG|CCL17|SERPINE1|C8G|C1QBP|CCL2|CXCL6|OAS3|GAPDH|LTF|TUSC2|EIF2AK2|SLC11A1|CD160|KLRK1|C4BPB|C3|PYCARD|SIRT2|LILRA2|KRT1|C19orf66|LGALS3|DAB2IP|DNAJA3|NLRC5|TYROBP|SLA2|LY9|C9|SELP|HERC5|GZMM|ANXA3|C1RL|ECSIT|SERPING1|CDC42EP2|TNFSF4|TRIM11|LILRA4|CXCL16|MAP4K2|PTX3|DTX3L|CAMP|DEFA4|C2|NOD2|RNASE6|RNASE3|RNASE2|CD14|TRIM56|SLAMF1|NLRP6|ADAM17|CD84|CD46|CD209|LILRB1|HIST1H2B…	364641	365022|364783|365841|365696|365908|365827|364891|365265|365605|366210|365385|364788|365395|365927|364685|366062|365961|365458|365421|365457|365928|365489|366137|365231|365987|364831|364721|365216|365198|364935|364653|365454|365460|365352|364830|364811|365888|365313|365473|365847|365492|365863|364855|366138|365525|366114|365027|365998|364893|365564|365456|365199|365436|365439|365440|365670|364790|…		GO.0098542	0
3	1173	188	GO Process		response to other organism	6.22E-13	CD4|OTUD5|TNFRSF1A|CCDC80|UNC13D|CTSG|CCL17|SERPINE1|C8G|C1QBP|CCL2|CXCL6|LTBR|OAS3|GAPDH|MAPK14|LTF|TUSC2|EIF2AK2|SLC11A1|ODC1|CD160|KLRK1|C4BPB|C3|NR1D1|PYCARD|SIRT2|LILRA2|KRT1|C19orf66|LGALS3|DAB2IP|DNAJA3|NLRC5|TYROBP|SLA2|MAPK3|LY9|C9|SELP|HERC5|GZMM|ANXA3|C1RL|CD27|ECSIT|TNFRSF10B|NOTCH1|SERPING1|CDC42EP2|TNFSF4|TRIM11|CA3|LILRA4|CXCL16|MAP4K2|PTX3|CXCL5|DTX3L|CAMP|GUCY1A3|TNFRSF21|TNFRSF1…	364641	365022|364920|364783|364849|365841|365696|365908|365827|364891|365265|365605|366210|366266|365385|364788|365821|365395|365927|364685|366062|364710|365961|365458|365421|365457|365061|365928|365489|366137|365231|365987|364831|364721|365216|365198|364935|364653|365406|365454|365460|365352|364830|364811|365888|365313|365676|365473|365566|365953|365847|365492|365863|364855|364978|366138|365525|366114|…		GO.0051707	0
4	2370	315	GO Process		immune system process	6.22E-13	CD4|SLC7A9|GRN|SLC2A3|TNFRSF1A|EIF2AK1|UNC13D|MADCAM1|LGALS1|CTSG|PYGL|CTSZ|OLFM4|CCL17|RETN|RAB3D|LFNG|C8G|P2RX1|C1QBP|CCL2|CXCL6|LTBR|OAS3|GAPDH|MAPK14|LTF|TUSC2|EIF2AK2|SLC11A1|SELL|CTSD|SERPINB10|KLRK1|C4BPB|LILRB3|C3|CD93|CANX|PYCARD|SIRT2|CD68|LILRA1|LILRA2|KRT1|TRPM4|C19orf66|LGALS3|DYNC1LI2|DAB2IP|ADAM10|SLC7A5|CYSTM1|CD33|DNAJA3|NLRC5|TYROBP|TIMP2|SLA2|MAPK3|A1BG|LY9|C9|LY75|SELP|TYRO3|S…	364641	365022|364706|365088|366218|364783|364684|365841|366228|364834|365696|365073|365685|365534|365908|365002|365114|365872|364891|365217|365265|365605|366210|366266|365385|364788|365821|365395|365927|364685|366062|365357|365700|365496|365458|365421|366158|365457|365757|364903|365928|365489|365745|366135|366137|365231|365245|365987|364831|365845|364721|364928|364702|365678|365702|365216|365198|364935|…		GO.0002376	0
5	676	128	GO Process		innate immune response	8.0E-13	UNC13D|CCL17|C8G|C1QBP|CCL2|OAS3|GAPDH|LTF|EIF2AK2|SLC11A1|KLRK1|C4BPB|C3|PYCARD|SIRT2|LILRA2|KRT1|C19orf66|LGALS3|DAB2IP|DNAJA3|NLRC5|TYROBP|SLA2|LY9|C9|HERC5|GZMM|C1RL|ECSIT|SERPING1|CDC42EP2|TRIM11|LILRA4|CXCL16|MAP4K2|PTX3|DTX3L|CAMP|DEFA4|C2|NOD2|RNASE6|RNASE3|CD14|TRIM56|SLAMF1|NLRP6|CD84|CD46|CD209|HIST1H2BC|CD6|ZYX|NRROS|ANG|NLRP3|LCK|GRAP2|PTK2|TUBB4B|SLPI|OAS2|HIST1H2BF|HIST1H2BK|TRIM38…	364641	365841|365908|364891|365265|365605|365385|364788|365395|364685|366062|365458|365421|365457|365928|365489|366137|365231|365987|364831|364721|365216|365198|364935|364653|365454|365460|364830|364811|365313|365473|365847|365492|364855|366138|365525|366114|365027|365998|364893|365564|365456|365199|365436|365439|365670|364790|365671|365344|365746|365716|364880|365334|365024|365919|365522|365437|365346|…		GO.0045087	0
6	1206	190	GO Process		response to biotic stimulus	9.55E-13	CD4|OTUD5|TNFRSF1A|CCDC80|UNC13D|CTSG|CCL17|SERPINE1|C8G|C1QBP|CCL2|CXCL6|LTBR|OAS3|GAPDH|MAPK14|LTF|TUSC2|EIF2AK2|SLC11A1|ODC1|CD160|KLRK1|C4BPB|C3|NR1D1|PYCARD|SMO|SIRT2|LILRA2|KRT1|C19orf66|LGALS3|DAB2IP|DNAJA3|NLRC5|TYROBP|SLA2|MAPK3|LY9|C9|SELP|HERC5|GZMM|ANXA3|C1RL|CD27|ECSIT|TNFRSF10B|NOTCH1|SERPING1|CDC42EP2|TNFSF4|TRIM11|CA3|LILRA4|CXCL16|MAP4K2|PTX3|CXCL5|DTX3L|CAMP|GUCY1A3|TNFRSF21|TNF…	364641	365022|364920|364783|364849|365841|365696|365908|365827|364891|365265|365605|366210|366266|365385|364788|365821|365395|365927|364685|366062|364710|365961|365458|365421|365457|365061|365928|364748|365489|366137|365231|365987|364831|364721|365216|365198|364935|364653|365406|365454|365460|365352|364830|364811|365888|365313|365676|365473|365566|365953|365847|365492|365863|364855|364978|366138|365525|…		GO.0009607	0
7	927	150	GO Process		immune effector process	1.92E-10	GRN|SLC2A3|UNC13D|LGALS1|CTSG|PYGL|CTSZ|OLFM4|RETN|RAB3D|LFNG|C8G|P2RX1|C1QBP|CXCL6|OAS3|MAPK14|LTF|TUSC2|EIF2AK2|SLC11A1|SELL|CTSD|SERPINB10|KLRK1|C4BPB|LILRB3|C3|CD93|PYCARD|CD68|LILRA2|KRT1|C19orf66|LGALS3|ADAM10|CYSTM1|CD33|NLRC5|TYROBP|TIMP2|SLA2|MAPK3|A1BG|LY9|C9|HERC5|GZMM|ANXA3|C1RL|CD27|RHOF|SERPING1|LAMTOR1|TRIM11|CXCR1|PTX3|CXCL5|DTX3L|CAMP|DEFA4|C2|ANPEP|GHDC|RNASE6|RNASE3|LRG1|GUSB|R…	364641	365088|366218|365841|364834|365696|365073|365685|365534|365002|365114|365872|364891|365217|365265|366210|365385|365821|365395|365927|364685|366062|365357|365700|365496|365458|365421|366158|365457|365757|365928|365745|366137|365231|365987|364831|364928|365678|365702|365198|364935|364711|364653|365406|365850|365454|365460|364830|364811|365888|365313|365676|366120|365847|365920|364855|366143|365027|…		GO.0002252	0
8	3267	388	GO Process		response to stress	3.28E-10	CD4|MAP4K5|RFC2|GNA11|TNFRSF1A|DRD4|EIF2AK1|UNC13D|CBX5|MAPK12|LGALS1|ACO2|CTSG|CCL17|CDC37|SERPINE1|C8G|P2RX5|P2RX1|C1QBP|CCL2|CXCL6|LTBR|OAS3|GAPDH|MAPK14|HBEGF|SKP1|LTF|TUSC2|EIF2AK2|SLC11A1|MAD2L2|CD160|KLRK1|GSTM2|EEPD1|C4BPB|LILRB3|C3|SH2D3A|PYCARD|TRAF2|PTPN12|SMO|SIRT2|SLX1A|LILRA1|LILRA2|KRT1|ACTN4|C19orf66|LGALS3|H3F3B|GSTM3|REV1|TOR1B|DAB2IP|GTF2H4|SLC6A4|SGCA|DNAJA3|GNAO1|NLRC5|TYROBP…	364641	365022|366147|365184|365401|364783|365146|364684|365841|365349|365823|364834|364770|365696|365908|364851|365827|364891|365213|365217|365265|365605|366210|366266|365385|364788|365821|365898|366058|365395|365927|364685|366062|365741|365961|365458|364682|365824|365421|366158|365457|365581|365928|366006|366040|364748|365489|366186|366135|366137|365231|364848|365987|364831|365857|364679|365040|365964|…		GO.0006950	0
9	1925	257	Reactome Pathways		Immune System	3.73E-10	CD4|GRN|SLC2A3|OTUD5|TNFRSF1A|UNC13D|MAPK12|CTSG|PYGL|CTSZ|TUBB1|OLFM4|RETN|RAB3D|C8G|P2RX1|CCL2|LTBR|OAS3|MAPK14|SKP1|LTF|EIF2AK2|SLC11A1|CD160|SELL|CTSD|SERPINB10|C4BPB|LILRB3|C3|CD93|CANX|PYCARD|TRAF2|TUBA4A|PTPN12|CD68|LILRA1|LILRA2|KRT1|PVRL2|LGALS3|DYNC1LI2|ADAM10|LMNB1|CDH1|CYSTM1|CD33|NLRC5|TYROBP|TIMP2|MAPK3|A1BG|C9|TUBB4A|HERC5|GZMM|CD27|RHOF|ECSIT|CTSK|SERPING1|LAMTOR1|DUSP6|TNFSF4|TRI…	364641	365022|365088|366218|364920|364783|365841|365823|365696|365073|365685|365935|365534|365002|365114|364891|365217|365605|366266|365385|365821|366058|365395|364685|366062|365961|365357|365700|365496|365421|366158|365457|365757|364903|365928|366006|365535|366040|365745|366135|366137|365231|365625|364831|365845|364928|364972|365933|365678|365702|365198|364935|364711|365406|365850|365460|365103|364830|…		HSA-168256	0
10	512	98	UniProt Keywords		Immunity	5.86E-10	CD4|C8G|C1QBP|OAS3|LTF|EIF2AK2|CD160|C4BPB|LILRB3|C3|PYCARD|SIRT2|LILRA1|LILRA2|TRPM4|LGALS3|DAB2IP|NLRC5|TYROBP|LY9|C9|HERC5|GZMM|C1RL|ECSIT|SERPING1|TNFRSF13C|LILRA4|MAP4K2|DTX3L|TNFRSF21|C2|NOD2|CD14|TRIM56|SLAMF1|OLR1|NLRP6|CD84|CD46|CD209|LILRB1|CD6|CD300C|NLRP3|SLPI|OAS2|TNFSF13|TNFRSF14|TRIM38|CD300A|PARP9|CD55|C4BPA|SH2D1B|CD244|SLAMF6|SEMA4A|TNFAIP8L2|GBP5|GBP1|GBP3|CARD9|LCN2|CD300LD|LS…	364641	365022|364891|365265|365385|365395|364685|365961|365421|366158|365457|365928|365489|366135|366137|365245|364831|364721|365198|364935|365454|365460|364830|364811|365313|365473|365847|365688|366138|366114|365998|364789|365456|365199|365670|364790|365671|364692|365344|365746|365716|364880|366155|365024|366187|365346|364850|365383|364869|364759|364817|366179|365277|365734|365420|365249|364821|365668|…		KW-0391	0
11	1699	231	GO Process		vesicle-mediated transport	7.31E-10	GRN|SLC2A3|EIF2AK1|GOLGA3|UNC13D|CTSG|PYGL|CTSZ|OLFM4|LIN7B|RETN|RAB3D|CAV2|SERPINE1|P2RX1|MAPK14|LTF|TUSC2|SLC11A1|SELL|CTSD|SERPINB10|RAMP3|LILRB3|C3|CD93|CANX|PYCARD|TUBA4A|SGSM3|CD68|RABGAP1L|SNX4|KRT1|ACTN4|CALY|LRP3|LGALS3|DYNC1LI2|CD302|ADAM10|CUX2|CYSTM1|RAB27B|CD33|TYROBP|RAB2A|TIMP2|LGALS3BP|MAPK3|A1BG|EHD2|LY75|SELP|TYRO3|SEC22C|ANXA3|AMBP|EGF|ANK1|RHOF|SCYL1|GOLPH3L|AP1AR|PCYOX1L|LRP1…	364641	365088|366218|364684|366051|365841|365696|365073|365685|365534|364755|365002|365114|364957|365827|365217|365821|365395|365927|366062|365357|365700|365496|365720|366158|365457|365757|364903|365928|365535|364916|365745|366088|365660|365231|364848|364878|365593|364831|365845|365283|364928|366142|365678|364873|365702|364935|365123|364711|365793|365406|365850|365065|364734|365352|365846|365588|365888|…		GO.0016192	0
12	2152	277	GO Process		response to external stimulus	7.31E-10	SEMA3F|CD4|GNA11|OTUD5|TNFRSF1A|EIF2AK1|CCDC80|UNC13D|CTSG|CCL17|GDAP1|RETN|AES|SERPINE1|C8G|P2RX5|P2RX1|C1QBP|CCL2|CXCL6|LTBR|OAS3|GAPDH|MAPK14|HBEGF|SEMA3G|LTF|TUSC2|EIF2AK2|SLC11A1|ODC1|CD160|SELL|KLRK1|C4BPB|C3|NR1D1|PYCARD|SIRT2|ALDH1A2|LILRA2|KRT1|TRPM4|C19orf66|LGALS3|DAB2IP|SLC6A4|DNAJA3|NLRC5|TYROBP|SLA2|MAPK3|LY9|C9|SELP|PVRL1|HERC5|GZMM|ANXA3|SEMA3C|NRXN2|ACAT1|SLIT1|GABARAPL1|C1RL|CD2…	364641	366023|365022|365401|364920|364783|364684|364849|365841|365696|365908|366263|365002|365893|365827|364891|365213|365217|365265|365605|366210|366266|365385|364788|365821|365898|366021|365395|365927|364685|366062|364710|365961|365357|365458|365421|365457|365061|365928|365489|365384|366137|365231|365245|365987|364831|364721|365870|365216|365198|364935|364653|365406|365454|365460|365352|365626|364830|…		GO.0009605	0
13	632	113	GO Process		leukocyte mediated immunity	7.31E-10	GRN|SLC2A3|UNC13D|CTSG|PYGL|CTSZ|OLFM4|RETN|RAB3D|C8G|P2RX1|C1QBP|CXCL6|MAPK14|LTF|TUSC2|SLC11A1|SELL|CTSD|SERPINB10|KLRK1|C4BPB|LILRB3|C3|CD93|PYCARD|CD68|KRT1|LGALS3|ADAM10|CYSTM1|CD33|TYROBP|TIMP2|SLA2|A1BG|C9|GZMM|ANXA3|C1RL|CD27|RHOF|SERPING1|LAMTOR1|CXCR1|PTX3|CXCL5|CAMP|DEFA4|C2|ANPEP|GHDC|RNASE3|LRG1|GUSB|RNASE2|CD14|OLR1|ADAM17|CD46|CXCR2|MCEMP1|SLC44A2|TUBB4B|SLPI|NFASC|GM2A|CD300A|RAB5…	364641	365088|366218|365841|365696|365073|365685|365534|365002|365114|364891|365217|365265|366210|365821|365395|365927|366062|365357|365700|365496|365458|365421|366158|365457|365757|365928|365745|365231|364831|364928|365678|365702|364935|364711|364653|365850|365460|364811|365888|365313|365676|366120|365847|365920|366143|365027|366221|364893|365564|365456|364835|365924|365439|365518|366229|365440|365670|…		GO.0002443	0
14	1391	198	GO Process		regulation of immune system process	8.08E-10	CD4|UNC13D|MADCAM1|LGALS1|RHBDD3|CTSG|CDC37|SERPINE1|C8G|C1QBP|CCL2|CXCL6|MAPK14|LTF|EIF2AK2|SLC11A1|MAD2L2|CD160|SELL|KLRK1|C4BPB|LILRB3|C3|NR1D1|PYCARD|TRAF2|LILRA1|LILRA2|SNX4|KRT1|PVRL2|TRPM4|LGALS3|H3F3B|MARCH7|DAB2IP|ADAM10|CD33|DNAJA3|NLRC5|SETD1A|TYROBP|SLA2|MAPK3|C9|SELP|TYRO3|HERC5|AMBP|C1RL|CD27|NOTCH1|SERPING1|TNFSF4|CA2|TNFRSF13C|CALM3|LILRA4|CCR2|LRRC14|CXCL5|CCR1|DTX3L|TNFRSF21|C2|…	364641	365022|365841|366228|364834|365350|365696|364851|365827|364891|365265|365605|366210|365821|365395|364685|366062|365741|365961|365357|365458|365421|366158|365457|365061|365928|366006|366135|366137|365660|365231|365625|365245|364831|365857|365963|364721|364928|365702|365216|365198|365059|364935|364653|365406|365460|365352|365846|364830|365152|365313|365676|365953|365847|365863|364979|365688|365679|…		GO.0002682	0
15	691	117	GO Process		regulated exocytosis	4.86E-9	GRN|SLC2A3|UNC13D|CTSG|PYGL|CTSZ|OLFM4|RETN|RAB3D|SERPINE1|P2RX1|MAPK14|LTF|SLC11A1|SELL|CTSD|SERPINB10|LILRB3|C3|CD93|PYCARD|TUBA4A|CD68|KRT1|ACTN4|LGALS3|ADAM10|CYSTM1|RAB27B|CD33|TYROBP|TIMP2|LGALS3BP|A1BG|SELP|ANXA3|EGF|RHOF|PCYOX1L|SERPING1|LAMTOR1|CD109|CALM3|CXCR1|PTX3|CAMP|DEFA4|TRIM9|ANPEP|GHDC|RNASE3|LRG1|GUSB|RNASE2|CD14|OLR1|CTSW|CXCR2|MCEMP1|SLC44A2|TUBB4B|SLPI|NFASC|GM2A|TOR4A|CD300…	364641	365088|366218|365841|365696|365073|365685|365534|365002|365114|365827|365217|365821|365395|366062|365357|365700|365496|366158|365457|365757|365928|365535|365745|365231|364848|364831|364928|365678|364873|365702|364935|364711|365793|365850|365352|365888|365819|366120|365110|365847|365920|366067|365679|366143|365027|364893|365564|365874|364835|365924|365439|365518|366229|365440|365670|364692|365687|…		GO.0045055	0
16	519	95	GO Process		myeloid leukocyte mediated immunity	1.14E-8	GRN|SLC2A3|UNC13D|CTSG|PYGL|CTSZ|OLFM4|RETN|RAB3D|P2RX1|CXCL6|MAPK14|LTF|TUSC2|SLC11A1|SELL|CTSD|SERPINB10|LILRB3|C3|CD93|PYCARD|CD68|KRT1|LGALS3|ADAM10|CYSTM1|CD33|TYROBP|TIMP2|A1BG|ANXA3|RHOF|LAMTOR1|CXCR1|PTX3|CXCL5|CAMP|DEFA4|ANPEP|GHDC|RNASE3|LRG1|GUSB|RNASE2|CD14|OLR1|ADAM17|CXCR2|MCEMP1|SLC44A2|TUBB4B|SLPI|NFASC|GM2A|CD300A|RAB5B|CYB5R3|TMEM63A|CD55|CTSS|CD58|RAP1A|DPP7|AGPAT2|LCN2|NEU1|HL…	364641	365088|366218|365841|365696|365073|365685|365534|365002|365114|365217|366210|365821|365395|365927|366062|365357|365700|365496|366158|365457|365757|365928|365745|365231|364831|364928|365678|365702|364935|364711|365850|365888|366120|365920|366143|365027|366221|364893|365564|364835|365924|365439|365518|366229|365440|365670|364692|364934|366145|366092|365259|365102|364850|366043|365992|366179|365135|…		GO.0002444	0
17	873	136	GO Process		regulation of immune response	1.45E-8	CD4|UNC13D|MADCAM1|CTSG|CDC37|C8G|C1QBP|MAPK14|LTF|SLC11A1|MAD2L2|CD160|SELL|KLRK1|C4BPB|C3|NR1D1|PYCARD|TRAF2|LILRA1|LILRA2|SNX4|KRT1|PVRL2|TRPM4|LGALS3|DAB2IP|CD33|DNAJA3|NLRC5|TYROBP|SLA2|MAPK3|C9|TYRO3|AMBP|C1RL|SERPING1|TNFSF4|TNFRSF13C|CALM3|LILRA4|CCR2|LRRC14|TNFRSF21|C2|NOD2|NFATC3|LAIR2|CD14|ADORA2B|NLRP6|CD84|CD46|PAK2|RNF31|CD209|LILRB1|UBASH3A|TNIP1|CD300C|SOCS3|NLRP3|LCK|GRAP2|PTPN11…	364641	365022|365841|366228|365696|364851|364891|365265|365821|365395|366062|365741|365961|365357|365458|365421|365457|365061|365928|366006|366135|366137|365660|365231|365625|365245|364831|364721|365702|365216|365198|364935|364653|365406|365460|365846|365152|365313|365847|365863|365688|365679|366138|365703|365495|364789|365456|365199|365060|365297|365670|364785|365344|365746|365716|365733|366017|364880|…		GO.0050776	0
18	498	92	GO Process		neutrophil mediated immunity	1.45E-8	GRN|SLC2A3|UNC13D|CTSG|PYGL|CTSZ|OLFM4|RETN|RAB3D|P2RX1|CXCL6|MAPK14|LTF|TUSC2|SLC11A1|SELL|CTSD|SERPINB10|LILRB3|C3|CD93|PYCARD|CD68|KRT1|LGALS3|ADAM10|CYSTM1|CD33|TYROBP|TIMP2|A1BG|ANXA3|RHOF|LAMTOR1|CXCR1|PTX3|CXCL5|CAMP|DEFA4|ANPEP|GHDC|RNASE3|LRG1|GUSB|RNASE2|CD14|OLR1|ADAM17|CXCR2|MCEMP1|SLC44A2|TUBB4B|SLPI|NFASC|GM2A|CD300A|RAB5B|CYB5R3|TMEM63A|CD55|CTSS|CD58|RAP1A|DPP7|AGPAT2|LCN2|NEU1|HL…	364641	365088|366218|365841|365696|365073|365685|365534|365002|365114|365217|366210|365821|365395|365927|366062|365357|365700|365496|366158|365457|365757|365928|365745|365231|364831|364928|365678|365702|364935|364711|365850|365888|366120|365920|366143|365027|366221|364893|365564|364835|365924|365439|365518|366229|365440|365670|364692|364934|366145|366092|365259|365102|364850|366043|365992|366179|365135|…		GO.0002446	0
19	502	92	GO Process		granulocyte activation	1.89E-8	GRN|SLC2A3|UNC13D|CTSG|PYGL|CTSZ|OLFM4|RETN|RAB3D|P2RX1|CXCL6|MAPK14|LTF|SLC11A1|SELL|CTSD|SERPINB10|LILRB3|C3|CD93|PYCARD|CD68|LILRA2|KRT1|LGALS3|ADAM10|CYSTM1|CD33|TYROBP|TIMP2|A1BG|ANXA3|RHOF|LAMTOR1|CXCR1|PTX3|CAMP|DEFA4|ANPEP|GHDC|RNASE3|LRG1|GUSB|RNASE2|CD14|OLR1|CXCR2|MCEMP1|SLC44A2|TUBB4B|SLPI|NFASC|GM2A|CD300A|RAB5B|CYB5R3|TMEM63A|CD55|CTSS|CD58|RAP1A|DPP7|AGPAT2|LCN2|NEU1|HLA-C|SLC2A5|S…	364641	365088|366218|365841|365696|365073|365685|365534|365002|365114|365217|366210|365821|365395|366062|365357|365700|365496|366158|365457|365757|365928|365745|366137|365231|364831|364928|365678|365702|364935|364711|365850|365888|366120|365920|366143|365027|364893|365564|364835|365924|365439|365518|366229|365440|365670|364692|366145|366092|365259|365102|364850|366043|365992|366179|365135|365459|364856|…		GO.0036230	0
20	497	91	GO Process		neutrophil activation	2.39E-8	GRN|SLC2A3|UNC13D|CTSG|PYGL|CTSZ|OLFM4|RETN|RAB3D|P2RX1|CXCL6|MAPK14|LTF|SLC11A1|SELL|CTSD|SERPINB10|LILRB3|C3|CD93|PYCARD|CD68|LILRA2|KRT1|LGALS3|ADAM10|CYSTM1|CD33|TYROBP|TIMP2|A1BG|ANXA3|RHOF|LAMTOR1|CXCR1|PTX3|CAMP|DEFA4|ANPEP|GHDC|RNASE3|LRG1|GUSB|RNASE2|CD14|OLR1|CXCR2|MCEMP1|SLC44A2|TUBB4B|SLPI|NFASC|GM2A|CD300A|RAB5B|CYB5R3|TMEM63A|CD55|CTSS|CD58|RAP1A|DPP7|AGPAT2|LCN2|NEU1|HLA-C|SLC2A5|S…	364641	365088|366218|365841|365696|365073|365685|365534|365002|365114|365217|366210|365821|365395|366062|365357|365700|365496|366158|365457|365757|365928|365745|366137|365231|364831|364928|365678|365702|364935|364711|365850|365888|366120|365920|366143|365027|364893|365564|364835|365924|365439|365518|366229|365440|365670|364692|366145|366092|365259|365102|364850|366043|365992|366179|365135|365459|364856|…		GO.0042119	0
21	774	123	GO Process		exocytosis	3.79E-8	GRN|SLC2A3|UNC13D|CTSG|PYGL|CTSZ|OLFM4|LIN7B|RETN|RAB3D|SERPINE1|P2RX1|MAPK14|LTF|SLC11A1|SELL|CTSD|SERPINB10|LILRB3|C3|CD93|PYCARD|TUBA4A|CD68|KRT1|ACTN4|LGALS3|ADAM10|CYSTM1|RAB27B|CD33|TYROBP|TIMP2|LGALS3BP|A1BG|SELP|ANXA3|EGF|ANK1|RHOF|PCYOX1L|SERPING1|LAMTOR1|CD109|CALM3|CXCR1|PTX3|CCR1|CAMP|DEFA4|TRIM9|ANPEP|GHDC|RNASE3|LRG1|GUSB|RNASE2|CD14|OLR1|CTSW|CXCR2|MCEMP1|SLC44A2|TUBB4B|SLPI|NFASC|…	364641	365088|366218|365841|365696|365073|365685|365534|364755|365002|365114|365827|365217|365821|365395|366062|365357|365700|365496|366158|365457|365757|365928|365535|365745|365231|364848|364831|364928|365678|364873|365702|364935|364711|365793|365850|365352|365888|365819|365646|366120|365110|365847|365920|366067|365679|366143|365027|365672|364893|365564|365874|364835|365924|365439|365518|366229|365440|…		GO.0006887	0
22	519	93	GO Process		myeloid cell activation involved in immune response	3.79E-8	GRN|SLC2A3|UNC13D|CTSG|PYGL|CTSZ|OLFM4|RETN|RAB3D|P2RX1|MAPK14|LTF|SLC11A1|SELL|CTSD|SERPINB10|LILRB3|C3|CD93|PYCARD|CD68|LILRA2|KRT1|LGALS3|ADAM10|CYSTM1|CD33|TYROBP|TIMP2|A1BG|ANXA3|RHOF|LAMTOR1|CXCR1|PTX3|CAMP|DEFA4|ANPEP|GHDC|RNASE3|LRG1|GUSB|RNASE2|CD14|SLAMF1|OLR1|CXCR2|MCEMP1|SLC44A2|TUBB4B|SLPI|NFASC|GM2A|CD300A|RAB5B|CYB5R3|TMEM63A|CD55|CTSS|CD58|RAP1A|DPP7|AGPAT2|LCN2|NEU1|HLA-C|SLC2A5|…	364641	365088|366218|365841|365696|365073|365685|365534|365002|365114|365217|365821|365395|366062|365357|365700|365496|366158|365457|365757|365928|365745|366137|365231|364831|364928|365678|365702|364935|364711|365850|365888|366120|365920|366143|365027|364893|365564|364835|365924|365439|365518|366229|365440|365670|365671|364692|366145|366092|365259|365102|364850|366043|365992|366179|365135|365459|364856|…		GO.0002275	0
23	489	89	GO Process		neutrophil activation involved in immune response	4.43E-8	GRN|SLC2A3|UNC13D|CTSG|PYGL|CTSZ|OLFM4|RETN|RAB3D|P2RX1|MAPK14|LTF|SLC11A1|SELL|CTSD|SERPINB10|LILRB3|C3|CD93|PYCARD|CD68|LILRA2|KRT1|LGALS3|ADAM10|CYSTM1|CD33|TYROBP|TIMP2|A1BG|ANXA3|RHOF|LAMTOR1|CXCR1|PTX3|CAMP|DEFA4|ANPEP|GHDC|RNASE3|LRG1|GUSB|RNASE2|CD14|OLR1|CXCR2|MCEMP1|SLC44A2|TUBB4B|SLPI|NFASC|GM2A|CD300A|RAB5B|CYB5R3|TMEM63A|CD55|CTSS|CD58|RAP1A|DPP7|AGPAT2|LCN2|NEU1|HLA-C|SLC2A5|SIRPB1|…	364641	365088|366218|365841|365696|365073|365685|365534|365002|365114|365217|365821|365395|366062|365357|365700|365496|366158|365457|365757|365928|365745|366137|365231|364831|364928|365678|365702|364935|364711|365850|365888|366120|365920|366143|365027|364893|365564|364835|365924|365439|365518|366229|365440|365670|364692|366145|366092|365259|365102|364850|366043|365992|366179|365135|365459|364856|365734|…		GO.0002283	0
24	217	53	GO Process		response to tumor necrosis factor	4.65E-8	TNFRSF1A|CCL17|CCL2|LTBR|MAPK14|PYCARD|TRAF2|DAB2IP|ADAM10|MAPK3|CD27|TNFRSF10B|TNFSF4|TNFRSF13C|CXCL16|TNFSF12|TNFRSF21|TNFRSF11B|CD14|ADAM17|GBA|TRADD|TNFSF13|TNFRSF14|TNFRSF10C|CD58|GBP2|GBP1|GBP3|ADAMTS13|TNFRSF25|TMSB4X|NKX3-1|GPER1|MAP2K7|CDIP1|TNF|LTA|LTB|CACTIN|NUB1|TNFSF14|SNRNP70|CCL5|CCL3|CCL16|TNFRSF9|CCL14|CCL18|CCL3L3|CCL23|CCL4|CCL15	364641	364783|365908|365605|366266|365821|365928|366006|364721|364928|365406|365676|365566|365863|365688|365525|364868|364789|365551|365670|364934|364904|365981|364869|364759|365565|365732|365403|365404|365407|364674|364787|365879|364779|365799|365143|365448|365117|365390|365392|365086|365832|364867|365176|365601|365604|365910|364764|365901|365907|365774|365913|365603|365911		GO.0034612	0
25	507	91	GO Process		leukocyte degranulation	4.75E-8	GRN|SLC2A3|UNC13D|CTSG|PYGL|CTSZ|OLFM4|RETN|RAB3D|P2RX1|MAPK14|LTF|SLC11A1|SELL|CTSD|SERPINB10|LILRB3|C3|CD93|PYCARD|CD68|KRT1|LGALS3|ADAM10|CYSTM1|CD33|TYROBP|TIMP2|A1BG|ANXA3|RHOF|LAMTOR1|CXCR1|PTX3|CAMP|DEFA4|ANPEP|GHDC|RNASE3|LRG1|GUSB|RNASE2|CD14|OLR1|CXCR2|MCEMP1|SLC44A2|TUBB4B|SLPI|NFASC|GM2A|CD300A|RAB5B|CYB5R3|TMEM63A|CD55|CTSS|CD58|RAP1A|DPP7|AGPAT2|LCN2|NEU1|HLA-C|SLC2A5|SIRPB1|LAIR1|L…	364641	365088|366218|365841|365696|365073|365685|365534|365002|365114|365217|365821|365395|366062|365357|365700|365496|366158|365457|365757|365928|365745|365231|364831|364928|365678|365702|364935|364711|365850|365888|366120|365920|366143|365027|364893|365564|364835|365924|365439|365518|366229|365440|365670|364692|366145|366092|365259|365102|364850|366043|365992|366179|365135|365459|364856|365734|365692|…		GO.0043299	0
26	485	88	GO Process		neutrophil degranulation	5.72E-8	GRN|SLC2A3|UNC13D|CTSG|PYGL|CTSZ|OLFM4|RETN|RAB3D|P2RX1|MAPK14|LTF|SLC11A1|SELL|CTSD|SERPINB10|LILRB3|C3|CD93|PYCARD|CD68|KRT1|LGALS3|ADAM10|CYSTM1|CD33|TYROBP|TIMP2|A1BG|ANXA3|RHOF|LAMTOR1|CXCR1|PTX3|CAMP|DEFA4|ANPEP|GHDC|RNASE3|LRG1|GUSB|RNASE2|CD14|OLR1|CXCR2|MCEMP1|SLC44A2|TUBB4B|SLPI|NFASC|GM2A|CD300A|RAB5B|CYB5R3|TMEM63A|CD55|CTSS|CD58|RAP1A|DPP7|AGPAT2|LCN2|NEU1|HLA-C|SLC2A5|SIRPB1|LAIR1|L…	364641	365088|366218|365841|365696|365073|365685|365534|365002|365114|365217|365821|365395|366062|365357|365700|365496|366158|365457|365757|365928|365745|365231|364831|364928|365678|365702|364935|364711|365850|365888|366120|365920|366143|365027|364893|365564|364835|365924|365439|365518|366229|365440|365670|364692|366145|366092|365259|365102|364850|366043|365992|366179|365135|365459|364856|365734|365692|…		GO.0043312	0
27	959	142	GO Process		secretion by cell	8.01E-8	GRN|SLC2A3|UNC13D|CTSG|PYGL|CTSZ|OLFM4|LIN7B|RETN|RAB3D|SERPINE1|P2RX1|MAPK14|LTF|SLC11A1|SELL|CTSD|SERPINB10|LILRB3|C3|CD93|CANX|PYCARD|TUBA4A|CD68|KRT1|ACTN4|LGALS3|ADAM10|CYSTM1|RAB27B|CD33|TYROBP|TIMP2|LGALS3BP|A1BG|SELP|TYRO3|ANXA3|EGF|NRXN2|ANK1|RHOF|PCYOX1L|NOTCH1|SERPING1|LAMTOR1|CD109|CALM3|CXCR1|PTPRN|PTX3|CCR1|CAMP|DEFA4|TRIM9|ANPEP|NOD2|GHDC|RNASE3|LRG1|GUSB|RNASE2|CD14|OLR1|CTSW|LILR…	364641	365088|366218|365841|365696|365073|365685|365534|364755|365002|365114|365827|365217|365821|365395|366062|365357|365700|365496|366158|365457|365757|364903|365928|365535|365745|365231|364848|364831|364928|365678|364873|365702|364935|364711|365793|365850|365352|365846|365888|365819|365399|365646|366120|365110|365953|365847|365920|366067|365679|366143|365684|365027|365672|364893|365564|365874|364835|…		GO.0032940	0
28	1024	149	GO Process		cell activation	8.12E-8	CD4|GRN|SLC2A3|GNA11|UNC13D|LGALS1|CTSG|PYGL|CTSZ|OLFM4|RETN|RAB3D|LFNG|P2RX1|CXCL6|LTBR|MAPK14|LTF|TUSC2|SLC11A1|SELL|CTSD|SERPINB10|KLRK1|LILRB3|C3|CD93|PYCARD|SMO|CD68|LILRA2|KRT1|LGALS3|ADAM10|CYSTM1|CD33|DNAJA3|TYROBP|TIMP2|SLA2|MAPK3|A1BG|LY9|TYRO3|LYL1|ANXA3|DGKG|RHOF|DGKQ|GNA12|LAMTOR1|ADRA2A|TNFSF4|HHEX|CXCR1|PTX3|CAMP|DEFA4|ANPEP|GHDC|RNASE3|LRG1|GUSB|RNASE2|GP9|CD14|SLAMF1|P2RY12|GP6|O…	364641	365022|365088|366218|365401|365841|364834|365696|365073|365685|365534|365002|365114|365872|365217|366210|366266|365821|365395|365927|366062|365357|365700|365496|365458|366158|365457|365757|365928|364748|365745|366137|365231|364831|364928|365678|365702|365216|364935|364711|364653|365406|365850|365454|365846|364974|365888|365923|366120|365945|365402|365920|366008|365863|364775|366143|365027|364893|…		GO.0001775	0
29	11878	1110	GO Function		binding	1.3E-7	SEMA3F|CD4|MAP4K5|SLC7A9|GRN|RFC2|SLC2A3|GNA11|CA11|CAMKK1|TNFRSF1A|PYGM|GPATCH1|DRD4|EIF2AK1|SLC22A4|ABCC6|CCDC80|UNC13D|CBX5|MADCAM1|MAPK12|LGALS2|LGALS1|PVALB|ACO2|HDAC10|CTSG|PYGL|EIF5|PCK2|TUBB1|ACOT8|OLFM4|NUTF2|CCL17|PARD6A|NME3|SETD6|NME4|DECR2|ECH1|LIN7B|RETN|AES|FSD1|CDC37|RAB3D|CADM4|OGDH|CAV2|LFNG|SERPINE1|EDF1|C8G|OBFC1|P2RX5|P2RX1|C1QBP|CCL2|LAP3|CXCL6|PUS3|DGAT2|CD69|LTBR|OAS3|GAPD…	364641	366023|365022|366147|364706|365088|365184|366218|365401|366153|365728|364783|365071|365031|365146|364684|365239|366237|364849|365841|365349|366228|365823|364833|364834|365543|364770|365226|365696|365073|365465|364866|365935|365839|365534|365082|365908|365597|366117|365070|366119|364865|364845|364755|365002|365893|364801|364851|365114|365464|365864|364957|365872|365827|365187|364891|365036|365213|…		GO.0005488	0
30	471	86	Reactome Pathways		Neutrophil degranulation	1.7E-7	GRN|SLC2A3|UNC13D|CTSG|PYGL|CTSZ|OLFM4|RETN|RAB3D|P2RX1|MAPK14|LTF|SLC11A1|SELL|CTSD|SERPINB10|LILRB3|C3|CD93|PYCARD|CD68|KRT1|LGALS3|ADAM10|CYSTM1|CD33|TYROBP|TIMP2|A1BG|RHOF|LAMTOR1|CXCR1|PTX3|CAMP|DEFA4|ANPEP|GHDC|RNASE3|LRG1|GUSB|RNASE2|CD14|OLR1|CXCR2|MCEMP1|SLC44A2|TUBB4B|SLPI|NFASC|GM2A|CD300A|RAB5B|CYB5R3|TMEM63A|CD55|CTSS|CD58|RAP1A|DPP7|AGPAT2|LCN2|NEU1|HLA-C|SLC2A5|SIRPB1|LAIR1|LILRB2|…	364641	365088|366218|365841|365696|365073|365685|365534|365002|365114|365217|365821|365395|366062|365357|365700|365496|366158|365457|365757|365928|365745|365231|364831|364928|365678|365702|364935|364711|365850|366120|365920|366143|365027|364893|365564|364835|365924|365439|365518|366229|365440|365670|364692|366145|366092|365259|365102|364850|366043|365992|366179|365135|365459|364856|365734|365692|365732|…		HSA-6798695	0
31	574	97	GO Process		myeloid leukocyte activation	1.74E-7	GRN|SLC2A3|UNC13D|CTSG|PYGL|CTSZ|OLFM4|RETN|RAB3D|P2RX1|CXCL6|LTBR|MAPK14|LTF|SLC11A1|SELL|CTSD|SERPINB10|LILRB3|C3|CD93|PYCARD|CD68|LILRA2|KRT1|LGALS3|ADAM10|CYSTM1|CD33|TYROBP|TIMP2|A1BG|ANXA3|RHOF|LAMTOR1|CXCR1|PTX3|CAMP|DEFA4|ANPEP|GHDC|RNASE3|LRG1|GUSB|RNASE2|CD14|SLAMF1|OLR1|CXCR2|MCEMP1|SLC44A2|TUBB4B|SLPI|NFASC|GM2A|CD300A|RAB5B|CYB5R3|TMEM63A|CD55|CTSS|CD58|RAP1A|DPP7|AGPAT2|LCN2|NEU1|AI…	364641	365088|366218|365841|365696|365073|365685|365534|365002|365114|365217|366210|366266|365821|365395|366062|365357|365700|365496|366158|365457|365757|365928|365745|366137|365231|364831|364928|365678|365702|364935|364711|365850|365888|366120|365920|366143|365027|364893|365564|364835|365924|365439|365518|366229|365440|365670|365671|364692|366145|366092|365259|365102|364850|366043|365992|366179|365135|…		GO.0002274	0
32	125	38	Reactome Pathways		Immunoregulatory interactions between a Lymphoid and a non-Lymphoid cell	1.76E-7	CD160|SELL|LILRB3|C3|LILRA1|LILRA2|PVRL2|CDH1|CD33|TYROBP|LILRA4|LAIR2|LILRB1|CD300C|SIGLEC1|CD300A|SH2D1B|SLAMF6|NPDC1|CD300LD|HLA-C|KLRD1|LILRB4|LAIR1|LILRB2|CD300E|CD300LB|LILRA6|HLA-A|HLA-B|PVR|TREML1|LILRA5|LILRB5|KLRC1|CD300LF|OSCAR|ENSP00000480609	364641	365961|365357|366158|365457|366135|366137|365625|365933|365702|364935|366138|365297|366155|366187|364730|366179|365249|365668|365735|365142|365233|366208|366159|365299|366157|366185|365141|366133|365235|365232|365310|364687|366140|366160|366197|365144|365760|365815		HSA-198933	0
33	1012	147	Reactome Pathways		Innate Immune System	1.76E-7	CD4|GRN|SLC2A3|OTUD5|UNC13D|MAPK12|CTSG|PYGL|CTSZ|OLFM4|RETN|RAB3D|C8G|P2RX1|MAPK14|SKP1|LTF|SLC11A1|SELL|CTSD|SERPINB10|C4BPB|LILRB3|C3|CD93|PYCARD|TRAF2|CD68|KRT1|LGALS3|ADAM10|CYSTM1|CD33|NLRC5|TYROBP|TIMP2|MAPK3|A1BG|C9|HERC5|GZMM|RHOF|ECSIT|CTSK|SERPING1|LAMTOR1|DUSP6|UBE2L6|CCR2|CXCR1|PTX3|CAMP|DEFA4|NOS3|C2|ANPEP|NOD2|NFATC3|GHDC|RNASE6|RNASE3|LRG1|GUSB|RNASE2|CD14|TRIM56|OLR1|CASP2|CD46|P…	364641	365022|365088|366218|364920|365841|365823|365696|365073|365685|365534|365002|365114|364891|365217|365821|366058|365395|366062|365357|365700|365496|365421|366158|365457|365757|365928|366006|365745|365231|364831|364928|365678|365702|365198|364935|364711|365406|365850|365460|364830|364811|366120|365473|365695|365847|365920|364700|365629|365703|366143|365027|364893|365564|365409|365456|364835|365199|…		HSA-168249	0
34	1070	152	GO Process		secretion	2.22E-7	GRN|SLC2A3|DRD4|SLC22A4|UNC13D|CTSG|PYGL|CTSZ|OLFM4|LIN7B|RETN|RAB3D|SERPINE1|P2RX1|MAPK14|LTF|UMPS|SLC11A1|SELL|CTSD|SERPINB10|LILRB3|C3|CD93|CANX|PYCARD|TUBA4A|CD68|KRT1|ACTN4|LGALS3|ADAM10|CYSTM1|RAB27B|CD33|SLC9A3R1|TYROBP|TIMP2|LGALS3BP|A1BG|SELP|TYRO3|ANXA3|EGF|NRXN2|ANK1|RHOF|PCYOX1L|NOTCH1|SERPING1|LAMTOR1|ABCC3|CA2|CD109|CALM3|CXCR1|PTPRN|PTX3|CCR1|CAMP|DEFA4|TRIM9|ANPEP|NOD2|GHDC|RNASE3…	364641	365088|366218|365146|365239|365841|365696|365073|365685|365534|364755|365002|365114|365827|365217|365821|365395|366131|366062|365357|365700|365496|366158|365457|365757|364903|365928|365535|365745|365231|364848|364831|364928|365678|364873|365702|364756|364935|364711|365793|365850|365352|365846|365888|365819|365399|365646|366120|365110|365953|365847|365920|366232|364979|366067|365679|366143|365684|…		GO.0046903	0
35	197	48	GO Process		cellular response to tumor necrosis factor	2.81E-7	TNFRSF1A|CCL17|CCL2|LTBR|MAPK14|PYCARD|TRAF2|DAB2IP|MAPK3|CD27|TNFRSF10B|TNFSF4|TNFRSF13C|TNFSF12|TNFRSF21|TNFRSF11B|ADAM17|GBA|TRADD|TNFSF13|TNFRSF14|TNFRSF10C|CD58|GBP2|GBP1|GBP3|ADAMTS13|TNFRSF25|TMSB4X|NKX3-1|GPER1|CDIP1|TNF|LTA|LTB|CACTIN|TNFSF14|SNRNP70|CCL5|CCL3|CCL16|TNFRSF9|CCL14|CCL18|CCL3L3|CCL23|CCL4|CCL15	364641	364783|365908|365605|366266|365821|365928|366006|364721|365406|365676|365566|365863|365688|364868|364789|365551|364934|364904|365981|364869|364759|365565|365732|365403|365404|365407|364674|364787|365879|364779|365799|365448|365117|365390|365392|365086|364867|365176|365601|365604|365910|364764|365901|365907|365774|365913|365603|365911		GO.0071356	0
36	616	101	GO Process		leukocyte activation involved in immune response	2.92E-7	GRN|SLC2A3|UNC13D|LGALS1|CTSG|PYGL|CTSZ|OLFM4|RETN|RAB3D|LFNG|P2RX1|MAPK14|LTF|SLC11A1|SELL|CTSD|SERPINB10|LILRB3|C3|CD93|PYCARD|CD68|LILRA2|KRT1|LGALS3|ADAM10|CYSTM1|CD33|TYROBP|TIMP2|A1BG|LY9|ANXA3|RHOF|LAMTOR1|CXCR1|PTX3|CAMP|DEFA4|ANPEP|GHDC|RNASE3|LRG1|GUSB|RNASE2|CD14|SLAMF1|OLR1|LILRB1|CXCR2|MCEMP1|SLC44A2|TUBB4B|SLPI|NFASC|GM2A|CD300A|RAB5B|CYB5R3|TMEM63A|CD55|SH2D1B|CD244|SLAMF6|SEMA4A|C…	364641	365088|366218|365841|364834|365696|365073|365685|365534|365002|365114|365872|365217|365821|365395|366062|365357|365700|365496|366158|365457|365757|365928|365745|366137|365231|364831|364928|365678|365702|364935|364711|365850|365454|365888|366120|365920|366143|365027|364893|365564|364835|365924|365439|365518|366229|365440|365670|365671|364692|366155|366145|366092|365259|365102|364850|366043|365992|…		GO.0002366	0
37	2514	296	GO Process		multi-organism process	3.34E-7	CD4|OTUD5|TNFRSF1A|DRD4|GOLGA3|CCDC80|UNC13D|CBX5|CTSG|ACOT8|CCL17|PARD6A|CAV2|SERPINE1|C8G|P2RX1|C1QBP|CCL2|CXCL6|LTBR|OAS3|GAPDH|ACRBP|MAPK14|LTF|TUSC2|UMPS|EIF2AK2|SLC11A1|ODC1|CD160|KLRK1|C4BPB|SLC22A5|C3|CD93|NR1D1|PYCARD|SIRT2|LILRA2|KRT1|PVRL2|EIF3G|C19orf66|LGALS3|H3F3B|CCNA1|DAB2IP|SLC6A4|CDH1|DNAJA3|NLRC5|TYROBP|SLA2|MAPK3|LY9|C9|ACVR1|SELP|TYRO3|PVRL1|HERC5|GZMM|ANXA3|AMBP|NRXN2|C1RL|C…	364641	365022|364920|364783|365146|366051|364849|365841|365349|365696|365839|365908|365597|364957|365827|364891|365217|365265|365605|366210|366266|365385|364788|365751|365821|365395|365927|366131|364685|366062|364710|365961|365458|365421|365240|365457|365757|365061|365928|365489|366137|365231|365625|364815|365987|364831|365857|365806|364721|365870|365933|365216|365198|364935|364653|365406|365454|365460|…		GO.0051704	0
38	828	125	GO Component		secretory granule	1.13E-6	GRN|SLC2A3|UNC13D|CTSG|PYGL|CTSZ|OLFM4|RETN|RAB3D|CAV2|SERPINE1|P2RX1|ACRBP|MAPK14|LTF|SLC11A1|SELL|CTSD|SERPINB10|LILRB3|C3|CD93|PYCARD|CD68|KRT1|ACTN4|ANGPTL6|LGALS3|ADAM10|CYSTM1|RAB27B|CD33|TYROBP|TIMP2|LGALS3BP|A1BG|SELP|ANXA3|EGF|RHOF|DPEP3|PCYOX1L|NOTCH1|SERPING1|LAMTOR1|CD109|CXCR1|PTPRN|PTX3|CAMP|DEFA4|ANPEP|GHDC|RNASE3|LRG1|GUSB|RNASE2|CD14|OLR1|CTSW|CD46|CXCR2|MCEMP1|SERPINA5|ZPBP2|SLC…	364641	365088|366218|365841|365696|365073|365685|365534|365002|365114|364957|365827|365217|365751|365821|365395|366062|365357|365700|365496|366158|365457|365757|365928|365745|365231|364848|365084|364831|364928|365678|364873|365702|364935|364711|365793|365850|365352|365888|365819|366120|365770|365110|365953|365847|365920|366067|366143|365684|365027|364893|365564|364835|365924|365439|365518|366229|365440|…		GO.0030141	0
39	425	76	GO Process		negative regulation of immune system process	1.29E-6	RHBDD3|C1QBP|CCL2|LTF|KLRK1|C4BPB|LILRB3|NR1D1|LILRA2|LGALS3|MARCH7|DAB2IP|DNAJA3|NLRC5|SLA2|TYRO3|AMBP|NOTCH1|SERPING1|TNFSF4|LILRA4|CCR2|LRRC14|TNFRSF21|CD14|GPR171|NLRP6|CD84|LILRB1|UBASH3A|CXCR2|TOB2|GATA2|PDE5A|NRARP|TRIM38|PTPRS|CD300A|CD55|C4BPA|ADORA1|TNFAIP8L2|GBP1|SDC4|TSPAN6|LST1|ANXA1|TRIM27|HIST1H4H|CD274|LILRB4|LILRB2|LGALS9|HLA-A|GPER1|PDCD1LG2|DDT|LRRC32|MAD1L1|CYLD|TNF|HLA-B|GPX1…	364641	365350|365265|365605|365395|365458|365421|366158|365061|366137|364831|365963|364721|365216|365198|364653|365846|365152|365953|365847|365863|366138|365703|365495|364789|365670|365835|365344|365746|366155|365428|366145|366251|364671|366243|365572|364817|365683|366179|365734|365420|364739|366112|365404|364859|365665|366047|365886|364837|366103|364752|366159|366157|364836|365235|365799|365274|365400|…		GO.0002683	0
40	309	61	UniProt Keywords		Innate immunity	2.04E-6	C8G|C1QBP|OAS3|EIF2AK2|CD160|C4BPB|C3|PYCARD|SIRT2|LILRA2|LGALS3|DAB2IP|NLRC5|LY9|C9|HERC5|GZMM|C1RL|ECSIT|SERPING1|LILRA4|MAP4K2|DTX3L|C2|NOD2|CD14|TRIM56|SLAMF1|NLRP6|CD84|CD46|CD209|CD6|NLRP3|SLPI|OAS2|TNFRSF14|TRIM38|PARP9|CD55|C4BPA|SH2D1B|CD244|SLAMF6|TNFAIP8L2|CARD9|LCN2|ANXA1|DDX58|GPER1|OAS1|CASP4|CYLD|C4A|ALPK1|LILRA5|CACTIN|C4B|PARP14|GSDMD|ENSP00000480609	364641	364891|365265|365385|364685|365961|365421|365457|365928|365489|366137|364831|364721|365198|365454|365460|364830|364811|365313|365473|365847|366138|366114|365998|365456|365199|365670|364790|365671|365344|365746|365716|364880|365024|365346|364850|365383|364759|364817|365277|365734|365420|365249|364821|365668|366112|365914|364769|365886|365801|365799|365380|365365|365861|364832|365654|366140|365086|…		KW-0399	0
41	482	82	GO Process		inflammatory response	2.31E-6	TNFRSF1A|EIF2AK1|UNC13D|CCL17|P2RX1|CCL2|CXCL6|LTBR|TUSC2|SLC11A1|C3|PYCARD|SMO|DAB2IP|LY75|ACVR1|SELP|KLKB1|CD27|TNFRSF10B|NOTCH1|TNFSF4|CCR2|PTX3|CXCL5|CCR1|CAMP|TNFRSF21|TNFRSF11B|NFATC3|TPST1|CD14|OLR1|NLRP6|ABCF1|TNIP1|CXCR2|CD6|NRROS|NLRP3|SIGLEC1|TNFRSF14|TNFRSF10C|CCRL2|SCUBE1|PTGS1|ADORA1|ACKR1|ECM1|GBP5|AGER|AIF1|ANXA1|TNFRSF25|LAT|LGALS9|CXCL1|LTB4R|GPER1|CASP4|CXCR6|C4A|TNF|SIGIRR|ANO…	364641	364783|364684|365841|365908|365217|365605|366210|366266|365927|366062|365457|365928|364748|364721|364734|365640|365352|365113|365676|365566|365953|365863|365703|365027|366221|365672|364893|364789|365551|365060|364747|365670|364692|365344|366257|365023|366145|365024|365522|365346|364730|364759|365565|365753|365343|365499|364739|365353|364886|365431|366191|365292|365886|364787|365168|364836|366217|…		GO.0006954	0
42	894	128	GO Process		leukocyte activation	2.81E-6	CD4|GRN|SLC2A3|UNC13D|LGALS1|CTSG|PYGL|CTSZ|OLFM4|RETN|RAB3D|LFNG|P2RX1|CXCL6|LTBR|MAPK14|LTF|TUSC2|SLC11A1|SELL|CTSD|SERPINB10|KLRK1|LILRB3|C3|CD93|PYCARD|CD68|LILRA2|KRT1|LGALS3|ADAM10|CYSTM1|CD33|DNAJA3|TYROBP|TIMP2|SLA2|A1BG|LY9|TYRO3|LYL1|ANXA3|RHOF|LAMTOR1|TNFSF4|HHEX|CXCR1|PTX3|CAMP|DEFA4|ANPEP|GHDC|RNASE3|LRG1|GUSB|RNASE2|CD14|SLAMF1|OLR1|ADAM17|LILRB1|FUT7|CXCR2|CD6|MCEMP1|SLC44A2|LCK|TU…	364641	365022|365088|366218|365841|364834|365696|365073|365685|365534|365002|365114|365872|365217|366210|366266|365821|365395|365927|366062|365357|365700|365496|365458|366158|365457|365757|365928|365745|366137|365231|364831|364928|365678|365702|365216|364935|364711|364653|365850|365454|365846|364974|365888|366120|365920|365863|364775|366143|365027|364893|365564|364835|365924|365439|365518|366229|365440|…		GO.0045321	0
43	676	104	GO Process		regulation of defense response	2.81E-6	TNFRSF1A|RHBDD3|SETD6|CDC37|SERPINE1|C8G|C1QBP|MAPK14|LTF|KLRK1|C4BPB|C3|NR1D1|PYCARD|SIRT2|LILRA2|SNX4|PVRL2|SERPINF1|DAB2IP|DNAJA3|NLRC5|MAPK3|C9|TYRO3|HERC5|KLKB1|SERPING1|TNFSF4|LILRA4|CCR2|LRRC14|DTX3L|C2|NOD2|CD14|ADORA2B|NLRP6|CD46|PAK2|GBA|CD209|LILRB1|TNIP1|LRSAM1|CD6|ZYX|SOCS3|NLRP3|PTPN11|CDH5|TRIM38|PTPRS|CD300A|PARP9|CD55|C4BPA|ADORA1|SH2D1B|SLAMF6|TNFAIP8L2|CTSS|GBP5|CARD9|TSPAN6|GP…	364641	364783|365350|365070|364851|365827|364891|365265|365821|365395|365458|365421|365457|365061|365928|365489|366137|365660|365625|365840|364721|365216|365198|365406|365460|365846|364830|365113|365847|365863|366138|365703|365495|365998|365456|365199|365670|364785|365344|365716|365733|364904|364880|366155|365023|365468|365024|365919|365554|365346|366039|365929|364817|365683|366179|365277|365734|365420|…		GO.0031347	0
44	955	134	GO Process		regulation of response to external stimulus	3.56E-6	SEMA3F|TNFRSF1A|RHBDD3|SETD6|CDC37|SERPINE1|C8G|C1QBP|CCL2|CXCL6|MAPK14|LTF|KLRK1|C4BPB|C3|NR1D1|PYCARD|SIRT2|LILRA2|ALOX12|SNX4|KRT1|PVRL2|SERPINF1|DAB2IP|ADAM10|DNAJA3|NLRC5|MAPK3|C9|SELP|TYRO3|HERC5|KLKB1|NOTCH1|SERPING1|TNFSF4|CD109|CALM3|LILRA4|CCR2|LRRC14|CXCL5|CCR1|DTX3L|NOS3|C2|NOD2|CD14|ADORA2B|P2RY12|NLRP6|ADAM17|CD46|PAK2|GBA|CD209|LILRB1|TNIP1|CXCR2|LRSAM1|CD6|ZYX|GP1BA|SOCS3|NLRP3|PT…	364641	366023|364783|365350|365070|364851|365827|364891|365265|365605|366210|365821|365395|365458|365421|365457|365061|365928|365489|366137|365339|365660|365231|365625|365840|364721|364928|365216|365198|365406|365460|365352|365846|364830|365113|365953|365847|365863|366067|365679|366138|365703|365495|366221|365672|365998|365409|365456|365199|365670|364785|365508|365344|364934|365716|365733|364904|364880|…		GO.0032101	0
45	555	89	GO Process		response to bacterium	5.71E-6	CD4|OTUD5|TNFRSF1A|CCDC80|CTSG|SERPINE1|CCL2|CXCL6|LTBR|MAPK14|LTF|TUSC2|SLC11A1|CD160|KLRK1|C3|NR1D1|PYCARD|SIRT2|DAB2IP|NLRC5|MAPK3|SELP|ANXA3|CD27|TNFRSF10B|NOTCH1|TNFSF4|CA3|CXCL5|CAMP|TNFRSF21|TNFRSF11B|DEFA4|NOS3|NOD2|RNASE6|RNASE3|LRG1|CD14|NLRP6|ADAM17|LILRB1|TNIP1|HIST1H2BC|CD6|ANG|NLRP3|SLPI|OAS2|TNFRSF14|HIST1H2BF|TNFRSF10C|HIST1H2BK|RAB29|HIST2H2BE|GBP6|GBP5|CARD9|ADAMTS13|SEMG1|ALPL|…	364641	365022|364920|364783|364849|365696|365827|365605|366210|366266|365821|365395|365927|366062|365961|365458|365457|365061|365928|365489|364721|365198|365406|365352|365888|365676|365566|365953|365863|364978|366221|364893|364789|365551|365564|365409|365199|365436|365439|365518|365670|365344|364934|366155|365023|365334|365024|365437|365346|364850|365383|364759|365328|365565|365398|365891|365490|365430|…		GO.0009617	0
46	159	40	GO Component		specific granule	5.77E-6	SLC2A3|CTSZ|OLFM4|RETN|P2RX1|LTF|CTSD|CD93|ADAM10|CD33|TIMP2|ANXA3|LAMTOR1|PTX3|CAMP|DEFA4|GHDC|LRG1|OLR1|MCEMP1|SLC44A2|SLPI|TMEM63A|RAP1A|AGPAT2|LCN2|NEU1|SLC2A5|LAIR1|RAB37|ORMDL3|CXCL1|ANXA11|ANO6|AOC1|GSDMD|GPR84|ADAM8|OSCAR|DGAT1	364641	366218|365685|365534|365002|365217|365395|365700|365757|364928|365702|364711|365888|365920|365027|364893|365564|365924|365518|364692|366092|365259|364850|364856|364757|365005|364769|364863|366219|365299|365130|364907|366217|365324|365708|365912|365853|365552|365947|365760|364746		GO.0042581	0
47	948	133	GO Component		secretory vesicle	6.23E-6	GRN|SLC2A3|UNC13D|CTSG|PYGL|CTSZ|OLFM4|RETN|RAB3D|CAV2|SERPINE1|P2RX1|ACRBP|MAPK14|LTF|SLC11A1|SELL|CTSD|SERPINB10|LILRB3|C3|CD93|PYCARD|CD68|KRT1|ACTN4|ANGPTL6|LGALS3|ADAM10|CYSTM1|RAB27B|CD33|TYROBP|TIMP2|LGALS3BP|A1BG|SELP|ANXA3|EGF|RHOF|DPEP3|PCYOX1L|NOTCH1|SERPING1|LAMTOR1|CD109|CXCR1|PTPRN|PTX3|CAMP|DEFA4|TRIM9|ANPEP|GHDC|RNASE3|LRG1|GUSB|RNASE2|CD14|OLR1|CTSW|CD46|CXCR2|MCEMP1|SERPINA5|ZNR…	364641	365088|366218|365841|365696|365073|365685|365534|365002|365114|364957|365827|365217|365751|365821|365395|366062|365357|365700|365496|366158|365457|365757|365928|365745|365231|364848|365084|364831|364928|365678|364873|365702|364935|364711|365793|365850|365352|365888|365819|366120|365770|365110|365953|365847|365920|366067|366143|365684|365027|364893|365564|365874|364835|365924|365439|365518|366229|…		GO.0099503	0
48	436	75	GO Component		side of membrane	6.78E-6	CD4|GNA11|CAV2|P2RX1|CD69|SELL|KLRK1|CANX|TRAF2|GNG11|DAB2IP|CDH1|CD33|GNAO1|SLA2|SELP|CD27|GNA12|TNFRSF13C|CCR2|CCR1|CYTH3|ANPEP|GNG8|CD14|P2RY12|RNF31|CD209|LILRB1|LOH12CR1|GP1BA|SERPINA5|RLTPR|LCK|GRAP2|PTK2|PALM|CD5|CDH5|GM2A|SCUBE1|CYTH1|CD244|GNAI3|GNG5|GNG10|LDLRAP1|LY6G6C|SHROOM4|HLA-C|ANXA1|CUBN|CD274|KLRD1|TNK2|CD9|LY6G5C|GRB2|CD79B|HLA-A|CDIP1|NUCB1|CYLD|TNF|HLA-B|HFE|TYK2|CACNB4|DAG1|…	364641	365022|365401|364957|365217|365744|365357|365458|364903|366006|366094|364721|365933|365702|364961|364653|365352|365676|365402|365688|365703|365672|365009|364835|365015|365670|365508|366017|364880|366155|364672|365272|365871|365866|365190|365934|364876|365754|365025|365929|365992|365343|365017|364821|364905|365011|366078|365884|366146|364990|365233|365886|365838|364752|366208|365962|365026|366164|…		GO.0098552	0
49	298	58	GO Component		secretory granule membrane	6.78E-6	SLC2A3|RAB3D|CAV2|P2RX1|ACRBP|SLC11A1|SELL|SERPINB10|LILRB3|CD93|CD68|LGALS3|ADAM10|CYSTM1|RAB27B|CD33|TYROBP|SELP|RHOF|LAMTOR1|CD109|CXCR1|ANPEP|CD14|OLR1|CD46|CXCR2|MCEMP1|SERPINA5|SLC44A2|NFASC|CD300A|RAB5B|TMEM63A|CD55|CD58|RAP1A|AGPAT2|LY6G6F|HLA-C|ABCC4|SLC2A5|SIRPB1|CD9|LAIR1|LILRB2|DYNLL1|RAB37|ORMDL3|HLA-A|SIRPA|HLA-B|ANO6|ABCA13|CD63|GPR84|ADAM8|DGAT1	364641	366218|365114|364957|365217|365751|366062|365357|365496|366158|365757|365745|364831|364928|365678|364873|365702|364935|365352|366120|365920|366067|366143|364835|365670|364692|365716|366145|366092|365871|365259|366043|366179|365135|364856|365734|365732|364757|365005|366150|365233|366234|366219|365796|365026|365299|366157|365486|365130|364907|365235|366174|365232|365708|365829|365719|365552|365947|…		GO.0030667	0
50	615	94	GO Process		regulation of cytokine production	1.69E-5	CD4|OTUD5|NUTF2|SERPINE1|C1QBP|GAPDH|MAPK14|LTF|TUSC2|EIF2AK2|SLC11A1|KLRK1|C3|PYCARD|TRAF2|TRPM4|NLRC5|MAPK3|LY9|HERC5|ADRA2A|TNFSF4|UBE2L6|TNFRSF13C|LILRA4|CCR2|CAMP|TNFRSF21|NOD2|CD14|ADORA2B|TRIM56|SLAMF1|ADAM17|CD84|CD46|GBA|LILRB1|UBASH3A|CD6|UBA7|NLRP3|CPTP|CCDC88B|TRIM38|PTPRS|CD244|SLAMF6|ACKR1|CD58|GBP5|GBP1|AGPAT2|CARD9|TSPAN6|GPSM3|AGER|CARD16|ANXA1|TRIM27|DDX58|TMSB4X|CD274|LILRB2|NL…	364641	365022|364920|365082|365827|365265|364788|365821|365395|365927|364685|366062|365458|365457|365928|366006|365245|365198|365406|365454|364830|366008|365863|365629|365688|366138|365703|364893|364789|365199|365670|364785|364790|365671|364934|365746|365716|364904|366155|365428|365024|364944|365346|366182|366097|364817|365683|364821|365668|365353|365732|365431|365404|365005|365914|365665|365370|366191|…		GO.0001817	0
51	116	34	NetworkNeighborAL		mixed, incl. Immunoregulatory interactions between a Lymphoid and a non-Lymphoid cell, and T cell costimulation	1.72E-5	CD160|SELL|KLRK1|PVRL2|LY9|CD27|TNFSF4|SLAMF8|SLAMF1|KLRC4|CD84|LILRB1|SIGLEC1|CD5|TNFRSF14|CCRL2|SH2D1B|CD244|SLAMF6|CD58|HLA-C|CD274|KLRC2|KLRD1|LILRB2|LGALS9|HLA-A|PDCD1LG2|HLA-B|PVR|LILRA5|KLRC1|TNFRSF9|ENSP00000480609	364641	365961|365357|365458|365625|365454|365676|365863|365666|365671|366202|365746|366155|364730|365025|364759|365753|365249|364821|365668|365732|365233|364752|366201|366208|366157|364836|365235|365274|365232|365310|366140|366197|364764|365815		CL.4209	0
52	5233	530	GO Process		localization	2.53E-5	SEMA3F|CD4|SLC7A9|GRN|SLC2A3|TNFRSF1A|DRD4|TMEM38A|EIF2AK1|SLC22A4|GOLGA3|ABCC6|UNC13D|MADCAM1|SLC25A1|CTSG|PYGL|CTSZ|ACOT8|OLFM4|NUTF2|CCL17|NME4|DECR2|GDAP1|ECH1|LIN7B|RETN|CDC37|RAB3D|OGDH|CAV2|SERPINE1|P2RX5|P2RX1|SLC25A11|CCL2|CXCL6|DGAT2|MAPK14|HBEGF|SKP1|LTF|TUSC2|UMPS|MAPRE3|SLC11A1|SELL|CTSD|SERPINB10|RAMP3|SLC22A5|LILRB3|C3|CD93|DLGAP5|CANX|PYCARD|TUBA4A|AAMP|SGSM3|SMO|CD68|NEDD8|TUBG1|…	364641	366023|365022|364706|365088|366218|364783|365146|365317|364684|365239|366051|366237|365841|366228|365569|365696|365073|365685|365839|365534|365082|365908|366119|364865|366263|364845|364755|365002|364851|365114|365864|364957|365827|365213|365217|365587|365605|366210|364745|365821|365898|366058|365395|365927|366131|366130|366062|365357|365700|365496|365720|365240|366158|365457|365757|364695|364903|…		GO.0051179	0
53	278	53	GO Process		regulation of leukocyte cell-cell adhesion	3.7E-5	CD4|LGALS1|CCL2|KLRK1|PYCARD|LGALS3|MARCH7|DNAJA3|CD27|TNFSF4|TNFRSF13C|CCR2|TNFRSF21|NOD2|SIRPG|CD46|PAK2|CD209|LILRB1|CD6|NLRP3|LCK|GRAP2|PTPN11|CD5|PDE5A|TNFRSF14|NRARP|CCDC88B|CD300A|CD55|TNFAIP8L2|SDC4|AGER|AIF1|ANXA1|CD274|LILRB4|LILRB2|GRB2|LGALS9|HLA-A|PDCD1LG2|LRRC32|MAD1L1|CYLD|TNF|CBFB|HFE|ADAM8|TNFSF14|CCL5|ENSP00000480609	364641	365022|364834|365605|365458|365928|364831|365963|365216|365676|365863|365688|365703|364789|365199|366167|365716|365733|364880|366155|365024|365346|365190|365934|366039|365025|366243|364759|365572|366097|366179|365734|366112|364859|366191|365292|365886|364752|366159|366157|364883|364836|365235|365274|365472|365951|365861|365117|365139|365308|365947|364867|365601|365815		GO.1903037	0
54	601	91	Reactome Pathways		Hemostasis	6.02E-5	SLC7A9|GNA11|CBX5|TUBB1|SERPINE1|P2RX5|P2RX1|C1QBP|GNB3|MAPK14|SELL|TUBA4A|GNG11|ACTN4|SLC7A5|GNB5|RAB27B|LGALS3BP|MAPK3|A1BG|EHD2|SELP|TUBB4A|GUCY1B3|KLKB1|DGKG|EGF|DOCK3|DGKQ|PCYOX1L|GNA12|TNFRSF10B|SERPING1|ADRA2A|CD109|GUCY1A3|NOS3|GNG8|GP9|SIRPG|SDC2|P2RY12|GP6|OLR1|CTSW|CD84|ENSP00000320295|SH2B1|EHD3|DGKA|GP1BA|LRRC16A|SERPINA5|TUBA8|LCK|RASGRP2|PTPN11|PTK2|TUBB4B|GATA2|PDE5A|TOR4A|PDE3A|C…	364641	364706|365401|365349|365935|365827|365213|365217|365265|364964|365821|365357|365535|366094|364848|364702|364968|364873|365793|365406|365850|365065|365352|365103|365307|365113|365923|365819|366214|365945|365110|365402|365566|365847|366008|366067|365320|365409|365015|365066|366167|364861|365508|365062|364692|365687|365746|365932|365610|365067|365926|365272|364792|365871|365975|365190|365775|366039|…		HSA-109582	0
55	193	41	GO Process		positive regulation of T cell activation	7.69E-5	CD4|LGALS1|CCL2|KLRK1|PYCARD|DNAJA3|CD27|TNFSF4|TNFRSF13C|CCR2|NOD2|SIRPG|CD46|PAK2|CD209|LILRB1|CD6|NLRP3|LCK|GRAP2|PTPN11|CD5|TNFRSF14|CCDC88B|CD55|AGER|AIF1|ANXA1|CD274|LILRB4|LILRB2|GRB2|LGALS9|HLA-A|PDCD1LG2|CYLD|CBFB|ADAM8|TNFSF14|CCL5|ENSP00000480609	364641	365022|364834|365605|365458|365928|365216|365676|365863|365688|365703|365199|366167|365716|365733|364880|366155|365024|365346|365190|365934|366039|365025|364759|366097|365734|366191|365292|365886|364752|366159|366157|364883|364836|365235|365274|365861|365139|365947|364867|365601|365815		GO.0050870	0
56	882	120	GO Process		positive regulation of immune system process	7.69E-5	CD4|UNC13D|MADCAM1|LGALS1|CTSG|SERPINE1|C8G|C1QBP|CCL2|CXCL6|MAPK14|LTF|SLC11A1|MAD2L2|KLRK1|C4BPB|C3|PYCARD|TRAF2|LILRA2|SNX4|KRT1|PVRL2|LGALS3|ADAM10|DNAJA3|NLRC5|SLA2|MAPK3|C9|SELP|C1RL|CD27|SERPING1|TNFSF4|CA2|TNFRSF13C|CCR2|CXCL5|CCR1|TNFRSF21|C2|NUDT21|NOD2|CD14|ADORA2B|SIRPG|P2RY12|ADAM17|CD84|CD46|PAK2|RNF31|CD209|LILRB1|TNIP1|CXCR2|CD6|NLRP3|LCK|GRAP2|PTPN11|PTK2|CD5|TNFSF13|GATA2|TNFRSF…	364641	365022|365841|366228|364834|365696|365827|364891|365265|365605|366210|365821|365395|366062|365741|365458|365421|365457|365928|366006|366137|365660|365231|365625|364831|364928|365216|365198|364653|365406|365460|365352|365313|365676|365847|365863|364979|365688|365703|366221|365672|364789|365456|364726|365199|365670|364785|366167|365508|364934|365746|365716|365733|366017|364880|366155|365023|366145|…		GO.0002684	0
57	7824	748	GO Process		response to stimulus	7.74E-5	SEMA3F|CD4|TSPAN9|MAP4K5|GRN|RFC2|SLC2A3|GNA11|OTUD5|CAMKK1|TNFRSF1A|DRD4|EIF2AK1|PDCD7|ABCC6|CCDC80|UNC13D|CBX5|MADCAM1|MAPK12|SLC25A1|LGALS1|RHBDD3|ACO2|CTSG|PYGL|CTSZ|OLFM4|CCL17|PARD6A|GDAP1|RETN|AES|CDC37|RAB3D|RASIP1|CAV2|LFNG|SERPINE1|C8G|P2RX5|P2RX1|C1QBP|CCL2|CXCL6|CD82|DGAT2|CD69|LTBR|OAS3|GAPDH|GNB3|MAPK14|HBEGF|SKP1|SEMA3G|LTF|TUSC2|UMPS|TNNC1|EIF2AK2|SLC11A1|ODC1|MAD2L2|CD160|SELL|CT…	364641	366023|365022|365663|366147|365088|365184|366218|365401|364920|365728|364783|365146|364684|364733|366237|364849|365841|365349|366228|365823|365569|364834|365350|364770|365696|365073|365685|365534|365908|365597|366263|365002|365893|364851|365114|366139|364957|365872|365827|364891|365213|365217|365265|365605|366210|365747|364745|365744|366266|365385|364788|364964|365821|365898|366058|366021|365395|…		GO.0050896	0
58	202	42	GO Process		positive regulation of leukocyte cell-cell adhesion	8.61E-5	CD4|LGALS1|CCL2|KLRK1|PYCARD|DNAJA3|CD27|TNFSF4|TNFRSF13C|CCR2|NOD2|SIRPG|CD46|PAK2|CD209|LILRB1|CD6|NLRP3|LCK|GRAP2|PTPN11|CD5|TNFRSF14|CCDC88B|CD55|AGER|AIF1|ANXA1|CD274|LILRB4|LILRB2|GRB2|LGALS9|HLA-A|PDCD1LG2|CYLD|TNF|CBFB|ADAM8|TNFSF14|CCL5|ENSP00000480609	364641	365022|364834|365605|365458|365928|365216|365676|365863|365688|365703|365199|366167|365716|365733|364880|366155|365024|365346|365190|365934|366039|365025|364759|366097|365734|366191|365292|365886|364752|366159|366157|364883|364836|365235|365274|365861|365117|365139|365947|364867|365601|365815		GO.1903039	0
59	338	59	GO Process		regulation of inflammatory response	9.46E-5	TNFRSF1A|RHBDD3|SETD6|SERPINE1|C8G|C1QBP|MAPK14|C4BPB|C3|SNX4|SERPINF1|C9|TYRO3|KLKB1|SERPING1|TNFSF4|CCR2|C2|NOD2|ADORA2B|NLRP6|CD46|GBA|TNIP1|CD6|ZYX|SOCS3|NLRP3|CDH5|CD55|C4BPA|ADORA1|TNFAIP8L2|GBP5|GPSM3|AGER|NPPA|ANXA1|TMSB4X|NLRP12|CASP5|ADCY7|GPER1|DDT|SHARPIN|CASP4|C4A|TNF|LTA|GPX1|C4B|PARK7|CASP1|GPR17|ADAM8|LDLR|ACP5|CCL5|CCL3	364641	364783|365350|365070|365827|364891|365265|365821|365421|365457|365660|365840|365460|365846|365113|365847|365863|365703|365456|365199|364785|365344|365716|364904|365023|365024|365919|365554|365346|365929|365734|365420|364739|366112|365431|365370|366191|365752|365886|365879|365742|365364|365091|365799|365400|364952|365365|364832|365117|365390|365997|364829|365116|365367|365463|365947|365096|364776|…		GO.0050727	0
60	176	38	GO Process		response to interferon-gamma	1.3E-4	CCL17|CCL2|OAS3|GAPDH|SLC11A1|C19orf66|DNAJA3|CDC42EP2|CXCL16|ZYX|OAS2|TRIM38|CD58|GBP6|GBP5|GBP4|GBP2|GBP1|ADAMTS13|AIF1|HLA-C|TRIM22|LGALS9|SLC26A6|HLA-A|OAS1|HLA-B|CASP1|NUB1|CCL5|CCL3|CCL16|CCL14|CCL18|CCL3L3|CCL23|CCL4|CCL15	364641	365908|365605|365385|364788|366062|365987|365216|365492|365525|365919|365383|364817|365732|365430|365431|365405|365403|365404|364674|365292|365233|364840|364836|365169|365235|365380|365232|365367|365832|365601|365604|365910|365901|365907|365774|365913|365603|365911		GO.0034341	0
61	317	56	GO Process		response to molecule of bacterial origin	1.3E-4	OTUD5|TNFRSF1A|CTSG|SERPINE1|CCL2|CXCL6|LTBR|MAPK14|SLC11A1|KLRK1|NR1D1|PYCARD|SIRT2|DAB2IP|MAPK3|SELP|CD27|TNFRSF10B|NOTCH1|TNFSF4|CXCL5|TNFRSF21|TNFRSF11B|NOS3|NOD2|CD14|ADAM17|LILRB1|TNIP1|CD6|NLRP3|SLPI|TNFRSF14|TNFRSF10C|CARD9|ADAMTS13|ALPL|CARD16|TNFRSF25|MAOB|LILRB2|LGALS9|CXCL1|MAPKAPK3|TNF|LRRC70|LTA|CACTIN|C4B|CASP1|ADM|ACP5|CCL5|CCL3|TNFRSF9|ENSP00000480609	364641	364920|364783|365696|365827|365605|366210|366266|365821|366062|365458|365061|365928|365489|364721|365406|365352|365676|365566|365953|365863|366221|364789|365551|365409|365199|365670|364934|366155|365023|365024|365346|364850|364759|365565|365914|364674|364962|364941|364787|366074|366157|364836|366217|365539|365117|365523|365390|365086|364829|365367|365868|364776|365601|365604|364764|365815		GO.0002237	0
62	75	23	GO Process		chemokine-mediated signaling pathway	1.4E-4	CCL17|CCL2|CXCL6|CCR2|CXCR1|CXCL5|CCR1|CXCR2|CCRL2|ACKR1|CXCL1|CXCR6|CCR3|GPR17|CCL5|CCL3|CCL16|CCL14|CCL18|CCL3L3|CCL23|CCL4|CCL15	364641	365908|365605|366210|365703|366143|366221|365672|366145|365753|365353|366217|366136|365701|365463|365601|365604|365910|365901|365907|365774|365913|365603|365911		GO.0070098	0
63	81	24	GO Process		tumor necrosis factor-mediated signaling pathway	1.4E-4	TNFRSF1A|LTBR|PYCARD|TRAF2|CD27|TNFRSF10B|TNFSF4|TNFRSF13C|TNFSF12|TNFRSF21|TNFRSF11B|ADAM17|TRADD|TNFSF13|TNFRSF14|TNFRSF10C|TNFRSF25|TMSB4X|CDIP1|TNF|LTA|LTB|TNFSF14|TNFRSF9	364641	364783|366266|365928|366006|365676|365566|365863|365688|364868|364789|365551|364934|365981|364869|364759|365565|364787|365879|365448|365117|365390|365392|364867|364764		GO.0033209	0
64	743	103	GO Component		vesicle membrane	2.1E-4	CD4|SLC2A3|RAB3D|CAV2|P2RX1|ACRBP|HBEGF|SLC11A1|SELL|SERPINB10|LILRB3|CD93|TRAF2|SMO|CD68|CALY|LGALS3|ADAM10|CYSTM1|RAB27B|CD33|TYROBP|SELP|ANXA3|EGF|GABARAPL1|RHOF|SCYL1|DGKQ|LAMTOR1|NRGN|CD109|CXCR1|PTPRN|NOS3|ANPEP|RILP|CD14|SEC23A|OLR1|MARCH3|AP1G2|DAB2|CD46|CXCR2|AGTRAP|FZD2|MCEMP1|SERPINA5|ZNRF1|SLC44A2|SNTB2|NFASC|TOR1A|PTPRS|FZD6|CD300A|RAB5B|RAB4A|TMEM63A|CD55|RAB32|SNAPIN|RAB39B|CD58|RA…	364641	365022|366218|365114|364957|365217|365751|365898|366062|365357|365496|366158|365757|366006|364748|365745|364878|364831|364928|365678|364873|365702|364935|365352|365888|365819|365433|366120|366230|365945|365920|364774|366067|366143|365684|365409|364835|364804|365670|365589|364692|365968|365174|365159|365716|366145|364896|365856|366092|365871|364795|365259|365029|366043|365958|365683|365858|366179|…		GO.0012506	0
65	609	88	GO Process		import into cell	2.7E-4	EIF2AK1|UNC13D|CAV2|LTF|TUSC2|SLC11A1|RAMP3|C3|CD93|CANX|PYCARD|RABGAP1L|SNX4|TRPM4|CALY|LRP3|CD302|SLC6A4|LGALS3BP|MAPK3|EHD2|LY75|TYRO3|ANXA3|AMBP|TRPV5|LRP12|TMPRSS3|CXCL16|CXCR1|PTX3|AMN|SLC9A5|SLC27A4|SLC39A4|CD14|TUB|SLAMF1|MARCH3|RIN1|SNX32|DAB2|USP20|GAK|CD209|LILRB1|CXCR2|TRIP10|LRSAM1|CD6|LRRC16A|SIGLEC1|PTK2|CD5|GATA2|SH3BP1|RABEP2|TRPV6|ADORA1|DNM3|DNM1|LCN2|LDLRAP1|AGER|AIF1|ABI1|CTT…	364641	364684|365841|364957|365395|365927|366062|365720|365457|365757|364903|365928|366088|365660|365245|364878|365593|365283|365870|365793|365406|365065|364734|365846|365888|365152|365358|365360|365721|365525|366143|365027|365996|365538|364751|365122|365670|365207|365671|365968|364853|364713|365159|366259|364899|364880|366155|366145|366162|365468|365024|364792|364730|364876|365025|364671|365598|365379|…		GO.0098657	0
66	302	53	GO Process		regulation of T cell activation	2.7E-4	CD4|LGALS1|CCL2|KLRK1|PYCARD|LGALS3|MARCH7|DNAJA3|CD27|TNFSF4|TNFRSF13C|CCR2|TNFRSF21|NOD2|SIRPG|CD46|PAK2|CD209|LILRB1|CD6|NLRP3|LCK|GRAP2|PTPN11|CD5|PDE5A|TNFRSF14|NRARP|CCDC88B|CD300A|CD55|TNFAIP8L2|SDC4|AGER|AIF1|ANXA1|CD274|LILRB4|LILRB2|GRB2|LAT|LGALS9|HLA-A|PDCD1LG2|LRRC32|MAD1L1|CYLD|CBFB|HFE|ADAM8|TNFSF14|CCL5|ENSP00000480609	364641	365022|364834|365605|365458|365928|364831|365963|365216|365676|365863|365688|365703|364789|365199|366167|365716|365733|364880|366155|365024|365346|365190|365934|366039|365025|366243|364759|365572|366097|366179|365734|366112|364859|366191|365292|365886|364752|366159|366157|364883|365168|364836|365235|365274|365472|365951|365861|365139|365308|365947|364867|365601|365815		GO.0050863	0
67	256	48	Reactome Pathways		Platelet activation, signaling and aggregation	2.7E-4	GNA11|SERPINE1|GNB3|MAPK14|TUBA4A|GNG11|ACTN4|GNB5|RAB27B|LGALS3BP|MAPK3|A1BG|SELP|DGKG|EGF|DGKQ|PCYOX1L|GNA12|SERPING1|ADRA2A|CD109|GNG8|GP9|P2RY12|GP6|CTSW|DGKA|GP1BA|LCK|RASGRP2|PTPN11|PTK2|TOR4A|ECM1|RAP1A|GNAI3|GNG5|GNG10|MAGED2|HABP4|C6orf25|LY6G6F|ABCC4|TMSB4X|CD9|GP1BB|GP5|CD63	364641	365401|365827|364964|365821|365535|366094|364848|364968|364873|365793|365406|365850|365352|365923|365819|365945|365110|365402|365847|366008|366067|365015|365066|365508|365062|365687|365926|365272|365190|365775|366039|364876|366132|364886|364757|364905|365011|366078|365256|366055|364754|366150|366234|365879|365026|365269|365063|365719		HSA-76002	0
68	4248	433	GO Process		establishment of localization	2.8E-4	SLC7A9|GRN|SLC2A3|DRD4|TMEM38A|EIF2AK1|SLC22A4|GOLGA3|ABCC6|UNC13D|SLC25A1|CTSG|PYGL|CTSZ|ACOT8|OLFM4|NUTF2|NME4|DECR2|GDAP1|ECH1|LIN7B|RETN|CDC37|RAB3D|CAV2|SERPINE1|P2RX5|P2RX1|SLC25A11|MAPK14|LTF|TUSC2|UMPS|SLC11A1|SELL|CTSD|SERPINB10|RAMP3|SLC22A5|LILRB3|C3|CD93|DLGAP5|CANX|PYCARD|TUBA4A|SGSM3|CD68|RABGAP1L|SNX4|KRT1|PVRL2|ACTN4|CACNG6|TRPM4|CALY|LRP3|LGALS3|GIF|DYNC1LI2|CD302|ADAM10|SLC7A5|S…	364641	364706|365088|366218|365146|365317|364684|365239|366051|366237|365841|365569|365696|365073|365685|365839|365534|365082|366119|364865|366263|364845|364755|365002|364851|365114|364957|365827|365213|365217|365587|365821|365395|365927|366131|366062|365357|365700|365496|365720|365240|366158|365457|365757|364695|364903|365928|365535|364916|365745|366088|365660|365231|365625|364848|366025|365245|364878|…		GO.0051234	0
69	1483	177	GO Process		negative regulation of response to stimulus	3.1E-4	SEMA3F|TNFRSF1A|AES|CAV2|LFNG|SERPINE1|C1QBP|CCL2|MAPK14|LTF|MAD2L2|KLRK1|GSTM2|RAMP3|C4BPB|NR1D1|PYCARD|TRAF2|PTPN12|SIRT2|LILRA2|ALOX12|KRT1|LGALS3|SERPINF1|DAB2IP|DNAJA3|NLRC5|SLC9A3R1|TIMP2|SLA2|ACVR1|TYRO3|KLKB1|AMBP|EGF|NKD1|CDH2|TNFRSF10B|NOTCH1|SERPING1|DUSP6|ADRA2A|TNFSF4|HHEX|CD109|CALM3|LILRA4|CCR2|RNF126|LRRC14|LEMD2|DRAXIN|NOS3|DUSP16|RBPMS2|SDHAF2|CD14|SLAMF1|NLRP6|ADAM17|CYP7B1|CD8…	364641	366023|364783|365893|364957|365872|365827|365265|365605|365821|365395|365741|365458|364682|365720|365421|365061|365928|366006|366040|365489|366137|365339|365231|364831|365840|364721|365216|365198|364756|364711|364653|365640|365846|365113|365152|365819|365293|365931|365566|365953|365847|364700|366008|365863|364775|366067|365679|366138|365703|365844|365495|365127|365570|365409|365986|365079|364704|…		GO.0048585	0
70	366	60	GO Process		regulation of cell-cell adhesion	3.8E-4	CD4|LGALS1|CCL2|MAD2L2|KLRK1|PYCARD|ALOX12|LGALS3|MARCH7|CDH1|DNAJA3|CD27|TNFSF4|TNFRSF13C|CCR2|TNFRSF21|NOD2|SIRPG|CD46|PAK2|CD209|LILRB1|CD6|NLRP3|LCK|GRAP2|PTPN11|PTK2|CD5|PDE5A|TNFRSF14|NRARP|CCDC88B|CD300A|CD55|TNFAIP8L2|SDC4|AGER|AIF1|ANXA1|CD274|CD9|LILRB4|LILRB2|GRB2|LGALS9|HLA-A|PDCD1LG2|LRRC32|MAD1L1|CYLD|TNF|CBFB|HFE|DMTN|ADAM8|ALOX15|TNFSF14|CCL5|ENSP00000480609	364641	365022|364834|365605|365741|365458|365928|365339|364831|365963|365933|365216|365676|365863|365688|365703|364789|365199|366167|365716|365733|364880|366155|365024|365346|365190|365934|366039|364876|365025|366243|364759|365572|366097|366179|365734|366112|364859|366191|365292|365886|364752|365026|366159|366157|364883|364836|365235|365274|365472|365951|365861|365117|365139|365308|365097|365947|365336|…		GO.0022407	0
71	4130	421	GO Process		transport	3.8E-4	SLC7A9|GRN|SLC2A3|DRD4|TMEM38A|EIF2AK1|SLC22A4|GOLGA3|ABCC6|UNC13D|SLC25A1|CTSG|PYGL|CTSZ|ACOT8|OLFM4|NUTF2|NME4|DECR2|GDAP1|ECH1|LIN7B|RETN|CDC37|RAB3D|CAV2|SERPINE1|P2RX5|P2RX1|SLC25A11|MAPK14|LTF|TUSC2|UMPS|SLC11A1|SELL|CTSD|SERPINB10|RAMP3|SLC22A5|LILRB3|C3|CD93|CANX|PYCARD|TUBA4A|SGSM3|CD68|RABGAP1L|SNX4|KRT1|ACTN4|CACNG6|TRPM4|CALY|LRP3|LGALS3|GIF|DYNC1LI2|CD302|ADAM10|SLC7A5|SLC6A4|CUX2|CY…	364641	364706|365088|366218|365146|365317|364684|365239|366051|366237|365841|365569|365696|365073|365685|365839|365534|365082|366119|364865|366263|364845|364755|365002|364851|365114|364957|365827|365213|365217|365587|365821|365395|365927|366131|366062|365357|365700|365496|365720|365240|366158|365457|365757|364903|365928|365535|364916|365745|366088|365660|365231|364848|366025|365245|364878|365593|364831|…		GO.0006810	0
72	2054	231	GO Process		positive regulation of response to stimulus	3.9E-4	CD4|MAP4K5|TNFRSF1A|DRD4|CTSG|CCL17|RETN|CAV2|LFNG|SERPINE1|C8G|P2RX5|C1QBP|CCL2|CXCL6|LTBR|MAPK14|HBEGF|LTF|EIF2AK2|SLC11A1|MAD2L2|KLRK1|GSTM2|RAMP3|C4BPB|UNC5CL|C3|SH2D3A|PYCARD|TRAF2|SMO|LILRA2|SNX4|KRT1|PVRL2|ACTN4|TRPM4|GDF11|DAB2IP|PDCL|ADAM10|CUX2|TRAF4|NLRC5|SLC9A3R1|TIMP2|SLA2|MAPK3|C9|ACVR1|SELP|KLKB1|EGF|C1RL|CD27|NKD1|GAS8|CDH2|RNF165|DGKQ|TNFRSF10B|NOTCH1|SERPING1|LAMTOR1|DUSP6|ADRA2…	364641	365022|366147|364783|365146|365696|365908|365002|364957|365872|365827|364891|365213|365265|365605|366210|366266|365821|365898|365395|364685|366062|365741|365458|364682|365720|365421|366177|365457|365581|365928|366006|364748|366137|365660|365231|365625|364848|365245|366152|364721|365164|364928|366142|366014|365198|364756|364711|364653|365406|365460|365640|365352|365113|365819|365313|365676|365293|…		GO.0048584	0
73	6607	644	GO Function		protein binding	4.1E-4	SEMA3F|CD4|GRN|RFC2|GNA11|CAMKK1|TNFRSF1A|DRD4|EIF2AK1|SLC22A4|CCDC80|UNC13D|CBX5|MADCAM1|LGALS1|PVALB|HDAC10|PYGL|EIF5|ACOT8|OLFM4|NUTF2|CCL17|PARD6A|SETD6|DECR2|ECH1|LIN7B|RETN|AES|FSD1|CDC37|RAB3D|CADM4|OGDH|CAV2|SERPINE1|EDF1|C8G|C1QBP|CCL2|CXCL6|DGAT2|CD69|LTBR|GAPDH|GNB3|TPI1|MAPK14|HARS2|HBEGF|SKP1|SEMA3G|UMPS|TNNC1|EIF2AK2|MAPRE3|TMSB10|SLC11A1|ODC1|MAD2L2|CD160|SELL|TP53I3|KLRK1|GSTM2|SL…	364641	366023|365022|365088|365184|365401|365728|364783|365146|364684|365239|364849|365841|365349|366228|364834|365543|365226|365073|365465|365839|365534|365082|365908|365597|365070|364865|364845|364755|365002|365893|364801|364851|365114|365464|365864|364957|365827|365187|364891|365265|365605|366210|364745|365744|366266|364788|364964|365081|365821|364875|365898|366058|366021|366131|365889|364685|366130|…		GO.0005515	0
74	283	52	GO Function		GTPase activity	4.1E-4	GNA11|EIF5|TUBB1|RAB3D|GNB3|TUBA4A|GNG11|TUBG2|TUBG1|GNB5|RAB27B|GNAO1|RAB2A|TUBB4A|NOA1|RHOF|GNA12|RAB6B|GNG8|AGAP1|ENSP00000320295|TUFM|TUBA8|RHOBTB1|TUBB4B|RAB5B|RAB4A|RHOU|RAB29|RAB32|DNM3|RAB39B|RAP1A|GNAI3|GBP6|GBP5|GBP4|GBP2|GBP1|GBP3|GNG5|DNM1|GNG10|RAB37|RABL2B|NUDT1|SEPT9|SEPT5|EFTUD2|SEPT4|RASL10B|GNAZ	364641	365401|365465|365935|365114|364964|365535|366094|366121|366122|364968|364873|364961|365123|365103|365191|366120|365402|365145|365015|365451|365932|365327|365975|365956|365102|365135|365149|366129|365891|365128|365377|366090|364757|364905|365430|365431|365405|365403|365404|365407|365011|365376|366078|365130|364767|364825|365363|365375|366173|365374|364762|364942		GO.0003924	0
75	252	46	GO Process		humoral immune response	4.4E-4	CTSG|CCL17|C8G|C1QBP|CCL2|CXCL6|GAPDH|LTF|SLC11A1|C4BPB|C3|KRT1|LGALS3|C9|C1RL|NOTCH1|SERPING1|CCR2|CAMP|TNFRSF21|DEFA4|C2|RNASE6|RNASE3|CD46|HIST1H2BC|ANG|SLPI|HIST1H2BF|HIST1H2BK|CD55|C4BPA|HIST2H2BE|SEMG1|LCN2|TOR2A|CXCL1|HLA-A|C4A|TNF|LTA|C4B|ADM|HIST1H2BG|CCL18|HIST1H2BE	364641	365696|365908|364891|365265|365605|366210|364788|365395|366062|365421|365457|365231|364831|365460|365313|365953|365847|365703|364893|364789|365564|365456|365436|365439|365716|365334|365437|364850|365328|365398|365734|365420|365490|364917|364769|365925|366217|365235|364832|365117|365390|364829|365868|365331|365907|365329		GO.0006959	0
76	310	53	GO Process		negative regulation of response to external stimulus	4.5E-4	SEMA3F|TNFRSF1A|SERPINE1|C1QBP|CCL2|LTF|KLRK1|SIRT2|LILRA2|ALOX12|KRT1|SERPINF1|DNAJA3|NLRC5|TYRO3|KLKB1|NOTCH1|SERPING1|CD109|NOS3|NLRP6|GBA|LILRB1|GP1BA|SOCS3|NLRP3|CDH5|TRIM38|PTPRS|ADORA1|TNFAIP8L2|TSPAN6|AGER|CARD16|AIF1|CD9|NLRP12|ADCY7|LGALS9|HLA-A|GPER1|DDT|SHARPIN|HLA-B|SERPINB2|SIGIRR|GPX1|CACTIN|PARP14|GPR17|LDLR|ACP5|ENSP00000480609	364641	366023|364783|365827|365265|365605|365395|365458|365489|366137|365339|365231|365840|365216|365198|365846|365113|365953|365847|366067|365409|365344|364904|366155|365272|365554|365346|365929|364817|365683|364739|366112|365665|366191|364941|365292|365026|365742|365091|364836|365235|365799|365400|364952|365232|365887|364661|365997|365086|366093|365463|365096|364776|365815		GO.0032102	0
77	47	17	GO Process		antibacterial humoral response	4.7E-4	CTSG|LTF|CAMP|DEFA4|RNASE6|RNASE3|HIST1H2BC|ANG|SLPI|HIST1H2BF|HIST1H2BK|HIST2H2BE|SEMG1|HLA-A|ADM|HIST1H2BG|HIST1H2BE	364641	365696|365395|364893|365564|365436|365439|365334|365437|364850|365328|365398|365490|364917|365235|365868|365331|365329		GO.0019731	0
78	245	45	GO Process		negative regulation of cytokine production	4.7E-4	OTUD5|NUTF2|C1QBP|LTF|TUSC2|SLC11A1|PYCARD|NLRC5|HERC5|TNFSF4|UBE2L6|LILRA4|TNFRSF21|SLAMF1|CD84|GBA|LILRB1|UBA7|NLRP3|CPTP|PTPRS|GBP1|AGER|CARD16|ANXA1|TRIM27|DDX58|TMSB4X|CD274|NLRP12|ADCY7|LGALS9|PDCD1LG2|LRRC32|CYLD|TNF|SIGIRR|CACTIN|HFE|ANGPT1|NDRG2|OTUD7B|ACP5|TNFRSF9|FURIN	364641	364920|365082|365265|365395|365927|366062|365928|365198|364830|365863|365629|366138|364789|365671|365746|364904|366155|364944|365346|366182|365683|365404|366191|364941|365886|364837|365801|365879|364752|365742|365091|364836|365274|365472|365861|365117|364661|365086|365308|365209|365776|364889|364776|364764|365594		GO.0001818	0
79	175	36	GO Process		regulation of leukocyte migration	4.8E-4	MADCAM1|SERPINE1|C1QBP|CCL2|CXCL6|MAPK14|KLRK1|PYCARD|LGALS3|ADAM10|MAPK3|SELP|CCR2|CXCL5|CCR1|P2RY12|ADAM17|CXCR2|CD300A|ADORA1|ECM1|GPSM3|AIF1|ANXA1|LGALS9|CXCL1|DDT|TNF|ANO6|GCSAML|ADAM8|TNFSF14|CCL5|CCL3|ENSP00000480609|CCL4	364641	366228|365827|365265|365605|366210|365821|365458|365928|364831|364928|365406|365352|365703|366221|365672|365508|364934|366145|366179|364739|364886|365370|365292|365886|364836|366217|365400|365117|365708|366242|365947|364867|365601|365604|365815|365603		GO.0002685	0
80	724	99	GO Component		cytoplasmic vesicle membrane	4.9E-4	CD4|SLC2A3|RAB3D|CAV2|P2RX1|ACRBP|HBEGF|SLC11A1|SELL|SERPINB10|LILRB3|CD93|SMO|CD68|CALY|LGALS3|ADAM10|CYSTM1|RAB27B|CD33|TYROBP|SELP|ANXA3|EGF|GABARAPL1|RHOF|SCYL1|LAMTOR1|NRGN|CD109|CXCR1|PTPRN|NOS3|ANPEP|RILP|CD14|SEC23A|OLR1|MARCH3|AP1G2|DAB2|CD46|CXCR2|AGTRAP|FZD2|MCEMP1|SERPINA5|ZNRF1|SLC44A2|SNTB2|NFASC|TOR1A|PTPRS|FZD6|CD300A|RAB5B|RAB4A|TMEM63A|CD55|RAB32|SNAPIN|RAB39B|CD58|RAP1A|AGPAT2|…	364641	365022|366218|365114|364957|365217|365751|365898|366062|365357|365496|366158|365757|364748|365745|364878|364831|364928|365678|364873|365702|364935|365352|365888|365819|365433|366120|366230|365920|364774|366067|366143|365684|365409|364835|364804|365670|365589|364692|365968|365174|365159|365716|366145|364896|365856|366092|365871|364795|365259|365029|366043|365958|365683|365858|366179|365135|365149|…		GO.0030659	0
81	124	30	KEGG Pathways		Osteoclast differentiation	4.9E-4	TNFRSF1A|MAPK12|MAPK14|LILRB3|TRAF2|LILRA1|LILRA2|TYROBP|MAPK3|CTSK|LILRA4|TNFRSF11B|SIRPG|LILRB1|SOCS3|LCK|LILRB4|LILRB2|GRB2|LILRA6|MAP2K7|SIRPA|CYLD|TNF|LILRA5|LILRB5|TYK2|MAP2K6|ACP5|OSCAR	364641	364783|365823|365821|366158|366006|366135|366137|364935|365406|365695|366138|365551|366167|366155|365554|365190|366159|366157|364883|366133|365143|366174|365861|365117|366140|366160|365273|365147|364776|365760		hsa04380	0
82	238	44	GO Process		positive regulation of cell-cell adhesion	5.0E-4	CD4|LGALS1|CCL2|KLRK1|PYCARD|DNAJA3|CD27|TNFSF4|TNFRSF13C|CCR2|NOD2|SIRPG|CD46|PAK2|CD209|LILRB1|CD6|NLRP3|LCK|GRAP2|PTPN11|CD5|TNFRSF14|CCDC88B|CD55|AGER|AIF1|ANXA1|CD274|LILRB4|LILRB2|GRB2|LGALS9|HLA-A|PDCD1LG2|CYLD|TNF|CBFB|DMTN|ADAM8|ALOX15|TNFSF14|CCL5|ENSP00000480609	364641	365022|364834|365605|365458|365928|365216|365676|365863|365688|365703|365199|366167|365716|365733|364880|366155|365024|365346|365190|365934|366039|365025|364759|366097|365734|366191|365292|365886|364752|366159|366157|364883|364836|365235|365274|365861|365117|365139|365097|365947|365336|364867|365601|365815		GO.0022409	0
83	2318	254	GO Component		vesicle	5.2E-4	CD4|GRN|SLC2A3|UNC13D|CTSG|PYGL|CTSZ|OLFM4|RETN|RAB3D|CAV2|SERPINE1|P2RX1|ACRBP|MAPK14|HBEGF|LTF|SLC11A1|SELL|CTSD|SERPINB10|RNF11|LILRB3|C3|CD93|CANX|PYCARD|TRAF2|SMO|CD68|TUBG1|RABGAP1L|SNX4|KRT1|ACTN4|CALY|ANGPTL6|LGALS3|SERPINF1|GIF|DYNC1LI2|DAB2IP|ADAM10|SLC6A4|CDH1|CYSTM1|RAB27B|CD33|TYROBP|RAB2A|TIMP2|LGALS3BP|SLA2|MAPK3|A1BG|EHD2|SELP|ADD2|ANXA3|EGF|GABARAPL1|RHOF|DPEP3|SCYL1|CTSK|DGKQ|AP…	364641	365022|365088|366218|365841|365696|365073|365685|365534|365002|365114|364957|365827|365217|365751|365821|365898|365395|366062|365357|365700|365496|365978|366158|365457|365757|364903|365928|366006|364748|365745|366122|366088|365660|365231|364848|364878|365084|364831|365840|364987|365845|364721|364928|365870|365933|365678|364873|365702|364935|365123|364711|365793|364653|365406|365850|365065|365352|…		GO.0031982	0
84	2226	246	GO Component		cytoplasmic vesicle	5.2E-4	CD4|GRN|SLC2A3|UNC13D|CTSG|PYGL|CTSZ|OLFM4|RETN|RAB3D|CAV2|SERPINE1|P2RX1|ACRBP|MAPK14|HBEGF|LTF|SLC11A1|SELL|CTSD|SERPINB10|RNF11|LILRB3|C3|CD93|CANX|PYCARD|SMO|CD68|TUBG1|RABGAP1L|SNX4|KRT1|ACTN4|CALY|ANGPTL6|LGALS3|SERPINF1|GIF|DYNC1LI2|DAB2IP|ADAM10|SLC6A4|CDH1|CYSTM1|RAB27B|CD33|TYROBP|RAB2A|TIMP2|LGALS3BP|SLA2|MAPK3|A1BG|EHD2|SELP|ADD2|ANXA3|EGF|GABARAPL1|RHOF|DPEP3|SCYL1|CTSK|DGKQ|AP1AR|PC…	364641	365022|365088|366218|365841|365696|365073|365685|365534|365002|365114|364957|365827|365217|365751|365821|365898|365395|366062|365357|365700|365496|365978|366158|365457|365757|364903|365928|364748|365745|366122|366088|365660|365231|364848|364878|365084|364831|365840|364987|365845|364721|364928|365870|365933|365678|364873|365702|364935|365123|364711|365793|364653|365406|365850|365065|365352|365008|…		GO.0031410	0
85	65	22	NetworkNeighborAL		Immunoregulatory interactions between a Lymphoid and a non-Lymphoid cell, and Cytolysis	5.2E-4	KLRK1|PVRL2|LY9|SLAMF8|SLAMF1|KLRC4|CD84|LILRB1|SH2D1B|CD244|SLAMF6|CD58|HLA-C|KLRC2|KLRD1|LILRB2|HLA-A|HLA-B|PVR|LILRA5|KLRC1|ENSP00000480609	364641	365458|365625|365454|365666|365671|366202|365746|366155|365249|364821|365668|365732|365233|366201|366208|366157|365235|365232|365310|366140|366197|365815		CL.4211	0
86	164	34	GO Component		tertiary granule	5.4E-4	SLC2A3|OLFM4|LTF|SLC11A1|CTSD|SERPINB10|CD93|LGALS3|ADAM10|CYSTM1|CD33|TIMP2|LAMTOR1|PTX3|CAMP|LRG1|OLR1|MCEMP1|NFASC|CD300A|TMEM63A|CD55|CTSS|CD58|LAIR1|LILRB2|DYNLL1|CXCL1|SIRPA|ANO6|GSDMD|GPR84|ADAM8|OSCAR	364641	366218|365534|365395|366062|365700|365496|365757|364831|364928|365678|365702|364711|365920|365027|364893|365518|364692|366092|366043|366179|364856|365734|365692|365732|365299|366157|365486|366217|366174|365708|365853|365552|365947|365760		GO.0070820	0
87	155	33	GO Process		cellular response to interferon-gamma	6.2E-4	CCL17|CCL2|OAS3|GAPDH|CDC42EP2|ZYX|OAS2|TRIM38|CD58|GBP6|GBP5|GBP4|GBP2|GBP1|ADAMTS13|AIF1|HLA-C|TRIM22|LGALS9|SLC26A6|HLA-A|OAS1|HLA-B|CASP1|CCL5|CCL3|CCL16|CCL14|CCL18|CCL3L3|CCL23|CCL4|CCL15	364641	365908|365605|365385|364788|365492|365919|365383|364817|365732|365430|365431|365405|365403|365404|364674|365292|365233|364840|364836|365169|365235|365380|365232|365367|365601|365604|365910|365901|365907|365774|365913|365603|365911		GO.0071346	0
88	298	51	GO Process		response to lipopolysaccharide	6.2E-4	OTUD5|TNFRSF1A|CTSG|SERPINE1|CCL2|CXCL6|LTBR|MAPK14|SLC11A1|KLRK1|NR1D1|PYCARD|DAB2IP|MAPK3|SELP|CD27|TNFRSF10B|NOTCH1|TNFSF4|CXCL5|TNFRSF21|TNFRSF11B|NOS3|CD14|ADAM17|LILRB1|TNIP1|CD6|NLRP3|SLPI|TNFRSF14|TNFRSF10C|ADAMTS13|ALPL|CARD16|TNFRSF25|MAOB|LILRB2|LGALS9|CXCL1|MAPKAPK3|TNF|LTA|CACTIN|CASP1|ADM|ACP5|CCL5|CCL3|TNFRSF9|ENSP00000480609	364641	364920|364783|365696|365827|365605|366210|366266|365821|366062|365458|365061|365928|364721|365406|365352|365676|365566|365953|365863|366221|364789|365551|365409|365670|364934|366155|365023|365024|365346|364850|364759|365565|364674|364962|364941|364787|366074|366157|364836|366217|365539|365117|365390|365086|365367|365868|364776|365601|365604|364764|365815		GO.0032496	0
89	506	74	GO Process		regulation of cell activation	9.3E-4	CD4|UNC13D|LGALS1|RHBDD3|CCL2|MAD2L2|KLRK1|PYCARD|ALOX12|SNX4|PVRL2|LGALS3|MARCH7|DNAJA3|SLA2|SELP|TYRO3|CD27|TNFSF4|TNFRSF13C|CCR2|TNFRSF21|NOS3|NOD2|ADORA2B|SIRPG|CD84|CD46|PAK2|CD209|LILRB1|CD6|NLRP3|LCK|GRAP2|PTPN11|CD5|TNFSF13|GATA2|PDE5A|TNFRSF14|NRARP|CCDC88B|CD300A|CD55|TNFAIP8L2|SDC4|AGER|AIF1|LST1|NPPA|ANXA1|CD274|CD9|LILRB4|LILRB2|GRB2|LAT|LGALS9|HLA-A|GPER1|PDCD1LG2|LRRC32|MAD1L1|CYLD…	364641	365022|365841|364834|365350|365605|365741|365458|365928|365339|365660|365625|364831|365963|365216|364653|365352|365846|365676|365863|365688|365703|364789|365409|365199|364785|366167|365746|365716|365733|364880|366155|365024|365346|365190|365934|366039|365025|364869|364671|366243|364759|365572|366097|366179|365734|366112|364859|366191|365292|366047|365752|365886|364752|365026|366159|366157|364883|…		GO.0050865	0
90	1035	129	GO Process		response to cytokine	0.001	CD4|TNFRSF1A|CCL17|AES|CCL2|CXCL6|LTBR|OAS3|GAPDH|MAPK14|SKP1|EIF2AK2|SLC11A1|CANX|PYCARD|TRAF2|PTPN12|ALDH1A2|AANAT|C19orf66|DAB2IP|ADAM10|LMNB1|DNAJA3|GNAO1|TIMP2|MAPK3|CD27|TNFRSF10B|CDC42EP2|TNFSF4|TNFRSF13C|CCR2|CXCL16|TNFSF12|CXCR1|PTPRN|PCOLCE2|CXCL5|CCR1|TNFRSF21|TNFRSF11B|NOD2|CD14|TRIM56|RFX2|ADAM17|NEFH|PAK2|GBA|CXCR2|OXTR|ZYX|GP1BA|SOCS3|PTP4A3|PTPN11|TRADD|OAS2|TNFSF13|TNFRSF14|TNFRS…	364641	365022|364783|365908|365893|365605|366210|366266|365385|364788|365821|366058|364685|366062|364903|365928|366006|366040|365384|364951|365987|364721|364928|364972|365216|364961|364711|365406|365676|365566|365492|365863|365688|365703|365525|364868|366143|365684|365591|366221|365672|364789|365551|365199|365670|364790|365434|364934|364694|365733|364904|366145|366046|365919|365272|365554|366011|366039|…		GO.0034097	0
91	280	48	GO Process		adaptive immune response	0.001	CD4|UNC13D|C8G|C1QBP|SLC11A1|KLRK1|C4BPB|LILRB3|C3|LILRA1|TRPM4|SLA2|LY9|C9|GZMM|C1RL|CD27|SERPING1|TNFRSF13C|TNFRSF21|C2|SLAMF1|ADAM17|CD84|CD46|CD209|LILRB1|CD6|CD55|C4BPA|SH2D1B|CD244|SLAMF6|SEMA4A|CTSS|ANXA1|LILRB4|LAIR1|LILRB2|CD79B|LAT|LILRA6|C4A|LILRB5|C4B|LAT2|OTUD7B|ENSP00000480609	364641	365022|365841|364891|365265|366062|365458|365421|366158|365457|366135|365245|364653|365454|365460|364811|365313|365676|365847|365688|364789|365456|365671|364934|365746|365716|364880|366155|365024|365734|365420|365249|364821|365668|366034|365692|365886|366159|365299|366157|365242|365168|366133|364832|366160|364829|365713|364889|365815		GO.0002250	0
92	3882	394	GO Process		regulation of response to stimulus	0.0011	SEMA3F|CD4|MAP4K5|GRN|TNFRSF1A|DRD4|EIF2AK1|UNC13D|MADCAM1|RHBDD3|CTSG|CCL17|SETD6|RETN|AES|CDC37|CAV2|LFNG|SERPINE1|C8G|P2RX5|C1QBP|CCL2|CXCL6|LTBR|MAPK14|HBEGF|LTF|TNNC1|EIF2AK2|SLC11A1|MAD2L2|CD160|SELL|KLRK1|DEPDC7|GSTM2|RAMP3|C4BPB|UNC5CL|C3|SH2D3A|NR1D1|PYCARD|TRAF2|PTPN12|SGSM3|SMO|SIRT2|LILRA1|LILRA2|ALOX12|SNX4|KRT1|PVRL2|ACTN4|TRPM4|LGALS3|SERPINF1|GDF11|DAB2IP|PDCL|ADAM10|CUX2|SGCA|CD3…	364641	366023|365022|366147|365088|364783|365146|364684|365841|366228|365350|365696|365908|365070|365002|365893|364851|364957|365872|365827|364891|365213|365265|365605|366210|366266|365821|365898|365395|365889|364685|366062|365741|365961|365357|365458|364900|364682|365720|365421|366177|365457|365581|365061|365928|366006|366040|364916|364748|365489|366135|366137|365339|365660|365231|365625|364848|365245|…		GO.0048583	0
93	547	78	GO Process		response to wounding	0.0011	GNA11|CBX5|LGALS1|P2RX5|P2RX1|C1QBP|MAPK14|HBEGF|SLC11A1|C4BPB|PTPN12|H3F3B|SGCA|MAPK3|EHD2|TYRO3|KLKB1|DGKG|DGKQ|GNA12|NOTCH1|SERPING1|ADRA2A|HHEX|CCR2|CCR1|GP9|P2RY12|GP6|NLRP6|ADAM17|SH2B1|EHD3|NOG|DGKA|GP1BA|LRRC16A|SERPINA5|RLTPR|LCK|PTPN11|GATA2|TOR1A|TPM1|FZD6|SCUBE1|HIST1H3H|ADAMTS13|SDC4|HDAC1|NOTCH4|AGER|NINJ1|C6orf25|AIF1|ANXA1|HIST1H3D|CD9|CD151|GP1BB|GP5|DYSF|LAMB2|RANGAP1|SERPINB2|T…	364641	365401|365349|364834|365213|365217|365265|365821|365898|366062|365421|366040|365857|365991|365406|365065|365846|365113|365923|365945|365402|365953|365847|366008|364775|365703|365672|365066|365508|365062|365344|364934|365610|365067|366115|365926|365272|364792|365871|365866|365190|366039|364671|365958|365125|365858|365343|366083|364674|364859|365196|365955|366191|364852|364754|365292|365886|366086|…		GO.0009611	0
94	510	74	GO Process		endocytosis	0.0011	EIF2AK1|UNC13D|CAV2|TUSC2|SLC11A1|RAMP3|C3|CD93|CANX|PYCARD|RABGAP1L|SNX4|CALY|LRP3|CD302|LGALS3BP|MAPK3|EHD2|LY75|TYRO3|ANXA3|AMBP|LRP12|TMPRSS3|CXCL16|CXCR1|PTX3|AMN|CD14|TUB|SLAMF1|MARCH3|RIN1|SNX32|DAB2|USP20|GAK|CD209|LILRB1|CXCR2|TRIP10|LRSAM1|CD6|LRRC16A|SIGLEC1|PTK2|CD5|GATA2|SH3BP1|RABEP2|ADORA1|DNM3|DNM1|LDLRAP1|AGER|AIF1|ABI1|CTTN|ANXA1|CUBN|RABGEF1|TNK2|CD9|GRB2|CD207|MAPKAPK3|ANXA11|…	364641	364684|365841|364957|365927|366062|365720|365457|365757|364903|365928|366088|365660|364878|365593|365283|365793|365406|365065|364734|365846|365888|365152|365360|365721|365525|366143|365027|365996|365670|365207|365671|365968|364853|364713|365159|366259|364899|364880|366155|366145|366162|365468|365024|364792|364730|364876|365025|364671|365598|365379|364739|365377|365376|365884|366191|365292|365918|…		GO.0006897	0
95	106	25	GO Component		nucleosome	0.0013	H3F3B|HIST1H2BD|HIST1H2AE|HIST1H2BC|HIST2H2AC|HIST1H1C|HIST1H2AD|HIST1H1T|H1F0|HIST1H2BF|HIST1H2BK|HIST1H2AG|HIST2H2BE|HIST1H3H|HIST1H4H|HIST1H3D|HIST1H2AC|HIST1H2BG|HIST2H2BF|HIST1H2BO|HIST1H2BH|HIST1H4I|HIST1H3E|HIST1H2AK|HIST1H2BE	364641	365857|365332|365314|365334|365474|366231|365315|366216|365790|365328|365398|365316|365490|366083|366103|366086|365318|365331|365488|365397|365330|366104|366087|365323|365329		GO.0000786	0
96	144	31	UniProt Keywords		Adaptive immunity	0.0014	CD4|C1QBP|CD160|LILRB3|LILRA1|TRPM4|LY9|TNFRSF13C|TNFRSF21|SLAMF1|CD84|CD209|LILRB1|CD6|TNFRSF14|SH2D1B|CD244|SLAMF6|SEMA4A|ANXA1|CD274|LILRB4|LAIR1|LILRB2|CD79B|LILRA6|PDCD1LG2|LILRB5|LAT2|OTUD7B|ENSP00000480609	364641	365022|365265|365961|366158|366135|365245|365454|365688|364789|365671|365746|364880|366155|365024|364759|365249|364821|365668|366034|365886|364752|366159|365299|366157|365242|366133|365274|366160|365713|364889|365815		KW-1064	0
97	338	55	UniProt Keywords		GTP-binding	0.0014	GNA11|EIF5|PCK2|TUBB1|RAB3D|TUBA4A|TUBG2|TUBG1|GUCY2C|RAB27B|GNAO1|RAB2A|TUBB4A|NOA1|GUCY1B3|RHOF|GNA12|RAB6B|GUCY1A3|GIMAP1|AGAP1|GMPPB|ENSP00000320295|TUFM|SEPT1|DRG1|TUBA8|RHOBTB1|TUBB4B|RAB5B|RAB4A|RHOU|RAB29|RAB32|DNM3|DAP3|RAB39B|RAP1A|GNAI3|GBP6|GBP5|GBP4|GBP2|GBP1|GBP3|DNM1|RAB37|SEPT9|SEPT5|EFTUD2|SEPT4|ENSP00000436767|RASL10B|GIMAP5|GNAZ	364641	365401|365465|364866|365935|365114|365535|366121|366122|365284|364873|364961|365123|365103|365191|365307|366120|365402|365145|365320|365748|365451|366223|365932|365327|365373|365220|365975|365956|365102|365135|365149|366129|365891|365128|365377|365333|366090|364757|364905|365430|365431|365405|365403|365404|365407|365376|365130|365363|365375|366173|365374|365812|364762|365750|364942		KW-0342	0
98	30	13	UniProt Keywords		Complement pathway	0.0014	C8G|C1QBP|C4BPB|C3|C9|C1RL|SERPING1|C2|CD46|CD55|C4BPA|C4A|C4B	364641	364891|365265|365421|365457|365460|365313|365847|365456|365716|365734|365420|364832|364829		KW-0180	0
99	470	69	GO Process		regulation of leukocyte activation	0.0015	CD4|UNC13D|LGALS1|RHBDD3|CCL2|MAD2L2|KLRK1|PYCARD|SNX4|PVRL2|LGALS3|MARCH7|DNAJA3|SLA2|TYRO3|CD27|TNFSF4|TNFRSF13C|CCR2|TNFRSF21|NOD2|ADORA2B|SIRPG|CD84|CD46|PAK2|CD209|LILRB1|CD6|NLRP3|LCK|GRAP2|PTPN11|CD5|TNFSF13|GATA2|PDE5A|TNFRSF14|NRARP|CCDC88B|CD300A|CD55|TNFAIP8L2|SDC4|AGER|AIF1|LST1|NPPA|ANXA1|CD274|LILRB4|LILRB2|GRB2|LAT|LGALS9|HLA-A|GPER1|PDCD1LG2|LRRC32|MAD1L1|CYLD|CBFB|HFE|ADAM8|LDLR|…	364641	365022|365841|364834|365350|365605|365741|365458|365928|365660|365625|364831|365963|365216|364653|365846|365676|365863|365688|365703|364789|365199|364785|366167|365746|365716|365733|364880|366155|365024|365346|365190|365934|366039|365025|364869|364671|366243|364759|365572|366097|366179|365734|366112|364859|366191|365292|366047|365752|365886|364752|366159|366157|364883|365168|364836|365235|365799|…		GO.0002694	0
100	384	60	GO Function		guanyl ribonucleotide binding	0.0016	GNA11|EIF5|PCK2|TUBB1|RAB3D|TUBA4A|TUBG2|TUBG1|GUCY2C|RAB27B|GNAO1|RAB2A|EHD2|TUBB4A|NOA1|GUCY1B3|RHOF|GNA12|RAB6B|GUCY1A3|GIMAP1|AGAP1|GMPPB|ENSP00000320295|TUFM|SEPT1|EHD3|DRG1|TUBA8|RHOBTB1|TUBB4B|ANXA6|PDE5A|RAB5B|RAB4A|RHOU|RAB29|RAB32|DNM3|DAP3|RAB39B|RAP1A|GNAI3|GBP6|GBP5|GBP4|GBP2|GBP1|GBP3|DNM1|RAB37|RABL2B|SEPT9|SEPT5|EFTUD2|SEPT4|RASL10B|GIMAP5|GNAZ|EHD1	364641	365401|365465|364866|365935|365114|365535|366121|366122|365284|364873|364961|365123|365065|365103|365191|365307|366120|365402|365145|365320|365748|365451|366223|365932|365327|365373|365067|365220|365975|365956|365102|365881|366243|365135|365149|366129|365891|365128|365377|365333|366090|364757|364905|365430|365431|365405|365403|365404|365407|365376|365130|364767|365363|365375|366173|365374|364762|…		GO.0032561	0
101	270	48	GO Function		carbohydrate binding	0.0016	SLC2A3|LGALS2|LGALS1|PYGL|CD69|SELL|LGALSL|KLRK1|CD93|CANX|KRT1|LGALS3|CD302|GALNT5|CD33|DGCR2|LY75|SELP|PVRL1|GALM|FUOM|PTX3|GALNT10|LGALS4|CD248|OLR1|GALNT14|CD209|GYS1|SIGLEC1|P4HTM|SLC2A8|SLC2A5|KLRC2|KLRC3|KLRD1|LGALS9|OGFOD2|NOMO3|CD207|C4B|LGALS8|GALNT4|KLRC1|LOC93432|MAN2A2|OGFOD1|ENSP00000480609	364641	366218|364833|364834|365073|365744|365357|364824|365458|365757|364903|365231|364831|365283|365817|365702|365579|364734|365352|365626|365028|365727|365027|366171|364828|364816|364692|366165|364880|366108|364730|364716|366222|366219|366201|364864|366208|364836|365634|365521|364881|364829|364838|365818|366197|364967|366195|365633|365815		GO.0030246	0
102	366	59	GO Function		GTP binding	0.0016	GNA11|EIF5|PCK2|TUBB1|RAB3D|TUBA4A|TUBG2|TUBG1|GUCY2C|RAB27B|GNAO1|RAB2A|EHD2|TUBB4A|NOA1|GUCY1B3|RHOF|GNA12|RAB6B|GUCY1A3|GIMAP1|AGAP1|GMPPB|ENSP00000320295|TUFM|SEPT1|EHD3|DRG1|TUBA8|RHOBTB1|TUBB4B|ANXA6|RAB5B|RAB4A|RHOU|RAB29|RAB32|DNM3|DAP3|RAB39B|RAP1A|GNAI3|GBP6|GBP5|GBP4|GBP2|GBP1|GBP3|DNM1|RAB37|RABL2B|SEPT9|SEPT5|EFTUD2|SEPT4|RASL10B|GIMAP5|GNAZ|EHD1	364641	365401|365465|364866|365935|365114|365535|366121|366122|365284|364873|364961|365123|365065|365103|365191|365307|366120|365402|365145|365320|365748|365451|366223|365932|365327|365373|365067|365220|365975|365956|365102|365881|365135|365149|366129|365891|365128|365377|365333|366090|364757|364905|365430|365431|365405|365403|365404|365407|365376|365130|364767|365363|365375|366173|365374|364762|365750|…		GO.0005525	0
103	373	60	GO Function		purine nucleoside binding	0.0016	GNA11|EIF5|PCK2|TUBB1|RAB3D|TUBA4A|TUBG2|TUBG1|GUCY2C|RAB27B|GNAO1|RAB2A|EHD2|TUBB4A|NOA1|GUCY1B3|RHOF|GNA12|RAB6B|GUCY1A3|GIMAP1|AGAP1|GMPPB|ENSP00000320295|TUFM|SEPT1|EHD3|DRG1|TUBA8|RHOBTB1|TUBB4B|ANXA6|RAB5B|RAB4A|RHOU|RAB29|ADORA1|RAB32|DNM3|DAP3|RAB39B|RAP1A|GNAI3|GBP6|GBP5|GBP4|GBP2|GBP1|GBP3|DNM1|RAB37|RABL2B|SEPT9|SEPT5|EFTUD2|SEPT4|RASL10B|GIMAP5|GNAZ|EHD1	364641	365401|365465|364866|365935|365114|365535|366121|366122|365284|364873|364961|365123|365065|365103|365191|365307|366120|365402|365145|365320|365748|365451|366223|365932|365327|365373|365067|365220|365975|365956|365102|365881|365135|365149|366129|365891|364739|365128|365377|365333|366090|364757|364905|365430|365431|365405|365403|365404|365407|365376|365130|364767|365363|365375|366173|365374|364762|…		GO.0001883	0
104	381	61	GO Function		nucleoside binding	0.0016	GNA11|EIF5|PCK2|TUBB1|RAB3D|TUBA4A|TUBG2|TUBG1|ACTN4|GUCY2C|RAB27B|GNAO1|RAB2A|EHD2|TUBB4A|NOA1|GUCY1B3|RHOF|GNA12|RAB6B|GUCY1A3|GIMAP1|AGAP1|GMPPB|ENSP00000320295|TUFM|SEPT1|EHD3|DRG1|TUBA8|RHOBTB1|TUBB4B|ANXA6|RAB5B|RAB4A|RHOU|RAB29|ADORA1|RAB32|DNM3|DAP3|RAB39B|RAP1A|GNAI3|GBP6|GBP5|GBP4|GBP2|GBP1|GBP3|DNM1|RAB37|RABL2B|SEPT9|SEPT5|EFTUD2|SEPT4|RASL10B|GIMAP5|GNAZ|EHD1	364641	365401|365465|364866|365935|365114|365535|366121|366122|364848|365284|364873|364961|365123|365065|365103|365191|365307|366120|365402|365145|365320|365748|365451|366223|365932|365327|365373|365067|365220|365975|365956|365102|365881|365135|365149|366129|365891|364739|365128|365377|365333|366090|364757|364905|365430|365431|365405|365403|365404|365407|365376|365130|364767|365363|365375|366173|365374|…		GO.0001882	0
105	62	18	GO Component		specific granule lumen	0.0018	CTSZ|OLFM4|RETN|LTF|CTSD|TIMP2|PTX3|CAMP|DEFA4|GHDC|LRG1|SLPI|LCN2|NEU1|CXCL1|AOC1|GSDMD|OSCAR	364641	365685|365534|365002|365395|365700|364711|365027|364893|365564|365924|365518|364850|364769|364863|366217|365912|365853|365760		GO.0035580	0
106	14652	1284	GO Process		cellular process	0.0018	SEMA3F|CD4|TSPAN9|MAP4K5|SLC7A9|GRN|RFC2|SLC2A3|GNA11|OTUD5|CAMKK1|TNFRSF1A|PYGM|GPATCH1|DRD4|TMEM38A|DIMT1|EIF2AK1|SLC22A4|PDCD7|CCDC80|UNC13D|MADCAM1|MAPK12|SLC25A1|LGALS1|RHBDD3|PVALB|ACO2|HDAC10|CTSG|PYGL|EIF5|CTSZ|TUBB1|ACOT8|USP11|OLFM4|CCL17|PARD6A|USB1|NME3|SETD6|NME4|DECR2|GDAP1|ECH1|LIN7B|RETN|AES|FSD1|CDC37|RAB3D|RASIP1|CADM4|OGDH|CAV2|LFNG|SERPINE1|EDF1|C8G|OBFC1|P2RX5|P2RX1|C1QBP|CCL…	364641	366023|365022|365663|366147|364706|365088|365184|366218|365401|364920|365728|364783|365071|365031|365146|365317|365758|364684|365239|364733|364849|365841|366228|365823|365569|364834|365350|365543|364770|365226|365696|365073|365465|365685|365935|365839|366248|365534|365908|365597|364959|366117|365070|366119|364865|366263|364845|364755|365002|365893|364801|364851|365114|366139|365464|365864|364957|…		GO.0009987	0
107	11238	1011	GO Component		cytoplasm	0.002	CD4|MAP4K5|GRN|SLC2A3|GNA11|OTUD5|CAMKK1|TNFRSF1A|PYGM|TMEM38A|DIMT1|EIF2AK1|SLC22A4|GOLGA3|ABCC6|UNC13D|MAPK12|DDTL|SLC25A1|LGALS1|PVALB|ACO2|HDAC10|CTSG|PYGL|EIF5|PCK2|CTSZ|TUBB1|ACOT8|USP11|OLFM4|NUTF2|PARD6A|NME3|SETD6|NME4|DECR2|GDAP1|ECH1|RETN|FSD1|CDC37|RAB3D|RASIP1|OGDH|CAV2|LFNG|SERPINE1|EDF1|P2RX5|P2RX1|SLC25A11|C1QBP|LAP3|PUS3|DGAT2|LTBR|OAS3|GAPDH|ACRBP|GNB3|TPI1|MAPK14|HARS2|HBEGF|SK…	364641	365022|366147|365088|366218|365401|364920|365728|364783|365071|365317|365758|364684|365239|366051|366237|365841|365823|364912|365569|364834|365543|364770|365226|365696|365073|365465|364866|365685|365935|365839|366248|365534|365082|365597|366117|365070|366119|364865|366263|364845|365002|364801|364851|365114|366139|365864|364957|365872|365827|365187|365213|365217|365587|365265|365652|365319|364745|…		GO.0005737	0
108	129	28	GO Process		positive regulation of endocytosis	0.002	SERPINE1|CCL2|SLC11A1|C3|PYCARD|ACTN4|CALY|EGF|PTX3|C2|CD14|TUB|DAB2|GATA2|TOR1A|RAP1A|DNM1|LDLRAP1|CD151|C4A|TNF|ANO6|C4B|HFE|ANGPT1|CD63|LDLR|CD300LF	364641	365827|365605|366062|365457|365928|364848|364878|365819|365027|365456|365670|365207|365159|364671|365958|364757|365376|365884|365954|364832|365117|365708|364829|365308|365209|365719|365096|365144		GO.0045807	0
109	254	43	GO Component		extrinsic component of membrane	0.0022	GNA11|GOLGA3|CAV2|GNG11|SNX4|CDH1|DNAJA3|GNAO1|SLA2|EHD2|CDH2|GNA12|NRBF2|CYTH3|GNG8|UBXN6|SEC23A|SNX32|GBA|PAM16|RNF40|RLTPR|LCK|GRAP2|PTK2|TOR1A|SCUBE1|CYTH1|GNAI3|GNG5|GNG10|ANXA1|CUBN|TNK2|GRB2|NUMA1|NUCB1|CYLD|TYK2|RGS6|ALOX15|GNAZ|SNX12	364641	365401|366051|364957|366094|365660|365933|365216|364961|364653|365065|365931|365402|365054|365009|365015|365266|365589|364713|364904|366180|365942|365866|365190|365934|364876|365958|365343|365017|364905|365011|366078|365886|365838|365962|364883|364772|365111|365861|365273|365756|365336|364942|364689		GO.0019898	0
110	2815	295	GO Process		response to organic substance	0.0022	CD4|GNA11|OTUD5|TNFRSF1A|DRD4|PDCD7|LGALS1|CTSG|CCL17|PARD6A|GDAP1|RETN|AES|CAV2|SERPINE1|P2RX5|P2RX1|CCL2|CXCL6|DGAT2|LTBR|OAS3|GAPDH|MAPK14|SKP1|EIF2AK2|SLC11A1|SELL|SOGA1|KLRK1|GSTM2|RAMP3|NR1D1|CANX|PYCARD|TRAF2|PTPN12|SMO|SIRT2|ALDH1A2|CD68|NEDD8|AANAT|TRPM4|C19orf66|SMARCC1|SERPINF1|DYNC1LI2|TOR1B|DAB2IP|ADAM10|LMNB1|SLC6A4|CUX2|CDH1|DNAJA3|GNAO1|TIMP2|MAPK3|DGCR8|SLC10A3|DCPS|ACVR1|SELP|LT…	364641	365022|365401|364920|364783|365146|364733|364834|365696|365908|365597|366263|365002|365893|364957|365827|365213|365217|365605|366210|364745|366266|365385|364788|365821|366058|364685|366062|365357|366049|365458|364682|365720|365061|364903|365928|366006|366040|364748|365489|365384|365745|365725|364951|365245|365987|364843|365840|365845|365964|364721|364928|364972|365870|366142|365933|365216|364961|…		GO.0010033	0
111	308	50	GO Process		positive regulation of cell activation	0.0023	CD4|LGALS1|CCL2|MAD2L2|KLRK1|PYCARD|SNX4|PVRL2|DNAJA3|SELP|CD27|TNFSF4|TNFRSF13C|CCR2|NOD2|ADORA2B|SIRPG|CD46|PAK2|CD209|LILRB1|CD6|NLRP3|LCK|GRAP2|PTPN11|CD5|TNFSF13|GATA2|TNFRSF14|CCDC88B|CD55|AGER|AIF1|NPPA|ANXA1|CD274|LILRB4|LILRB2|GRB2|LGALS9|HLA-A|PDCD1LG2|CYLD|CBFB|DMTN|ADAM8|TNFSF14|CCL5|ENSP00000480609	364641	365022|364834|365605|365741|365458|365928|365660|365625|365216|365352|365676|365863|365688|365703|365199|364785|366167|365716|365733|364880|366155|365024|365346|365190|365934|366039|365025|364869|364671|364759|366097|365734|366191|365292|365752|365886|364752|366159|366157|364883|364836|365235|365274|365861|365139|365097|365947|364867|365601|365815		GO.0050867	0
112	4347	429	GO Component		endomembrane system	0.0025	CD4|GRN|SLC2A3|TNFRSF1A|TMEM38A|GOLGA3|ABCC6|UNC13D|CBX5|LGALS1|CTSG|PYGL|CTSZ|OLFM4|NUTF2|RETN|RAB3D|RASIP1|CAV2|LFNG|SERPINE1|P2RX5|P2RX1|LAP3|DGAT2|LTBR|GAPDH|ACRBP|MAPK14|LTF|SLC11A1|SELL|CTSD|SERPINB10|GSTM2|RNF11|LILRB3|C3|CD93|CANX|PYCARD|TRAF2|SGSM3|CDC42EP1|CD68|TUBG1|RABGAP1L|SNX4|KRT1|ACTN4|TRPM4|CALY|ANGPTL6|LRP3|LGALS3|CCDC134|GIF|RDH5|DYNC1LI2|GALNT5|TOR1B|NRM|ADAM10|GUCY2C|LMNB1|SL…	364641	365022|365088|366218|364783|365317|366051|366237|365841|365349|364834|365696|365073|365685|365534|365082|365002|365114|366139|364957|365872|365827|365213|365217|365652|364745|366266|364788|365751|365821|365395|366062|365357|365700|365496|364682|365978|366158|365457|365757|364903|365928|366006|364916|365493|365745|366122|366088|365660|365231|364848|365245|364878|365084|365593|364831|365785|364987|…		GO.0012505	0
113	50	16	GO Process		regulation of lymphocyte migration	0.0025	MADCAM1|CCL2|KLRK1|PYCARD|ADAM10|CCR2|ADAM17|ECM1|AIF1|GCSAML|ADAM8|TNFSF14|CCL5|CCL3|ENSP00000480609|CCL4	364641	366228|365605|365458|365928|364928|365703|364934|364886|365292|366242|365947|364867|365601|365604|365815|365603		GO.2000401	0
114	461	67	GO Process		wound healing	0.0025	GNA11|CBX5|P2RX5|P2RX1|C1QBP|MAPK14|HBEGF|SLC11A1|C4BPB|PTPN12|H3F3B|SGCA|MAPK3|EHD2|TYRO3|KLKB1|DGKG|DGKQ|GNA12|NOTCH1|SERPING1|ADRA2A|GP9|P2RY12|GP6|NLRP6|ADAM17|SH2B1|EHD3|NOG|DGKA|GP1BA|LRRC16A|SERPINA5|RLTPR|LCK|PTPN11|GATA2|TOR1A|TPM1|FZD6|SCUBE1|HIST1H3H|ADAMTS13|SDC4|HDAC1|NOTCH4|NINJ1|C6orf25|ANXA1|HIST1H3D|CD9|CD151|GP1BB|GP5|DYSF|SERPINB2|TREML1|GPX1|ANO6|PTK7|DDR1|NFE2|DAG1|ALOX15|EHD…	364641	365401|365349|365213|365217|365265|365821|365898|366062|365421|366040|365857|365991|365406|365065|365846|365113|365923|365945|365402|365953|365847|366008|365066|365508|365062|365344|364934|365610|365067|366115|365926|365272|364792|365871|365866|365190|366039|364671|365958|365125|365858|365343|366083|364674|364859|365196|365955|364852|364754|365886|366086|365026|365954|365269|365063|364773|365887|…		GO.0042060	0
115	145	29	GO Component		extrinsic component of plasma membrane	0.0027	GNA11|CAV2|GNG11|CDH1|DNAJA3|GNAO1|SLA2|CDH2|GNA12|CYTH3|GNG8|RLTPR|LCK|GRAP2|PTK2|SCUBE1|CYTH1|GNAI3|GNG5|GNG10|ANXA1|CUBN|TNK2|GRB2|NUMA1|CYLD|TYK2|ALOX15|GNAZ	364641	365401|364957|366094|365933|365216|364961|364653|365931|365402|365009|365015|365866|365190|365934|364876|365343|365017|364905|365011|366078|365886|365838|365962|364883|364772|365861|365273|365336|364942		GO.0019897	0
116	166	33	KEGG Pathways		NOD-like receptor signaling pathway	0.0027	MAPK12|CCL2|OAS3|MAPK14|PYCARD|TRAF2|MAPK3|GABARAPL1|CAMP|NOD2|NLRP6|RNF31|NLRP3|OAS2|GBP5|GBP4|GBP2|GBP1|GBP3|CARD9|CARD16|NLRP12|CASP5|CXCL1|SHARPIN|OAS1|CASP4|TNF|TYK2|CASP1|GSDMD|TXNIP|CCL5	364641	365823|365605|365385|365821|365928|366006|365406|365433|364893|365199|365344|366017|365346|365383|365431|365405|365403|365404|365407|365914|364941|365742|365364|366217|364952|365380|365365|365117|365273|365367|365853|364663|365601		hsa04621	0
117	181	35	KEGG Pathways		Chemokine signaling pathway	0.0027	CCL17|CCL2|CXCL6|GNB3|GNG11|GNB5|MAPK3|CCR2|CXCL16|CXCR1|CXCL5|CCR1|GNG8|ADCY6|CXCR2|RASGRP2|PTK2|RAP1A|GNAI3|GNG5|GNG10|PARD3|GRB2|GRK5|ADCY7|CXCL1|CXCR6|CCR3|CCL5|CCL3|CCL16|CCL18|CCL3L3|CCL4|CCL15	364641	365908|365605|366210|364964|366094|364968|365406|365703|365525|366143|366221|365672|365015|365092|366145|365775|364876|364757|364905|365011|366078|365046|364883|364953|365091|366217|366136|365701|365601|365604|365910|365907|365774|365603|365911		hsa04062	0
118	76	22	NetworkNeighborAL		nucleosome	0.003	H3F3B|HIST1H2BD|HIST1H2AE|HIST1H2BC|HIST2H2AC|HIST1H2AD|HIST1H2BF|HIST1H2BK|HIST1H2AG|HIST2H2BE|HIST1H3H|HIST1H4H|HIST1H3D|HIST1H2AC|HIST1H2BG|HIST2H2BF|HIST1H2BO|HIST1H2BH|HIST1H4I|HIST1H3E|HIST1H2AK|HIST1H2BE	364641	365857|365332|365314|365334|365474|365315|365328|365398|365316|365490|366083|366103|366086|365318|365331|365488|365397|365330|366104|366087|365323|365329		CL.11125	0
119	34	13	GO Process		complement activation, classical pathway	0.0031	C8G|C1QBP|C4BPB|C3|C9|C1RL|SERPING1|C2|CD46|CD55|C4BPA|C4A|C4B	364641	364891|365265|365421|365457|365460|365313|365847|365456|365716|365734|365420|364832|364829		GO.0006958	0
120	1098	132	GO Process		negative regulation of multicellular organismal process	0.0032	SEMA3F|OTUD5|TNFRSF1A|LGALS1|CTSZ|NUTF2|LFNG|SERPINE1|C1QBP|SEMA3G|LTF|TUSC2|SLC11A1|MAD2L2|LILRB3|PYCARD|SMO|SIRT2|ALOX12|KRT1|TRPM4|SERPINF1|GDF11|DAB2IP|SLC6A4|NLRC5|HERC5|KLKB1|SLIT1|NOTCH1|FUOM|SERPING1|TNFSF4|HHEX|TRIM11|UBE2L6|LILRA4|CCR2|DRAXIN|CCR1|GUCY1A3|TNFRSF21|TNFRSF11B|NOS3|C16orf45|NFATC3|SDHAF2|ADORA2B|SLAMF1|GPR171|ADCY6|CD84|GAK|GBA|LILRB1|RNF10|OXTR|LIMS2|NOG|GP1BA|KREMEN1|TOB…	364641	366023|364920|364783|364834|365685|365082|365872|365827|365265|366021|365395|365927|366062|365741|366158|365928|364748|365489|365339|365231|365245|365840|366152|364721|365870|365198|364830|365113|365014|365953|365727|365847|365863|364775|364855|365629|366138|365703|365570|365672|365320|364789|365551|365409|365985|365060|364704|364785|365671|365835|365092|365746|364899|364904|366155|365977|366046|…		GO.0051241	0
121	296	48	GO Process		leukocyte migration	0.0032	SLC7A9|MADCAM1|CCL17|CCL2|CXCL6|SELL|TRPM4|LGALS3|SLC7A5|SELP|ADD2|TNFRSF10B|CCR2|CXCL16|CXCR1|CCR1|DEFA4|SIRPG|SDC2|GP6|OLR1|CYP7B1|CD84|FUT7|CXCR2|LCK|PTPN11|CD244|CD58|SDC4|ANXA1|NLRP12|GRB2|SIRPA|TNF|ANO6|ANGPT1|ADAM8|SLC7A6|CCL5|CCL3|CCL16|CCL14|CCL18|CCL3L3|CCL23|CCL4|CCL15	364641	364706|366228|365908|365605|366210|365357|365245|364831|364702|365352|365008|365566|365703|365525|366143|365672|365564|366167|364861|365062|364692|365276|365746|365779|366145|365190|366039|364821|365732|364859|365886|365742|364883|366174|365117|365708|365209|365947|364703|365601|365604|365910|365901|365907|365774|365913|365603|365911		GO.0050900	0
122	375	57	GO Process		positive regulation of cell adhesion	0.0032	CD4|CCDC80|UNC13D|LGALS1|OLFM4|C1QBP|CCL2|KLRK1|PYCARD|DNAJA3|NID1|CD27|TNFSF4|TNFRSF13C|CCR2|CYTH3|NOD2|SIRPG|P2RY12|CD46|PAK2|CD209|LILRB1|CD6|LRRC16A|NLRP3|LCK|GRAP2|PTPN11|CD5|TNFRSF14|CCDC88B|TPM1|CD55|SDC4|AGER|NINJ1|AIF1|ANXA1|CD274|LILRB4|LILRB2|GRB2|LGALS9|HLA-A|PDCD1LG2|CYLD|TNF|CBFB|DMTN|ANGPT1|DAG1|ADAM8|ALOX15|TNFSF14|CCL5|ENSP00000480609	364641	365022|364849|365841|364834|365534|365265|365605|365458|365928|365216|366190|365676|365863|365688|365703|365009|365199|366167|365508|365716|365733|364880|366155|365024|364792|365346|365190|365934|366039|365025|364759|366097|365125|365734|364859|366191|364852|365292|365886|364752|366159|366157|364883|364836|365235|365274|365861|365117|365139|365097|365209|365230|365947|365336|364867|365601|365815		GO.0045785	0
123	733	97	Reactome Pathways		Adaptive Immune System	0.0032	CD4|TUBB1|SKP1|CD160|SELL|CTSD|LILRB3|C3|CANX|TUBA4A|LILRA1|LILRA2|PVRL2|DYNC1LI2|CDH1|CD33|TYROBP|TUBB4A|HERC5|CTSK|TRIM11|UBE2L6|LILRA4|RNF126|DTX3L|TRIM9|NFATC3|LAIR2|RILP|CD14|SEC23A|CTSF|ANAPC2|PAK2|CD209|LILRB1|DYNC1I1|ENSP00000320295|LRSAM1|UBE2O|RNF123|CD300C|SOCS3|UBA7|TUBA8|ZNRF1|LCK|RASGRP2|GRAP2|PTPN11|SIGLEC1|TUBB4B|TNFRSF14|UBE2C|CD300A|DNM3|SH2D1B|SLAMF6|CTSS|RAP1A|NPDC1|UBAC1|DNM1…	364641	365022|365935|366058|365961|365357|365700|366158|365457|364903|365535|366135|366137|365625|365845|365933|365702|364935|365103|364830|365695|364855|365629|366138|365844|365998|365874|365060|365297|364804|365670|365589|365698|365545|365733|364880|366155|364909|365932|365468|364963|365842|366187|365554|364944|365975|364795|365190|365775|365934|366039|364730|365102|364759|364956|366179|365377|365249|…		HSA-1280218	0
124	5159	498	GO Component		plasma membrane	0.0033	CD4|TSPAN9|SLC7A9|SLC2A3|GNA11|CA11|TNFRSF1A|DRD4|SLC22A4|ABCC6|MADCAM1|CTSG|EIF5|CTSZ|OLFM4|PARD6A|LIN7B|FSD1|RAB3D|CADM4|CAV2|SERPINE1|C8G|P2RX5|P2RX1|SLC25A11|C1QBP|CD82|CD69|LTBR|OAS3|GAPDH|GNB3|HBEGF|PCDH12|NKTR|SLC11A1|CD160|SELL|SERPINB10|KLRK1|RAMP3|C4BPB|SLC22A5|LILRB3|C3|CD93|TRAF2|AAMP|GNG11|CDC42EP1|SMO|SIRT2|CD68|LILRA1|LILRA2|ALOX12|SNX4|KRT1|PVRL2|CACNG6|TRPM4|CALY|LGALS3|GIF|CD302…	364641	365022|365663|364706|366218|365401|366153|364783|365146|365239|366237|366228|365696|365465|365685|365534|365597|364755|364801|365114|365464|364957|365827|364891|365213|365217|365587|365265|365747|365744|366266|365385|364788|364964|365898|365657|365507|366062|365961|365357|365496|365458|365720|365421|365240|366158|365457|365757|366006|365607|366094|365493|364748|365489|365745|366135|366137|365339|…		GO.0005886	0
125	589	80	GO Process		positive regulation of immune response	0.0034	CD4|CTSG|C8G|C1QBP|MAPK14|LTF|SLC11A1|MAD2L2|KLRK1|C4BPB|C3|PYCARD|TRAF2|LILRA2|SNX4|KRT1|PVRL2|NLRC5|SLA2|MAPK3|C9|C1RL|SERPING1|TNFSF4|TNFRSF13C|CCR2|TNFRSF21|C2|NOD2|CD14|ADORA2B|CD46|PAK2|RNF31|CD209|LILRB1|TNIP1|NLRP3|LCK|GRAP2|PTK2|TNFSF13|GATA2|PARP9|CD55|C4BPA|RAB29|SH2D1B|SLAMF6|CTSS|RAP1A|GBP5|CARD9|ABI1|NPPA|ANXA1|DDX58|CD274|GRB2|CD79B|LAT|LGALS9|HLA-A|UBA52|CYLD|MAPKAPK3|C4A|TNF|HLA-…	364641	365022|365696|364891|365265|365821|365395|366062|365741|365458|365421|365457|365928|366006|366137|365660|365231|365625|365198|364653|365406|365460|365313|365847|365863|365688|365703|364789|365456|365199|365670|364785|365716|365733|366017|364880|366155|365023|365346|365190|365934|364876|364869|364671|365277|365734|365420|365891|365249|365668|365692|364757|365431|365914|365918|365752|365886|365801|…		GO.0050778	0
126	127	27	GO Process		positive regulation of leukocyte migration	0.0034	MADCAM1|SERPINE1|C1QBP|CXCL6|MAPK14|PYCARD|LGALS3|ADAM10|MAPK3|SELP|CCR2|CXCL5|CCR1|P2RY12|ADAM17|CXCR2|GPSM3|AIF1|LGALS9|CXCL1|TNF|ANO6|ADAM8|TNFSF14|CCL5|CCL3|CCL4	364641	366228|365827|365265|366210|365821|365928|364831|364928|365406|365352|365703|366221|365672|365508|364934|366145|365370|365292|364836|366217|365117|365708|365947|364867|365601|365604|365603		GO.0002687	0
127	298	48	GO Process		positive regulation of leukocyte activation	0.0035	CD4|LGALS1|CCL2|MAD2L2|KLRK1|PYCARD|SNX4|PVRL2|DNAJA3|CD27|TNFSF4|TNFRSF13C|CCR2|NOD2|ADORA2B|SIRPG|CD46|PAK2|CD209|LILRB1|CD6|NLRP3|LCK|GRAP2|PTPN11|CD5|TNFSF13|GATA2|TNFRSF14|CCDC88B|CD55|AGER|AIF1|NPPA|ANXA1|CD274|LILRB4|LILRB2|GRB2|LGALS9|HLA-A|PDCD1LG2|CYLD|CBFB|ADAM8|TNFSF14|CCL5|ENSP00000480609	364641	365022|364834|365605|365741|365458|365928|365660|365625|365216|365676|365863|365688|365703|365199|364785|366167|365716|365733|364880|366155|365024|365346|365190|365934|366039|365025|364869|364671|364759|366097|365734|366191|365292|365752|365886|364752|366159|366157|364883|364836|365235|365274|365861|365139|365947|364867|365601|365815		GO.0002696	0
128	136	28	GO Process		negative regulation of immune response	0.0039	C4BPB|LGALS3|DNAJA3|NLRC5|TYRO3|AMBP|SERPING1|TNFSF4|CCR2|NLRP6|CD84|LILRB1|CD300A|CD55|C4BPA|ANXA1|TRIM27|LGALS9|HLA-A|TNF|HLA-B|GPX1|CACTIN|HFE|PARP14|ANGPT1|GPR17|ALOX15	364641	365421|364831|365216|365198|365846|365152|365847|365863|365703|365344|365746|366155|366179|365734|365420|365886|364837|364836|365235|365117|365232|365997|365086|365308|366093|365209|365463|365336		GO.0050777	0
129	41	14	GO Process		monocyte chemotaxis	0.004	CCL17|CCL2|LGALS3|CCR2|ANXA1|CCL5|CCL3|CCL16|CCL14|CCL18|CCL3L3|CCL23|CCL4|CCL15	364641	365908|365605|364831|365703|365886|365601|365604|365910|365901|365907|365774|365913|365603|365911		GO.0002548	0
130	623	83	GO Process		regulation of cell adhesion	0.0043	CD4|CCDC80|UNC13D|LGALS1|OLFM4|SERPINE1|C1QBP|CCL2|MAD2L2|KLRK1|PYCARD|ALOX12|ACTN4|LGALS3|MARCH7|ADAM10|CDH1|DNAJA3|NID1|CD27|AP1AR|NOTCH1|TNFSF4|TNFRSF13C|CCR2|TNFRSF21|CYTH3|NOD2|SIRPG|P2RY12|CD46|PAK2|CD209|LILRB1|CD6|LRRC16A|NLRP3|LCK|GRAP2|PTPN11|PTK2|CD5|PDE5A|TNFRSF14|NRARP|CCDC88B|TPM1|CD300A|CYTH1|CD55|TNFAIP8L2|GBP1|SDC4|AGER|RCC2|NINJ1|AIF1|ANXA1|CD274|CD9|LILRB4|LILRB2|GRB2|SIPA1|LGA…	364641	365022|364849|365841|364834|365534|365827|365265|365605|365741|365458|365928|365339|364848|364831|365963|364928|365933|365216|366190|365676|365234|365953|365863|365688|365703|364789|365009|365199|366167|365508|365716|365733|364880|366155|365024|364792|365346|365190|365934|366039|364876|365025|366243|364759|365572|366097|365125|366179|365017|365734|366112|365404|364859|366191|365674|364852|365292|…		GO.0030155	0
131	653	86	GO Process		regulation of multi-organism process	0.0045	CD4|LGALS1|CTSG|CDC37|CAV2|C1QBP|OAS3|GAPDH|LTF|EIF2AK2|KLRK1|NR1D1|PYCARD|SIRT2|LILRA2|PVRL2|C19orf66|DAB2IP|DNAJA3|NLRC5|MAPK3|TYRO3|HERC5|NOTCH1|SERPING1|TRIM11|LILRA4|LRRC14|PTX3|DTX3L|CAMP|NOD2|CD14|NLRP6|PAK2|CD209|LILRB1|TNIP1|LRSAM1|OXTR|PARP10|SOCS3|LARP1|PTPN11|SLPI|PDE5A|TRIM38|PTPRS|PDE3A|CD300A|PARP9|CD55|NUCKS1|SH2D1B|SLAMF6|CTSS|GBP5|CARD9|TSPAN6|HDAC1|CARD16|TRIM27|DDX58|PC|LGALS9…	364641	365022|364834|365696|364851|364957|365265|365385|364788|365395|364685|365458|365061|365928|365489|366137|365625|365987|364721|365216|365198|365406|365846|364830|365953|365847|364855|366138|365495|365027|365998|364893|365199|365670|365344|365733|364880|366155|365023|365468|366046|366098|365554|364675|366039|364850|366243|364817|365683|366102|366179|365277|365734|366170|365249|365668|365692|365431|…		GO.0043900	0
132	483	68	GO Process		regulation of body fluid levels	0.0046	GNA11|SLC22A4|CBX5|SERPINE1|P2RX5|P2RX1|C1QBP|UMPS|C4BPB|ALOX12|KRT1|H3F3B|MAPK3|EHD2|SELP|TYRO3|KLKB1|DGKG|TRPV5|DGKQ|GNA12|SERPING1|ADRA2A|AKR1B1|NOS3|GP9|P2RY12|GP6|NLRP6|ADCY6|GBA|SH2B1|OXTR|GRHL1|EHD3|DGKA|GP1BA|LRRC16A|SERPINA5|LCK|PTPN11|OAS2|GATA2|FZD6|SCUBE1|ADORA1|USF1|HIST1H3H|NEURL1|ADAMTS13|HDAC1|C6orf25|HIST1H3D|CD9|ADCY7|GP1BB|GP5|TMEM79|SERPINB2|TREML1|ANO6|DCANP1|DDR1|DMTN|ADM|NF…	364641	365401|365239|365349|365827|365213|365217|365265|366131|365421|365339|365231|365857|365406|365065|365352|365846|365113|365923|365358|365945|365402|365847|366008|365686|365409|365066|365508|365062|365344|365092|364904|365610|366046|365304|365067|365926|365272|364792|365871|365190|366039|365383|364671|365858|365343|364739|365021|366083|365051|364674|365196|364754|366086|365026|365091|365269|365063|…		GO.0050878	0
133	260	43	GO Process		positive regulation of lymphocyte activation	0.0047	CD4|LGALS1|CCL2|MAD2L2|KLRK1|PYCARD|DNAJA3|CD27|TNFSF4|TNFRSF13C|CCR2|NOD2|SIRPG|CD46|PAK2|CD209|LILRB1|CD6|NLRP3|LCK|GRAP2|PTPN11|CD5|TNFSF13|TNFRSF14|CCDC88B|CD55|AGER|AIF1|ANXA1|CD274|LILRB4|LILRB2|GRB2|LGALS9|HLA-A|PDCD1LG2|CYLD|CBFB|ADAM8|TNFSF14|CCL5|ENSP00000480609	364641	365022|364834|365605|365741|365458|365928|365216|365676|365863|365688|365703|365199|366167|365716|365733|364880|366155|365024|365346|365190|365934|366039|365025|364869|364759|366097|365734|366191|365292|365886|364752|366159|366157|364883|364836|365235|365274|365861|365139|365947|364867|365601|365815		GO.0051251	0
134	401	59	GO Process		regulation of lymphocyte activation	0.0047	CD4|LGALS1|RHBDD3|CCL2|MAD2L2|KLRK1|PYCARD|LGALS3|MARCH7|DNAJA3|SLA2|TYRO3|CD27|TNFSF4|TNFRSF13C|CCR2|TNFRSF21|NOD2|SIRPG|CD46|PAK2|CD209|LILRB1|CD6|NLRP3|LCK|GRAP2|PTPN11|CD5|TNFSF13|PDE5A|TNFRSF14|NRARP|CCDC88B|CD300A|CD55|TNFAIP8L2|SDC4|AGER|AIF1|LST1|ANXA1|CD274|LILRB4|LILRB2|GRB2|LAT|LGALS9|HLA-A|PDCD1LG2|LRRC32|MAD1L1|CYLD|CBFB|HFE|ADAM8|TNFSF14|CCL5|ENSP00000480609	364641	365022|364834|365350|365605|365741|365458|365928|364831|365963|365216|364653|365846|365676|365863|365688|365703|364789|365199|366167|365716|365733|364880|366155|365024|365346|365190|365934|366039|365025|364869|366243|364759|365572|366097|366179|365734|366112|364859|366191|365292|366047|365886|364752|366159|366157|364883|365168|364836|365235|365274|365472|365951|365861|365139|365308|365947|364867|…		GO.0051249	0
135	2198	235	GO Process		cell surface receptor signaling pathway	0.0047	SEMA3F|CD4|TSPAN9|TNFRSF1A|DRD4|MADCAM1|CCL17|PARD6A|AES|CDC37|CAV2|P2RX5|P2RX1|CCL2|CXCL6|CD82|LTBR|OAS3|MAPK14|HBEGF|SKP1|CD160|SOGA1|KLRK1|UNC5CL|LILRB3|DLGAP5|CANX|PYCARD|TRAF2|PTPN12|SMO|SIRT2|LILRA1|LILRA2|SMARCC1|GDF11|DAB2IP|ADAM10|GUCY2C|LMNB1|GNAO1|SLC9A3R1|TYROBP|SLA2|MAPK3|ACVR1|LTK|EGF|SEMA3C|CD27|DISP2|NKD1|DGKQ|TNFRSF10B|NOTCH1|TNFSF4|HHEX|ADAMTS1|TNFRSF13C|CALM3|LILRA4|CCR2|TNFSF1…	364641	366023|365022|365663|364783|365146|366228|365908|365597|365893|364851|364957|365213|365217|365605|366210|365747|366266|365385|365821|365898|366058|365961|366049|365458|366177|366158|364695|364903|365928|366006|366040|364748|365489|366135|366137|364843|366152|364721|364928|365284|364972|364961|364756|364935|364653|365406|365640|365396|365819|366020|365676|365943|365293|365945|365566|365953|365863|…		GO.0007166	0
136	74	19	KEGG Pathways		Pertussis	0.0048	MAPK12|CXCL6|MAPK14|C4BPB|C3|PYCARD|MAPK3|SERPING1|CXCL5|C2|CD14|CALML6|NLRP3|C4BPA|GNAI3|C4A|TNF|C4B|CASP1	364641	365823|366210|365821|365421|365457|365928|365406|365847|366221|365456|365670|365227|365346|365420|364905|364832|365117|364829|365367		hsa05133	0
137	6066	579	GO Function		ion binding	0.0049	CD4|MAP4K5|RFC2|GNA11|CA11|CAMKK1|PYGM|DRD4|EIF2AK1|SLC22A4|ABCC6|CCDC80|MAPK12|PVALB|ACO2|CTSG|PYGL|EIF5|PCK2|TUBB1|NME3|NME4|RAB3D|OGDH|LFNG|P2RX5|P2RX1|C1QBP|LAP3|CXCL6|CD69|OAS3|MAPK14|HARS2|HBEGF|PCDH12|LTF|TNNC1|EIF2AK2|TTL|SELL|TP53I3|GSTM2|RNF11|RNF39|SLC22A5|CD93|NR1D1|CANX|TRAF2|TUBA4A|AAMP|SIRT2|SLX1A|TUBG2|TUBG1|ALOX12|SNX4|ACTN4|TRPM4|DNHD1|TRIM47|ZSWIM3|DPH6|AMPD2|GSTM3|DYNC1LI2|CYP…	364641	365022|366147|365184|365401|366153|365728|365071|365146|364684|365239|366237|364849|365823|365543|364770|365696|365073|365465|364866|365935|366117|366119|365114|365864|365872|365213|365217|365265|365652|366210|365744|365385|365821|364875|365898|365657|365395|365889|364685|365200|365357|366207|364682|365978|366028|365240|365757|365061|364903|366006|365535|365607|365489|366186|366121|366122|365339|…		GO.0043167	0
138	5254	504	GO Component		cell periphery	0.005	CD4|TSPAN9|SLC7A9|SLC2A3|GNA11|CA11|TNFRSF1A|DRD4|SLC22A4|ABCC6|MADCAM1|CTSG|EIF5|CTSZ|OLFM4|PARD6A|LIN7B|FSD1|RAB3D|CADM4|CAV2|SERPINE1|C8G|P2RX5|P2RX1|SLC25A11|C1QBP|CD82|CD69|LTBR|OAS3|GAPDH|GNB3|HBEGF|PCDH12|NKTR|SLC11A1|CD160|SELL|SERPINB10|KLRK1|RAMP3|C4BPB|SLC22A5|LILRB3|C3|CD93|TRAF2|AAMP|GNG11|CDC42EP1|SMO|SIRT2|CD68|LILRA1|LILRA2|ALOX12|SNX4|KRT1|PVRL2|ACTN4|CACNG6|TRPM4|CALY|LGALS3|GIF…	364641	365022|365663|364706|366218|365401|366153|364783|365146|365239|366237|366228|365696|365465|365685|365534|365597|364755|364801|365114|365464|364957|365827|364891|365213|365217|365587|365265|365747|365744|366266|365385|364788|364964|365898|365657|365507|366062|365961|365357|365496|365458|365720|365421|365240|366158|365457|365757|366006|365607|366094|365493|364748|365489|365745|366135|366137|365339|…		GO.0071944	0
139	21	10	GO Process		regulation of lymphocyte chemotaxis	0.005	CCL2|KLRK1|ADAM10|CCR2|ADAM17|TNFSF14|CCL5|CCL3|ENSP00000480609|CCL4	364641	365605|365458|364928|365703|364934|364867|365601|365604|365815|365603		GO.1901623	0
140	74	19	GO Process		protein activation cascade	0.005	C8G|C1QBP|C4BPB|C3|KRT1|C9|KLKB1|C1RL|SERPING1|C2|GP9|CD46|GP1BA|CD55|C4BPA|GP1BB|GP5|C4A|C4B	364641	364891|365265|365421|365457|365231|365460|365113|365313|365847|365456|365066|365716|365272|365734|365420|365269|365063|364832|364829		GO.0072376	0
141	85	21	GO Function		cysteine-type endopeptidase activity	0.0051	CTSZ|USP11|CTSD|PYCARD|USP37|CTSK|CAPN13|CTSF|CTSW|CASP2|USP20|CAPN12|CTSS|CASP5|CAPN11|CAPN14|CASP4|GCA|SENP6|CAPN1|CASP1	364641	365685|366248|365700|365928|366213|365695|365412|365698|365687|365368|366259|365416|365692|365364|365414|365413|365365|364911|366224|365755|365367		GO.0004197	0
142	690	88	GO Component		cell surface	0.0053	CD4|TNFRSF1A|LGALS1|CTSG|CTSZ|P2RX1|C1QBP|CD69|HBEGF|LTF|SELL|KLRK1|RAMP3|CD93|AAMP|PVRL2|ADAM10|CD33|TYROBP|TIMP2|LY9|SELP|TYRO3|AMBP|CD27|CDH2|TNFRSF10B|NOTCH1|TNFSF4|TNFRSF13C|CCR2|CCR1|ANPEP|NOD2|CD14|SLAMF1|SDC2|P2RY12|ADAM17|LRFN4|CD46|CD209|LILRB1|CXCR2|GP1BA|SERPINA5|CD5|CDH5|FZD6|SCUBE1|CD55|CD244|SEMA6C|ANXA9|CD58|ADAMTS13|SDC4|NOTCH4|AGER|LY6G6C|HLA-C|ANXA1|CUBN|CD274|KLRD1|CD9|LY6G5C|…	364641	365022|364783|364834|365696|365685|365217|365265|365744|365898|365395|365357|365458|365720|365757|365607|365625|364928|365702|364935|364711|365454|365352|365846|365152|365676|365931|365566|365953|365863|365688|365703|365672|364835|365199|365670|365671|364861|365508|364934|365160|365716|364880|366155|366145|365272|365871|365025|365929|365858|365343|365734|364821|365941|365883|365732|364674|364859|…		GO.0009986	0
143	212	37	GO Process		negative regulation of multi-organism process	0.0054	CTSG|C1QBP|OAS3|LTF|EIF2AK2|SIRT2|LILRA2|C19orf66|DNAJA3|NLRC5|TYRO3|SERPING1|TRIM11|PTX3|CAMP|LILRB1|TNIP1|PARP10|SLPI|TRIM38|TSPAN6|HDAC1|CARD16|TRIM27|LGALS9|HLA-A|OAS1|TRIM10|TNF|HLA-B|SIGIRR|LTA|CACTIN|PARP14|CCL5|CCL3|CCL4	364641	365696|365265|365385|365395|364685|365489|366137|365987|365216|365198|365846|365847|364855|365027|364893|366155|365023|366098|364850|364817|365665|365196|364941|364837|364836|365235|365380|364854|365117|365232|364661|365390|365086|366093|365601|365604|365603		GO.0043901	0
144	195	34	GO Component		cytoplasmic side of membrane	0.0055	GNA11|CAV2|TRAF2|GNG11|DAB2IP|CDH1|GNAO1|SLA2|GNA12|CYTH3|GNG8|RNF31|LOH12CR1|RLTPR|LCK|GRAP2|PTK2|PALM|GM2A|CYTH1|GNAI3|GNG5|GNG10|LDLRAP1|SHROOM4|TNK2|GRB2|CDIP1|CYLD|TYK2|CACNB4|ALOX15|GFAP|GNAZ	364641	365401|364957|366006|366094|364721|365933|364961|364653|365402|365009|365015|366017|364672|365866|365190|365934|364876|365754|365992|365017|364905|365011|366078|365884|364990|365962|364883|365448|365861|365273|365944|365336|365156|364942		GO.0098562	0
145	170	31	GO Component		cytoplasmic side of plasma membrane	0.0055	GNA11|CAV2|TRAF2|GNG11|DAB2IP|CDH1|GNAO1|SLA2|GNA12|CYTH3|GNG8|RNF31|RLTPR|LCK|GRAP2|PTK2|PALM|GM2A|CYTH1|GNAI3|GNG5|GNG10|LDLRAP1|SHROOM4|TNK2|GRB2|CYLD|TYK2|CACNB4|ALOX15|GNAZ	364641	365401|364957|366006|366094|364721|365933|364961|364653|365402|365009|365015|366017|365866|365190|365934|364876|365754|365992|365017|364905|365011|366078|365884|364990|365962|364883|365861|365273|365944|365336|364942		GO.0009898	0
146	229	39	GO Process		regulation of endocytosis	0.0055	SERPINE1|CCL2|SLC11A1|C4BPB|C3|PYCARD|ACTN4|CALY|LGALS3|EGF|PTX3|C2|CD14|TUB|DAB2|LILRB1|LRSAM1|GATA2|TOR1A|CD300A|RAB5B|RAB4A|C4BPA|RAP1A|DNM1|LDLRAP1|TNK2|CD151|C4A|TNF|ANO6|C4B|HFE|ANGPT1|CD63|LDLR|ALOX15|CD300LF|SNX12	364641	365827|365605|366062|365421|365457|365928|364848|364878|364831|365819|365027|365456|365670|365207|365159|366155|365468|364671|365958|366179|365135|365149|365420|364757|365376|365884|365962|365954|364832|365117|365708|364829|365308|365209|365719|365096|365336|365144|364689		GO.0030100	0
147	2788	288	GO Process		regulation of multicellular organismal process	0.0056	SEMA3F|CD4|OTUD5|TNFRSF1A|LGALS1|CTSZ|NUTF2|PARD6A|RETN|LFNG|SERPINE1|P2RX1|C1QBP|GAPDH|MAPK14|HBEGF|SEMA3G|LTF|TUSC2|TNNC1|EIF2AK2|SLC11A1|TTL|MAD2L2|KLRK1|GSTM2|SLC22A5|LILRB3|C3|PYCARD|TRAF2|AAMP|SMO|SIRT2|ALOX12|SNX4|KRT1|TRPM4|LGALS3|SERPINF1|H3F3B|GDF11|DDX56|MARCH7|DAB2IP|SLC6A4|CUX2|SGCA|GNAO1|NLRC5|SETD1A|SLC9A3R1|TYROBP|TIMP2|MAPK3|LY9|ACVR1|SELP|LTK|LCAT|PVRL1|HERC5|KLKB1|ANXA3|EGF|SEM…	364641	366023|365022|364920|364783|364834|365685|365082|365597|365002|365872|365827|365217|365265|364788|365821|365898|366021|365395|365927|365889|364685|366062|365200|365741|365458|364682|365240|366158|365457|365928|366006|365607|364748|365489|365339|365660|365231|365245|364831|365840|365857|366152|365802|365963|364721|365870|366142|365991|364961|365198|365059|364756|364935|364711|365406|365454|365640|…		GO.0051239	0
148	328	53	SMART Domains		Immunoglobulin	0.0056	SEMA3F|CD4|MADCAM1|CADM4|SEMA3G|CD160|LILRB3|LILRA1|LILRA2|PVRL2|CD33|LY9|TYRO3|PVRL1|SEMA3C|LILRA4|LAIR2|SIRPG|GP6|CD84|LILRB1|AMIGO3|CD300C|NEXN|SIGLEC1|NFASC|SIRPB2|CD300A|CD244|SLAMF6|CD58|AGER|CD300LD|C6orf25|LY6G6F|CD274|SIRPB1|SIRPD|LILRB4|LAIR1|LILRB2|CD300E|CD300LB|CD79B|LILRA6|PDCD1LG2|SIRPA|TREML1|LILRB5|PTK7|NTRK1|CD300LF|OSCAR	364641	366023|365022|366228|365464|366021|365961|366158|366135|366137|365625|365702|365454|365846|365626|366020|366138|365297|366167|365062|365746|366155|365286|366187|364906|364730|366043|365794|366179|364821|365668|365732|366191|365142|364754|366150|364752|365796|366166|366159|365299|366157|366185|365141|365242|366133|365274|366174|364687|366160|364879|364805|365144|365760		SM00409	0
149	111	24	GO Process		defense response to Gram-positive bacterium	0.0059	CTSG|LTF|KLRK1|CAMP|DEFA4|RNASE6|RNASE3|ADAM17|HIST1H2BC|ANG|NLRP3|HIST1H2BF|HIST1H2BK|HIST2H2BE|CARD9|HLA-A|TNF|LTA|GSDMD|ADM|HIST1H2BG|ACP5|ENSP00000480609|HIST1H2BE	364641	365696|365395|365458|364893|365564|365436|365439|364934|365334|365437|365346|365328|365398|365490|365914|365235|365117|365390|365853|365868|365331|364776|365815|365329		GO.0050830	0
150	69	18	GO Process		regulation of phagocytosis	0.0061	CCL2|SLC11A1|C4BPB|C3|PYCARD|PTX3|C2|TUB|GATA2|CD300A|C4BPA|RAP1A|C4A|TNF|ANO6|C4B|ALOX15|CD300LF	364641	365605|366062|365421|365457|365928|365027|365456|365207|364671|366179|365420|364757|364832|365117|365708|364829|365336|365144		GO.0050764	0
151	362	54	GO Process		regulation of immune effector process	0.0062	UNC13D|C8G|C1QBP|MAPK14|MAD2L2|KLRK1|C4BPB|C3|TRAF2|SNX4|PVRL2|TRPM4|LGALS3|MAPK3|C9|HERC5|SERPING1|TNFSF4|CCR2|DTX3L|C2|NOD2|ADORA2B|CD84|CD46|LILRB1|NLRP3|TNFSF13|GATA2|TRIM38|CD300A|PARP9|CD55|C4BPA|SH2D1B|CD244|SLAMF6|RAP1A|TSPAN6|AGER|NPPA|ANXA1|DDX58|LGALS9|HLA-A|C4A|TNF|HLA-B|PVR|LTA|C4B|HFE|ANGPT1|ENSP00000480609	364641	365841|364891|365265|365821|365741|365458|365421|365457|366006|365660|365625|365245|364831|365406|365460|364830|365847|365863|365703|365998|365456|365199|364785|365746|365716|366155|365346|364869|364671|364817|366179|365277|365734|365420|365249|364821|365668|364757|365665|366191|365752|365886|365801|364836|365235|364832|365117|365232|365310|365390|364829|365308|365209|365815		GO.0002697	0
152	48	15	GO Function		chemokine activity	0.0064	CCL17|CCL2|CXCL6|CXCL16|CXCL5|CXCL1|CCL5|CCL3|CCL16|CCL14|CCL18|CCL3L3|CCL23|CCL4|CCL15	364641	365908|365605|366210|365525|366221|366217|365601|365604|365910|365901|365907|365774|365913|365603|365911		GO.0008009	0
153	9	7	GO Process		regulation of apoptotic cell clearance	0.0065	CCL2|C3|C2|C4A|C4B|ALOX15|CD300LF	364641	365605|365457|365456|364832|364829|365336|365144		GO.2000425	0
154	112	24	GO Process		regulation of leukocyte chemotaxis	0.0065	SERPINE1|C1QBP|CCL2|CXCL6|MAPK14|KLRK1|ADAM10|MAPK3|CCR2|CXCL5|CCR1|ADAM17|CXCR2|GPSM3|AIF1|LGALS9|CXCL1|DDT|ANO6|TNFSF14|CCL5|CCL3|ENSP00000480609|CCL4	364641	365827|365265|365605|366210|365821|365458|364928|365406|365703|366221|365672|364934|366145|365370|365292|364836|366217|365400|365708|364867|365601|365604|365815|365603		GO.0002688	0
155	1631	180	GO Process		positive regulation of cell communication	0.0075	CD4|MAP4K5|TNFRSF1A|DRD4|CCL17|RETN|CAV2|LFNG|P2RX5|C1QBP|CCL2|LTBR|MAPK14|HBEGF|LTF|EIF2AK2|GSTM2|RAMP3|UNC5CL|C3|SH2D3A|PYCARD|TRAF2|SMO|SNX4|PVRL2|ACTN4|TRPM4|GDF11|DAB2IP|PDCL|CUX2|TRAF4|NLRC5|SLC9A3R1|TIMP2|SLA2|MAPK3|ACVR1|SELP|EGF|CD27|NKD1|GAS8|CDH2|RNF165|DGKQ|TNFRSF10B|NOTCH1|LAMTOR1|DUSP6|ADRA2A|HHEX|NRGN|CA2|AKR1B1|CALM3|TNFSF12|MAP4K2|CCR1|NOD2|LRG1|GPR27|HINT1|CD14|ADORA2B|SLAMF1|P2…	364641	365022|366147|364783|365146|365908|365002|364957|365872|365213|365265|365605|366266|365821|365898|365395|364685|364682|365720|366177|365457|365581|365928|366006|364748|365660|365625|364848|365245|366152|364721|365164|366142|366014|365198|364756|364711|364653|365406|365640|365352|365819|365676|365293|365087|365931|365896|365945|365566|365953|365920|364700|366008|364775|364774|364979|365686|365679|…		GO.0010647	0
156	1493	167	GO Process		positive regulation of signal transduction	0.0075	CD4|MAP4K5|TNFRSF1A|DRD4|CCL17|CAV2|LFNG|P2RX5|C1QBP|CCL2|LTBR|MAPK14|HBEGF|LTF|EIF2AK2|GSTM2|RAMP3|UNC5CL|C3|SH2D3A|PYCARD|TRAF2|SMO|PVRL2|ACTN4|TRPM4|GDF11|DAB2IP|PDCL|CUX2|TRAF4|NLRC5|SLC9A3R1|TIMP2|SLA2|MAPK3|ACVR1|SELP|EGF|CD27|NKD1|GAS8|CDH2|RNF165|DGKQ|TNFRSF10B|NOTCH1|LAMTOR1|DUSP6|ADRA2A|HHEX|AKR1B1|CALM3|TNFSF12|MAP4K2|CCR1|NOD2|LRG1|GPR27|HINT1|CD14|ADORA2B|SLAMF1|P2RY12|ADAM17|CASP2|D…	364641	365022|366147|364783|365146|365908|364957|365872|365213|365265|365605|366266|365821|365898|365395|364685|364682|365720|366177|365457|365581|365928|366006|364748|365625|364848|365245|366152|364721|365164|366142|366014|365198|364756|364711|364653|365406|365640|365352|365819|365676|365293|365087|365931|365896|365945|365566|365953|365920|364700|366008|364775|365686|365679|364868|366114|365672|365199|…		GO.0009967	0
157	176	32	GO Process		regulation of leukocyte mediated immunity	0.0075	UNC13D|MAD2L2|KLRK1|C4BPB|C3|TRAF2|SNX4|PVRL2|TRPM4|TNFSF4|CCR2|NOD2|ADORA2B|CD84|LILRB1|NLRP3|TNFSF13|GATA2|CD300A|C4BPA|SH2D1B|SLAMF6|AGER|NPPA|LGALS9|HLA-A|TNF|HLA-B|PVR|LTA|HFE|ENSP00000480609	364641	365841|365741|365458|365421|365457|366006|365660|365625|365245|365863|365703|365199|364785|365746|366155|365346|364869|364671|366179|365420|365249|365668|366191|365752|364836|365235|365117|365232|365310|365390|365308|365815		GO.0002703	0
158	131	28	Pfam		Zinc finger, C3HC4 type (RING finger)	0.0079	RNF11|TRIM47|TRAF4|RNF167|TRIM65|RNF165|TRIM7|TRIM11|AMFR|RNF126|DTX3L|TRIM56|RNF185|TRIM46|TRIM2|PCGF3|TRIM58|LONRF3|RING1|RNF5|TRIM39|TRIM22|RNF215|TRIM40|TRIM10|RNF111|RNF43|RNF115	364641	365978|364798|366014|365894|364777|365896|365876|364855|365211|365844|365998|364790|365974|364797|365877|365099|364786|365347|364697|365006|364812|364840|364677|364806|364854|365837|365940|365831		PF13923	0
159	128	28	Pfam		RING-type zinc-finger	0.0079	RNF11|TRIM47|TRAF4|RNF167|TRIM65|RNF165|TRIM7|TRIM11|AMFR|RNF126|TRIM9|TRIM56|RNF185|RNF10|TRIM46|TRIM2|TRIM38|TRIM58|LONRF3|RNF5|TRIM39|TRIM27|TRIM22|TRIM40|TRIM10|TRIM3|RNF43|RNF115	364641	365978|364798|366014|365894|364777|365896|365876|364855|365211|365844|365874|364790|365974|365977|364797|365877|364817|364786|365347|365006|364812|364837|364840|364806|364854|365880|365940|365831		PF13445	0
160	48	16	Pfam		Histone-like transcription factor (CBF/NF-Y) and archaeal histone	0.0079	HIST1H2BD|HIST1H2AE|HIST1H2BC|HIST2H2AC|HIST1H2AD|HIST1H2BF|HIST1H2BK|HIST1H2AG|HIST2H2BE|HIST1H2AC|HIST1H2BG|HIST2H2BF|HIST1H2BO|HIST1H2BH|HIST1H2AK|HIST1H2BE	364641	365332|365314|365334|365474|365315|365328|365398|365316|365490|365318|365331|365488|365397|365330|365323|365329		PF00808	0
161	68	20	Pfam		Core histone H2A/H2B/H3/H4	0.0079	H3F3B|HIST1H2BD|HIST1H2AE|HIST1H2BC|HIST2H2AC|HIST1H2AD|HIST1H2BF|HIST1H2BK|HIST1H2AG|HIST2H2BE|HIST1H3H|HIST1H3D|HIST1H2AC|HIST1H2BG|HIST2H2BF|HIST1H2BO|HIST1H2BH|HIST1H3E|HIST1H2AK|HIST1H2BE	364641	365857|365332|365314|365334|365474|365315|365328|365398|365316|365490|366083|366086|365318|365331|365488|365397|365330|366087|365323|365329		PF00125	0
162	188	37	Pfam		Zinc finger, C3HC4 type (RING finger)	0.0079	RNF11|RNF39|TRAF2|TRIM47|TRAF4|RNF167|TRIM65|RNF165|TRIM7|TRIM11|AMFR|RNF126|DTX3L|TRIM9|TRIM56|RNF187|RNF185|RNF10|RNF40|TRIM46|TRIM2|TRIM38|PCGF3|TRIM58|LONRF3|RING1|RNF5|TRIM39|TRIM27|TRIM22|RNF215|TRIM40|TRIM10|TRIM3|RNF111|RNF43|RNF115	364641	365978|366028|366006|364798|366014|365894|364777|365896|365876|364855|365211|365844|365998|365874|364790|365976|365974|365977|365942|364797|365877|364817|365099|364786|365347|364697|365006|364812|364837|364840|364677|364806|364854|365880|365837|365940|365831		PF00097	0
163	177	32	GO Process		negative regulation of cell activation	0.0082	RHBDD3|ALOX12|LGALS3|MARCH7|SLA2|TYRO3|TNFSF4|CCR2|TNFRSF21|NOS3|CD84|LILRB1|PDE5A|NRARP|CD300A|TNFAIP8L2|SDC4|LST1|ANXA1|CD274|CD9|LILRB2|LGALS9|GPER1|PDCD1LG2|LRRC32|MAD1L1|CYLD|CBFB|HFE|LDLR|CD300LF	364641	365350|365339|364831|365963|364653|365846|365863|365703|364789|365409|365746|366155|366243|365572|366179|366112|364859|366047|365886|364752|365026|366157|364836|365799|365274|365472|365951|365861|365139|365308|365096|365144		GO.0050866	0
164	21	10	SMART Domains		Histone H2B	0.0082	HIST1H2BD|HIST1H2BC|HIST1H2BF|HIST1H2BK|HIST2H2BE|HIST1H2BG|HIST2H2BF|HIST1H2BO|HIST1H2BH|HIST1H2BE	364641	365332|365334|365328|365398|365490|365331|365488|365397|365330|365329		SM00427	0
165	42	14	SMART Domains		Intercrine alpha family (small cytokine C-X-C) (chemokine CXC).	0.0082	CCL17|CCL2|CXCL6|CXCL5|CXCL1|CCL5|CCL3|CCL16|CCL14|CCL18|CCL3L3|CCL23|CCL4|CCL15	364641	365908|365605|366210|366221|366217|365601|365604|365910|365901|365907|365774|365913|365603|365911		SM00199	0
166	308	49	SMART Domains		Ring finger	0.0082	RNF11|RNF39|TRAF2|TRIM47|TRAF4|RNF167|DEF8|TRIM65|RNF157|RNF165|TRIM7|TRIM11|AMFR|RNF126|DTX3L|TRIM9|TRIM56|RNF187|RNF31|RNF185|RNF10|LRSAM1|RNF40|RNF123|TRIM46|ZNRF1|TRIM2|TRIM38|PCGF3|TRIM58|NEURL1|LONRF3|RING1|RNF5|TRIM39|TRIM27|TRIM22|RNF215|RNF208|RNF14|TRIM40|RNF212|TRIM10|TRIM3|DPF2|RNF111|RNF43|RNF115|UNK	364641	365978|366028|366006|364798|366014|365894|365101|364777|365873|365896|365876|364855|365211|365844|365998|365874|364790|365976|366017|365974|365977|365468|365942|365842|364797|364795|365877|364817|365099|364786|365051|365347|364697|365006|364812|364837|364840|364677|366238|365980|364806|364673|364854|365880|366054|365837|365940|365831|365502		SM00184	0
167	1299	148	GO Process		regulation of response to stress	0.0084	MAP4K5|TNFRSF1A|EIF2AK1|RHBDD3|SETD6|CDC37|SERPINE1|C8G|C1QBP|LTBR|MAPK14|HBEGF|LTF|EIF2AK2|MAD2L2|KLRK1|C4BPB|UNC5CL|C3|NR1D1|PYCARD|TRAF2|SIRT2|LILRA2|ALOX12|SNX4|KRT1|PVRL2|SERPINF1|DAB2IP|DNAJA3|TRAF4|NLRC5|MAPK3|C9|SELP|TYRO3|HERC5|KLKB1|AMBP|CD27|SERPING1|ADRA2A|TNFSF4|CD109|LILRA4|CCR2|LRRC14|C5orf45|MAP4K2|DTX3L|NOS3|C2|NOD2|CD14|ADORA2B|SLAMF1|NLRP6|CD46|PAK2|GRINA|GBA|CD209|LILRB1|RECQL…	364641	366147|364783|364684|365350|365070|364851|365827|364891|365265|366266|365821|365898|365395|364685|365741|365458|365421|366177|365457|365061|365928|366006|365489|366137|365339|365660|365231|365625|365840|364721|365216|366014|365198|365406|365460|365352|365846|364830|365113|365152|365676|365847|366008|365863|366067|366138|365703|365495|365694|366114|365998|365409|365456|365199|365670|364785|365671|…		GO.0080134	0
168	90	20	GO Component		specific granule membrane	0.0085	SLC2A3|P2RX1|CD93|ADAM10|CD33|LAMTOR1|OLR1|MCEMP1|SLC44A2|TMEM63A|RAP1A|AGPAT2|SLC2A5|LAIR1|RAB37|ORMDL3|ANO6|GPR84|ADAM8|DGAT1	364641	366218|365217|365757|364928|365702|365920|364692|366092|365259|364856|364757|365005|366219|365299|365130|364907|365708|365552|365947|364746		GO.0035579	0
169	1144	133	GO Process		locomotion	0.0085	SEMA3F|SLC7A9|MADCAM1|CCL17|OGDH|CCL2|CXCL6|MAPK14|HBEGF|SEMA3G|SELL|AAMP|SMO|TRPM4|LGALS3|DAB2IP|SLC7A5|SLA2|MAPK3|ACVR1|SELP|TYRO3|PVRL1|ADD2|SEMA3C|SLIT1|GAS8|CDH2|RNF165|TNFRSF10B|LRP12|NOTCH1|CCR2|CXCL16|TNFSF12|DRAXIN|CXCR1|CXCL5|CCR1|MAP1B|DEFA4|NOS3|DCHS1|C16orf45|RNASE2|SIRPG|SDC2|P2RY12|CD248|GP6|OLR1|ADAM17|CYP7B1|CD84|PAK2|FUT7|CXCR2|ENSP00000320295|NOG|LRRC16A|PTP4A3|PARVA|TRIM46|RLT…	364641	366023|364706|366228|365908|365864|365605|366210|365821|365898|366021|365357|365607|364748|365245|364831|364721|364702|364653|365406|365640|365352|365846|365626|365008|366020|365014|365087|365931|365896|365566|365360|365953|365703|365525|364868|365570|366143|366221|365672|365044|365564|365409|365466|365985|365440|366167|364861|365508|364816|365062|364692|364934|365276|365746|365733|365779|366145|…		GO.0040011	0
170	448	63	UniProt Keywords		Immunoglobulin domain	0.0086	SEMA3F|CD4|MADCAM1|CADM4|SEMA3G|CD160|LILRB3|LILRA1|LILRA2|PVRL2|CD33|A1BG|LY9|TYRO3|PVRL1|SEMA3C|SLAMF8|LILRA4|LAIR2|SIRPG|SLAMF1|GP6|CD84|LRFN4|LILRB1|AMIGO3|NEXN|SIGLEC1|NFASC|PTPRS|SIRPB2|PTPRF|CD300A|CD244|SLAMF6|SEMA4A|CD58|AGER|CD300LD|LY6G6F|CD274|SIRPB1|SIRPD|LILRB4|LAIR1|LILRB2|CD300E|CD300LB|CD79B|LILRA6|PDCD1LG2|SIRPA|PVR|TREML1|SIGIRR|LILRA5|LILRB5|PTK7|NTRK1|LRRC24|CD300LF|LRFN3|OSC…	364641	366023|365022|366228|365464|366021|365961|366158|366135|366137|365625|365702|365850|365454|365846|365626|366020|365666|366138|365297|366167|365671|365062|365746|365160|366155|365286|364906|364730|366043|365683|365794|365693|366179|364821|365668|366034|365732|366191|365142|366150|364752|365796|366166|366159|365299|366157|366185|365141|365242|366133|365274|366174|365310|364687|364661|366140|366160|…		KW-0393	0
171	186	33	GO Process		positive regulation of immune effector process	0.0086	UNC13D|MAPK14|MAD2L2|KLRK1|C3|TRAF2|SNX4|PVRL2|MAPK3|TNFSF4|CCR2|NOD2|ADORA2B|CD84|CD46|LILRB1|NLRP3|TNFSF13|GATA2|CD300A|SH2D1B|CD244|SLAMF6|RAP1A|NPPA|ANXA1|LGALS9|HLA-A|TNF|HLA-B|PVR|LTA|ENSP00000480609	364641	365841|365821|365741|365458|365457|366006|365660|365625|365406|365863|365703|365199|364785|365746|365716|366155|365346|364869|364671|366179|365249|364821|365668|364757|365752|365886|364836|365235|365117|365232|365310|365390|365815		GO.0002699	0
172	162	30	GO Process		regulation of response to cytokine stimulus	0.0087	TNFRSF1A|AES|CDC37|PYCARD|TRAF2|DNAJA3|NLRC5|ADAM17|RNF31|SOCS3|PTPN11|TRADD|PARP9|ECM1|AGPAT2|CARD16|DDX58|AGPAT1|SHARPIN|CASP4|CYLD|TNF|SIGIRR|CACTIN|CBFB|PARP14|ANGPT1|CASP1|CD300LF|CCL5	364641	364783|365893|364851|365928|366006|365216|365198|364934|366017|365554|366039|365981|365277|364886|365005|364941|365801|365004|364952|365365|365861|365117|364661|365086|365139|366093|365209|365367|365144|365601		GO.0060759	0
173	1638	180	GO Process		positive regulation of signaling	0.0087	CD4|MAP4K5|TNFRSF1A|DRD4|CCL17|RETN|CAV2|LFNG|P2RX5|C1QBP|CCL2|LTBR|MAPK14|HBEGF|LTF|EIF2AK2|GSTM2|RAMP3|UNC5CL|C3|SH2D3A|PYCARD|TRAF2|SMO|SNX4|PVRL2|ACTN4|TRPM4|GDF11|DAB2IP|PDCL|CUX2|TRAF4|NLRC5|SLC9A3R1|TIMP2|SLA2|MAPK3|ACVR1|SELP|EGF|CD27|NKD1|GAS8|CDH2|RNF165|DGKQ|TNFRSF10B|NOTCH1|LAMTOR1|DUSP6|ADRA2A|HHEX|NRGN|CA2|AKR1B1|CALM3|TNFSF12|MAP4K2|CCR1|NOD2|LRG1|GPR27|HINT1|CD14|ADORA2B|SLAMF1|P2…	364641	365022|366147|364783|365146|365908|365002|364957|365872|365213|365265|365605|366266|365821|365898|365395|364685|364682|365720|366177|365457|365581|365928|366006|364748|365660|365625|364848|365245|366152|364721|365164|366142|366014|365198|364756|364711|364653|365406|365640|365352|365819|365676|365293|365087|365931|365896|365945|365566|365953|365920|364700|366008|364775|364774|364979|365686|365679|…		GO.0023056	0
174	812	100	GO Process		cell migration	0.0091	SEMA3F|SLC7A9|MADCAM1|CCL17|OGDH|CCL2|CXCL6|HBEGF|SELL|AAMP|SMO|TRPM4|LGALS3|DAB2IP|SLC7A5|SLA2|ACVR1|SELP|TYRO3|ADD2|SEMA3C|SLIT1|CDH2|TNFRSF10B|LRP12|NOTCH1|CCR2|CXCL16|TNFSF12|CXCR1|CXCL5|CCR1|MAP1B|DEFA4|NOS3|DCHS1|C16orf45|SIRPG|SDC2|P2RY12|CD248|GP6|OLR1|ADAM17|CYP7B1|CD84|PAK2|FUT7|CXCR2|LRRC16A|PTP4A3|PARVA|TRIM46|RLTPR|ANG|LCK|GRAP2|PTPN11|PTK2|GATA2|TOR1A|SH3BP1|PTPRF|PARP9|CDC42BPB|CD2…	364641	366023|364706|366228|365908|365864|365605|366210|365898|365357|365607|364748|365245|364831|364721|364702|364653|365640|365352|365846|365008|366020|365014|365931|365566|365360|365953|365703|365525|364868|366143|366221|365672|365044|365564|365409|365466|365985|366167|364861|365508|364816|365062|364692|364934|365276|365746|365733|365779|366145|364792|366011|365251|364797|365866|365437|365190|365934|…		GO.0016477	0
175	63	17	GO Function		chemokine receptor binding	0.0092	CCL17|CCL2|CXCL6|CCR2|CXCL16|CXCL5|CCRL2|CXCL1|CCL5|CCL3|CCL16|CCL14|CCL18|CCL3L3|CCL23|CCL4|CCL15	364641	365908|365605|366210|365703|365525|366221|365753|366217|365601|365604|365910|365901|365907|365774|365913|365603|365911		GO.0042379	0
176	106	22	GO Component		extrinsic component of cytoplasmic side of plasma membrane	0.0094	GNA11|CAV2|GNG11|GNAO1|SLA2|GNA12|CYTH3|GNG8|RLTPR|LCK|GRAP2|PTK2|CYTH1|GNAI3|GNG5|GNG10|TNK2|GRB2|CYLD|TYK2|ALOX15|GNAZ	364641	365401|364957|366094|364961|364653|365402|365009|365015|365866|365190|365934|364876|365017|364905|365011|366078|365962|364883|365861|365273|365336|364942		GO.0031234	0
177	4958	474	GO Component		cytosol	0.0094	OTUD5|CAMKK1|PYGM|DIMT1|GOLGA3|UNC13D|MAPK12|LGALS1|PYGL|EIF5|ACOT8|USP11|NUTF2|PARD6A|NME3|SETD6|DECR2|GDAP1|ECH1|CDC37|EDF1|P2RX5|C1QBP|LAP3|PUS3|OAS3|GAPDH|GNB3|TPI1|MAPK14|SKP1|UMPS|TNNC1|NKTR|EIF2AK2|ODC1|MAD2L2|TP53I3|DEPDC7|GSTM2|DLGAP5|PYCARD|TRAF2|TUBA4A|AAMP|PTPN12|SGSM3|SIRT2|ALDH1A2|NEDD8|AANAT|TUBG2|TUBG1|ALOX12|KRT1|ACTN4|TRPM4|EIF3G|C19orf66|TRIM47|NIP7|CCNA1|DPH6|AMPD2|GSTM5|GSTM3…	364641	364920|365728|365071|365758|366051|365841|365823|364834|365073|365465|365839|366248|365082|365597|366117|365070|364865|366263|364845|364851|365187|365213|365265|365652|365319|365385|364788|364964|365081|365821|366058|366131|365889|365507|364685|364710|365741|366207|364900|364682|364695|365928|366006|365535|365607|366040|364916|365489|365384|365725|364951|366121|366122|365339|365231|364848|365245|…		GO.0005829	0
178	655	84	GO Process		cytokine-mediated signaling pathway	0.0094	CD4|TNFRSF1A|CCL17|CCL2|CXCL6|LTBR|OAS3|SKP1|CANX|PYCARD|TRAF2|LMNB1|MAPK3|CD27|TNFRSF10B|TNFSF4|TNFRSF13C|CCR2|TNFSF12|CXCR1|PTPRN|CXCL5|CCR1|TNFRSF21|TNFRSF11B|NOD2|ADAM17|PAK2|CXCR2|GP1BA|SOCS3|PTPN11|TRADD|OAS2|TNFSF13|TNFRSF14|TNFRSF10C|TRIM38|CCRL2|RHOU|ACKR1|HIST1H3H|GSTO1|GBP2|GBP1|LCN2|TXLNA|HLA-C|ANXA1|HIST1H3D|TNFRSF25|TRIM22|TMSB4X|GRB2|CXCL1|HLA-A|CDIP1|OAS1|UBA52|CXCR6|TNF|HLA-B|SER…	364641	365022|364783|365908|365605|366210|366266|365385|366058|364903|365928|366006|364972|365406|365676|365566|365863|365688|365703|364868|366143|365684|366221|365672|364789|365551|365199|364934|365733|366145|365272|365554|366039|365981|365383|364869|364759|365565|364817|365753|366129|365353|366083|364698|365403|365404|364769|365537|365233|365886|366086|364787|364840|365879|364883|366217|365235|365448|…		GO.0019221	0
179	147	28	GO Process		regulation of adaptive immune response	0.0094	CD4|SLC11A1|MAD2L2|C4BPB|C3|PYCARD|TRAF2|PVRL2|TRPM4|TNFSF4|TNFRSF13C|CCR2|LILRB1|NLRP3|TNFSF13|C4BPA|AGER|ANXA1|TRIM27|CD274|ADCY7|HLA-A|TNF|HLA-B|PVR|LTA|HFE|ALOX15	364641	365022|366062|365741|365421|365457|365928|366006|365625|365245|365863|365688|365703|366155|365346|364869|365420|366191|365886|364837|364752|365091|365235|365117|365232|365310|365390|365308|365336		GO.0002819	0
180	8067	742	UniProt Keywords		Phosphoprotein	0.0096	CD4|MAP4K5|SLC7A9|RFC2|SLC2A3|OTUD5|CAMKK1|PYGM|GPATCH1|EIF2AK1|GOLGA3|ABCC6|CCDC80|UNC13D|CBX5|MAPK12|SLC25A1|LGALS1|PVALB|ACO2|HDAC10|PYGL|EIF5|PCK2|TUBB1|USP11|PARD6A|DECR2|ECH1|AES|CDC37|RAB3D|RASIP1|CADM4|OGDH|CAV2|EDF1|P2RX1|SLC25A11|C1QBP|LAP3|PUS3|CD69|LTBR|OAS3|GAPDH|ACRBP|TPI1|MAPK14|HARS2|PCDH12|SKP1|TUSC2|UMPS|TNNC1|NKTR|EIF2AK2|MAPRE3|TMSB10|ODC1|SOGA1|LGALSL|GSTM2|EEPD1|RNF11|SLC22A…	364641	365022|366147|364706|365184|366218|364920|365728|365071|365031|364684|366051|366237|364849|365841|365349|365823|365569|364834|365543|364770|365226|365073|365465|364866|365935|366248|365597|364865|364845|365893|364851|365114|366139|365464|365864|364957|365187|365217|365587|365265|365652|365319|365744|366266|365385|364788|365751|365081|365821|364875|365657|366058|365927|366131|365889|365507|364685|…		KW-0597	0
181	582	75	GO Component		lysosome	0.0097	GRN|UNC13D|CTSG|CTSZ|RETN|RAB3D|SLC11A1|CTSD|RAMP3|C3|PYCARD|CD68|GIF|DYNC1LI2|DIRC2|CTSK|LAMTOR1|AKR1B1|FYCO1|DTX3L|DEFA4|TPP1|UBXN6|RILP|RNASE6|RNASE3|GUSB|RNASE2|SDC2|MARCH3|CTSF|CTSW|DAB2|GBA|CXCR2|TRIP10|LOH12CR1|ZNRF1|SMPD1|TUBB4B|ABCA2|ANXA6|GM2A|CYB5R3|C1orf85|GPR137B|TMEM63A|SNAPIN|CTSS|DPP7|SDC4|OMD|NEU1|NPPA|ANXA1|CUBN|RAB37|LAT|CDIP1|TMEM79|DSN1|GCA|ANXA11|ABCA13|LAT2|CAPN1|CD63|ADAM8…	364641	365088|365841|365696|365685|365002|365114|366062|365700|365720|365457|365928|365745|364987|365845|365699|365695|365920|365686|364976|365998|365564|365165|365266|364804|365436|365439|366229|365440|364861|365968|365698|365687|365159|364904|366145|366162|364672|364795|364691|365102|365462|365881|365992|365459|364986|365860|364856|365058|365692|366194|364859|364846|364863|365752|365886|365838|365130|…		GO.0005764	0
182	2505	257	GO Component		extracellular region	0.0097	SEMA3F|GRN|CA11|TNFRSF1A|CCDC80|UNC13D|PYGL|CTSZ|OLFM4|CCL17|USB1|RETN|LFNG|SERPINE1|C8G|C1QBP|CCL2|CXCL6|ACRBP|MAPK14|HBEGF|SEMA3G|LTF|CTSD|SOGA1|SERPINB10|GSTM2|C4BPB|C3|PYCARD|TUBA4A|AAMP|LILRA2|KRT1|ACTN4|LGALS3|SERPINF1|H3F3B|CCDC134|GSTM5|GSTM3|GIF|GDF11|CDH1|TIMP2|LGALS3BP|A1BG|EHD2|C9|SELP|LCAT|PVRL1|NID1|GZMM|KLKB1|AMBP|EGF|SEMA3C|SLIT1|CD27|CBLN3|GFOD2|NTN5|CTSK|PCYOX1L|NOTCH1|SERPING1|…	364641	366023|365088|366153|364783|364849|365841|365073|365685|365534|365908|364959|365002|365872|365827|364891|365265|365605|366210|365751|365821|365898|366021|365395|365700|366049|365496|364682|365421|365457|365928|365535|365607|366137|365231|364848|364831|365840|365857|365785|364688|364679|364987|366152|365933|364711|365793|365850|365065|365460|365352|366250|365626|366190|364811|365113|365152|365819|…		GO.0005576	0
183	100	24	NetworkNeighborAL		nucleosome	0.0099	H3F3B|HIST1H2BD|HIST1H2AE|HIST1H2BC|HIST2H2AC|HIST1H1C|HIST1H2AD|H1F0|HIST1H2BF|HIST1H2BK|HIST1H2AG|HIST2H2BE|HIST1H3H|HIST1H4H|HIST1H3D|HIST1H2AC|HIST1H2BG|HIST2H2BF|HIST1H2BO|HIST1H2BH|HIST1H4I|HIST1H3E|HIST1H2AK|HIST1H2BE	364641	365857|365332|365314|365334|365474|366231|365315|365790|365328|365398|365316|365490|366083|366103|366086|365318|365331|365488|365397|365330|366104|366087|365323|365329		CL.11119	0
184	47	14	GO Process		positive regulation of phagocytosis	0.0099	CCL2|SLC11A1|C3|PYCARD|PTX3|C2|TUB|GATA2|RAP1A|C4A|TNF|ANO6|C4B|CD300LF	364641	365605|366062|365457|365928|365027|365456|365207|364671|364757|364832|365117|365708|364829|365144		GO.0050766	0
185	180	32	GO Process		negative regulation of defense response	0.0099	TNFRSF1A|C1QBP|SIRT2|SERPINF1|DNAJA3|NLRC5|TYRO3|SERPING1|NLRP6|GBA|LILRB1|SOCS3|NLRP3|CDH5|TRIM38|ADORA1|TNFAIP8L2|TSPAN6|AGER|NLRP12|ADCY7|LGALS9|HLA-A|GPER1|SHARPIN|HLA-B|GPX1|CACTIN|PARP14|GPR17|LDLR|ACP5	364641	364783|365265|365489|365840|365216|365198|365846|365847|365344|364904|366155|365554|365346|365929|364817|364739|366112|365665|366191|365742|365091|364836|365235|365799|364952|365232|365997|365086|366093|365463|365096|364776		GO.0031348	0
186	223	36	GO Component		external side of plasma membrane	0.0102	CD4|P2RX1|CD69|SELL|KLRK1|CD33|SELP|CD27|TNFRSF13C|CCR2|CCR1|ANPEP|CD14|P2RY12|CD209|LILRB1|GP1BA|SERPINA5|CD5|CDH5|SCUBE1|CD244|LY6G6C|ANXA1|CUBN|CD274|KLRD1|CD9|LY6G5C|CD79B|TNF|HFE|DAG1|LDLR|TNFRSF9|ENSP00000480609	364641	365022|365217|365744|365357|365458|365702|365352|365676|365688|365703|365672|364835|365670|365508|364880|366155|365272|365871|365025|365929|365343|364821|366146|365886|365838|364752|366208|365026|366164|365242|365117|365308|365230|365096|364764|365815		GO.0009897	0
187	2219	233	GO Process		cellular response to organic substance	0.0107	CD4|GNA11|TNFRSF1A|LGALS1|CTSG|CCL17|PARD6A|GDAP1|CAV2|SERPINE1|CCL2|CXCL6|DGAT2|LTBR|OAS3|GAPDH|MAPK14|SKP1|EIF2AK2|SOGA1|KLRK1|GSTM2|RAMP3|NR1D1|CANX|PYCARD|TRAF2|PTPN12|SMO|SIRT2|ALDH1A2|CD68|AANAT|TRPM4|SMARCC1|SERPINF1|DYNC1LI2|DAB2IP|LMNB1|SLC6A4|CUX2|CDH1|MAPK3|DGCR8|DCPS|ACVR1|LTK|CD27|TNFRSF10B|NOTCH1|LAMTOR1|CDC42EP2|ADRA2A|TNFSF4|CA2|AKR1B1|AMFR|TNFRSF13C|CCR2|RNF126|TNFSF12|FSTL1|CXCR…	364641	365022|365401|364783|364834|365696|365908|365597|366263|364957|365827|365605|366210|364745|366266|365385|364788|365821|366058|364685|366049|365458|364682|365720|365061|364903|365928|366006|366040|364748|365489|365384|365745|364951|365245|364843|365840|365845|364721|364972|365870|366142|365933|365406|365574|366148|365640|365396|365676|365566|365953|365920|365492|366008|365863|364979|365686|365211|…		GO.0071310	0
188	157	29	GO Process		negative regulation of leukocyte activation	0.0109	RHBDD3|LGALS3|MARCH7|SLA2|TYRO3|TNFSF4|CCR2|TNFRSF21|CD84|LILRB1|PDE5A|NRARP|CD300A|TNFAIP8L2|SDC4|LST1|ANXA1|CD274|LILRB2|LGALS9|GPER1|PDCD1LG2|LRRC32|MAD1L1|CYLD|CBFB|HFE|LDLR|CD300LF	364641	365350|364831|365963|364653|365846|365863|365703|364789|365746|366155|366243|365572|366179|366112|364859|366047|365886|364752|366157|364836|365799|365274|365472|365951|365861|365139|365308|365096|365144		GO.0002695	0
189	2696	278	GO Function		anion binding	0.011	MAP4K5|RFC2|GNA11|CAMKK1|PYGM|EIF2AK1|SLC22A4|ABCC6|CCDC80|MAPK12|CTSG|PYGL|EIF5|PCK2|TUBB1|NME3|NME4|RAB3D|OGDH|P2RX5|P2RX1|C1QBP|CXCL6|OAS3|MAPK14|HARS2|HBEGF|LTF|EIF2AK2|TTL|SELL|TP53I3|GSTM2|SLC22A5|TUBA4A|AAMP|SIRT2|TUBG2|TUBG1|SNX4|TRPM4|DNHD1|DPH6|GSTM3|DYNC1LI2|DDX56|TOR1B|DAB2IP|CCBL2|GUCY2C|AARS|RAB27B|DNAJA3|GNAO1|NLRC5|RAB2A|MARK4|MAPK3|LIG1|EHD2|ACVR1|SELP|TYRO3|LTK|TUBB4A|NOA1|GUCY1…	364641	366147|365184|365401|365728|365071|364684|365239|366237|364849|365823|365696|365073|365465|364866|365935|366117|366119|365114|365864|365213|365217|365265|366210|365385|365821|364875|365898|365395|364685|365200|365357|366207|364682|365240|365535|365607|365489|366121|366122|365660|365245|365628|366082|364679|365845|365802|365964|364721|366168|365284|365681|364873|365216|364961|365198|365123|366198|…		GO.0043168	0
190	323	47	GO Component		secretory granule lumen	0.0114	GRN|UNC13D|CTSG|PYGL|CTSZ|OLFM4|RETN|SERPINE1|MAPK14|LTF|CTSD|C3|PYCARD|ACTN4|TIMP2|LGALS3BP|A1BG|EGF|PCYOX1L|SERPING1|PTX3|CAMP|DEFA4|GHDC|RNASE3|LRG1|GUSB|RNASE2|CTSW|TUBB4B|SLPI|GM2A|TOR4A|CYB5R3|ECM1|DPP7|LCN2|MAGED2|NEU1|TMSB4X|CXCL1|DSN1|GCA|AOC1|GSDMD|DNAJC3|OSCAR	364641	365088|365841|365696|365073|365685|365534|365002|365827|365821|365395|365700|365457|365928|364848|364711|365793|365850|365819|365110|365847|365027|364893|365564|365924|365439|365518|366229|365440|365687|365102|364850|365992|366132|365459|364886|366194|364769|365256|364863|365879|366217|365661|364911|365912|365853|365189|365760		GO.0034774	0
191	73	17	GO Component		tertiary granule membrane	0.0115	SLC2A3|SLC11A1|CD93|ADAM10|CYSTM1|CD33|OLR1|MCEMP1|CD300A|TMEM63A|LAIR1|LILRB2|DYNLL1|SIRPA|ANO6|GPR84|ADAM8	364641	366218|366062|365757|364928|365678|365702|364692|366092|366179|364856|365299|366157|365486|366174|365708|365552|365947		GO.0070821	0
192	3559	353	GO Process		regulation of biological quality	0.0121	SEMA3F|CD4|RFC2|GNA11|DRD4|EIF2AK1|SLC22A4|CBX5|LGALS1|PVALB|CTSG|PYGL|CTSZ|LIN7B|RETN|CDC37|RAB3D|SERPINE1|OBFC1|P2RX5|P2RX1|C1QBP|CCL2|DGAT2|GAPDH|GNB3|MAPK14|SKP1|SEMA3G|LTF|TUSC2|UMPS|TNNC1|SLC11A1|TTL|KLRK1|GSTM2|RAMP3|C4BPB|SLC22A5|C3|NR1D1|PYCARD|CDC42EP1|SMO|ALDH1A2|NEDD8|AANAT|SLX1A|ALOX12|SNX4|KRT1|TRPM4|SERPINF1|H3F3B|AMPD2|RDH5|DAB2IP|SLC6A4|CUX2|AARS|DNAJA3|SLC4A1|SLC9A3R1|MAPK3|EHD2…	364641	366023|365022|365184|365401|365146|364684|365239|365349|364834|365543|365696|365073|365685|364755|365002|364851|365114|365827|365036|365213|365217|365265|365605|364745|364788|364964|365821|366058|366021|365395|365927|366131|365889|366062|365200|365458|364682|365720|365421|365240|365457|365061|365928|365493|364748|365384|365725|364951|366186|365339|365660|365231|365245|365840|365857|366118|366128|…		GO.0065008	0
193	7	6	GO Process		positive regulation of apoptotic cell clearance	0.0125	CCL2|C3|C2|C4A|C4B|CD300LF	364641	365605|365457|365456|364832|364829|365144		GO.2000427	0
194	892	107	GO Process		positive regulation of transport	0.0125	CD4|DRD4|UNC13D|NUTF2|RETN|RAB3D|SERPINE1|P2RX5|P2RX1|CCL2|GAPDH|MAPK14|SLC11A1|GSTM2|RAMP3|C3|PYCARD|SMO|SNX4|ACTN4|TRPM4|CALY|LGALS3|SLC6A4|CDH1|RAB27B|MAPK3|EHD2|EGF|CDH2|GOLPH3L|ADRA2A|TNFSF4|CA2|CALM3|PTX3|CCR1|CAMP|C2|NOD2|GPR27|CD14|ADORA2B|TUB|P2RY12|DAB2|OXTR|EHD3|SLC35D3|TRIM46|ANG|NLRP3|PTPN11|GATA2|TOR1A|NOS1AP|RAB29|ADORA1|DNM3|CD244|CASQ1|SNAPIN|CTSS|CD58|RAP1A|GSTO1|SDC4|DNM1|TOR2A…	364641	365022|365146|365841|365082|365002|365114|365827|365213|365217|365605|364788|365821|366062|364682|365720|365457|365928|364748|365660|364848|365245|364878|364831|365870|365933|364873|365406|365065|365819|365931|364847|366008|365863|364979|365679|365027|365672|364893|365456|365199|365467|365670|364785|365207|365508|365159|366046|365067|365241|364797|365437|365346|366039|364671|365958|365193|365891|…		GO.0051050	0
195	13	7	GO Component		inflammasome complex	0.0129	PYCARD|NLRP6|NLRP3|CASP5|CASP4|CASP1|GSDMD	364641	365928|365344|365346|365364|365365|365367|365853		GO.0061702	0
196	3236	324	UniProt Keywords		Signal	0.0129	SEMA3F|CD4|GRN|CA11|TNFRSF1A|CCDC80|MADCAM1|CTSG|DHRS7|CTSZ|OLFM4|CCL17|RETN|CADM4|SERPINE1|C8G|CCL2|CXCL6|LTBR|ACRBP|HBEGF|PCDH12|SEMA3G|LTF|CD160|SELL|CTSD|RAMP3|C4BPB|LILRB3|C3|CD93|CANX|SMO|CD68|LILRA1|LILRA2|PVRL2|ANGPTL6|LRP3|SERPINF1|CCDC134|GIF|GDF11|CD302|TOR1B|ADAM10|GUCY2C|CDH1|SGCA|CD33|RNF167|TYROBP|TIMP2|LGALS3BP|A1BG|DGCR2|LY9|C9|LY75|ACVR1|SELP|TYRO3|LTK|LCAT|PVRL1|GPR108|NID1|GZM…	364641	366023|365022|365088|366153|364783|364849|366228|365696|365107|365685|365534|365908|365002|365464|365827|364891|365605|366210|366266|365751|365898|365657|366021|365395|365961|365357|365700|365720|365421|366158|365457|365757|364903|364748|365745|366135|366137|365625|365084|365593|365840|365785|364987|366152|365283|365964|364928|365284|365933|365991|365702|365894|364935|364711|365793|365850|365579|…		KW-0732	0
197	151	28	GO Process		regulation of T cell proliferation	0.0129	CD4|PYCARD|LGALS3|MARCH7|DNAJA3|TNFSF4|TNFRSF13C|CCR2|TNFRSF21|CD46|CD209|LILRB1|CD6|PDE5A|CCDC88B|CD55|SDC4|AGER|AIF1|ANXA1|CD274|LILRB2|LGALS9|HLA-A|PDCD1LG2|LRRC32|MAD1L1|CCL5	364641	365022|365928|364831|365963|365216|365863|365688|365703|364789|365716|364880|366155|365024|366243|366097|365734|364859|366191|365292|365886|364752|366157|364836|365235|365274|365472|365951|365601		GO.0042129	0
198	151	28	GO Process		regulation of cytokine-mediated signaling pathway	0.0129	TNFRSF1A|CDC37|PYCARD|TRAF2|DNAJA3|NLRC5|ADAM17|RNF31|SOCS3|PTPN11|TRADD|PARP9|ECM1|AGPAT2|CARD16|AGPAT1|SHARPIN|CASP4|CYLD|TNF|SIGIRR|CACTIN|CBFB|PARP14|ANGPT1|CASP1|CD300LF|CCL5	364641	364783|364851|365928|366006|365216|365198|364934|366017|365554|366039|365981|365277|364886|365005|364941|365004|364952|365365|365861|365117|364661|365086|365139|366093|365209|365367|365144|365601		GO.0001959	0
199	125	26	Pfam		Ring finger domain	0.013	RNF11|TRIM47|RNF167|TRIM65|RNF165|TRIM11|AMFR|RNF126|DTX3L|RNF185|RNF10|ZNRF1|TRIM2|PCGF3|TRIM58|LONRF3|RING1|RNF5|TRIM39|TRIM22|RNF215|TRIM40|TRIM10|RNF111|RNF43|RNF115	364641	365978|364798|365894|364777|365896|364855|365211|365844|365998|365974|365977|364795|365877|365099|364786|365347|364697|365006|364812|364840|364677|364806|364854|365837|365940|365831		PF13639	0
200	31	11	GO Process		positive regulation of lymphocyte migration	0.0133	MADCAM1|PYCARD|ADAM10|CCR2|ADAM17|AIF1|ADAM8|TNFSF14|CCL5|CCL3|CCL4	364641	366228|365928|364928|365703|364934|365292|365947|364867|365601|365604|365603		GO.2000403	0
201	724	90	GO Process		interspecies interaction between organisms	0.0133	CD4|TNFRSF1A|CBX5|CTSG|ACOT8|CCL17|PARD6A|CAV2|C1QBP|CCL2|LTBR|GAPDH|LTF|TUSC2|EIF2AK2|SLC22A5|CD93|PVRL2|EIF3G|LGALS3|CDH1|MAPK3|C9|TYRO3|PVRL1|AMBP|CALM3|CCR2|PTX3|CAMP|GUCY1A3|DEFA4|ANPEP|SLAMF1|AP1G2|CD46|PAK2|CD209|PACS1|TNIP1|SF3B2|LRSAM1|ZYX|LCK|SLPI|TNFRSF14|UBE2I|HIST1H2BK|CD55|RAB29|NUCKS1|USF1|SNAPIN|EIF3A|SEMG1|TOR2A|HDAC1|RBL1|DAXX|ABI1|HLA-C|DDX58|TRIM22|DYNLL1|GRB2|PC|CXCL1|GTF2A2|…	364641	365022|364783|365349|365696|365839|365908|365597|364957|365265|365605|366266|364788|365395|365927|364685|365240|365757|365625|364815|364831|365933|365406|365460|365846|365626|365152|365679|365703|365027|364893|365320|365564|364835|365671|365174|365716|365733|364880|366127|365023|365902|365468|365919|365190|364850|364759|364954|365398|365734|365891|366170|365021|365058|364820|364917|365925|365196|…		GO.0044419	0
202	49	14	GO Process		complement activation	0.0133	C8G|C1QBP|C4BPB|C3|KRT1|C9|C1RL|SERPING1|C2|CD46|CD55|C4BPA|C4A|C4B	364641	364891|365265|365421|365457|365231|365460|365313|365847|365456|365716|365734|365420|364832|364829		GO.0006956	0
203	44	14	Pfam		Small cytokines (intecrine/chemokine), interleukin-8 like	0.0135	CCL17|CCL2|CXCL6|CXCL5|CXCL1|CCL5|CCL3|CCL16|CCL14|CCL18|CCL3L3|CCL23|CCL4|CCL15	364641	365908|365605|366210|366221|366217|365601|365604|365910|365901|365907|365774|365913|365603|365911		PF00048	0
204	145	27	UniProt Keywords		Thiol protease	0.0142	OTUD5|CTSZ|USP11|USP37|CTSK|CAPN13|CTSF|CTSW|CASP2|USP20|SENP3|CAPN12|USP21|CTSS|CASP5|CAPN11|USP25|CAPN14|CASP4|CYLD|USP19|SENP6|USP46|CAPN1|CASP1|USP36|OTUD7B	364641	364920|365685|366248|366213|365695|365412|365698|365687|365368|366259|366239|365416|366260|365692|365364|365414|366258|365413|365365|365861|366252|366224|366233|365755|365367|366211|364889		KW-0788	0
205	426	59	GO Process		regulation of response to biotic stimulus	0.0142	CDC37|C1QBP|LTF|KLRK1|NR1D1|PYCARD|SIRT2|LILRA2|PVRL2|DAB2IP|DNAJA3|NLRC5|MAPK3|TYRO3|HERC5|SERPING1|LILRA4|LRRC14|DTX3L|NOD2|CD14|NLRP6|PAK2|CD209|LILRB1|TNIP1|LRSAM1|SOCS3|PTPN11|TRIM38|PTPRS|CD300A|PARP9|CD55|SH2D1B|SLAMF6|CTSS|GBP5|CARD9|TSPAN6|CARD16|DDX58|CD274|LGALS9|HLA-A|UBA52|CYLD|MAPKAPK3|HLA-B|LRRC70|PVR|SIGIRR|CACTIN|PARP14|ADAM8|CD300LF|MAP2K6|CCL5|ENSP00000480609	364641	364851|365265|365395|365458|365061|365928|365489|366137|365625|364721|365216|365198|365406|365846|364830|365847|366138|365495|365998|365199|365670|365344|365733|364880|366155|365023|365468|365554|366039|364817|365683|366179|365277|365734|365249|365668|365692|365431|365914|365665|364941|365801|364752|364836|365235|365848|365861|365539|365232|365523|365310|364661|365086|366093|365947|365144|365147|…		GO.0002831	0
206	41	13	GO Function		CCR chemokine receptor binding	0.0143	CCL17|CCL2|CCR2|CCRL2|CCL5|CCL3|CCL16|CCL14|CCL18|CCL3L3|CCL23|CCL4|CCL15	364641	365908|365605|365703|365753|365601|365604|365910|365901|365907|365774|365913|365603|365911		GO.0048020	0
207	34	13	NetworkNeighborAL		immunoglobulin binding, and Immunoregulatory interactions between a Lymphoid and a non-Lymphoid cell	0.0145	LILRB3|LILRA1|LILRA2|TYROBP|LILRA4|CD14|CD300C|LILRB4|CD300E|CD300LB|LILRA6|TREML1|CD300LF	364641	366158|366135|366137|364935|366138|365670|366187|366159|366185|365141|366133|364687|365144		CL.4560	0
208	91	20	GO Process		positive regulation of leukocyte chemotaxis	0.0145	SERPINE1|C1QBP|CXCL6|MAPK14|ADAM10|MAPK3|CCR2|CXCL5|CCR1|ADAM17|CXCR2|GPSM3|AIF1|LGALS9|CXCL1|ANO6|TNFSF14|CCL5|CCL3|CCL4	364641	365827|365265|366210|365821|364928|365406|365703|366221|365672|364934|366145|365370|365292|364836|366217|365708|364867|365601|365604|365603		GO.0002690	0
209	16271	1394	GO Component		cell	0.0151	CD4|TSPAN9|MAP4K5|SLC7A9|GRN|RFC2|SLC2A3|GNA11|CA11|OTUD5|CAMKK1|TNFRSF1A|PYGM|GPATCH1|DRD4|TMEM38A|DIMT1|EIF2AK1|SLC22A4|PDCD7|GOLGA3|ABCC6|UNC13D|CBX5|MADCAM1|MAPK12|DDTL|SLC25A1|LGALS1|RHBDD3|PVALB|ACO2|HDAC10|CTSG|PYGL|EIF5|PCK2|CTSZ|TUBB1|ACOT8|USP11|OLFM4|NUTF2|PARD6A|USB1|NME3|SETD6|NME4|DECR2|GDAP1|ECH1|LIN7B|RETN|AES|FSD1|CDC37|RAB3D|RASIP1|CADM4|OGDH|CAV2|LFNG|SERPINE1|EDF1|C8G|OBFC1|P2…	364641	365022|365663|366147|364706|365088|365184|366218|365401|366153|364920|365728|364783|365071|365031|365146|365317|365758|364684|365239|364733|366051|366237|365841|365349|366228|365823|364912|365569|364834|365350|365543|364770|365226|365696|365073|365465|364866|365685|365935|365839|366248|365534|365082|365597|364959|366117|365070|366119|364865|366263|364845|364755|365002|365893|364801|364851|365114|…		GO.0005623	0
210	290	44	GO Process		coagulation	0.0152	GNA11|CBX5|P2RX5|P2RX1|C1QBP|C4BPB|H3F3B|MAPK3|EHD2|TYRO3|KLKB1|DGKG|DGKQ|GNA12|SERPING1|ADRA2A|GP9|P2RY12|GP6|SH2B1|EHD3|DGKA|GP1BA|LRRC16A|SERPINA5|LCK|PTPN11|GATA2|FZD6|SCUBE1|HIST1H3H|ADAMTS13|SEMG1|HDAC1|C6orf25|HIST1H3D|CD9|GP1BB|GP5|TREML1|ANO6|NFE2|EHD1|HIST1H3E	364641	365401|365349|365213|365217|365265|365421|365857|365406|365065|365846|365113|365923|365945|365402|365847|366008|365066|365508|365062|365610|365067|365926|365272|364792|365871|365190|366039|364671|365858|365343|366083|364674|364917|365196|364754|366086|365026|365269|365063|364687|365708|365057|365064|366087		GO.0050817	0
211	23	10	Pfam		TNFR/NGFR cysteine-rich region	0.0157	TNFRSF1A|LTBR|CD27|TNFRSF10B|TNFRSF21|TNFRSF11B|TNFRSF14|TNFRSF10C|TNFRSF25|TNFRSF9	364641	364783|366266|365676|365566|364789|365551|364759|365565|364787|364764		PF00020	0
212	92	20	GO Process		positive regulation of T cell proliferation	0.0161	CD4|PYCARD|DNAJA3|TNFSF4|TNFRSF13C|CCR2|CD46|CD209|CD6|CCDC88B|CD55|AGER|AIF1|ANXA1|CD274|LILRB2|LGALS9|HLA-A|PDCD1LG2|CCL5	364641	365022|365928|365216|365863|365688|365703|365716|364880|365024|366097|365734|366191|365292|365886|364752|366157|364836|365235|365274|365601		GO.0042102	0
213	38	12	GO Process		negative regulation of toll-like receptor signaling pathway	0.0163	NR1D1|LILRA2|DAB2IP|TYRO3|LILRA4|LRRC14|CD14|NLRP6|PTPRS|CD300A|CACTIN|CD300LF	364641	365061|366137|364721|365846|366138|365495|365670|365344|365683|366179|365086|365144		GO.0034122	0
214	1160	132	GO Process		negative regulation of signal transduction	0.0168	AES|CAV2|LFNG|SERPINE1|C1QBP|MAPK14|LTF|MAD2L2|GSTM2|RAMP3|NR1D1|PYCARD|TRAF2|PTPN12|LILRA2|LGALS3|DAB2IP|DNAJA3|NLRC5|SLC9A3R1|TIMP2|SLA2|ACVR1|TYRO3|AMBP|EGF|NKD1|CDH2|TNFRSF10B|NOTCH1|DUSP6|HHEX|CD109|CALM3|LILRA4|RNF126|LRRC14|LEMD2|DRAXIN|NOS3|DUSP16|RBPMS2|SDHAF2|CD14|SLAMF1|NLRP6|ADAM17|CYP7B1|DAB2|CD46|GRINA|GBA|UBASH3A|TNIP1|NOC2L|NOG|GP1BA|SOCS3|KREMEN1|NLRP3|DLK1|SMPD1|TRADD|PALM|GATA2…	364641	365893|364957|365872|365827|365265|365821|365395|365741|364682|365720|365061|365928|366006|366040|366137|364831|364721|365216|365198|364756|364711|364653|365640|365846|365152|365819|365293|365931|365566|365953|364700|364775|366067|365679|366138|365844|365495|365127|365570|365409|365986|365079|364704|365670|365671|365344|364934|365276|365159|365716|364919|364904|365428|365023|364652|366115|365272|…		GO.0009968	0
215	2460	254	GO Function		small molecule binding	0.017	MAP4K5|RFC2|SLC2A3|GNA11|CAMKK1|PYGM|EIF2AK1|SLC22A4|ABCC6|MAPK12|PYGL|EIF5|PCK2|TUBB1|NME3|NME4|RAB3D|OGDH|C8G|P2RX5|P2RX1|C1QBP|OAS3|GAPDH|MAPK14|HARS2|EIF2AK2|TTL|TP53I3|SLC22A5|TUBA4A|SIRT2|ALDH1A2|TUBG2|TUBG1|ACTN4|TRPM4|DNHD1|DPH6|GIF|DYNC1LI2|DDX56|TOR1B|CCBL2|GUCY2C|ALDH2|AARS|RAB27B|DNAJA3|GNAO1|NLRC5|RAB2A|MARK4|MAPK3|LIG1|EHD2|ACVR1|SELP|TYRO3|LTK|TUBB4A|NOA1|GUCY1B3|DGKG|RHOF|HDC|SCYL…	364641	366147|365184|366218|365401|365728|365071|364684|365239|366237|365823|365073|365465|364866|365935|366117|366119|365114|365864|364891|365213|365217|365265|365385|364788|365821|364875|364685|365200|366207|365240|365535|365489|365384|366121|366122|364848|365245|365628|366082|364987|365845|365802|365964|366168|365284|366225|365681|364873|365216|364961|365198|365123|366198|365406|365321|365065|365640|…		GO.0036094	0
216	82	19	GO Function		antiporter activity	0.017	SLC7A9|SLC22A4|SLC25A11|SLC11A1|SLC22A5|SLC7A5|SLC4A1|SLC26A2|SLC9A5|LETM1|SLC19A1|SLC24A3|SLC37A1|SLC26A1|SLC41A1|SLC8A3|SLC26A6|SLC26A8|SLC7A6	364641	364706|365239|365587|366062|365240|364702|365034|365136|365538|365517|365852|366019|365959|365137|364947|365106|365169|365163|364703		GO.0015297	0
217	25	10	GO Function		tumor necrosis factor-activated receptor activity	0.017	TNFRSF1A|LTBR|CD27|TNFRSF10B|TNFRSF21|TNFRSF11B|TNFRSF14|TNFRSF10C|TNFRSF25|TNFRSF9	364641	364783|366266|365676|365566|364789|365551|364759|365565|364787|364764		GO.0005031	0
218	172	29	GO Component		vacuolar lumen	0.0172	GRN|UNC13D|CTSG|RETN|CTSD|C3|PYCARD|GIF|CTSK|TPP1|RNASE3|GUSB|RNASE2|SDC2|CTSF|GBA|SMPD1|TUBB4B|GM2A|CYB5R3|CTSS|DPP7|SDC4|OMD|NEU1|CUBN|DSN1|GCA|DNAJC3	364641	365088|365841|365696|365002|365700|365457|365928|364987|365695|365165|365439|366229|365440|364861|365698|364904|364691|365102|365992|365459|365692|366194|364859|364846|364863|365838|365661|364911|365189		GO.0005775	0
219	47	15	NetworkNeighborAL		chromatin silencing at rDNA, and Histone 2A	0.0179	H3F3B|HIST1H2AE|HIST1H2BC|HIST1H2BF|HIST1H2BK|HIST1H2AG|HIST1H3H|HIST1H4H|HIST1H3D|HIST1H2AC|HIST1H2BG|HIST1H4I|HIST1H3E|HIST1H2AK|HIST1H2BE	364641	365857|365314|365334|365328|365398|365316|366083|366103|366086|365318|365331|366104|366087|365323|365329		CL.11127	0
220	8	6	GO Process		regulation of interleukin-10 secretion	0.0186	PYCARD|TNFRSF21|LILRB1|CD274|LGALS9|TNFRSF9	364641	365928|364789|366155|364752|364836|364764		GO.2001179	0
221	156	28	GO Process		cellular response to molecule of bacterial origin	0.0187	CTSG|SERPINE1|CCL2|CXCL6|MAPK14|KLRK1|NR1D1|PYCARD|SIRT2|DAB2IP|MAPK3|TNFSF4|NOS3|NOD2|CD14|LILRB1|TNIP1|CD6|NLRP3|ADAMTS13|CARD16|LILRB2|TNF|CACTIN|CASP1|CCL5|CCL3|ENSP00000480609	364641	365696|365827|365605|366210|365821|365458|365061|365928|365489|364721|365406|365863|365409|365199|365670|366155|365023|365024|365346|364674|364941|366157|365117|365086|365367|365601|365604|365815		GO.0071219	0
222	45	13	GO Process		lymphocyte chemotaxis	0.0187	CCL17|CCR2|CXCL16|DEFA4|CYP7B1|ADAM8|CCL3|CCL16|CCL14|CCL18|CCL3L3|CCL23|CCL15	364641	365908|365703|365525|365564|365276|365947|365604|365910|365901|365907|365774|365913|365911		GO.0048247	0
223	499	66	GO Process		positive regulation of response to external stimulus	0.0187	TNFRSF1A|SERPINE1|C1QBP|CXCL6|MAPK14|LTF|KLRK1|C3|PYCARD|LILRA2|SNX4|PVRL2|ADAM10|NLRC5|MAPK3|KLKB1|TNFSF4|CCR2|CXCL5|CCR1|NOD2|CD14|ADORA2B|P2RY12|ADAM17|PAK2|CD209|TNIP1|CXCR2|LRSAM1|CD6|PARP9|SH2D1B|USF1|SLAMF6|CTSS|GBP5|CARD9|GPSM3|AGER|AIF1|NPPA|DDX58|TMSB4X|NLRP12|LGALS9|CXCL1|DDT|UBA52|CYLD|MAPKAPK3|TNF|LRRC70|PVR|LTA|ANO6|PARK7|ADAM8|LDLR|CD300LF|MAP2K6|TNFSF14|CCL5|CCL3|ENSP00000480609|C…	364641	364783|365827|365265|366210|365821|365395|365458|365457|365928|366137|365660|365625|364928|365198|365406|365113|365863|365703|366221|365672|365199|365670|364785|365508|364934|365733|364880|365023|366145|365468|365024|365277|365249|365021|365668|365692|365431|365914|365370|366191|365292|365752|365801|365879|365742|364836|366217|365400|365848|365861|365539|365117|365523|365310|365390|365708|365116|…		GO.0032103	0
224	94	22	NetworkNeighborAL		specific granule membrane, and azurophil granule membrane	0.0188	SLC2A3|RAB3D|SLC11A1|CD93|CD68|CYSTM1|CD33|SIRPG|OLR1|GBA|MCEMP1|SLC44A2|CD300A|TMEM63A|SLC2A5|LAIR1|SIRPA|ANO6|ABCA13|CD63|GPR84|ADAM8	364641	366218|365114|366062|365757|365745|365678|365702|366167|364692|364904|366092|365259|366179|364856|366219|365299|366174|365708|365829|365719|365552|365947		CL.4908	0
225	26	10	SMART Domains		Tumor necrosis factor receptor / nerve growth factor receptor repeats.	0.0192	TNFRSF1A|LTBR|CD27|TNFRSF10B|TNFRSF21|TNFRSF11B|TNFRSF14|TNFRSF10C|TNFRSF25|TNFRSF9	364641	364783|366266|365676|365566|364789|365551|364759|365565|364787|364764		SM00208	0
226	22	9	GO Process		innate immune response in mucosa	0.0195	LTF|CAMP|RNASE3|HIST1H2BC|HIST1H2BF|HIST1H2BK|HIST2H2BE|HIST1H2BG|HIST1H2BE	364641	365395|364893|365439|365334|365328|365398|365490|365331|365329		GO.0002227	0
227	52	14	GO Process		T cell costimulation	0.02	LGALS1|KLRK1|TNFRSF13C|PAK2|LCK|GRAP2|PTPN11|CD5|TNFRSF14|CD274|GRB2|PDCD1LG2|TNFSF14|ENSP00000480609	364641	364834|365458|365688|365733|365190|365934|366039|365025|364759|364752|364883|365274|364867|365815		GO.0031295	0
228	62	17	NetworkNeighborAL		tertiary granule membrane, and specific granule membrane	0.0206	SLC2A3|SLC11A1|CD93|CYSTM1|CD33|SIRPG|OLR1|MCEMP1|SLC44A2|CD300A|TMEM63A|SLC2A5|LAIR1|SIRPA|ANO6|GPR84|ADAM8	364641	366218|366062|365757|365678|365702|366167|364692|366092|365259|366179|364856|366219|365299|366174|365708|365552|365947		CL.4910	0
229	22	10	NetworkNeighborAL		mixed, incl. MHC class I protein complex, and inhibitory MHC class I receptor activity	0.0206	KLRC4|LILRB1|HLA-C|KLRC2|KLRD1|LILRB2|HLA-A|HLA-B|LILRA5|KLRC1	364641	366202|366155|365233|366201|366208|366157|365235|365232|366140|366197		CL.4215	0
230	43	14	NetworkNeighborAL		Immunoregulatory interactions between a Lymphoid and a non-Lymphoid cell, and FCHSD2, SH3 domain 2	0.0206	KLRK1|PVRL2|KLRC4|LILRB1|HLA-C|KLRC2|KLRD1|LILRB2|HLA-A|HLA-B|PVR|LILRA5|KLRC1|ENSP00000480609	364641	365458|365625|366202|366155|365233|366201|366208|366157|365235|365232|365310|366140|366197|365815		CL.4213	0
231	78	19	Reactome Pathways		Amyloid fiber formation	0.0206	LTF|ADAM10|UBE2L6|HIST1H2BD|HIST2H2AC|HIST1H2AD|GGA1|HIST1H2BK|HIST2H2BE|SEMG1|NPPA|HIST1H2AC|UBA52|GGA3|HIST1H2BO|HIST1H2BH|HIST1H2BE|FURIN|TSPAN33	364641	365395|364928|365629|365332|365474|365315|365500|365398|365490|364917|365752|365318|365848|365503|365397|365330|365329|365594|364793		HSA-977225	0
232	86	20	Reactome Pathways		Interferon gamma signaling	0.0211	OAS3|SOCS3|TRIM46|TRIM2|PTPN11|OAS2|TRIM38|GBP6|GBP5|GBP4|GBP2|GBP1|GBP3|HLA-C|TRIM22|HLA-A|OAS1|TRIM10|HLA-B|TRIM3	364641	365385|365554|364797|365877|366039|365383|364817|365430|365431|365405|365403|365404|365407|365233|364840|365235|365380|364854|365232|365880		HSA-877300	0
233	160	30	NetworkNeighborAL		nucleosome, and histone deacetylase complex	0.022	HDAC10|H3F3B|HIST1H2BD|HIST1H2AE|HINT1|MAF1|HIST1H2BC|HIST2H2AC|HIST1H1C|HIST1H2AD|H1F0|HIST1H2BF|HIST1H2BK|HIST1H2AG|GATAD2A|HIST2H2BE|HIST1H3H|DNTTIP1|HDAC1|HIST1H4H|HIST1H3D|HIST1H2AC|HIST1H2BG|HIST2H2BF|HIST1H2BO|HIST1H2BH|HIST1H4I|HIST1H3E|HIST1H2AK|HIST1H2BE	364641	365226|365857|365332|365314|366109|365937|365334|365474|366231|365315|365790|365328|365398|365316|365516|365490|366083|365435|365196|366103|366086|365318|365331|365488|365397|365330|366104|366087|365323|365329		CL.11117	0
234	288	43	GO Process		blood coagulation	0.0222	GNA11|CBX5|P2RX5|P2RX1|C1QBP|C4BPB|H3F3B|MAPK3|EHD2|TYRO3|KLKB1|DGKG|DGKQ|GNA12|SERPING1|ADRA2A|GP9|P2RY12|GP6|SH2B1|EHD3|DGKA|GP1BA|LRRC16A|SERPINA5|LCK|PTPN11|GATA2|FZD6|SCUBE1|HIST1H3H|ADAMTS13|HDAC1|C6orf25|HIST1H3D|CD9|GP1BB|GP5|TREML1|ANO6|NFE2|EHD1|HIST1H3E	364641	365401|365349|365213|365217|365265|365421|365857|365406|365065|365846|365113|365923|365945|365402|365847|366008|365066|365508|365062|365610|365067|365926|365272|364792|365871|365190|366039|364671|365858|365343|366083|364674|365196|364754|366086|365026|365269|365063|364687|365708|365057|365064|366087		GO.0007596	0
235	390	54	GO Process		positive regulation of cytokine production	0.0232	CD4|SERPINE1|GAPDH|MAPK14|TUSC2|EIF2AK2|SLC11A1|KLRK1|C3|PYCARD|TRAF2|MAPK3|LY9|ADRA2A|TNFSF4|TNFRSF13C|CCR2|CAMP|NOD2|CD14|ADORA2B|ADAM17|CD46|CD6|NLRP3|CCDC88B|CD244|SLAMF6|CD58|GBP5|AGPAT2|CARD9|GPSM3|AGER|ANXA1|DDX58|CD274|LILRB2|NLRP12|LGALS9|AGPAT1|HLA-A|DDT|TNF|LTA|LTB|PARK7|CASP1|GSDMD|ADAM8|GDF2|CCL3|CYP1B1|ENSP00000480609	364641	365022|365827|364788|365821|365927|364685|366062|365458|365457|365928|366006|365406|365454|366008|365863|365688|365703|364893|365199|365670|364785|364934|365716|365024|365346|366097|364821|365668|365732|365431|365005|365914|365370|366191|365886|365801|364752|366157|365742|364836|365004|365235|365400|365117|365390|365392|365116|365367|365853|365947|366089|365604|365836|365815		GO.0001819	0
236	14	8	NetworkNeighborAL		CC chemokine, conserved site, and chemokine (C-C motif) ligand 7 binding	0.0234	CCL17|CCL2|CCR2|CCR1|CCR3|CCL3|CCL3L3|CCL4	364641	365908|365605|365703|365672|365701|365604|365774|365603		CL.7488	0
237	108	23	NetworkNeighborAL		specific granule lumen, and azurophil granule lumen	0.0234	GRN|CTSG|OLFM4|RETN|LTF|CTSD|C1RL|PTX3|CAMP|DEFA4|GHDC|RNASE3|LRG1|RNASE2|SLPI|GM2A|CTSS|DPP7|MAN1B1|LCN2|NEU1|GCA|OSCAR	364641	365088|365696|365534|365002|365395|365700|365313|365027|364893|365564|365924|365439|365518|365440|364850|365992|365692|366194|364999|364769|364863|364911|365760		CL.10246	0
238	19	9	NetworkNeighborAL		inflammasome complex, and negative regulation of interleukin-1 secretion	0.0235	PYCARD|NLRP6|NLRP3|CARD16|NLRP12|CASP5|CASP4|CASP1|GSDMD	364641	365928|365344|365346|364941|365742|365364|365365|365367|365853		CL.3818	0
239	1427	156	GO Process		response to oxygen-containing compound	0.0237	CD4|GNA11|OTUD5|TNFRSF1A|DRD4|LGALS1|CTSG|GDAP1|RETN|CAV2|SERPINE1|P2RX5|P2RX1|CCL2|CXCL6|DGAT2|LTBR|MAPK14|SLC11A1|SELL|SOGA1|KLRK1|RAMP3|NR1D1|PYCARD|TRAF2|SMO|SIRT2|ALDH1A2|AANAT|TRPM4|SMARCC1|SERPINF1|DAB2IP|SLC6A4|CDH1|GNAO1|MAPK3|SLC10A3|DCPS|SELP|LTK|GUCY1B3|CD27|SETDB1|DGKQ|TNFRSF10B|NOTCH1|LAMTOR1|TNFSF4|HHEX|CA2|CA3|AKR1B1|PTPRN|CXCL5|TNFRSF21|TNFRSF11B|NOS3|NOD2|CD14|P2RY12|ADAM17|ADCY…	364641	365022|365401|364920|364783|365146|364834|365696|366263|365002|364957|365827|365213|365217|365605|366210|364745|366266|365821|366062|365357|366049|365458|365720|365061|365928|366006|364748|365489|365384|364951|365245|364843|365840|364721|365870|365933|364961|365406|364870|366148|365352|365396|365307|365676|365246|365945|365566|365953|365920|365863|364775|364979|364978|365686|365684|366221|364789|…		GO.1901700	0
240	914	107	GO Process		cell motility	0.0237	SEMA3F|SLC7A9|MADCAM1|CCL17|OGDH|CCL2|CXCL6|HBEGF|SELL|AAMP|SMO|TRPM4|LGALS3|DAB2IP|SLC7A5|SLA2|ACVR1|SELP|TYRO3|ADD2|SEMA3C|SLIT1|GAS8|CDH2|TNFRSF10B|LRP12|NOTCH1|CCR2|CXCL16|TNFSF12|CXCR1|CXCL5|CCR1|MAP1B|DEFA4|NOS3|DCHS1|C16orf45|SIRPG|SDC2|P2RY12|CD248|GP6|OLR1|ADAM17|CYP7B1|CD84|PAK2|FUT7|CXCR2|LRRC16A|PTP4A3|PARVA|TRIM46|RLTPR|ANG|LCK|GRAP2|PTPN11|PTK2|GATA2|TOR1A|SH3BP1|PTPRF|PARP9|CDC42BP…	364641	366023|364706|366228|365908|365864|365605|366210|365898|365357|365607|364748|365245|364831|364721|364702|364653|365640|365352|365846|365008|366020|365014|365087|365931|365566|365360|365953|365703|365525|364868|366143|366221|365672|365044|365564|365409|365466|365985|366167|364861|365508|364816|365062|364692|364934|365276|365746|365733|365779|366145|364792|366011|365251|364797|365866|365437|365190|…		GO.0048870	0
241	67	16	GO Process		regulation of interleukin-8 production	0.0237	SERPINE1|PYCARD|CAMP|NOD2|CD14|CD244|CD58|ANXA1|DDX58|TMSB4X|LGALS9|TNF|CACTIN|PARK7|OTUD7B|GDF2	364641	365827|365928|364893|365199|365670|364821|365732|365886|365801|365879|364836|365117|365086|365116|364889|366089		GO.0032677	0
242	143	26	GO Process		antimicrobial humoral response	0.0237	CTSG|CCL17|CXCL6|GAPDH|LTF|SLC11A1|LGALS3|CAMP|DEFA4|RNASE6|RNASE3|HIST1H2BC|ANG|SLPI|HIST1H2BF|HIST1H2BK|HIST2H2BE|SEMG1|LCN2|TOR2A|CXCL1|HLA-A|ADM|HIST1H2BG|CCL18|HIST1H2BE	364641	365696|365908|366210|364788|365395|366062|364831|364893|365564|365436|365439|365334|365437|364850|365328|365398|365490|364917|364769|365925|366217|365235|365868|365331|365907|365329		GO.0019730	0
243	245	38	GO Process		negative regulation of cell adhesion	0.0237	LGALS1|SERPINE1|MAD2L2|ALOX12|ACTN4|LGALS3|MARCH7|ADAM10|CDH1|AP1AR|NOTCH1|TNFSF4|TNFRSF21|LILRB1|PTPN11|PTK2|PDE5A|NRARP|CD300A|TNFAIP8L2|GBP1|SDC4|RCC2|ANXA1|CD274|CD9|LILRB2|SIPA1|LGALS9|PDCD1LG2|LRRC32|MAD1L1|CYLD|CBFB|HFE|DMTN|ANGPT1|CYP1B1	364641	364834|365827|365741|365339|364848|364831|365963|364928|365933|365234|365953|365863|364789|366155|366039|364876|366243|365572|366179|366112|365404|364859|365674|365886|364752|365026|366157|365305|364836|365274|365472|365951|365861|365139|365308|365097|365209|365836		GO.0007162	0
244	1134	126	GO Component		extracellular space	0.0239	SEMA3F|TNFRSF1A|CTSZ|OLFM4|CCL17|RETN|SERPINE1|C1QBP|CCL2|CXCL6|HBEGF|SEMA3G|LTF|CTSD|SOGA1|SERPINB10|C4BPB|C3|GIF|GDF11|TIMP2|LGALS3BP|C9|SELP|LCAT|KLKB1|EGF|SEMA3C|SLIT1|CBLN3|CTSK|TNFSF4|AKR1B1|CD109|CXCL16|TNFSF12|PTX3|CXCL5|LIPH|CAMP|TNFRSF11B|DEFA4|LIPC|AMN|C2|ANPEP|RNASE6|LGALS4|RNASE3|LRG1|GUSB|CTSF|CTSW|LRFN4|HIST1H2BC|NOG|SERPINA5|ANG|DLK1|SMPD1|SLPI|NRN1L|HIST1H2BF|HIST1H2BK|RAB5B|SCUB…	364641	366023|364783|365685|365534|365908|365002|365827|365265|365605|366210|365898|366021|365395|365700|366049|365496|365421|365457|364987|366152|364711|365793|365460|365352|366250|365113|365819|366020|365014|366044|365695|365863|365686|366067|365525|364868|365027|366221|365427|364893|365551|365564|365425|365996|365456|364835|365436|364828|365439|365518|366229|365698|365687|365160|365334|366115|365871|…		GO.0005615	0
245	120	23	GO Process		positive regulation of inflammatory response	0.0252	TNFRSF1A|SERPINE1|C3|SNX4|KLKB1|TNFSF4|CCR2|NOD2|ADORA2B|TNIP1|CD6|GBP5|GPSM3|AGER|NPPA|NLRP12|DDT|TNF|LTA|PARK7|ADAM8|LDLR|CCL3	364641	364783|365827|365457|365660|365113|365863|365703|365199|364785|365023|365024|365431|365370|366191|365752|365742|365400|365117|365390|365116|365947|365096|365604		GO.0050729	0
246	2163	225	GO Function		carbohydrate derivative binding	0.0253	MAP4K5|RFC2|GNA11|CAMKK1|EIF2AK1|SLC22A4|ABCC6|CCDC80|MAPK12|LGALS2|CTSG|PYGL|EIF5|PCK2|TUBB1|NME3|NME4|RAB3D|P2RX5|P2RX1|C1QBP|CXCL6|OAS3|MAPK14|HARS2|HBEGF|LTF|EIF2AK2|TTL|SELL|SLC22A5|TUBA4A|AAMP|TUBG2|TUBG1|ACTN4|TRPM4|DNHD1|DPH6|DYNC1LI2|DDX56|TOR1B|GUCY2C|AARS|RAB27B|DNAJA3|GNAO1|NLRC5|RAB2A|MARK4|MAPK3|LIG1|EHD2|ACVR1|SELP|TYRO3|LTK|TUBB4A|NID1|NOA1|GUCY1B3|DGKG|RHOF|SCYL1|CTSK|DGKQ|GNA12|…	364641	366147|365184|365401|365728|364684|365239|366237|364849|365823|364833|365696|365073|365465|364866|365935|366117|366119|365114|365213|365217|365265|366210|365385|365821|364875|365898|365395|364685|365200|365357|365240|365535|365607|366121|366122|364848|365245|365628|366082|365845|365802|365964|365284|365681|364873|365216|364961|365198|365123|366198|365406|365321|365065|365640|365352|365846|365396|…		GO.0097367	0
247	5592	527	GO Function		catalytic activity	0.0253	MAP4K5|GNA11|OTUD5|CAMKK1|PYGM|DIMT1|EIF2AK1|ABCC6|MAPK12|DDTL|RHBDD3|ACO2|HDAC10|CTSG|PYGL|DHRS7|EIF5|PCK2|CTSZ|TUBB1|ACOT8|USP11|OLFM4|USB1|NME3|SETD6|NME4|DECR2|GDAP1|ECH1|CDC37|RAB3D|OGDH|LFNG|CCL2|LAP3|PUS3|DGAT2|OAS3|GAPDH|GNB3|TPI1|MAPK14|HARS2|HBEGF|SKP1|LTF|UMPS|NKTR|EIF2AK2|TTL|ODC1|CTSD|TP53I3|GSTM2|FTSJ2|RNF11|UNC5CL|C3|DLGAP5|PYCARD|TRAF2|TUBA4A|GNG11|PTPN12|SIRT2|ALDH1A2|AANAT|SLX1A…	364641	366147|365401|364920|365728|365071|365758|364684|366237|365823|364912|365350|364770|365226|365696|365073|365107|365465|364866|365685|365935|365839|366248|365534|364959|366117|365070|366119|364865|366263|364845|364851|365114|365864|365872|365605|365652|365319|364745|365385|364788|364964|365081|365821|364875|365898|366058|365395|366131|365507|364685|365200|364710|365700|366207|364682|365533|365978|…		GO.0003824	0
248	142	26	KEGG Pathways		Alcoholism	0.0254	CAMKK1|HDAC10|GNB3|GNG11|GNB5|GNAO1|MAPK3|HIST1H2BD|GNG8|ADORA2B|CALML6|HIST2H2AC|HIST1H2AD|HIST1H2BK|HIST2H2BE|GNAI3|GNG5|HDAC1|GNG10|HIST1H2AC|MAOB|GRB2|HIST2H2BF|HIST1H2BO|HIST1H2BH|HIST1H2BE	364641	365728|365226|364964|366094|364968|364961|365406|365332|365015|364785|365227|365474|365315|365398|365490|364905|365011|365196|366078|365318|366074|364883|365488|365397|365330|365329		hsa05034	0
249	54	15	NetworkNeighborAL		specific granule membrane, and tertiary granule membrane	0.0256	SLC2A3|SLC11A1|CD93|CYSTM1|CD33|OLR1|MCEMP1|SLC44A2|CD300A|TMEM63A|SLC2A5|LAIR1|ANO6|GPR84|ADAM8	364641	366218|366062|365757|365678|365702|364692|366092|365259|366179|364856|366219|365299|365708|365552|365947		CL.4913	0
250	9	6	GO Process		regulation of natural killer cell chemotaxis	0.0259	CCL2|KLRK1|CCL5|CCL3|ENSP00000480609|CCL4	364641	365605|365458|365601|365604|365815|365603		GO.2000501	0
251	959	111	GO Process		positive regulation of intracellular signal transduction	0.0259	CD4|MAP4K5|TNFRSF1A|DRD4|CCL17|CAV2|P2RX5|C1QBP|CCL2|LTBR|MAPK14|HBEGF|LTF|EIF2AK2|GSTM2|RAMP3|UNC5CL|PYCARD|TRAF2|ACTN4|DAB2IP|TRAF4|SLC9A3R1|TIMP2|MAPK3|SELP|EGF|CD27|CDH2|TNFRSF10B|NOTCH1|LAMTOR1|DUSP6|ADRA2A|AKR1B1|CALM3|MAP4K2|CCR1|NOD2|HINT1|CD14|ADORA2B|SLAMF1|P2RY12|RNF31|SOCS3|PTP4A3|LCK|CDK10|PTPN11|PTK2|TRADD|DUSP19|PDE5A|UBE2I|TRIM38|PARP9|NOS1AP|DSTYK|ADORA1|RAP1A|GSTO1|CARD9|DAXX|AG…	364641	365022|366147|364783|365146|365908|364957|365213|365265|365605|366266|365821|365898|365395|364685|364682|365720|366177|365928|366006|364848|364721|366014|364756|364711|365406|365352|365819|365676|365931|365566|365953|365920|364700|366008|365686|365679|366114|365672|365199|366109|365670|364785|365671|365508|366017|365554|366011|365190|365865|366039|364876|365981|365983|366243|364954|364817|365277|…		GO.1902533	0
252	29	10	GO Process		purinergic nucleotide receptor signaling pathway	0.0259	P2RX5|P2RX1|ADORA2B|P2RY12|P2RY14|GPR171|P2RY13|P2RY11|ADORA1|ANO6	364641	365213|365217|364785|365508|365515|365835|365509|365512|364739|365708		GO.0035590	0
253	274	41	GO Process		regulation of ERK1 and ERK2 cascade	0.0264	CD4|CCL17|CCL2|RAMP3|PYCARD|DAB2IP|SLC9A3R1|MAPK3|NOTCH1|DUSP6|CCR1|NOD2|SLAMF1|NLRP6|TNIP1|PTPN11|DSTYK|EIF3A|RAP1A|GBP1|AGER|NELFE|SIRT3|NLRP12|LGALS9|GPER1|DDT|TNF|ANGPT1|NTRK1|NDRG2|ALOX15|CCL5|CCL3|CCL16|CCL14|CCL18|CCL3L3|CCL23|CCL4|CCL15	364641	365022|365908|365605|365720|365928|364721|364756|365406|365953|364700|365672|365199|365671|365344|365023|366039|365875|364820|364757|365404|366191|365480|365491|365742|364836|365799|365400|365117|365209|364805|365776|365336|365601|365604|365910|365901|365907|365774|365913|365603|365911		GO.0070372	0
254	480	63	GO Process		regulation of vesicle-mediated transport	0.0269	UNC13D|RAB3D|SERPINE1|CCL2|SLC11A1|C4BPB|C3|PYCARD|SGSM3|RABGAP1L|SNX4|ACTN4|CALY|LGALS3|RAB27B|MAPK3|EHD2|EGF|NOTCH1|ADRA2A|CCR2|PTX3|TRIM9|C2|CD14|ADORA2B|TUB|CD84|DAB2|LILRB1|LRSAM1|GATA2|TOR1A|TRPV6|CD300A|RAB5B|RAB4A|C4BPA|RAB29|RAP1A|SDC4|DNM1|LDLRAP1|NPPA|ANXA1|TNK2|LLGL2|RAB37|LGALS9|CD151|SEPT5|C4A|TNF|ANO6|C4B|HFE|ANGPT1|CD63|LDLR|ALOX15|CD300LF|EHD1|SNX12	364641	365841|365114|365827|365605|366062|365421|365457|365928|364916|366088|365660|364848|364878|364831|364873|365406|365065|365819|365953|366008|365703|365027|365874|365456|365670|364785|365207|365746|365159|366155|365468|364671|365958|365356|366179|365135|365149|365420|365891|364757|364859|365376|365884|365752|365886|365962|366068|365130|364836|365954|365375|364832|365117|365708|364829|365308|365209|…		GO.0060627	0
255	129	24	GO Process		platelet degranulation	0.0269	SERPINE1|P2RX1|TUBA4A|ACTN4|RAB27B|LGALS3BP|A1BG|SELP|EGF|PCYOX1L|SERPING1|CD109|CALM3|CTSW|TOR4A|ECM1|MAGED2|HABP4|LY6G6F|ABCC4|TMSB4X|CD9|DMTN|CD63	364641	365827|365217|365535|364848|364873|365793|365850|365352|365819|365110|365847|366067|365679|365687|366132|364886|365256|366055|366150|366234|365879|365026|365097|365719		GO.0002576	0
256	188	30	GO Component		protein-DNA complex	0.0275	OBFC1|H3F3B|HHEX|HIST1H2BD|HIST1H2AE|HIST1H2BC|HIST2H2AC|HIST1H1C|HIST1H2AD|HIST1H1T|H1F0|HIST1H2BF|HIST1H2BK|HIST1H2AG|PARP1|HIST2H2BE|HIST1H3H|HIST1H4H|HIST1H3D|HIST1H2AC|NFE2|HIST1H2BG|HIST2H2BF|HIST1H2BO|HIST1H2BH|HIST1H4I|HIST1H3E|HIST1H2AK|ACD|HIST1H2BE	364641	365036|365857|364775|365332|365314|365334|365474|366231|365315|366216|365790|365328|365398|365316|365268|365490|366083|366103|366086|365318|365057|365331|365488|365397|365330|366104|366087|365323|365854|365329		GO.0032993	0
257	162	28	UniProt Keywords		Lectin	0.0284	LGALS2|LGALS1|CD69|SELL|LGALSL|CD93|CANX|LGALS3|CD302|GALNT5|CD33|DGCR2|LY75|SELP|GALNT10|LGALS4|CD248|OLR1|CD209|SIGLEC1|KLRC2|KLRD1|LGALS9|CD207|LGALS8|GALNT4|KLRC1|ENSP00000480609	364641	364833|364834|365744|365357|364824|365757|364903|364831|365283|365817|365702|365579|364734|365352|366171|364828|364816|364692|364880|364730|366201|366208|364836|364881|364838|365818|366197|365815		KW-0430	0
258	953	110	GO Process		cellular response to cytokine stimulus	0.0286	CD4|TNFRSF1A|CCL17|CCL2|CXCL6|LTBR|OAS3|GAPDH|MAPK14|SKP1|CANX|PYCARD|TRAF2|PTPN12|DAB2IP|LMNB1|MAPK3|CD27|TNFRSF10B|CDC42EP2|TNFSF4|TNFRSF13C|CCR2|TNFSF12|CXCR1|PTPRN|PCOLCE2|CXCL5|CCR1|TNFRSF21|TNFRSF11B|NOD2|RFX2|ADAM17|NEFH|PAK2|GBA|CXCR2|ZYX|GP1BA|SOCS3|PTP4A3|PTPN11|TRADD|OAS2|TNFSF13|TNFRSF14|TNFRSF10C|TRIM38|CCRL2|RHOU|ACKR1|HIST1H3H|CD58|GSTO1|GBP6|GBP5|GBP4|GBP2|GBP1|GBP3|ADAMTS13|LCN2|…	364641	365022|364783|365908|365605|366210|366266|365385|364788|365821|366058|364903|365928|366006|366040|364721|364972|365406|365676|365566|365492|365863|365688|365703|364868|366143|365684|365591|366221|365672|364789|365551|365199|365434|364934|364694|365733|364904|366145|365919|365272|365554|366011|366039|365981|365383|364869|364759|365565|364817|365753|366129|365353|366083|365732|364698|365430|365431|…		GO.0071345	0
259	146	26	GO Process		cellular response to lipopolysaccharide	0.0286	CTSG|SERPINE1|CCL2|CXCL6|MAPK14|KLRK1|NR1D1|PYCARD|DAB2IP|MAPK3|TNFSF4|NOS3|CD14|LILRB1|TNIP1|CD6|NLRP3|ADAMTS13|CARD16|LILRB2|TNF|CACTIN|CASP1|CCL5|CCL3|ENSP00000480609	364641	365696|365827|365605|366210|365821|365458|365061|365928|364721|365406|365863|365409|365670|366155|365023|365024|365346|364674|364941|366157|365117|365086|365367|365601|365604|365815		GO.0071222	0
260	7	5	GO Component		NLRP3 inflammasome complex	0.0289	PYCARD|NLRP3|CASP4|CASP1|GSDMD	364641	365928|365346|365365|365367|365853		GO.0072559	0
261	130	24	GO Process		leukocyte chemotaxis	0.0289	CCL17|CCL2|CXCL6|TRPM4|LGALS3|CCR2|CXCL16|CXCR1|CCR1|DEFA4|CYP7B1|CXCR2|ANXA1|ANO6|ADAM8|CCL5|CCL3|CCL16|CCL14|CCL18|CCL3L3|CCL23|CCL4|CCL15	364641	365908|365605|366210|365245|364831|365703|365525|366143|365672|365564|365276|366145|365886|365708|365947|365601|365604|365910|365901|365907|365774|365913|365603|365911		GO.0030595	0
262	272	41	GO Function		cytokine receptor binding	0.0298	CCL17|CCL2|CXCL6|PYCARD|TRAF2|GDF11|DAB2IP|DNAJA3|TRAF4|TNFSF4|CCR2|CXCL16|TNFSF12|CXCL5|LRG1|ADAM17|TRADD|TNFSF13|CCRL2|ECM1|GRB2|CXCL1|DDT|TNF|LRRC70|LTA|LTB|NTRK1|TYK2|CD300LF|GDF2|TNFSF14|CCL5|CCL3|CCL16|CCL14|CCL18|CCL3L3|CCL23|CCL4|CCL15	364641	365908|365605|366210|365928|366006|366152|364721|365216|366014|365863|365703|365525|364868|366221|365518|364934|365981|364869|365753|364886|364883|366217|365400|365117|365523|365390|365392|364805|365273|365144|366089|364867|365601|365604|365910|365901|365907|365774|365913|365603|365911		GO.0005126	0
263	2097	218	GO Function		nucleotide binding	0.0298	MAP4K5|RFC2|GNA11|CAMKK1|PYGM|EIF2AK1|SLC22A4|ABCC6|MAPK12|PYGL|EIF5|PCK2|TUBB1|NME3|NME4|RAB3D|P2RX5|P2RX1|OAS3|GAPDH|MAPK14|HARS2|EIF2AK2|TTL|TP53I3|SLC22A5|TUBA4A|SIRT2|TUBG2|TUBG1|TRPM4|DNHD1|DPH6|DYNC1LI2|DDX56|TOR1B|GUCY2C|ALDH2|AARS|RAB27B|DNAJA3|GNAO1|NLRC5|RAB2A|MARK4|MAPK3|LIG1|EHD2|ACVR1|TYRO3|LTK|TUBB4A|NOA1|GUCY1B3|DGKG|RHOF|SCYL1|DGKQ|GNA12|ACAD8|SLFN13|RAB6B|ABCC3|ADK|ACOX1|MAP4K2|…	364641	366147|365184|365401|365728|365071|364684|365239|366237|365823|365073|365465|364866|365935|366117|366119|365114|365213|365217|365385|364788|365821|364875|364685|365200|366207|365240|365535|365489|366121|366122|365245|365628|366082|365845|365802|365964|365284|366225|365681|364873|365216|364961|365198|365123|366198|365406|365321|365065|365640|365846|365396|365103|365191|365307|365923|366120|366230|…		GO.0000166	0
264	650	80	GO Process		symbiont process	0.0299	CD4|TNFRSF1A|CBX5|CTSG|ACOT8|PARD6A|CAV2|C1QBP|CCL2|LTBR|GAPDH|LTF|TUSC2|EIF2AK2|SLC22A5|CD93|PVRL2|EIF3G|CDH1|MAPK3|C9|TYRO3|PVRL1|AMBP|CALM3|CCR2|PTX3|CAMP|GUCY1A3|ANPEP|SLAMF1|AP1G2|CD46|PAK2|CD209|PACS1|TNIP1|SF3B2|LRSAM1|ZYX|LCK|TNFRSF14|UBE2I|CD55|RAB29|NUCKS1|USF1|SNAPIN|EIF3A|HDAC1|RBL1|DAXX|ABI1|HLA-C|DDX58|TRIM22|DYNLL1|GRB2|PC|GTF2A2|DDX39B|HLA-A|UBA52|CXCR6|HLA-B|SLC52A1|RANBP1|PVR|GP…	364641	365022|364783|365349|365696|365839|365597|364957|365265|365605|366266|364788|365395|365927|364685|365240|365757|365625|364815|365933|365406|365460|365846|365626|365152|365679|365703|365027|364893|365320|364835|365671|365174|365716|365733|364880|366127|365023|365902|365468|365919|365190|364759|364954|365734|365891|366170|365021|365058|364820|365196|365378|365432|365918|365233|365801|364840|365486|…		GO.0044403	0
265	1754	186	GO Function		identical protein binding	0.0301	CD4|TNFRSF1A|DRD4|EIF2AK1|CBX5|LGALS1|PVALB|PYGL|OLFM4|NUTF2|AES|FSD1|CADM4|CAV2|DGAT2|CD69|LTBR|GAPDH|HARS2|UMPS|TNNC1|EIF2AK2|MAPRE3|SLC11A1|ODC1|TP53I3|KLRK1|GSTM2|PYCARD|TRAF2|TUBG1|PVRL2|ACTN4|GSTM5|GSTM3|DAB2IP|ADAM10|CCBL2|SLC6A4|CDH1|TRAF4|SLC4A1|TYROBP|MAPK3|DGCR8|DESI1|EHD2|ACVR1|PVRL1|ADD2|CASC3|AMBP|ACAT1|CDH2|DMRTC2|SMG9|ADRA2A|HHEX|HGD|AMFR|CCR2|PTX3|CXCL5|LZTFL1|DEFA4|TRIM9|RBPMS2|…	364641	365022|364783|365146|364684|365349|364834|365543|365073|365534|365082|365893|364801|365464|364957|364745|365744|366266|364788|364875|366131|365889|364685|366130|366062|364710|366207|365458|364682|365928|366006|366122|365625|364848|364688|364679|364721|364928|366168|365870|365933|366014|365034|364935|365406|365574|366236|365065|365640|365626|365008|364736|365152|365553|365931|366100|365072|366008|…		GO.0042802	0
266	11	7	NetworkNeighborAL		Alpha-1B-glycoprotein/leukocyte immunoglobulin-like receptor, and IgG-binding protein	0.0301	LILRB3|LILRA1|LILRA2|LILRA4|CD300C|LILRB4|LILRA6	364641	366158|366135|366137|366138|366187|366159|366133		CL.4562	0
267	11	7	NetworkNeighborAL		mixed, incl. T-helper 17 cell lineage commitment, and positive regulation of interleukin-8 secretion	0.0301	LY9|SLAMF1|CD84|SH2D1B|CD244|SLAMF6|CD58	364641	365454|365671|365746|365249|364821|365668|365732		CL.4316	0
268	250	38	GO Process		defense response to bacterium	0.0303	CD4|TNFRSF1A|CTSG|SERPINE1|CXCL6|LTF|TUSC2|SLC11A1|CD160|KLRK1|PYCARD|SELP|ANXA3|CAMP|DEFA4|NOD2|RNASE6|RNASE3|ADAM17|HIST1H2BC|ANG|NLRP3|SLPI|HIST1H2BF|HIST1H2BK|HIST2H2BE|GBP6|CARD9|SEMG1|HLA-A|TNF|LTA|GSDMD|ADM|HIST1H2BG|ACP5|ENSP00000480609|HIST1H2BE	364641	365022|364783|365696|365827|366210|365395|365927|366062|365961|365458|365928|365352|365888|364893|365564|365199|365436|365439|364934|365334|365437|365346|364850|365328|365398|365490|365430|365914|364917|365235|365117|365390|365853|365868|365331|364776|365815|365329		GO.0042742	0
269	107	21	GO Process		antimicrobial humoral immune response mediated by antimicrobial peptide	0.0306	CCL17|CXCL6|GAPDH|LTF|LGALS3|CAMP|DEFA4|RNASE6|RNASE3|HIST1H2BC|ANG|HIST1H2BF|HIST1H2BK|HIST2H2BE|SEMG1|TOR2A|CXCL1|ADM|HIST1H2BG|CCL18|HIST1H2BE	364641	365908|366210|364788|365395|364831|364893|365564|365436|365439|365334|365437|365328|365398|365490|364917|365925|366217|365868|365331|365907|365329		GO.0061844	0
270	18	8	SMART Domains		Tumour necrosis factor family.	0.0309	TNFSF4|TNFSF12|ENSP00000293826|TNFSF13|TNF|LTA|LTB|TNFSF14	364641	365863|364868|365577|364869|365117|365390|365392|364867		SM00207	0
271	224	35	GO Process		regulation of muscle system process	0.031	TNFRSF1A|P2RX1|TNNC1|GSTM2|TRPM4|SGCA|NOTCH1|ADRA2A|CALM3|GUCY1A3|NOS3|ADORA2B|OXTR|EHD3|PTK2|ANXA6|PDE5A|TPM1|NOS1AP|PARP1|ADORA1|CASQ1|LMNA|GSTO1|TNNC2|AIF1|NPPA|CTTN|SLC8A3|TNNI2|DDX39B|GPER1|DOCK4|DCANP1|DAG1	364641	364783|365217|365889|364682|365245|365991|365953|366008|365679|365320|365409|364785|366046|365067|364876|365881|366243|365125|365193|365268|364739|365393|365296|364698|365890|365292|365752|365715|365106|366029|365445|365799|366212|365658|365230		GO.0090257	0
272	156	27	UniProt Keywords		Inflammatory response	0.0314	CCL17|CCL2|C3|PYCARD|DAB2IP|KLKB1|CCR2|CD14|OLR1|NLRP6|TNIP1|NLRP3|GBP5|AGER|ANXA1|CXCL1|GPER1|CASP4|C4A|C4B|PARK7|GSDMD|CCL5|CCL3|CCL16|CCL18|CCL4	364641	365908|365605|365457|365928|364721|365113|365703|365670|364692|365344|365023|365346|365431|366191|365886|366217|365799|365365|364832|364829|365116|365853|365601|365604|365910|365907|365603		KW-0395	0
273	712	86	GO Process		regulation of MAPK cascade	0.0314	CD4|MAP4K5|DRD4|CCL17|CAV2|CCL2|LTBR|MAPK14|EIF2AK2|RAMP3|UNC5CL|PYCARD|TRAF2|GDF11|DAB2IP|TRAF4|SLC9A3R1|TIMP2|MAPK3|AMBP|EGF|CD27|CDH2|NOTCH1|LAMTOR1|DUSP6|ADRA2A|LEMD2|MAP4K2|CCR1|DUSP16|NOD2|ADORA2B|SLAMF1|NLRP6|PAK2|GBA|TNIP1|CDK10|SMPD1|PTPN11|DUSP19|PDE5A|CD300A|DSTYK|ADORA1|EIF3A|RAP1A|GBP1|CARD9|DAXX|AGER|NELFE|SIRT3|NLRP12|GRB2|LGALS9|GPER1|DUSP8|MAP2K7|DDT|KSR1|MAP3K7CL|UBA52|MAPKAPK3|…	364641	365022|366147|365146|365908|364957|365605|366266|365821|364685|365720|366177|365928|366006|366152|364721|366014|364756|364711|365406|365152|365819|365676|365931|365953|365920|364700|366008|365127|366114|365672|365986|365199|364785|365671|365344|365733|364904|365023|365865|364691|366039|365983|366243|366179|365875|364739|364820|364757|365404|365914|365432|366191|365480|365491|365742|364883|364836|…		GO.0043408	0
274	92	19	GO Process		regulation of acute inflammatory response	0.0314	RHBDD3|C8G|C1QBP|C4BPB|C3|C9|KLKB1|SERPING1|C2|CD46|NLRP3|CD55|C4BPA|ADORA1|C4A|TNF|C4B|PARK7|ADAM8	364641	365350|364891|365265|365421|365457|365460|365113|365847|365456|365716|365346|365734|365420|364739|364832|365117|364829|365116|365947		GO.0002673	0
275	61	14	GO Component		ficolin-1-rich granule membrane	0.0317	SLC2A3|SLC11A1|SERPINB10|CD93|LGALS3|LAMTOR1|NFASC|CD300A|CD55|CD58|LILRB2|DYNLL1|SIRPA|ADAM8	364641	366218|366062|365496|365757|364831|365920|366043|366179|365734|365732|366157|365486|366174|365947		GO.0101003	0
276	11740	1035	GO Process		biological regulation	0.0322	SEMA3F|CD4|TSPAN9|MAP4K5|GRN|RFC2|GNA11|OTUD5|CAMKK1|TNFRSF1A|DRD4|DIMT1|EIF2AK1|SLC22A4|CCDC80|UNC13D|CBX5|MADCAM1|MAPK12|LGALS1|RHBDD3|PVALB|HDAC10|CTSG|PYGL|EIF5|CTSZ|ACOT8|OLFM4|NUTF2|CCL17|PARD6A|NME3|SETD6|NME4|LIN7B|RETN|AES|FSD1|CDC37|RAB3D|RASIP1|CAV2|LFNG|SERPINE1|EDF1|C8G|OBFC1|P2RX5|P2RX1|C1QBP|CCL2|CXCL6|CD82|DGAT2|CD69|LTBR|OAS3|GAPDH|GNB3|MAPK14|HBEGF|SKP1|SEMA3G|LTF|TUSC2|UMPS|TNN…	364641	366023|365022|365663|366147|365088|365184|365401|364920|365728|364783|365146|365758|364684|365239|364849|365841|365349|366228|365823|364834|365350|365543|365226|365696|365073|365465|365685|365839|365534|365082|365908|365597|366117|365070|366119|364755|365002|365893|364801|364851|365114|366139|364957|365872|365827|365187|364891|365036|365213|365217|365265|365605|366210|365747|364745|365744|366266|…		GO.0065007	0
277	682	81	GO Component		vacuole	0.0326	GRN|UNC13D|CTSG|CTSZ|RETN|RAB3D|SLC11A1|CTSD|RAMP3|C3|PYCARD|CD68|GIF|DYNC1LI2|DIRC2|GABARAPL1|CTSK|PCYOX1L|NRBF2|LAMTOR1|AKR1B1|GLB1L|FYCO1|DTX3L|DEFA4|TPP1|UBXN6|RILP|RNASE6|RNASE3|GUSB|RNASE2|SDC2|MARCH3|CTSF|CTSW|DAB2|GBA|CXCR2|TRIP10|LOH12CR1|ZNRF1|SMPD1|TUBB4B|ABCA2|ANXA6|GM2A|CYB5R3|C1orf85|GPR137B|TMEM63A|RAB29|SNAPIN|CTSS|DPP7|SDC4|OMD|NEU1|NPPA|ANXA1|CUBN|RAB37|LAT|CDIP1|TMEM79|DSN1|GCA…	364641	365088|365841|365696|365685|365002|365114|366062|365700|365720|365457|365928|365745|364987|365845|365699|365433|365695|365110|365054|365920|365686|365743|364976|365998|365564|365165|365266|364804|365436|365439|366229|365440|364861|365968|365698|365687|365159|364904|366145|366162|364672|364795|364691|365102|365462|365881|365992|365459|364986|365860|364856|365891|365058|365692|366194|364859|364846|…		GO.0005773	0
278	43	12	GO Process		negative regulation of type I interferon production	0.0328	OTUD5|PYCARD|NLRC5|HERC5|UBE2L6|LILRA4|LILRB1|UBA7|PTPRS|DDX58|CYLD|CACTIN	364641	364920|365928|365198|364830|365629|366138|366155|364944|365683|365801|365861|365086		GO.0032480	0
279	85	18	GO Process		negative regulation of response to biotic stimulus	0.0328	C1QBP|LTF|SIRT2|LILRA2|DNAJA3|NLRC5|TYRO3|SERPING1|LILRB1|TRIM38|TSPAN6|CARD16|LGALS9|HLA-A|HLA-B|SIGIRR|CACTIN|PARP14	364641	365265|365395|365489|366137|365216|365198|365846|365847|366155|364817|365665|364941|364836|365235|365232|364661|365086|366093		GO.0002832	0
280	182	30	GO Process		modification of morphology or physiology of other organism	0.033	CD4|CTSG|CCL17|CAV2|GAPDH|LTF|TUSC2|EIF2AK2|LGALS3|C9|CALM3|PTX3|CAMP|DEFA4|CD209|TNIP1|SLPI|HIST1H2BK|NUCKS1|SEMG1|TOR2A|HDAC1|PC|CXCL1|GSDMD|DAG1|CCL5|CCL3|CCL18|CCL4	364641	365022|365696|365908|364957|364788|365395|365927|364685|364831|365460|365679|365027|364893|365564|364880|365023|364850|365398|366170|364917|365925|365196|365621|366217|365853|365230|365601|365604|365907|365603		GO.0035821	0
281	174	29	GO Process		regulation of cytokine secretion	0.034	GAPDH|MAPK14|PYCARD|MAPK3|CAMP|TNFRSF21|NOD2|CD14|LILRB1|NLRP3|CPTP|CD244|CD58|GBP1|CARD16|ANXA1|TRIM27|DDX58|TMSB4X|CD274|NLRP12|LGALS9|LRRC32|TNF|ANGPT1|CASP1|GSDMD|CCL3|TNFRSF9	364641	364788|365821|365928|365406|364893|364789|365199|365670|366155|365346|366182|364821|365732|365404|364941|365886|364837|365801|365879|364752|365742|364836|365472|365117|365209|365367|365853|365604|364764		GO.0050707	0
282	93	19	GO Process		positive regulation of adaptive immune response	0.034	CD4|SLC11A1|MAD2L2|C3|PYCARD|TRAF2|PVRL2|TNFSF4|TNFRSF13C|CCR2|NLRP3|TNFSF13|ANXA1|CD274|HLA-A|TNF|HLA-B|PVR|LTA	364641	365022|366062|365741|365457|365928|366006|365625|365863|365688|365703|365346|364869|365886|364752|365235|365117|365232|365310|365390		GO.0002821	0
283	21	9	NetworkNeighborAL		CC chemokine, conserved site, and C-C chemokine receptor activity	0.0343	CCL17|CCL2|CCR2|CCR1|CCR3|CCL3|CCL3L3|CCL4|CCL15	364641	365908|365605|365703|365672|365701|365604|365774|365603|365911		CL.7485	0
284	31	10	GO Process		mucosal immune response	0.0348	LTF|CAMP|RNASE3|HIST1H2BC|HIST1H2BF|HIST1H2BK|HIST2H2BE|HIST1H2BG|OTUD7B|HIST1H2BE	364641	365395|364893|365439|365334|365328|365398|365490|365331|364889|365329		GO.0002385	0
285	109	21	GO Process		positive regulation of leukocyte mediated immunity	0.0353	MAD2L2|KLRK1|C3|TRAF2|SNX4|PVRL2|TNFSF4|NOD2|ADORA2B|NLRP3|TNFSF13|GATA2|SH2D1B|SLAMF6|NPPA|HLA-A|TNF|HLA-B|PVR|LTA|ENSP00000480609	364641	365741|365458|365457|366006|365660|365625|365863|365199|364785|365346|364869|364671|365249|365668|365752|365235|365117|365232|365310|365390|365815		GO.0002705	0
286	115	23	NetworkNeighborAL		specific granule membrane, and azurophil granule membrane	0.0355	SLC2A3|RAB3D|SLC11A1|CD93|CD68|CYSTM1|CD33|SIRPG|OLR1|GBA|MCEMP1|SLC44A2|NOXA1|CD300A|TMEM63A|SLC2A5|LAIR1|SIRPA|ANO6|ABCA13|CD63|GPR84|ADAM8	364641	366218|365114|366062|365757|365745|365678|365702|366167|364692|364904|366092|365259|364768|366179|364856|366219|365299|366174|365708|365829|365719|365552|365947		CL.4906	0
287	1258	138	GO Process		negative regulation of signaling	0.0373	AES|CAV2|LFNG|SERPINE1|C1QBP|MAPK14|LTF|MAD2L2|GSTM2|RAMP3|NR1D1|PYCARD|TRAF2|PTPN12|LILRA2|LGALS3|DAB2IP|SLC6A4|DNAJA3|NLRC5|SLC9A3R1|TIMP2|SLA2|ACVR1|TYRO3|AMBP|EGF|NKD1|CDH2|AP1AR|TNFRSF10B|NOTCH1|DUSP6|ADRA2A|HHEX|CD109|CALM3|LILRA4|RNF126|LRRC14|LEMD2|DRAXIN|NOS3|DUSP16|RBPMS2|SDHAF2|CD14|SLAMF1|NLRP6|ADAM17|CYP7B1|DAB2|CD46|GRINA|GBA|UBASH3A|TNIP1|NOC2L|NOG|GP1BA|SOCS3|KREMEN1|NLRP3|DLK1|SM…	364641	365893|364957|365872|365827|365265|365821|365395|365741|364682|365720|365061|365928|366006|366040|366137|364831|364721|365870|365216|365198|364756|364711|364653|365640|365846|365152|365819|365293|365931|365234|365566|365953|364700|366008|364775|366067|365679|366138|365844|365495|365127|365570|365409|365986|365079|364704|365670|365671|365344|364934|365276|365159|365716|364919|364904|365428|365023|…		GO.0023057	0
288	167	28	GO Process		regulation of I-kappaB kinase/NF-kappaB signaling	0.0374	CD4|TNFRSF1A|LTBR|LTF|UNC5CL|PYCARD|TRAF2|DAB2IP|DNAJA3|TNFRSF10B|NOD2|NLRP6|RNF31|TNIP1|TRADD|UBE2I|TRIM38|CARD9|C9orf89|CARD16|CCDC22|TRIM22|NLRP12|SHARPIN|TNF|ANGPT1|CASP1|OTUD7B	364641	365022|364783|366266|365395|366177|365928|366006|364721|365216|365566|365199|365344|366017|365023|365981|364954|364817|365914|365555|364941|365166|364840|365742|364952|365117|365209|365367|364889		GO.0043122	0
289	813	95	UniProt Keywords		Lipoprotein	0.0376	CD4|GNA11|RAB3D|TUSC2|CD160|EEPD1|RNF11|CANX|GNG11|LMNB1|RAB27B|SLC4A1|GNAO1|RAB2A|SLA2|SELP|ANK1|GABARAPL1|RHOF|NKD1|DPEP3|RNF157|AP1AR|GNA12|LAMTOR1|ADRA2A|RAB6B|CD109|AMFR|TNFRSF21|NOS3|GNG8|CD14|ADORA2B|OLR1|PAK2|CABP1|LOH12CR1|HCCS|PTP4A3|ZNRF1|LCK|PALM|OAS2|NRN1L|C2orf88|CCDC69|TNFRSF10C|LYPD2|RAB5B|CYB5R3|RAB4A|RHOU|CD55|RAB29|ADORA1|RAB32|LMNA|EFNA3|TRAPPC3L|RGS10|RAB39B|RAP1A|NEURL1|GNAI…	364641	365022|365401|365114|365927|365961|365824|365978|364903|366094|364972|364873|365034|364961|365123|364653|365352|365646|365433|366120|365293|365770|365873|365234|365402|365920|366008|365145|366067|365211|364789|365409|365015|365670|364785|364692|365733|365340|364672|366106|366011|364795|365190|365754|365383|366126|365596|365197|365565|364670|365135|365459|365149|366129|365734|365891|364739|365128|…		KW-0449	0
290	3335	326	UniProt Keywords		Acetylation	0.0376	RFC2|PYGM|GPATCH1|GOLGA3|CBX5|LGALS1|PVALB|ACO2|PYGL|PCK2|USP11|NUTF2|DECR2|GDAP1|ECH1|CDC37|RAB3D|OGDH|EDF1|SLC25A11|C1QBP|LAP3|PUS3|OAS3|GAPDH|TPI1|MAPK14|HARS2|UMPS|TNNC1|EIF2AK2|TMSB10|TP53I3|LGALSL|PAIP2B|NR1D1|CANX|TRAF2|TUBA4A|PTPN12|SIRT2|NEDD8|SNX4|NDUFA2|DGCR14|ACTN4|C19orf66|RBM39|LGALS3|SMARCC1|TRIM47|CYP27A1|ALDH1L2|MARCH7|PDCL|CCBL2|LMNB1|ALDH2|AARS|RAB27B|DNAJA3|SLC4A1|SLC9A3R1|RAB…	364641	365184|365071|365031|366051|365349|364834|365543|364770|365073|364866|366248|365082|364865|366263|364845|364851|365114|365864|365187|365587|365265|365652|365319|365385|364788|365081|365821|364875|366131|365889|364685|365938|366207|364824|365311|365061|364903|366006|365535|366040|365489|365725|365660|365617|365195|364848|365987|365816|364831|364843|364798|366066|364737|365963|365164|366168|364972|…		KW-0007	0
291	1554	163	GO Component		whole membrane	0.0379	CD4|SLC2A3|TNFRSF1A|NUTF2|DECR2|GDAP1|RAB3D|CAV2|P2RX1|ACRBP|HBEGF|SLC11A1|SELL|CTSD|SERPINB10|LILRB3|CD93|TRAF2|SMO|CD68|SNX4|LGALS3|ADAM10|DIRC2|SLC6A4|CDH1|CYSTM1|SGCA|RAB27B|CD33|SLC9A3R1|TYROBP|SLA2|MAPK3|EHD2|SELP|ADD2|ANXA3|EGF|GABARAPL1|RHOF|CDH2|SCYL1|PCYOX1L|LAMTOR1|NRGN|CD109|ACOX1|CXCR1|PTPRN|DTX3L|NOS3|AMN|ANPEP|UBXN6|SLC39A4|RILP|CD14|SDPR|SEC23A|P2RY12|CYB5B|OLR1|MARCH3|ADAM17|AP1G…	364641	365022|366218|364783|365082|364865|366263|365114|364957|365217|365751|365898|366062|365357|365700|365496|366158|365757|366006|364748|365745|365660|364831|364928|365699|365870|365933|365678|365991|364873|365702|364756|364935|364653|365406|365065|365352|365008|365888|365819|365433|366120|365931|366230|365110|365920|364774|366067|364993|366143|365684|365998|365409|365996|364835|365266|365122|364804|…		GO.0098805	0
292	29	9	GO Component		heterotrimeric G-protein complex	0.0379	GNA11|GNG11|GNAO1|GNA12|GNG8|GNAI3|GNG5|GNG10|GNAZ	364641	365401|366094|364961|365402|365015|364905|365011|366078|364942		GO.0005834	0
293	15	7	GO Process		positive regulation of lymphocyte chemotaxis	0.038	ADAM10|CCR2|ADAM17|TNFSF14|CCL5|CCL3|CCL4	364641	364928|365703|364934|364867|365601|365604|365603		GO.0140131	0
294	1355	147	GO Process		movement of cell or subcellular component	0.038	SEMA3F|SLC7A9|MADCAM1|CCL17|OGDH|CCL2|CXCL6|HBEGF|TNNC1|SELL|DLGAP5|AAMP|SMO|ACTN4|TRPM4|LGALS3|DNHD1|DYNC1LI2|DAB2IP|SLC7A5|SLA2|MAPK3|ACVR1|SELP|TYRO3|PVRL1|ADD2|SEMA3C|SLIT1|GAS8|CDH2|RNF165|TNFRSF10B|LRP12|NOTCH1|CCR2|CXCL16|TNFSF12|DRAXIN|CXCR1|CXCL5|FYCO1|CCR1|MAP1B|DEFA4|HEATR2|NOS3|DCHS1|C16orf45|MAP1A|SIRPG|SDC2|P2RY12|CD248|GP6|OLR1|ADAM17|CYP7B1|CD84|PAK2|FUT7|CXCR2|DYNC1I1|ENSP0000032…	364641	366023|364706|366228|365908|365864|365605|366210|365898|365889|365357|364695|365607|364748|364848|365245|364831|365628|365845|364721|364702|364653|365406|365640|365352|365846|365626|365008|366020|365014|365087|365931|365896|365566|365360|365953|365703|365525|364868|365570|366143|366221|364976|365672|365044|365564|365730|365409|365466|365985|365047|366167|364861|365508|364816|365062|364692|364934|…		GO.0006928	0
295	176	29	GO Process		cellular response to biotic stimulus	0.0383	CTSG|SERPINE1|CCL2|CXCL6|MAPK14|KLRK1|NR1D1|PYCARD|SIRT2|DAB2IP|MAPK3|TNFSF4|NOS3|NOD2|CD14|LILRB1|TNIP1|CD6|NLRP3|ADAMTS13|CARD16|LILRB2|TNF|CACTIN|CASP1|TXNIP|CCL5|CCL3|ENSP00000480609	364641	365696|365827|365605|366210|365821|365458|365061|365928|365489|364721|365406|365863|365409|365199|365670|366155|365023|365024|365346|364674|364941|366157|365117|365086|365367|364663|365601|365604|365815		GO.0071216	0
296	491	63	GO Process		chemotaxis	0.0389	SEMA3F|CCL17|CCL2|CXCL6|MAPK14|HBEGF|SEMA3G|TRPM4|LGALS3|MAPK3|PVRL1|SEMA3C|SLIT1|RNF165|CCR2|CXCL16|DRAXIN|CXCR1|CXCL5|CCR1|DEFA4|RNASE2|CYP7B1|CXCR2|ENSP00000320295|NOG|PARVA|DPYSL4|PTPN11|PTK2|DOK4|NFASC|CCRL2|SEMA4A|EFNA3|SEMA6C|ANXA1|NFIB|GRB2|LGALS9|TYMP|CXCL1|GRB10|LAMB2|CXCR6|DOCK4|ANO6|EFNA4|ANGPT1|NTRK1|CCR3|DAG1|LTB4R2|ADAM8|CCL5|CCL3|CCL16|CCL14|CCL18|CCL3L3|CCL23|CCL4|CCL15	364641	366023|365908|365605|366210|365821|365898|366021|365245|364831|365406|365626|366020|365014|365896|365703|365525|365570|366143|366221|365672|365564|365440|365276|366145|365932|366115|365251|364655|366039|364876|365762|366043|365753|366034|365354|365941|365886|365108|364883|364836|365294|366217|365936|365820|366136|366212|365708|365341|365209|364805|365701|365230|365129|365947|365601|365604|365910|…		GO.0006935	0
297	2672	267	GO Process		cellular response to chemical stimulus	0.0392	CD4|GNA11|TNFRSF1A|LGALS1|CTSG|CCL17|PARD6A|GDAP1|CAV2|SERPINE1|CCL2|CXCL6|DGAT2|CD69|LTBR|OAS3|GAPDH|MAPK14|HBEGF|SKP1|UMPS|EIF2AK2|SOGA1|KLRK1|GSTM2|RAMP3|NR1D1|CANX|PYCARD|TRAF2|PTPN12|SMO|SIRT2|ALDH1A2|CD68|AANAT|TRPM4|LGALS3|SMARCC1|SERPINF1|GSTM3|DYNC1LI2|DAB2IP|LMNB1|SLC6A4|CUX2|CDH1|MAPK3|DGCR8|DCPS|ACVR1|LTK|GUCY1B3|CD27|TNFRSF10B|NOTCH1|LAMTOR1|CDC42EP2|ADRA2A|TNFSF4|CA2|AKR1B1|AMFR|TNF…	364641	365022|365401|364783|364834|365696|365908|365597|366263|364957|365827|365605|366210|364745|365744|366266|365385|364788|365821|365898|366058|366131|364685|366049|365458|364682|365720|365061|364903|365928|366006|366040|364748|365489|365384|365745|364951|365245|364831|364843|365840|364679|365845|364721|364972|365870|366142|365933|365406|365574|366148|365640|365396|365307|365676|365566|365953|365920|…		GO.0070887	0
298	58	14	GO Process		negative regulation of cytokine secretion	0.0392	TNFRSF21|LILRB1|NLRP3|CPTP|GBP1|CARD16|ANXA1|TRIM27|TMSB4X|NLRP12|LRRC32|TNF|ANGPT1|TNFRSF9	364641	364789|366155|365346|366182|365404|364941|365886|364837|365879|365742|365472|365117|365209|364764		GO.0050710	0
299	135	24	GO Process		regulation of viral life cycle	0.0401	CD4|LGALS1|CAV2|OAS3|LTF|EIF2AK2|PVRL2|C19orf66|NOTCH1|TRIM11|PTX3|TNIP1|PARP10|LARP1|SLPI|TRIM38|NUCKS1|TRIM27|PC|LGALS9|OAS1|TRIM10|TNF|CCL5	364641	365022|364834|364957|365385|365395|364685|365625|365987|365953|364855|365027|365023|366098|364675|364850|364817|366170|364837|365621|364836|365380|364854|365117|365601		GO.1903900	0
300	135	24	GO Process		negative regulation of lymphocyte activation	0.0401	RHBDD3|LGALS3|MARCH7|SLA2|TYRO3|TNFSF4|TNFRSF21|LILRB1|PDE5A|NRARP|CD300A|TNFAIP8L2|SDC4|LST1|ANXA1|CD274|LILRB2|LGALS9|PDCD1LG2|LRRC32|MAD1L1|CYLD|CBFB|HFE	364641	365350|364831|365963|364653|365846|365863|364789|366155|366243|365572|366179|366112|364859|366047|365886|364752|366157|364836|365274|365472|365951|365861|365139|365308		GO.0051250	0
301	203	32	GO Process		negative regulation of secretion	0.0401	TNFRSF1A|DRD4|EGF|NOTCH1|ADRA2A|CCR2|TNFRSF21|TRIM9|P2RY12|CD84|LILRB1|RHBDF2|OXTR|NLRP3|PTPN11|CPTP|CD300A|ADORA1|RAP1A|GBP1|CARD16|ANXA1|TRIM27|MAOB|TMSB4X|NLRP12|LGALS9|LRRC32|TNF|DCANP1|ANGPT1|TNFRSF9	364641	364783|365146|365819|365953|366008|365703|364789|365874|365508|365746|366155|365371|366046|365346|366039|366182|366179|364739|364757|365404|364941|365886|364837|366074|365879|365742|364836|365472|365117|365658|365209|364764		GO.0051048	0
302	512	65	GO Process		positive regulation of MAPK cascade	0.0401	CD4|MAP4K5|DRD4|CCL17|CAV2|CCL2|LTBR|MAPK14|EIF2AK2|RAMP3|UNC5CL|PYCARD|TRAF2|DAB2IP|TRAF4|TIMP2|MAPK3|EGF|CD27|CDH2|NOTCH1|LAMTOR1|DUSP6|ADRA2A|MAP4K2|CCR1|NOD2|ADORA2B|SLAMF1|CDK10|PTPN11|DUSP19|PDE5A|DSTYK|ADORA1|RAP1A|CARD9|DAXX|AGER|NELFE|LGALS9|GPER1|MAP2K7|DDT|KSR1|MAP3K7CL|UBA52|MAPKAPK3|TNF|DUSP7|ANGPT1|NTRK1|MAP3K9|ADAM8|ALOX15|MAP2K6|CCL5|CCL3|CCL16|CCL14|CCL18|CCL3L3|CCL23|CCL4|CCL15	364641	365022|366147|365146|365908|364957|365605|366266|365821|364685|365720|366177|365928|366006|364721|366014|364711|365406|365819|365676|365931|365953|365920|364700|366008|366114|365672|365199|364785|365671|365865|366039|365983|366243|365875|364739|364757|365914|365432|366191|365480|364836|365799|365143|365400|365580|364735|365848|365539|365117|364701|365209|364805|364743|365947|365336|365147|365601|…		GO.0043410	0
303	135	24	GO Process		regulation of adaptive immune response based on somatic recombination of immune receptors built from immunoglobulin superfamily domains	0.0401	CD4|SLC11A1|MAD2L2|C4BPB|C3|TRAF2|PVRL2|TRPM4|TNFSF4|TNFRSF13C|CCR2|LILRB1|NLRP3|TNFSF13|C4BPA|AGER|ANXA1|CD274|HLA-A|TNF|HLA-B|PVR|LTA|HFE	364641	365022|366062|365741|365421|365457|366006|365625|365245|365863|365688|365703|366155|365346|364869|365420|366191|365886|364752|365235|365117|365232|365310|365390|365308		GO.0002822	0
304	127	23	GO Process		lymphocyte mediated immunity	0.0401	UNC13D|C8G|C1QBP|SLC11A1|KLRK1|C4BPB|C3|SLA2|C9|GZMM|C1RL|CD27|SERPING1|C2|CD46|TUBB4B|CD55|C4BPA|KLRC2|KLRD1|C4A|C4B|ENSP00000480609	364641	365841|364891|365265|366062|365458|365421|365457|364653|365460|364811|365313|365676|365847|365456|365716|365102|365734|365420|366201|366208|364832|364829|365815		GO.0002449	0
305	92	20	Reactome Pathways		Chaperonin-mediated protein folding	0.041	TUBB1|USP11|GNB3|TUBA4A|GNG11|PDCL|GNB5|GNAO1|TUBB4A|CCT3|GNG8|GBA|ENSP00000320295|TUBA8|TUBB4B|GNAI3|GNG5|GNG10|RGS6|GNAZ	364641	365935|366248|364964|365535|366094|365164|364968|364961|365103|365705|365015|364904|365932|365975|365102|364905|365011|366078|365756|364942		HSA-390466	0
306	178	29	GO Process		negative regulation of secretion by cell	0.0422	TNFRSF1A|DRD4|NOTCH1|ADRA2A|CCR2|TNFRSF21|TRIM9|P2RY12|CD84|LILRB1|RHBDF2|NLRP3|PTPN11|CPTP|CD300A|ADORA1|RAP1A|GBP1|CARD16|ANXA1|TRIM27|MAOB|TMSB4X|NLRP12|LGALS9|LRRC32|TNF|ANGPT1|TNFRSF9	364641	364783|365146|365953|366008|365703|364789|365874|365508|365746|366155|365371|365346|366039|366182|366179|364739|364757|365404|364941|365886|364837|366074|365879|365742|364836|365472|365117|365209|364764		GO.1903531	0
307	66	15	GO Process		granulocyte chemotaxis	0.0422	CCL17|CCL2|CXCL6|LGALS3|CXCR2|ANXA1|CCL5|CCL3|CCL16|CCL14|CCL18|CCL3L3|CCL23|CCL4|CCL15	364641	365908|365605|366210|364831|366145|365886|365601|365604|365910|365901|365907|365774|365913|365603|365911		GO.0071621	0
308	1255	137	GO Process		negative regulation of cell communication	0.0423	AES|CAV2|LFNG|SERPINE1|C1QBP|MAPK14|LTF|MAD2L2|GSTM2|RAMP3|NR1D1|PYCARD|TRAF2|PTPN12|LILRA2|LGALS3|DAB2IP|SLC6A4|DNAJA3|NLRC5|SLC9A3R1|TIMP2|SLA2|ACVR1|TYRO3|AMBP|EGF|NKD1|CDH2|TNFRSF10B|NOTCH1|DUSP6|ADRA2A|HHEX|CD109|CALM3|LILRA4|RNF126|LRRC14|LEMD2|DRAXIN|NOS3|DUSP16|RBPMS2|SDHAF2|CD14|SLAMF1|NLRP6|ADAM17|CYP7B1|DAB2|CD46|GRINA|GBA|UBASH3A|TNIP1|NOC2L|NOG|GP1BA|SOCS3|KREMEN1|NLRP3|DLK1|SMPD1|PT…	364641	365893|364957|365872|365827|365265|365821|365395|365741|364682|365720|365061|365928|366006|366040|366137|364831|364721|365870|365216|365198|364756|364711|364653|365640|365846|365152|365819|365293|365931|365566|365953|364700|366008|364775|366067|365679|366138|365844|365495|365127|365570|365409|365986|365079|364704|365670|365671|365344|364934|365276|365159|365716|364919|364904|365428|365023|364652|…		GO.0010648	0
309	59	14	GO Process		neutrophil chemotaxis	0.0424	CCL17|CCL2|CXCL6|LGALS3|CXCR2|CCL5|CCL3|CCL16|CCL14|CCL18|CCL3L3|CCL23|CCL4|CCL15	364641	365908|365605|366210|364831|366145|365601|365604|365910|365901|365907|365774|365913|365603|365911		GO.0030593	0
310	104	20	GO Process		negative regulation of T cell activation	0.0426	LGALS3|MARCH7|TNFSF4|TNFRSF21|LILRB1|PDE5A|NRARP|CD300A|TNFAIP8L2|SDC4|ANXA1|CD274|LILRB2|LGALS9|PDCD1LG2|LRRC32|MAD1L1|CYLD|CBFB|HFE	364641	364831|365963|365863|364789|366155|366243|365572|366179|366112|364859|365886|364752|366157|364836|365274|365472|365951|365861|365139|365308		GO.0050868	0
311	120	22	GO Process		platelet activation	0.0426	GNA11|P2RX1|MAPK3|TYRO3|DGKG|DGKQ|GNA12|ADRA2A|GP9|P2RY12|GP6|DGKA|GP1BA|LCK|PTPN11|FZD6|ADAMTS13|C6orf25|CD9|GP1BB|GP5|TREML1	364641	365401|365217|365406|365846|365923|365945|365402|366008|365066|365508|365062|365926|365272|365190|366039|365858|364674|364754|365026|365269|365063|364687		GO.0030168	0
312	94	19	KEGG Pathways		Systemic lupus erythematosus	0.0429	CTSG|C8G|C3|ACTN4|C9|HIST1H2BD|C2|HIST2H2AC|HIST1H2AD|HIST1H2BK|HIST2H2BE|HIST1H2AC|C4A|TNF|C4B|HIST2H2BF|HIST1H2BO|HIST1H2BH|HIST1H2BE	364641	365696|364891|365457|364848|365460|365332|365456|365474|365315|365398|365490|365318|364832|365117|364829|365488|365397|365330|365329		hsa05322	0
313	135	24	KEGG Pathways		Apoptosis	0.0429	TNFRSF1A|CTSZ|CTSD|TRAF2|TUBA4A|DAB2IP|LMNB1|MAPK3|CTSK|TNFRSF10B|CTSF|CTSW|CASP2|TUBA8|TRADD|TNFRSF10C|PARP1|LMNA|CTSS|DAXX|TNF|SEPT4|NTRK1|CAPN1	364641	364783|365685|365700|366006|365535|364721|364972|365406|365695|365566|365698|365687|365368|365975|365981|365565|365268|365296|365692|365432|365117|365374|364805|365755		hsa04210	0
314	263	39	KEGG Pathways		Cytokine-cytokine receptor interaction	0.0429	TNFRSF1A|CCL17|CCL2|CXCL6|LTBR|ACVR1|EGF|CD27|TNFRSF10B|TNFSF4|TNFRSF13C|CCR2|CXCL16|TNFSF12|CXCR1|CXCL5|CCR1|TNFRSF21|TNFRSF11B|CXCR2|TNFSF13|TNFRSF14|TNFRSF10C|TNFRSF25|CXCL1|CXCR6|TNF|LTA|LTB|CCR3|TNFSF14|CCL5|CCL3|CCL16|TNFRSF9|CCL18|CCL3L3|CCL4|CCL15	364641	364783|365908|365605|366210|366266|365640|365819|365676|365566|365863|365688|365703|365525|364868|366143|366221|365672|364789|365551|366145|364869|364759|365565|364787|366217|366136|365117|365390|365392|365701|364867|365601|365604|365910|364764|365907|365774|365603|365911		hsa04060	0
315	196	31	GO Process		positive regulation of ERK1 and ERK2 cascade	0.043	CD4|CCL17|CCL2|RAMP3|PYCARD|MAPK3|NOTCH1|CCR1|NOD2|SLAMF1|PTPN11|DSTYK|RAP1A|AGER|NELFE|LGALS9|GPER1|DDT|TNF|ANGPT1|NTRK1|ALOX15|CCL5|CCL3|CCL16|CCL14|CCL18|CCL3L3|CCL23|CCL4|CCL15	364641	365022|365908|365605|365720|365928|365406|365953|365672|365199|365671|366039|365875|364757|366191|365480|364836|365799|365400|365117|365209|364805|365336|365601|365604|365910|365901|365907|365774|365913|365603|365911		GO.0070374	0
316	8420	755	GO Component		membrane	0.0436	CD4|TSPAN9|SLC7A9|SLC2A3|GNA11|CA11|TNFRSF1A|DRD4|TMEM38A|SLC22A4|GOLGA3|ABCC6|UNC13D|MADCAM1|SLC25A1|RHBDD3|CTSG|EIF5|CTSZ|OLFM4|NUTF2|PARD6A|NME4|DECR2|GDAP1|LIN7B|FSD1|RAB3D|CADM4|OGDH|CAV2|LFNG|SERPINE1|C8G|P2RX5|P2RX1|SLC25A11|C1QBP|CD82|DGAT2|CD69|LTBR|OAS3|GAPDH|ACRBP|GNB3|HBEGF|PCDH12|NKTR|SLC11A1|CD160|SELL|CTSD|SERPINB10|KLRK1|RAMP3|C4BPB|UNC5CL|SLC22A5|LILRB3|C3|CD93|SLC35E2|CANX|TRAF2…	364641	365022|365663|364706|366218|365401|366153|364783|365146|365317|365239|366051|366237|365841|366228|365569|365350|365696|365465|365685|365534|365082|365597|366119|364865|366263|364755|364801|365114|365464|365864|364957|365872|365827|364891|365213|365217|365587|365265|365747|364745|365744|366266|365385|364788|365751|364964|365898|365657|365507|366062|365961|365357|365700|365496|365458|365720|365421|…		GO.0016020	0
317	11	6	GO Process		xenobiotic catabolic process	0.0436	GSTM2|GSTM3|GSTM1|GSTO1|GSTM4|ACSL1	364641	364682|364679|364683|364698|364678|366060		GO.0042178	0
318	31	10	GO Function		tumor necrosis factor receptor binding	0.0438	TRAF2|TRAF4|TNFSF4|TNFSF12|TRADD|TNFSF13|TNF|LTA|LTB|TNFSF14	364641	366006|366014|365863|364868|365981|364869|365117|365390|365392|364867		GO.0005164	0
319	361	49	GO Process		regulation of innate immune response	0.0442	CDC37|C1QBP|LTF|KLRK1|NR1D1|PYCARD|LILRA2|PVRL2|DAB2IP|DNAJA3|NLRC5|TYRO3|SERPING1|LILRA4|LRRC14|NOD2|CD14|NLRP6|PAK2|CD209|LILRB1|TNIP1|SOCS3|PTPN11|PTPRS|CD300A|PARP9|SH2D1B|SLAMF6|CTSS|GBP5|CARD9|TSPAN6|DDX58|LGALS9|HLA-A|UBA52|CYLD|MAPKAPK3|HLA-B|LRRC70|PVR|CACTIN|PARP14|ADAM8|CD300LF|MAP2K6|CCL5|ENSP00000480609	364641	364851|365265|365395|365458|365061|365928|366137|365625|364721|365216|365198|365846|365847|366138|365495|365199|365670|365344|365733|364880|366155|365023|365554|366039|365683|366179|365277|365249|365668|365692|365431|365914|365665|365801|364836|365235|365848|365861|365539|365232|365523|365310|365086|366093|365947|365144|365147|365601|365815		GO.0045088	0
320	89	18	GO Process		positive regulation of adaptive immune response based on somatic recombination of immune receptors built from immunoglobulin superfamily domains	0.0442	CD4|SLC11A1|MAD2L2|C3|TRAF2|PVRL2|TNFSF4|TNFRSF13C|CCR2|NLRP3|TNFSF13|ANXA1|CD274|HLA-A|TNF|HLA-B|PVR|LTA	364641	365022|366062|365741|365457|366006|365625|365863|365688|365703|365346|364869|365886|364752|365235|365117|365232|365310|365390		GO.0002824	0
321	97	19	GO Process		regulation of NIK/NF-kappaB signaling	0.0447	EIF2AK2|TRAF2|ACTN4|TRAF4|CD27|TNFRSF10B|NOD2|CD14|PTP4A3|NLRP3|TSPAN6|AGER|TMSB4X|NLRP12|LGALS9|TRIM40|CYLD|TNF|TNFSF14	364641	364685|366006|364848|366014|365676|365566|365199|365670|366011|365346|365665|366191|365879|365742|364836|364806|365861|365117|364867		GO.1901222	0
322	2249	228	GO Process		regulation of catalytic activity	0.0447	CD4|MAP4K5|RFC2|CAMKK1|DRD4|MAPK12|EIF5|CCL17|CDC37|RASIP1|CAV2|SERPINE1|P2RX1|CCL2|OAS3|GAPDH|MAPK14|LTF|TNNC1|EIF2AK2|MAPRE3|SLC11A1|MAD2L2|SERPINB10|KLRK1|DEPDC7|C3|PYCARD|TRAF2|SGSM3|CDC42EP1|RABGAP1L|SERPINF1|DAB2IP|GNB5|DNAJA3|TRAF4|GNAO1|NLRC5|SLC9A3R1|TIMP2|MAPK3|HERC5|ANXA3|AMBP|EGF|DOCK3|CD27|ECSIT|DGKQ|TNFRSF10B|NOTCH1|NRBF2|SERPING1|CDC42EP2|DUSP6|ADRA2A|HHEX|CD109|CALM3|CCR2|C5orf45|…	364641	365022|366147|365184|365728|365146|365823|365465|365908|364851|366139|364957|365827|365217|365605|365385|364788|365821|365395|365889|364685|366130|366062|365741|365496|365458|364900|365457|365928|366006|364916|365493|366088|365840|364721|364968|365216|366014|364961|365198|364756|364711|365406|364830|365888|365152|365819|366214|365676|365473|365945|365566|365953|365054|365847|365492|364700|366008|…		GO.0050790	0
323	4738	447	GO Process		signal transduction	0.0447	SEMA3F|CD4|TSPAN9|MAP4K5|GRN|GNA11|CAMKK1|TNFRSF1A|DRD4|MADCAM1|MAPK12|RHBDD3|CCL17|PARD6A|AES|CDC37|RASIP1|CAV2|P2RX5|P2RX1|C1QBP|CCL2|CXCL6|CD82|CD69|LTBR|OAS3|GNB3|MAPK14|HBEGF|SKP1|EIF2AK2|MAD2L2|CD160|SOGA1|KLRK1|DEPDC7|GSTM2|RAMP3|UNC5CL|LILRB3|C3|SH2D3A|CD93|NR1D1|DLGAP5|CANX|PYCARD|TRAF2|GNG11|PTPN12|SGSM3|CDC42EP1|SMO|SIRT2|ALDH1A2|LILRA1|LILRA2|KRT1|PVRL2|ACTN4|TRPM4|CALY|SMARCC1|GDF11|…	364641	366023|365022|365663|366147|365088|365401|365728|364783|365146|366228|365823|365350|365908|365597|365893|364851|366139|364957|365213|365217|365265|365605|366210|365747|365744|366266|365385|364964|365821|365898|366058|364685|365741|365961|366049|365458|364900|364682|365720|366177|366158|365457|365581|365757|365061|364695|364903|365928|366006|366094|366040|364916|365493|364748|365489|365384|366135|…		GO.0007165	0
324	46	12	GO Process		regulation of interleukin-10 production	0.0449	TUSC2|PYCARD|TNFSF4|TNFRSF21|NOD2|CD46|LILRB1|AGER|CD274|LGALS9|PDCD1LG2|TNFRSF9	364641	365927|365928|365863|364789|365199|365716|366155|366191|364752|364836|365274|364764		GO.0032653	0
325	28	10	NetworkNeighborAL		specific granule membrane	0.0452	SLC2A3|CD93|OLR1|MCEMP1|SLC44A2|TMEM63A|SLC2A5|ANO6|GPR84|ADAM8	364641	366218|365757|364692|366092|365259|364856|366219|365708|365552|365947		CL.4915	0
326	192	32	NetworkNeighborAL		nucleosome, and histone deacetylase complex	0.0452	HDAC10|H3F3B|SETD1A|HIST1H2BD|HIST1H2AE|HINT1|MAF1|HIST1H2BC|HIST2H2AC|HIST1H1C|HIST1H2AD|H1F0|HIST1H2BF|HIST1H2BK|HIST1H2AG|GATAD2A|HIST2H2BE|HIST1H3H|DNTTIP1|HDAC1|HIST1H4H|HIST1H3D|HIST1H2AC|CBFB|HIST1H2BG|HIST2H2BF|HIST1H2BO|HIST1H2BH|HIST1H4I|HIST1H3E|HIST1H2AK|HIST1H2BE	364641	365226|365857|365059|365332|365314|366109|365937|365334|365474|366231|365315|365790|365328|365398|365316|365516|365490|366083|365435|365196|366103|366086|365318|365139|365331|365488|365397|365330|366104|366087|365323|365329		CL.11116	0
327	14286	1232	GO Component		intracellular	0.0469	CD4|MAP4K5|GRN|RFC2|SLC2A3|GNA11|OTUD5|CAMKK1|TNFRSF1A|PYGM|GPATCH1|TMEM38A|DIMT1|EIF2AK1|SLC22A4|PDCD7|GOLGA3|ABCC6|UNC13D|CBX5|MAPK12|DDTL|SLC25A1|LGALS1|RHBDD3|PVALB|ACO2|HDAC10|CTSG|PYGL|EIF5|PCK2|CTSZ|TUBB1|ACOT8|USP11|OLFM4|NUTF2|PARD6A|USB1|NME3|SETD6|NME4|DECR2|GDAP1|ECH1|RETN|AES|FSD1|CDC37|RAB3D|RASIP1|OGDH|CAV2|LFNG|SERPINE1|EDF1|OBFC1|P2RX5|P2RX1|SLC25A11|C1QBP|CCL2|LAP3|PUS3|DGAT2|LT…	364641	365022|366147|365088|365184|366218|365401|364920|365728|364783|365071|365031|365317|365758|364684|365239|364733|366051|366237|365841|365349|365823|364912|365569|364834|365350|365543|364770|365226|365696|365073|365465|364866|365685|365935|365839|366248|365534|365082|365597|364959|366117|365070|366119|364865|366263|364845|365002|365893|364801|364851|365114|366139|365864|364957|365872|365827|365187|…		GO.0005622	0
328	23	9	NetworkNeighborAL		Guanylate-binding protein, C-terminal, and Interferon gamma signaling	0.0472	TRIM38|GBP6|GBP5|GBP4|GBP1|GBP3|TRIM22|CD207|TRIM10	364641	364817|365430|365431|365405|365404|365407|364840|364881|364854		CL.4742	0
329	18	8	NetworkNeighborAL		Guanylate-binding protein, C-terminal, and Interferon gamma signaling	0.0481	TRIM38|GBP6|GBP5|GBP4|GBP1|GBP3|TRIM22|TRIM10	364641	364817|365430|365431|365405|365404|365407|364840|364854		CL.4743	0
330	87	18	SMART Domains		C-type lectin (CTL) or carbohydrate-recognition domain (CRD)	0.0492	CD69|SELL|KLRK1|CD93|CD302|DGCR2|LY75|SELP|CD248|OLR1|CD209|KLRC2|KLRC3|KLRD1|CD207|LY75-CD302|KLRC1|ENSP00000480609	364641	365744|365357|365458|365757|365283|365579|364734|365352|364816|364692|364880|366201|364864|366208|364881|365567|366197|365815		SM00034	0
331	147	25	GO Process		response to interleukin-1	0.0497	CCL17|AES|CCL2|SKP1|PYCARD|DAB2IP|MAPK3|NOD2|GBP2|GBP1|GBP3|ANXA1|NKX3-1|LGALS9|UBA52|CACTIN|CCL5|CCL3|CCL16|CCL14|CCL18|CCL3L3|CCL23|CCL4|CCL15	364641	365908|365893|365605|366058|365928|364721|365406|365199|365403|365404|365407|365886|364779|364836|365848|365086|365601|365604|365910|365901|365907|365774|365913|365603|365911		GO.0070555	0
