# Supplementary material for: Genetic analysis of blood molecular phenotypes reveals common properties in the regulatory networks affecting complex traits
Source: Nat Commun. 2023 Aug 21;14:5062. doi: 10.1038/s41467-023-40569-3 (PMC10442420; doi:10.1038/s41467-023-40569-3)
Supplement: Supplementary file 21 — Supplementary Data 18 [file 41467_2023_40569_MOESM21_ESM.txt]

# List of GWAS removed from the catalogue. 

remove <- c('Serum_total_protein_level',
'Alanine_transaminase_levels',
'Plasma_omega-6_polyunsaturated_fatty_acid_levels_(linoleic_acid)',
'Serum_docosahexaenoic_fatty_acid_concentration_in_metabolic_syndrome',
'Serum_omega-3_polyunsaturated_fatty_acid_concentration_in_metabolic_syndrome',
'Serum_omega-6_to_omega-3_polyunsaturated_fatty_acid_ratio_in_metabolic_syndrome',
'Urinary_albumin-to-creatinine_ratio',
'Metabolite_levels_(small_molecules_and_protein_measures)',
'Urinary_metabolite_modules_(eigenmetabolites)_in_chronic_kidney_disease',
'Lipid_metabolism_phenotypes',
'Sphingolipid_levels',
'HDL_cholesterol_levels_in_current_drinkers',
'HDL_cholesterol_levels_x_alcohol_consumption_(regular_vs_non-regular_drinkers)_interaction_(2df)',
'Total_triglycerides_levels',
'C-reactive_protein_levels_or_triglyceride_levels_(pleiotropy)',
'Plasma_omega-3_polyunsaturated_fatty_acid_levels_(docosapentaenoic_acid)',
'C-reactive_protein_levels_or_HDL-cholesterol_levels_(pleiotropy)',
'LDL_cholesterol_levels_in_current_drinkers',
'Serum_metabolite_concentrations_in_chronic_kidney_disease',
'LDL_cholesterol_levels_x_alcohol_consumption_(drinkers_vs_non-drinkers)_interaction_(2df)',
'LDL_cholesterol_levels_x_alcohol_consumption_(regular_vs_non-regular_drinkers)_interaction_(2df)',
'Plasma_omega-6_polyunsaturated_fatty_acid_levels_(arachidonic_acid)',
'Blood_metabolite_ratios',
'Serum_25-Hydroxyvitamin_D_levels',
'Plasma_omega-6_polyunsaturated_fatty_acid_levels_(gamma-linolenic_acid)',
'Plasma_omega-3_polyunsaturated_fatty_acid_levels_(alphalinolenic_acid)',
'Metabolic_traits',
'Urate_levels',
'Cholesterol,_total',
'Urinary_metabolite_levels_in_chronic_kidney_disease',
'Change_in_serum_metabolite_levels',
'Change_in_serum_metabolite_levels_(CMS)',
'LDL_cholesterol',
'LDL_cholesterol_levels',
'Serum_metabolite_levels_(CMS)',
'Blood_metabolite_levels',
'HDL_cholesterol',
'Trans_fatty_acid_levels',
'HDL_cholesterol_levels',
'Metabolite_levels',
'High_density_lipoprotein_cholesterol_levels',
'Serum_metabolite_levels',
'Triglycerides',
'Total_cholesterol_levels',
'Low_density_lipoprotein_cholesterol_levels',
'Blood_protein_levels')
